# Supplementary material for: Multiclass Classifier for P-Glycoprotein Substrates, Inhibitors, and Non-Active Compounds
Source: Molecules. 2019 May 25;24(10):2006. doi: 10.3390/molecules24102006 (PMC6571636; doi:10.3390/molecules24102006)
Supplement: Supplementary file 1 [file molecules-24-02006-s001.zip]

Archive with 5 entries (4 files):
- molecules-503177-2nd-revised-supple/
- molecules-503177-2nd-revised-supple/Descriptors values for each set.xlsx
- molecules-503177-2nd-revised-supple/S1.xlsx
- molecules-503177-2nd-revised-supple/Supplementary Materials.pdf
- molecules-503177-2nd-revised-supple/Weights for the final CPNN model.xlsx
