# Supplementary material for: Multiclass Classifier for P-Glycoprotein Substrates, Inhibitors, and Non-Active Compounds
Source: Molecules. 2019 May 25;24(10):2006. doi: 10.3390/molecules24102006 (PMC6571636; doi:10.3390/molecules24102006)
Supplement: Supplementary file 1 [file molecules-24-02006-s001.zip › molecules-503177-2nd-revised-supple/Descriptors values for each set.xlsx]

## Sheet: Training Set
	H%	nR07	D/Dtr11	MWC01	X2A	SIC3	VE1sign_B(s)	ATSC7m	MATS6v	GATS4s	P_VSA_LogP_3	P_VSA_ppp_D	nRCOOR	nArCONHR	nArCO	H-048	SdsCH	CATS2D_01_DN	CATS2D_05_PP	CATS2D_02_PL	B07[O-F]	F01[C-C]	F02[C-O]	F04[C-P]	F04[C-Br]	F07[O-F]	ID
	0.65492	-0.24041	2.0222	0.55711	-0.2998	1.227	0.55061	0.94091	0.54625	-0.44166	1.3666	0.84785	0.81619	-0.2736	-0.42261	-0.34255	3.138	-0.18172	-0.041008	-0.31391	-0.15324	1.0198	0.35385	-0.078027	-0.078299	-0.10842	1559
	-0.68424	-0.24041	-0.23024	0.073096	0.040194	0.76222	-0.72418	-0.41554	0.94598	-0.45813	-0.32639	-0.76708	-0.34165	-0.2736	1.8372	-0.34255	-0.43258	-0.18172	-0.041008	-0.31391	-0.15324	-0.064475	-0.69118	-0.078027	-0.078299	-0.10842	524
	-0.25502	-0.24041	-0.23024	0.91004	-0.44551	0.31111	0.3247	0.11863	0.6385	0.089519	0.68852	-0.20435	-0.34165	4.9525	-0.42261	-0.34255	-0.43258	-0.18172	-0.041008	-0.31391	-0.15324	1.0198	-0.69118	-0.078027	-0.078299	-0.10842	1436
	0.15703	-0.24041	-0.23024	-0.0050517	-1.8055	1.4047	0.69584	-0.099726	1.1074	0.17599	1.8755	1.9001	-0.34165	-0.2736	-0.42261	-0.34255	1.6828	-0.18172	-0.041008	-0.31391	6.5221	0.26081	0.61511	-0.078027	-0.078299	1.7358	2307
	0.68926	-0.24041	-0.23024	-0.73107	0.18591	0.42047	-0.19167	-0.55855	0.69231	0.31599	-0.85067	0.18107	-0.34165	-0.2736	-0.42261	-0.34255	-0.43258	-0.18172	-0.041008	-0.31391	-0.15324	-0.82348	-0.69118	-0.078027	-0.078299	-0.10842	1542
	1.3932	-0.24041	-0.23024	2.5159	0.86589	-2.3272	0.85721	5.2557	-0.83742	1.5884	-1.3413	0.35836	-0.34165	-0.2736	-0.42261	-0.34255	1.291	-0.18172	-0.041008	-0.31391	-0.15324	2.5378	0.74574	-0.078027	-0.078299	-0.10842	2773
	0.31155	-0.24041	-0.23024	0.49409	0.28305	-1.2883	-1.0146	-0.062822	0.00046914	1.0654	-0.32639	-0.76708	1.974	-0.2736	-0.42261	-0.34255	-0.43258	-0.18172	-0.041008	-0.31391	-0.15324	0.26081	-0.16866	-0.078027	-0.078299	-0.10842	535
	0.55191	-0.24041	-0.23024	0.49409	0.18591	-0.14001	0.11493	0.096752	-0.12252	0.50129	0.50256	0.076994	-0.34165	-0.2736	-0.42261	-0.34255	0.45711	-0.18172	-0.041008	-0.31391	-0.15324	0.15238	-0.95244	-0.078027	-0.078299	-0.10842	772
	1.273	-0.24041	-0.23024	1.4924	0.28305	0.17441	0.9863	2.2902	0.53088	1.4031	-0.69732	-0.15555	-0.34165	-0.2736	-0.42261	1.0511	-0.43258	-0.18172	-0.041008	0.76842	-0.15324	1.1282	0.092596	-0.078027	-0.078299	-0.10842	3275
	2.3203	-0.24041	-0.23024	-0.73107	1.1573	-0.74149	1.7286	-0.22911	0.54625	-1.0799	-1.003	-0.76708	-0.34165	-0.2736	-0.42261	-0.34255	-0.43258	-0.18172	-0.041008	-0.31391	-0.15324	-0.38976	-0.95244	-0.078027	-0.078299	-0.10842	890
	0.48323	-0.24041	1.2808	-0.25462	-1.0284	0.62552	-0.90168	-0.34004	-0.084089	1.4936	-0.84151	-0.22351	-0.34165	-0.2736	-0.42261	1.0511	0.69001	-0.18172	-0.041008	-0.31391	-0.15324	-0.49819	-0.95244	-0.078027	-0.078299	-0.10842	916
	-0.23785	-0.24041	-0.23024	0.42854	-0.59122	-0.94655	-0.17553	-0.064938	-0.66062	-1.0346	-0.071934	-0.1003	-0.34165	-0.2736	-0.42261	-0.34255	-0.43258	-0.18172	-0.041008	-0.31391	-0.15324	-0.71505	-0.29929	-0.078027	-0.078299	-0.10842	489
	1.1528	-0.24041	-0.23024	-0.62772	-0.0083761	-1.1926	-0.61122	0.029584	-1.5139	1.6995	0.011908	-0.71828	-0.34165	-0.2736	-0.42261	-0.34255	-0.43258	-0.18172	-0.041008	1.8508	-0.15324	-0.1729	-0.69118	-0.078027	-0.078299	-0.10842	3132
	-1.2336	-0.24041	-0.23024	-0.5294	-0.63979	-0.27671	-0.57895	-0.72582	0.30026	0.18834	-0.49554	-0.76708	-0.34165	-0.2736	1.8372	-0.34255	0.2918	-0.18172	-0.041008	-0.31391	-0.15324	-0.60662	0.61511	-0.078027	-0.078299	-0.10842	805
	-0.66707	-0.24041	-0.23024	0.42854	-0.15409	0.13339	-0.22394	-0.25673	-0.72212	-0.72578	0.011908	-0.48572	-0.34165	2.3395	-0.42261	-0.34255	-0.43258	-0.18172	-0.041008	-0.31391	-0.15324	0.26081	-0.038033	-0.078027	-0.078299	-0.10842	1437
	-0.61557	-0.24041	-0.23024	0.91004	-0.2998	0.69387	-0.25622	-0.058245	-0.39926	0.23364	1.0268	-0.20435	-0.34165	2.3395	1.8372	-0.34255	1.6902	-0.18172	-0.041008	-0.31391	-0.15324	1.1282	-0.038033	-0.078027	-0.078299	-0.10842	43
	0.67209	-0.24041	-0.23024	-0.43361	-0.34837	-0.16735	-0.74031	-0.41366	0.31564	0.21305	-0.15724	-0.76708	-0.34165	-0.2736	-0.42261	-0.34255	-0.43258	-0.18172	-0.041008	-0.31391	-0.15324	-0.064475	-0.42992	-0.078027	-0.078299	-0.10842	1025
	0.2257	-0.24041	-0.23024	1.4495	0.38019	-0.60479	-0.14326	0.70216	0.94598	0.21717	0.45773	-0.76708	-0.34165	-0.2736	1.8372	-0.34255	-0.43258	-0.18172	-0.041008	-0.31391	-0.15324	1.7788	1.007	-0.078027	-0.078299	-0.10842	793
	0.31155	-0.24041	-0.23024	-0.95039	1.2545	0.31111	0.43766	-0.4857	-1.1987	-0.5446	-0.49554	-0.76708	-0.34165	-0.2736	-0.42261	-0.34255	-0.43258	-0.18172	-0.041008	-0.31391	-0.15324	-1.0403	-0.95244	-0.078027	-0.078299	-0.10842	1530
	-2.2294	-0.24041	-0.23024	0.49409	-0.20266	1.1723	-0.91781	-0.39128	0.0081562	-0.30989	-0.6647	-0.20435	-0.34165	-0.2736	-0.42261	-0.34255	-0.43258	-0.18172	-0.041008	-0.31391	-0.15324	0.043954	-0.42992	-0.078027	-0.078299	-0.10842	2946
	-0.40954	-0.24041	-0.23024	0.36048	-0.2998	-0.59112	-0.20781	-0.010918	-0.71443	-1.8046	0.85769	-0.76708	-0.34165	-0.2736	-0.42261	-0.34255	-0.43258	-0.18172	-0.041008	-0.31391	-0.15324	1.0198	-0.95244	-0.078027	-0.078299	-0.10842	23
	1.1356	-0.24041	-0.23024	-0.0050517	-1.1741	0.78956	1.7447	0.083551	0.58469	-1.5164	-1.5105	-0.76708	0.81619	-0.2736	-0.42261	-0.34255	0.52964	-0.18172	-0.041008	-0.31391	-0.15324	0.47767	0.22322	-0.078027	-0.078299	-0.10842	324
	1.2902	-0.24041	-0.23024	0.073096	0.81732	0.6802	-0.20781	0.33762	0.0081562	-0.77107	0.35174	0.5665	0.81619	-0.2736	-0.42261	-0.34255	2.8158	-0.18172	-0.041008	-0.31391	-0.15324	0.36924	0.35385	-0.078027	-0.078299	-0.10842	3206
	-0.5984	-0.24041	-0.23024	-0.73107	-0.34837	1.1313	-0.030303	-0.4057	-0.7913	-1.3311	-0.6647	-0.76708	-0.34165	-0.2736	-0.42261	-0.34255	-0.43258	-0.18172	-0.041008	-0.31391	-0.15324	-0.60662	-0.69118	-0.078027	-0.078299	-0.10842	1571
	-0.71858	-0.24041	-0.23024	0.96298	-0.2998	0.065044	-0.17553	0.020298	-0.48382	1.0531	0.85769	-0.20435	-0.34165	4.9525	1.8372	-0.34255	-0.43258	-0.18172	-0.041008	-0.31391	-0.15324	1.1282	0.092596	-0.078027	-0.078299	-0.10842	1196
	0.31155	-0.24041	-0.23024	-0.0050517	0.088765	-1.6711	1.2122	-0.19978	-0.57606	-0.88225	1.196	-0.76708	-0.34165	-0.2736	-0.42261	-0.34255	1.7948	-0.18172	-0.041008	-0.31391	-0.15324	0.36924	-0.95244	-0.078027	-0.078299	-0.10842	131
	0.60341	-0.24041	-0.23024	0.073096	-0.49408	-1.5207	-0.9985	-0.028696	-0.8528	-1.4834	-0.15579	0.5665	-0.34165	-0.2736	-0.42261	-0.34255	-0.43258	-0.18172	-0.041008	-0.31391	-0.15324	-0.93191	-0.69118	-0.078027	-0.078299	-0.10842	662
	0.87811	-0.24041	-0.23024	0.36048	-0.20266	-1.1516	-0.74031	0.34741	-0.45307	-0.062835	-0.83385	-0.76708	-0.34165	-0.2736	-0.42261	-0.34255	-0.43258	-0.18172	-0.041008	-0.31391	-0.15324	0.043954	0.35385	-0.078027	-0.078299	-0.10842	809
	-0.40954	-0.24041	-0.23024	0.29242	-0.10552	-0.0033065	-0.22394	-0.13732	-0.7298	-0.0010698	0.011908	-0.48572	-0.34165	2.3395	-0.42261	-0.34255	-0.43258	-0.18172	-0.041008	-0.31391	-0.15324	0.26081	-0.29929	-0.078027	9.9104	-0.10842	1457
	1.9941	-0.24041	-0.23024	0.29242	0.57447	-1.6164	-0.85327	0.42333	-0.19939	-0.038129	-1.3413	-0.76708	-0.34165	-0.2736	-0.42261	-0.34255	-0.43258	-0.18172	-0.041008	-0.31391	-0.15324	0.36924	-0.16866	-0.078027	-0.078299	-0.10842	294
	-1.6629	-0.24041	-0.23024	0.36048	-0.44551	1.5961	0.59902	-0.11615	0.046592	-0.33872	-0.17254	-0.76708	-0.34165	-0.2736	-0.42261	2.4447	-0.43258	-0.18172	-0.041008	-0.31391	-0.15324	-0.38976	0.35385	-0.078027	-0.078299	-0.10842	483
	0.55191	-0.24041	-0.23024	-1.1899	0.088765	-1.5207	1.0024	-0.53474	-1.4216	-0.32637	0.011908	-0.25317	-0.34165	-0.2736	-0.42261	-0.34255	-0.43258	-0.18172	-0.041008	0.76842	-0.15324	-0.38976	-0.95244	-0.078027	-0.078299	-0.10842	1594
	0.86095	-0.24041	-0.23024	-0.62772	-0.0083761	-1.589	-0.28849	-0.43855	0.40788	2.2636	0.77383	-0.1003	-0.34165	-0.2736	-0.42261	-0.34255	-0.43258	-0.18172	-0.041008	-0.31391	-0.15324	-0.1729	-0.56055	-0.078027	-0.078299	-0.10842	2256
	0.071184	2.1059	-0.23024	-0.95039	-0.97978	0.74855	-0.43372	-0.70114	-0.48382	-0.29342	-0.74855	-0.1003	0.81619	-0.2736	-0.42261	-0.34255	0.37371	-0.18172	-0.041008	-0.31391	-0.15324	-0.60662	0.092596	-0.078027	-0.078299	-0.10842	2057
	-2.2294	-0.24041	-0.23024	0.49409	-0.20266	1.1723	-0.91781	-0.39123	-0.022592	-0.30166	-0.6647	-0.20435	-0.34165	-0.2736	-0.42261	-0.34255	-0.43258	-0.18172	-0.041008	-0.31391	-0.15324	-0.064475	-0.69118	-0.078027	-0.078299	-0.10842	3203
	-0.6499	-0.24041	-0.23024	-0.83947	0.040194	1.2543	0.034243	-0.76381	-0.21477	-0.84107	-1.003	-0.76708	0.81619	-0.2736	-0.42261	2.4447	0.25825	-0.18172	-0.041008	-0.31391	-0.15324	-0.93191	0.35385	-0.078027	-0.078299	-0.10842	199
	-0.46105	-0.24041	-0.23024	-0.25462	-1.0284	0.73488	-0.1594	-0.28602	-0.56837	-1.4834	-0.32639	-0.76708	-0.34165	-0.2736	-0.42261	-0.34255	0.83015	-0.18172	-0.041008	-0.31391	-0.15324	0.043954	-0.95244	-0.078027	-0.078299	-0.10842	1696
	0.036846	-0.24041	-0.23024	0.36048	-0.44551	-0.55011	-0.43372	-0.2953	1.3688	0.027754	0.35022	-0.76708	0.81619	-0.2736	-0.42261	-0.34255	-0.43258	-0.18172	-0.041008	-0.31391	-0.15324	0.47767	0.22322	-0.078027	-0.078299	-0.10842	362
	-0.90743	-0.24041	-0.23024	0.29242	-1.2226	1.145	-0.22394	0.18162	-0.29933	-0.61048	0.35165	3.0808	-0.34165	-0.2736	1.8372	-0.34255	-0.43258	-0.18172	-0.041008	0.76842	-0.15324	0.15238	1.2683	-0.078027	-0.078299	-0.10842	2616
	1.479	-0.24041	-0.23024	-1.0664	0.72018	-0.79617	0.11493	-0.36702	-1.7676	-0.20695	-0.2411	0.5665	-0.34165	-0.2736	-0.42261	-0.34255	-0.43258	-0.18172	-0.041008	-0.31391	-0.15324	-0.71505	-0.29929	-0.078027	-0.078299	-0.10842	1813
	0.58625	-0.24041	-0.23024	-1.4571	-0.59122	0.91259	-0.44985	-0.88717	-0.17633	0.015401	-0.6815	-0.48572	-0.34165	-0.2736	-0.42261	-0.34255	-0.43258	-0.18172	-0.041008	-0.31391	-0.15324	-0.93191	-0.95244	-0.078027	-0.078299	-0.10842	2298
	0.7236	-0.24041	-0.23024	-0.73107	-1.3683	0.74855	0.11493	-0.71672	1.192	0.027754	-1.1721	-0.1003	-0.34165	-0.2736	-0.42261	-0.34255	-0.43258	-0.18172	-0.041008	-0.31391	-0.15324	-0.064475	-0.42992	-0.078027	-0.078299	-0.10842	1855
	-1.4397	-0.24041	-0.23024	1.4041	-0.83407	-1.7804	-0.20781	0.16125	1.5686	1.7119	1.7034	-0.76708	-0.34165	-0.2736	6.3568	-0.34255	-0.43258	-0.18172	-0.041008	-0.31391	-0.15324	1.9957	1.007	-0.078027	-0.078299	-0.10842	2849
	-1.4053	-0.24041	-0.23024	-1.752	1.7402	-0.90554	-0.24008	-0.91206	-3.8584	2.2389	-1.003	-0.76708	-0.34165	-0.2736	-0.42261	-0.34255	-0.43258	-0.18172	-0.041008	-0.31391	-0.15324	-1.6909	-0.42992	-0.078027	-0.078299	-0.10842	1797
	0.019678	-0.24041	-0.23024	0.1462	-0.2998	0.28377	0.034243	-0.31914	0.0081562	1.3248	0.35022	-0.48572	-0.34165	-0.2736	-0.42261	1.0511	-0.43258	-0.18172	-0.041008	-0.31391	-0.15324	0.36924	-0.42992	-0.078027	-0.078299	-0.10842	1097
	-1.0963	-0.24041	-0.23024	0.7966	-1.1741	1.4047	-0.14326	0.1253	0.31564	0.25834	1.8819	3.2337	-0.34165	-0.2736	4.097	1.0511	-0.43258	-0.18172	-0.041008	-0.31391	-0.15324	0.69453	2.4439	-0.078027	-0.078299	-0.10842	2674
	0.31155	-0.24041	-0.23024	-0.085721	-0.0083761	0.59818	-0.28849	-0.49429	-0.82973	-0.10401	-1.1721	-0.48572	-0.34165	-0.2736	-0.42261	-0.34255	-0.43258	-0.18172	-0.041008	-0.31391	-0.15324	-0.28133	-0.42992	-0.078027	-0.078299	-0.10842	837
	-1.6629	-0.24041	-0.23024	-3.2041	1.7402	2.3343	-0.49826	-1.1391	11.454	2.0166	-0.40807	-0.098376	-0.34165	-0.2736	-0.42261	1.0511	2.8311	-0.18172	-0.041008	-0.31391	-0.15324	-1.9078	-0.69118	-0.078027	-0.078299	-0.10842	2386
	0.4489	-0.24041	-0.23024	0.073096	-0.15409	-1.589	-0.75645	-0.027664	-0.64524	-1.6605	1.368	1.9001	-0.34165	-0.2736	-0.42261	-0.34255	-0.43258	-0.18172	-0.041008	-0.31391	-0.15324	-1.1488	-0.42992	-0.078027	-0.078299	-0.10842	1834
	-0.11767	4.4522	1.5471	-0.62772	-0.7855	-0.91921	-1.0146	-0.57072	-1.6907	-0.0093051	-0.32639	-0.76708	-0.34165	-0.2736	-0.42261	-0.34255	-0.43258	-0.18172	-0.041008	-0.31391	-0.15324	-0.28133	-0.42992	-0.078027	-0.078299	-0.10842	1647
	0.5004	-0.24041	-0.23024	3.7158	0.72018	-2.1358	0.17947	5.4975	0.30026	1.0201	2.4424	5.1881	-0.34165	-0.2736	-0.42261	3.8383	-0.24853	-0.18172	-0.041008	-0.31391	-0.15324	6.7666	1.1376	-0.078027	-0.078299	-0.10842	2747
	1.3073	-0.24041	-0.23024	0.29242	0.86589	0.10605	1.1315	0.77322	-0.42232	1.5266	-0.83385	-0.76708	1.974	-0.2736	-0.42261	-0.34255	-0.43258	-0.18172	-0.041008	-0.31391	-0.15324	0.36924	0.22322	-0.078027	-0.078299	-0.10842	1340
	-0.8731	-0.24041	-0.23024	0.1462	-1.4169	-0.3724	-0.95009	-0.074726	-1.3755	0.21305	-1.003	-0.76708	0.81619	-0.2736	-0.42261	2.4447	-0.43258	-0.18172	-0.041008	-0.31391	-0.15324	-0.1729	0.74574	-0.078027	-0.078299	-0.10842	2860
	0.55191	-0.24041	-0.23024	-1.1899	0.13733	-0.34506	-0.53054	-0.65622	-1.929	0.18423	-0.51235	-0.48572	-0.34165	-0.2736	-0.42261	-0.34255	-0.43258	-0.18172	-0.041008	-0.31391	-0.15324	-1.1488	-0.82181	-0.078027	-0.078299	-0.10842	2178
	0.002509	-0.24041	-0.23024	-0.0050517	1.0602	-0.83718	0.19561	-0.36083	0.7538	-0.10401	0.011908	-0.20435	-0.34165	-0.2736	-0.42261	-0.34255	-0.43258	-0.18172	-0.041008	-0.31391	-0.15324	-0.38976	-0.56055	-0.078027	-0.078299	-0.10842	893
	0.79227	-0.24041	-0.23024	-1.321	0.28305	0.61185	-0.20781	-0.65392	-1.5139	1.0366	-0.51235	-0.48572	0.81619	-0.2736	-0.42261	-0.34255	-0.43258	-0.18172	-0.041008	-0.31391	-0.15324	-0.93191	-0.69118	-0.078027	-0.078299	-0.10842	1960
	0.1742	-0.24041	-0.23024	0.36048	0.42876	-1.0286	0.93789	-0.14671	0.47707	-1.4958	0.51937	-0.76708	-0.34165	-0.2736	-0.42261	-0.34255	-0.43258	-0.18172	-0.041008	-0.31391	-0.15324	0.47767	-0.56055	-0.078027	-0.078299	-0.10842	936
	-0.083335	-0.24041	-0.23024	0.42854	0.42876	0.58451	0.43766	-0.23308	0.72305	-0.47048	1.2813	-0.1003	-0.34165	-0.2736	1.8372	-0.34255	-0.43258	-0.18172	-0.041008	-0.31391	-0.15324	0.47767	-0.038033	-0.078027	-0.078299	-0.10842	1074
	1.582	-0.24041	-0.23024	-0.95039	0.47733	-0.79617	0.13106	-0.35536	-1.4216	0.94599	-0.2411	-0.1003	-0.34165	-0.2736	-0.42261	-0.34255	-0.43258	-0.18172	-0.041008	-0.31391	-0.15324	-0.71505	-0.29929	-0.078027	-0.078299	-0.10842	1785
	0.071184	-0.24041	0.67928	-0.83947	-1.4169	1.5688	-0.8694	-0.67355	-0.78361	-0.71343	-0.079592	0.16193	-0.34165	-0.2736	-0.42261	1.0511	0.69593	-0.18172	-0.041008	-0.31391	-0.15324	-0.60662	-0.82181	-0.078027	-0.078299	-0.10842	915
	-0.6499	-0.24041	-0.23024	1.6209	-0.68836	0.42047	-0.95009	0.57857	0.21571	-0.32225	2.7277	2.5669	-0.34165	-0.2736	1.8372	1.0511	0.15413	-0.18172	-0.041008	-0.31391	-0.15324	1.0198	3.3583	-0.078027	-0.078299	-0.10842	1606
	-1.2336	-0.24041	-0.23024	1.2655	0.18591	-0.30405	-0.41758	1.2506	0.10809	-0.95637	-0.15724	-0.76708	4.2897	-0.2736	-0.42261	1.0511	-0.43258	-0.18172	-0.041008	-0.31391	-0.15324	0.91139	1.9214	-0.078027	-0.078299	-0.10842	2831
	0.41456	-0.24041	-0.23024	0.62013	0.5259	0.98094	2.6968	1.0086	0.45401	-0.12048	0.097214	0.69498	-0.34165	-0.2736	-0.42261	-0.34255	4.0183	-0.18172	-0.041008	-0.31391	-0.15324	0.47767	0.74574	-0.078027	-0.078299	-0.10842	317
	-2.7273	-0.24041	-0.23024	-0.73107	-0.25123	1.268	-0.98236	-0.93733	0.73074	-0.82872	-0.6647	1.9001	-0.34165	-0.2736	1.8372	-0.34255	0.13883	-0.18172	-0.041008	-0.31391	-0.15324	-0.60662	0.87637	-0.078027	-0.078299	-0.10842	1641
	0.31155	-0.24041	-0.23024	0.36048	0.23448	0.59818	-0.95009	-0.082504	0.31564	-0.24813	0.35022	-0.76708	-0.34165	-0.2736	-0.42261	-0.34255	-0.43258	-0.18172	-0.041008	-0.31391	-0.15324	0.36924	-0.29929	-0.078027	-0.078299	-0.10842	1125
	-0.73575	4.4522	1.8201	-0.43361	-0.83407	0.29744	-0.74031	-0.51982	-1.6676	-1.2652	-0.49554	-0.76708	-0.34165	-0.2736	-0.42261	-0.34255	-0.43258	-0.18172	-0.041008	-0.31391	-0.15324	-0.1729	-0.95244	-0.078027	-0.078299	-0.10842	736
	0.7751	-0.24041	-0.23024	-0.43361	1.983	-1.9718	1.1315	-0.25655	-1.0988	1.5101	-0.088749	0.18107	-0.34165	-0.2736	-0.42261	-0.34255	-0.43258	-0.18172	-0.041008	-0.31391	-0.15324	-1.1488	-0.16866	-0.078027	-0.078299	-0.10842	2059
	0.31155	-0.24041	-0.23024	-1.9159	-0.0083761	0.46148	-0.38531	-1.0043	0.46938	-0.54872	-1.0198	0.84785	-0.34165	-0.2736	-0.42261	-0.34255	-0.43258	-0.18172	-0.041008	-0.31391	-0.15324	-1.2572	-0.42992	-0.078027	-0.078299	-0.10842	1857
	1.4103	-0.24041	-0.23024	-0.62772	2.5173	-0.3724	0.1472	-0.46305	-0.33007	-0.10401	0.080399	0.74379	-0.34165	-0.2736	-0.42261	-0.34255	-0.43258	-0.18172	-0.041008	-0.31391	-0.15324	-0.82348	-0.29929	-0.078027	-0.078299	-0.10842	2753
	1.0155	-0.24041	-0.23024	0.55711	-0.7855	-4.036	-1.0146	0.36728	-0.57606	2.5148	-1.6796	-0.76708	-0.34165	-0.2736	-0.42261	-0.34255	-0.43258	-0.18172	-0.041008	-0.31391	-0.15324	-0.28133	-0.95244	-0.078027	-0.078299	-0.10842	1918
	-1.0791	-0.24041	-0.23024	-0.16891	-1.5141	0.84424	-0.85327	-0.51054	-0.77592	-0.53225	-0.83385	-0.76708	-0.34165	-0.2736	-0.42261	2.4447	1.7179	-0.18172	-0.041008	-0.31391	-0.15324	-0.38976	0.092596	-0.078027	-0.078299	-0.10842	2062
	1.9254	-0.24041	-0.23024	-0.0050517	-1.1255	0.092384	1.3897	-0.19737	1.5533	1.0119	-1.5105	-0.76708	-0.34165	-0.2736	-0.42261	-0.34255	0.84002	-0.18172	-0.041008	-0.31391	-0.15324	0.36924	-0.29929	-0.078027	-0.078299	-0.10842	612
	0.80944	-0.24041	-0.23024	0.7966	0.42876	0.37946	0.17947	0.87012	0.44632	0.089519	0.43551	1.1292	-0.34165	2.3395	-0.42261	-0.34255	-0.43258	-0.18172	-0.041008	-0.31391	-0.15324	0.91139	-0.16866	-0.078027	-0.078299	-0.10842	694
	-0.6499	-0.24041	-0.23024	0.42854	0.62304	1.1313	-0.14326	-0.076314	-0.084089	1.5472	0.0701	0.051906	-0.34165	2.3395	-0.42261	-0.34255	-0.43258	-0.18172	-0.041008	-0.31391	-0.15324	-0.064475	0.35385	-0.078027	-0.078299	-0.10842	2999
	-0.61557	-0.24041	-0.23024	0.29242	-1.5626	-0.19469	-0.74031	0.10834	-0.81436	0.077166	-0.6815	-0.48572	0.81619	-0.2736	-0.42261	2.4447	-0.43258	-0.18172	-0.041008	-0.31391	-0.15324	-0.1729	0.74574	-0.078027	-0.078299	-0.10842	2863
	0.87811	2.1059	2.2892	-0.73107	0.088765	0.58451	-0.11099	-0.38528	0.55394	-0.17813	-0.83385	-0.76708	-0.34165	-0.2736	-0.42261	1.0511	1.7899	-0.18172	-0.041008	0.76842	-0.15324	-0.71505	-0.95244	-0.078027	-0.078299	-0.10842	748
	1.0841	-0.24041	-0.23024	0.36048	0.62304	-0.46809	-0.43372	0.1776	1.0152	0.73188	-0.49554	-0.76708	-0.34165	-0.2736	-0.42261	-0.34255	-0.43258	-0.18172	-0.041008	-0.31391	-0.15324	-0.064475	0.74574	-0.078027	-0.078299	-0.10842	239
	0.91245	-0.24041	-0.23024	0.7966	0.42876	0.4068	0.066516	0.95549	0.42326	0.29128	0.43546	1.178	-0.34165	2.3395	-0.42261	-0.34255	-0.43258	-0.18172	-0.041008	1.8508	-0.15324	0.91139	-0.16866	-0.078027	-0.078299	-0.10842	2960
	-3.0707	-0.24041	-0.23024	-0.43361	-0.63979	0.9536	-0.11099	-0.83058	0.88448	-1.0017	-0.14635	-0.25317	-0.34165	-0.2736	-0.42261	1.0511	-0.43258	-0.18172	-0.041008	-0.31391	-0.15324	-1.1488	-0.42992	-0.078027	-0.078299	-0.10842	2787
	0.31155	-0.24041	-0.23024	-0.085721	0.5259	0.50249	-0.75645	-0.35033	0.50013	0.17599	0.011908	-0.76708	0.81619	-0.2736	-0.42261	-0.34255	2.234	-0.18172	-0.041008	-0.31391	-0.15324	0.043954	-0.56055	-0.078027	-0.078299	-0.10842	97
	-1.4053	-0.24041	-0.23024	0.42854	-1.3683	1.6098	-0.43372	0.30593	-0.19939	-0.45401	2.5195	1.9001	-0.34165	-0.2736	-0.42261	2.4447	-0.43258	-0.18172	-0.041008	-0.31391	-0.15324	0.26081	0.35385	-0.078027	-0.078299	-0.10842	2780
	1.4275	-0.24041	-0.23024	-0.25462	-0.0083761	0.88525	-0.9985	0.27252	0.1619	0.097754	1.368	2.2303	-0.34165	-0.2736	-0.42261	1.0511	-0.43258	-0.18172	-0.041008	1.8508	-0.15324	-0.82348	0.61511	-0.078027	-0.078299	-0.10842	3086
	-0.44388	-0.24041	2.9408	0.49409	-2.3398	1.4321	-0.54667	0.039663	0.29258	0.28305	0.097214	0.82871	-0.34165	-0.2736	-0.42261	-0.34255	-0.43258	-0.18172	-0.041008	-0.31391	-0.15324	0.80296	0.22322	-0.078027	-0.078299	-0.10842	1691
	0.13986	-0.24041	-0.23024	-0.16891	-0.7855	0.29744	-0.40144	-0.32514	0.12346	-0.81637	-0.83385	-0.76708	-0.34165	-0.2736	-0.42261	2.4447	-0.43258	-0.18172	-0.041008	-0.31391	-0.15324	-0.38976	0.092596	-0.078027	-0.078299	-0.10842	510
	0.1742	-0.24041	-0.23024	0.073096	0.76875	-0.19469	0.5022	-0.27679	0.16958	-0.70931	1.7719	0.18107	-0.34165	-0.2736	1.8372	-0.34255	-0.43258	-0.18172	-0.041008	-0.31391	-0.15324	0.47767	-0.038033	-0.078027	-0.078299	-0.10842	1038
	-1.4053	-0.24041	-0.23024	-2.0898	-0.15409	1.268	0.8088	-1.0556	-1.5062	3.9107	-1.003	-0.76708	-0.34165	-0.2736	1.8372	1.0511	0.30315	-0.18172	-0.041008	-0.31391	-0.15324	-1.2572	-0.29929	-0.078027	-0.078299	-0.10842	2553
	0.60341	-0.24041	-0.23024	-0.085721	0.42876	0.47515	-0.83713	-0.2952	-0.20708	-1.0264	0.26636	-0.1003	-0.34165	-0.2736	1.8372	-0.34255	-0.43258	-0.18172	-0.041008	-0.31391	-0.15324	-0.1729	-0.038033	-0.078027	-0.078299	-0.10842	1021
	1.2215	-0.24041	-0.23024	0.55711	0.81732	0.24276	0.59902	1.2317	-0.32239	1.2548	-0.83385	-0.76708	1.974	-0.2736	-0.42261	2.4447	-0.43258	-0.18172	-0.041008	-0.31391	-0.15324	0.36924	0.48448	-0.078027	-0.078299	-0.10842	1337
	1.1528	-0.24041	-0.23024	0.21931	0.18591	0.25643	-0.25622	0.17979	0.58469	0.80188	-0.0048889	-0.20435	-0.34165	-0.2736	-0.42261	-0.34255	-0.43258	-0.18172	-0.041008	-0.31391	-0.15324	0.26081	-0.42992	-0.078027	-0.078299	-0.10842	584
	1.4619	-0.24041	-0.23024	-2.0898	1.7887	-0.65947	2.2288	-0.85487	1.1458	1.3742	-1.1721	-0.25317	-0.34165	-0.2736	-0.42261	-0.34255	-0.43258	-0.18172	-0.041008	0.76842	-0.15324	-1.2572	-0.56055	-0.078027	-0.078299	-0.10842	1659
	0.62058	-0.24041	-0.23024	-0.16891	0.81732	0.48882	0.45379	-0.44387	0.70768	0.19246	0.60468	-0.1003	-0.34165	-0.2736	1.8372	-0.34255	-0.43258	-0.18172	-0.041008	-0.31391	-0.15324	0.043954	-0.038033	-0.078027	-0.078299	-0.10842	1070
	-2.2294	-0.24041	-0.23024	0.49409	-0.20266	1.1723	-0.83713	-0.39467	0.031217	-0.30166	-0.6647	-0.20435	-0.34165	-0.2736	-0.42261	-0.34255	-0.43258	-0.18172	-0.041008	-0.31391	6.5221	0.043954	-0.42992	-0.078027	-0.078299	1.7358	3204
	-1.2336	-0.24041	-0.23024	-0.5294	-0.056946	0.72121	-0.078713	-0.54091	-0.88354	-0.20284	-0.15724	-0.1003	0.81619	-0.2736	-0.42261	-0.34255	-0.43258	-0.18172	-0.041008	-0.31391	-0.15324	-0.1729	0.092596	-0.078027	-0.078299	-0.10842	1792
	0.31155	-0.24041	-0.23024	0.49409	-0.68836	-0.83718	-0.9985	0.055668	-0.24552	1.5266	1.1792	-0.48572	-0.34165	-0.2736	-0.42261	1.0511	-0.43258	-0.18172	-0.041008	-0.31391	-0.15324	0.47767	-0.82181	-0.078027	-0.078299	-0.10842	635
	1.273	-0.24041	-0.23024	-0.62772	-0.34837	-1.6574	-0.32076	-0.46506	0.99979	-0.14107	-1.3413	-0.76708	-0.34165	-0.2736	-0.42261	-0.34255	-0.43258	-0.18172	-0.041008	2.9331	-0.15324	-1.1488	0.22322	-0.078027	-0.078299	-0.10842	1778
	-0.70141	-0.24041	-0.23024	0.73862	-1.0284	1.268	-0.14326	0.18791	0.45401	-0.083423	0.35817	1.9	-0.34165	-0.2736	4.097	1.0511	-0.43258	-0.18172	-0.041008	1.8508	-0.15324	0.69453	1.9214	-0.078027	-0.078299	-0.10842	2934
	1.5305	-0.24041	-0.23024	-0.83947	0.47733	-1.3703	1.1477	-0.33713	0.40788	0.044225	0.011908	-0.76708	-0.34165	-0.2736	-0.42261	-0.34255	-0.43258	-0.18172	-0.041008	-0.31391	-0.15324	-0.38976	-0.95244	-0.078027	-0.078299	-0.10842	2470
	-1.8345	-0.24041	-0.23024	-1.752	1.8373	0.84424	-0.72418	-0.99002	2.0683	-0.92343	-1.1721	0.52297	-0.34165	-0.2736	-0.42261	-0.34255	-0.43258	-0.18172	-0.041008	-0.31391	-0.15324	-1.4741	-0.82181	-0.078027	-0.078299	-0.10842	1617
	-0.01466	-0.24041	-0.23024	-0.085721	0.18591	-0.55011	0.050379	-0.34546	-0.33007	0.16364	0.18109	-0.76708	-0.34165	-0.2736	-0.42261	-0.34255	-0.43258	-0.18172	-0.041008	-0.31391	-0.15324	0.043954	0.22322	-0.078027	-0.078299	-0.10842	3228
	0.31155	-0.24041	-0.23024	-1.4571	-0.63979	1.0766	-0.17553	-0.78389	-0.91429	1.9219	-0.6815	-0.48572	-0.34165	-0.2736	-0.42261	-0.34255	-0.43258	-0.18172	-0.041008	-0.31391	-0.15324	-0.93191	-0.69118	-0.078027	-0.078299	-0.10842	1633
	1.1185	-0.24041	-0.23024	0.29242	1.0116	-0.0033065	0.27629	0.69986	-0.33776	0.36952	-0.071934	-0.1003	1.974	-0.2736	-0.42261	-0.34255	-0.43258	-0.18172	-0.041008	-0.31391	-0.15324	0.26081	0.48448	-0.078027	-0.078299	-0.10842	1356
	0.13986	-0.24041	-0.23024	-0.25462	-0.2998	0.10605	-0.17553	-0.25499	-0.23014	-1.4999	-0.49554	-0.76708	-0.34165	-0.2736	-0.42261	-0.34255	-0.43258	-0.18172	-0.041008	-0.31391	-0.15324	-0.60662	-0.95244	-0.078027	-0.078299	-0.10842	423
	-0.70141	-0.24041	-0.23024	-0.95039	-0.44551	1.0083	-0.38531	-0.56554	0.95367	-0.6846	-0.49554	-0.25317	-0.34165	-0.2736	-0.42261	-0.34255	-0.43258	-0.18172	-0.041008	1.8508	-0.15324	-0.38976	-0.95244	-0.078027	-0.078299	-0.10842	193
	0.60341	-0.24041	-0.23024	-1.9159	0.81732	1.2133	-0.28849	-0.85897	-0.98348	0.50952	-0.088749	0.84785	-0.34165	-0.2736	-0.42261	-0.34255	-0.43258	-0.18172	-0.041008	-0.31391	-0.15324	-1.4741	-0.16866	-0.078027	-0.078299	-0.10842	919
	-0.40954	-0.24041	-0.23024	0.21931	0.57447	0.72121	-0.014167	-0.30901	-0.1379	1.2342	1.2813	0.18107	-0.34165	-0.2736	1.8372	-0.34255	-0.43258	-0.18172	-0.041008	-0.31391	-0.15324	0.36924	0.22322	-0.078027	-0.078299	-0.10842	445
	0.31155	2.1059	-0.23024	0.55711	-0.25123	0.16074	-0.90168	-0.098615	0.79224	-1.4752	0.18109	0.61531	-0.34165	-0.2736	-0.42261	-0.34255	-0.43258	-0.18172	-0.041008	1.8508	-0.15324	0.80296	-0.038033	-0.078027	-0.078299	-0.10842	2988
	0.82661	-0.24041	-0.23024	2.3974	0.33162	-0.057987	0.21174	3.9047	-0.24552	1.296	0.52078	1.4106	1.974	-0.2736	-0.42261	-0.34255	-0.43258	-0.18172	-0.041008	-0.31391	-0.15324	2.6462	2.052	-0.078027	-0.078299	-0.10842	2902
	-1.1135	-0.24041	-0.23024	-0.83947	0.5259	-2.0948	0.9863	-0.75307	0.061966	-1.0181	-0.32639	-0.76708	-0.34165	-0.2736	-0.42261	-0.34255	-0.43258	-0.18172	-0.041008	-0.31391	-0.15324	-0.71505	-0.42992	-0.078027	-0.078299	-0.10842	1654
	-0.34087	-0.24041	-0.23024	0.55711	-1.6112	1.4867	0.26015	0.6324	1.092	-0.77931	0.13761	-0.1003	-0.34165	-0.2736	-0.42261	1.0511	2.0381	-0.18172	-0.041008	-0.31391	-0.15324	0.80296	0.87637	-0.078027	-0.078299	-0.10842	839
	1.3932	-0.24041	-0.23024	-0.73107	-0.44551	0.5435	0.48607	-0.47763	-0.56069	-1.817	-1.003	-0.1003	-0.34165	-0.2736	-0.42261	-0.34255	0.72653	-0.18172	-0.041008	-0.31391	-0.15324	-0.28133	-0.69118	-0.078027	-0.078299	-0.10842	671
	-0.51255	-0.24041	-0.23024	0.42854	0.13733	-1.4797	-0.88554	-0.47604	1.4841	-1.5987	0.68852	0.16193	-0.34165	-0.2736	-0.42261	-0.34255	0.9022	2.9093	-0.041008	-0.31391	-0.15324	0.36924	-0.69118	-0.078027	-0.078299	-0.10842	1403
	0.56908	-0.24041	-0.23024	-1.4571	0.57447	-0.80984	0.59902	-0.77611	-0.36082	-0.034011	0.011908	-0.76708	-0.34165	-0.2736	-0.42261	-0.34255	-0.43258	-0.18172	-0.041008	-0.31391	-0.15324	-0.82348	-0.95244	-0.078027	-0.078299	-0.10842	1593
	1.5305	-0.24041	-0.23024	-0.34285	-1.4655	0.89892	1.3574	-0.3338	1.3457	-0.27284	0.013354	0.5665	-0.34165	-0.2736	-0.42261	-0.34255	0.75317	-0.18172	-0.041008	-0.31391	-0.15324	0.26081	-0.038033	-0.078027	-0.078299	-0.10842	1815
	0.31155	-0.24041	-0.23024	0.073096	-0.10552	0.51616	-0.5144	0.18683	-0.18402	0.39834	-0.15724	-0.48572	-0.34165	-0.2736	-0.42261	-0.34255	0.53754	-0.18172	-0.041008	1.8508	6.5221	-0.064475	-0.95244	-0.078027	-0.078299	1.7358	3051
	0.5004	-0.24041	-0.23024	-0.62772	0.040194	0.6802	-0.14326	-0.58345	0.21571	-1.4464	-0.41025	-0.1003	-0.34165	-0.2736	1.8372	-0.34255	-0.43258	-0.18172	-0.041008	-0.31391	-0.15324	-0.49819	-0.038033	-0.078027	-0.078299	-0.10842	1016
	0.63775	-0.24041	-0.23024	-1.9159	0.5259	0.037704	0.38925	-0.95534	-0.74518	-0.86166	-0.84151	-0.50486	-0.34165	-0.2736	-0.42261	1.0511	-0.43258	-0.18172	-0.041008	-0.31391	-0.15324	-1.3656	-0.95244	-0.078027	-0.078299	-0.10842	904
	-0.70141	-0.24041	-0.23024	-0.95039	-0.25123	0.52983	-0.78872	-0.83931	0.56163	1.576	-0.32639	-0.76708	-0.34165	-0.2736	-0.42261	-0.34255	-0.43258	-0.18172	-0.041008	-0.31391	-0.15324	-0.71505	-0.29929	-0.078027	-0.078299	-0.10842	2490
	0.74076	-0.24041	-0.23024	-0.085721	0.72018	0.24276	-0.04644	-0.28316	0.13884	0.035989	0.92616	0.18107	-0.34165	-0.2736	1.8372	-0.34255	-0.43258	-0.18172	-0.041008	-0.31391	-0.15324	0.26081	-0.038033	-0.078027	-0.078299	-0.10842	1094
	0.31155	-0.24041	-0.23024	-0.085721	-0.20266	1.0356	-0.41758	-0.33229	-0.66831	0.81423	-0.056976	-0.45605	-0.34165	-0.2736	-0.42261	1.0511	-0.43258	-0.18172	-0.041008	2.9331	-0.15324	-0.064475	-0.42992	-0.078027	-0.078299	-0.10842	3061
	0.054015	-0.24041	-0.23024	-1.321	-0.39694	0.50249	-0.09485	-0.75802	-1.5139	0.6907	-0.088749	0.18107	-0.34165	-0.2736	-0.42261	-0.34255	-0.43258	-0.18172	-0.041008	-0.31391	-0.15324	-1.0403	-0.038033	-0.078027	-0.078299	-0.10842	2410
	0.51757	-0.24041	-0.23024	-0.73107	0.088765	-0.60479	0.79266	-0.39856	0.80761	-1.0799	-0.32639	-0.76708	-0.34165	-0.2736	-0.42261	-0.34255	-0.43258	-0.18172	-0.041008	-0.31391	-0.15324	-0.71505	-0.95244	-0.078027	-0.078299	-0.10842	1894
	0.31155	-0.24041	-0.23024	-1.6008	1.9344	0.59818	2.3579	-0.81558	1.2842	-0.6599	-0.6815	-0.48572	-0.34165	-0.2736	-0.42261	-0.34255	-0.43258	-0.18172	-0.041008	-0.31391	-0.15324	-1.1488	-0.95244	-0.078027	-0.078299	-0.10842	2139
	0.56908	-0.24041	-0.23024	0.29242	0.86589	-0.55011	4.3427	0.052123	0.29258	-0.28931	1.7719	0.18107	-0.34165	-0.2736	1.8372	-0.34255	-0.43258	-0.18172	-0.041008	-0.31391	-0.15324	0.80296	-0.038033	-0.078027	-0.078299	-0.10842	1015
	0.10552	-0.24041	-0.23024	-0.5294	-0.93121	-0.52277	-0.82099	-0.41935	-1.952	-0.11636	0.43551	-0.1003	-0.34165	-0.2736	-0.42261	-0.34255	-0.43258	-0.18172	-0.041008	-0.31391	-0.15324	-0.064475	-0.69118	-0.078027	-0.078299	-0.10842	1826
	0.13986	-0.24041	-0.23024	-0.5294	1.8373	0.065044	0.67971	-0.32832	0.52319	1.3783	-0.83385	0.5909	-0.34165	-0.2736	-0.42261	-0.34255	-0.43258	-0.18172	-0.041008	-0.31391	-0.15324	-0.82348	-0.42992	-0.078027	-0.078299	-0.10842	3122
	-2.7101	-0.24041	-0.23024	-0.43361	0.96303	1.7601	0.11493	-0.87389	0.55394	0.40246	-0.49554	1.1273	-0.34165	-0.2736	-0.42261	-0.34255	0.13488	-0.18172	-0.041008	-0.31391	-0.15324	-0.82348	0.092596	-0.078027	-0.078299	-0.10842	1853
	0.84378	-0.24041	-0.23024	-0.43361	-1.6598	1.063	0.098789	-0.5489	1.0382	1.0366	-0.41025	-0.1003	-0.34165	-0.2736	-0.42261	1.0511	-0.43258	-0.18172	-0.041008	-0.31391	-0.15324	0.15238	-0.29929	-0.078027	-0.078299	-0.10842	2203
	-0.23785	-0.24041	-0.23024	0.49409	-0.88264	0.57084	-0.67577	-0.067557	-0.7913	-0.96872	-0.83385	-0.76708	-0.34165	-0.2736	-0.42261	-0.34255	-0.43258	-0.18172	-0.041008	-0.31391	-0.15324	-0.1729	-0.69118	-0.078027	-0.078299	-0.10842	1256
	-0.75291	-0.24041	-0.23024	-0.16891	-0.056946	0.58451	0.82493	-0.51607	0.26183	2.0372	0.011908	-0.76708	-0.34165	-0.2736	-0.42261	2.4447	2.046	-0.18172	-0.041008	-0.31391	-0.15324	-0.1729	-0.16866	-0.078027	-0.078299	-0.10842	352
	0.31155	-0.24041	-0.23024	-0.95039	0.47733	-0.53644	-0.78872	-0.44461	-0.76055	1.4813	0.60468	-0.1003	-0.34165	-0.2736	-0.42261	-0.34255	-0.43258	-0.18172	-0.041008	-0.31391	-0.15324	-0.60662	-0.56055	-0.078027	-0.078299	-0.10842	1527
	2.0799	-0.24041	-0.23024	-0.73107	1.8859	-0.35873	-0.90168	-0.38451	0.19265	1.9342	0.080399	0.18107	-0.34165	-0.2736	-0.42261	-0.34255	-0.43258	-0.18172	-0.041008	-0.31391	-0.15324	-0.38976	-0.69118	-0.078027	-0.078299	-0.10842	1879
	-1.474	-0.24041	-0.23024	0.29242	-1.2712	1.3637	-1.0146	0.063736	-0.53763	-0.32225	0.1825	3.0808	-0.34165	-0.2736	-0.42261	-0.34255	-0.43258	-0.18172	-0.041008	0.76842	-0.15324	0.043954	1.1376	-0.078027	-0.078299	-0.10842	2114
	-1.4053	-0.24041	-0.23024	-0.83947	0.5259	0.24276	-0.41758	-0.6149	-0.7298	1.1107	-0.14296	0.0031031	-0.34165	-0.2736	-0.42261	-0.34255	-0.43258	-0.18172	-0.041008	1.8508	-0.15324	-1.4741	-0.56055	-0.078027	-0.078299	-0.10842	2282
	1.17	-0.24041	-0.23024	-3.2041	4.8001	1.063	-0.65963	-1.079	-0.30701	-0.1246	-1.5105	0.41363	-0.34165	-0.2736	-0.42261	-0.34255	0.3298	2.9093	-0.041008	1.8508	-0.15324	-1.7993	-0.69118	-0.078027	-0.078299	-0.10842	2762
	-0.1005	2.1059	1.1182	-0.5294	-0.54265	0.43414	-0.030303	-0.41919	-1.6061	0.81011	-0.83385	-0.48572	-0.34165	-0.2736	-0.42261	-0.34255	-0.43258	-0.18172	-0.041008	-0.31391	-0.15324	-0.93191	-0.95244	-0.078027	-0.078299	-0.10842	945
	-0.6499	-0.24041	-0.23024	0.96298	-1.4169	-1.3703	-1.0146	0.31492	-0.83742	-0.78343	-0.6647	-0.76708	-0.34165	-0.2736	-0.42261	-0.34255	-0.43258	-0.18172	-0.041008	-0.31391	-0.15324	1.1282	2.1827	-0.078027	-0.078299	-0.10842	1120
	-0.54689	-0.24041	-0.23024	0.36048	-0.10552	-1.6437	-0.90168	-0.52871	1.6455	-1.0264	0.68852	-0.50486	-0.34165	-0.2736	-0.42261	-0.34255	1.182	-0.18172	-0.041008	-0.31391	-0.15324	0.36924	-0.95244	-0.078027	-0.078299	-0.10842	1386
	0.4489	-0.24041	-0.23024	0.21931	0.72018	-0.16735	1.8093	-0.058351	0.26183	0.093637	1.7719	0.18107	-0.34165	-0.2736	1.8372	-0.34255	-0.43258	-0.18172	-0.041008	-0.31391	-0.15324	0.69453	-0.038033	-0.078027	-0.078299	-0.10842	1011
	0.58625	-0.24041	-0.23024	0.1462	0.13733	0.22909	-0.72418	-0.23851	0.43863	2.0084	0.011908	-0.71828	-0.34165	-0.2736	-0.42261	-0.34255	2.4595	-0.18172	-0.041008	2.9331	-0.15324	0.26081	-0.82181	-0.078027	-0.078299	-0.10842	3250
	0.75793	-0.24041	-0.23024	0.55711	-0.34837	-2.5049	-1.0146	0.5319	-0.28395	-1.6646	1.368	1.9001	-0.34165	-0.2736	-0.42261	-0.34255	-0.43258	-0.18172	-0.041008	-0.31391	-0.15324	-0.71505	-0.42992	-0.078027	-0.078299	-0.10842	664
	-0.27219	-0.24041	-0.23024	1.931	-0.49408	0.29744	1.9384	2.818	0.76918	-0.14519	0.85904	0.8479	1.974	-0.2736	-0.42261	-0.34255	0.24986	-0.18172	-0.041008	-0.31391	-0.15324	1.8872	3.0971	-0.078027	-0.078299	-0.10842	3246
	0.65492	-0.24041	-0.23024	3.1738	1.0116	-0.030647	-0.19167	4.1336	0.35407	0.94599	1.1884	2.9756	0.81619	-0.2736	-0.42261	1.0511	2.7748	-0.18172	-0.041008	1.8508	-0.15324	5.2485	1.1376	-0.078027	-0.078299	-0.10842	2944
	0.94679	-0.24041	-0.23024	0.68063	0.5259	0.21542	-0.14326	0.59613	0.26183	0.33658	1.3665	1.4593	-0.34165	-0.2736	-0.42261	-0.34255	-0.43258	-0.18172	-0.041008	-0.31391	-0.15324	0.69453	-0.16866	-0.078027	-0.078299	-0.10842	2940
	-1.4053	-0.24041	-0.23024	-1.1899	0.91446	0.77589	-0.44985	-0.89365	0.33101	0.9007	-0.14296	0.0031031	-0.34165	-0.2736	-0.42261	-0.34255	-0.43258	-0.18172	-0.041008	1.8508	-0.15324	-1.3656	-0.69118	-0.078027	-0.078299	-0.10842	2283
	0.31155	-0.24041	-0.23024	0.49409	0.47733	-1.6574	-1.0146	-0.022823	0.29258	-0.12872	-0.32639	-0.76708	1.974	-0.2736	-0.42261	-0.34255	-0.43258	-0.18172	-0.041008	-0.31391	6.5221	0.26081	-0.16866	-0.078027	-0.078299	7.2684	537
	0.51757	-0.24041	-0.23024	-0.95039	1.2059	0.051374	-0.65963	-0.70863	0.66924	-0.93578	-0.2411	-0.1003	-0.34165	-0.2736	1.8372	-0.34255	-0.43258	-0.18172	-0.041008	-0.31391	-0.15324	-1.0403	0.22322	-0.078027	-0.078299	-0.10842	2405
	0.31155	-0.24041	-0.23024	-1.0664	1.0602	0.31111	-0.09485	-0.50808	0.17727	-0.84107	-0.49554	-0.76708	-0.34165	-0.2736	-0.42261	-0.34255	-0.43258	-0.18172	-0.041008	-0.31391	-0.15324	-0.82348	-0.95244	-0.078027	-0.078299	-0.10842	1532
	-1.3023	-0.24041	-0.23024	-1.0664	-0.10552	1.5824	1.5995	-0.805	-0.18402	0.015401	-0.91771	0.18107	-0.34165	-0.2736	-0.42261	2.4447	0.25232	-0.18172	-0.041008	-0.31391	-0.15324	-1.5825	-0.29929	-0.078027	-0.078299	-0.10842	2877
	-3.0707	-0.24041	-0.23024	-0.62772	1.1087	-1.5207	-0.3369	-0.87214	1.5994	-1.8128	-1.003	-0.76708	-0.34165	-0.2736	-0.42261	-0.34255	-0.43258	-0.18172	-0.041008	-0.31391	-0.15324	-1.3656	-0.95244	-0.078027	-0.078299	-0.10842	2353
	1.0498	-0.24041	-0.23024	-1.4571	0.47733	0.11972	1.9545	-0.86619	0.76918	-1.2981	-1.003	-0.48572	-0.34165	-0.2736	-0.42261	-0.34255	0.68014	-0.18172	-0.041008	-0.31391	-0.15324	-0.93191	-0.56055	-0.078027	-0.078299	-0.10842	2133
	-0.18635	-0.24041	-0.23024	0.55711	-0.34837	-0.34506	-0.74031	-0.3298	1.4918	0.59599	0.68852	-0.22351	0.81619	-0.2736	-0.42261	-0.34255	1.1183	-0.18172	-0.041008	-0.31391	-0.15324	0.5861	-0.69118	-0.078027	-0.078299	-0.10842	1430
	0.99829	-0.24041	-0.23024	1.0689	0.18591	-1.548	-1.0146	0.68597	-0.16096	1.0036	-0.6647	-0.76708	1.974	-0.2736	-0.42261	-0.34255	-0.43258	-0.18172	-0.041008	-0.31391	-0.15324	0.69453	0.87637	-0.078027	-0.078299	-0.10842	550
	1.3073	-0.24041	-0.23024	0.29242	-0.34837	-1.384	-0.53054	0.74132	0.13115	-1.5864	1.6895	2.1814	-0.34165	-0.2736	-0.42261	1.0511	-0.43258	-0.18172	-0.041008	-0.31391	-0.15324	-1.1488	-0.16866	-0.078027	-0.078299	-0.10842	1737
	1.273	-0.24041	-0.23024	0.49409	0.040194	-0.5091	-0.14326	0.40095	-0.52225	-0.84107	-0.83385	-0.76708	-0.34165	-0.2736	-0.42261	-0.34255	-0.43258	-0.18172	-0.041008	-0.31391	-0.15324	0.36924	0.092596	-0.078027	-0.078299	-0.10842	686
	-0.66707	-0.24041	-0.23024	0.7966	-0.44551	0.57084	-0.27235	-0.093615	-0.59912	0.18834	0.68852	-0.20435	-0.34165	2.3395	1.8372	-0.34255	-0.43258	-0.18172	-0.041008	-0.31391	-0.15324	0.91139	-0.038033	-0.078027	-0.078299	-0.10842	37
	-1.1135	-0.24041	-0.23024	-1.9159	1.0116	0.99461	-0.54667	-0.70868	-1.314	-0.65578	-0.91771	-0.1003	-0.34165	-0.2736	-0.42261	-0.34255	-0.43258	-0.18172	-0.041008	-0.31391	-0.15324	-1.9078	-0.42992	-0.078027	-0.078299	-0.10842	2235
	-0.51255	-0.24041	-0.23024	-0.5294	0.040194	0.78956	-0.19167	-0.39382	0.20033	-1.574	-0.83385	0.5665	-0.34165	-0.2736	-0.42261	-0.34255	-0.43258	-0.18172	-0.041008	-0.31391	-0.15324	-0.82348	-0.42992	-0.078027	-0.078299	-0.10842	1477
	0.4489	2.1059	4.7254	0.29242	-0.25123	-0.0033065	-0.36917	-0.10451	-0.53763	-0.68049	0.67172	-0.48572	-0.34165	-0.2736	-0.42261	-0.34255	0.75959	-0.18172	-0.041008	-0.31391	-0.15324	0.80296	-0.42992	-0.078027	-0.078299	-0.10842	115
	-0.11767	-0.24041	-0.23024	0.29242	-0.73693	0.96727	-0.8694	-0.16174	-0.93735	-0.34695	-0.41025	-0.051479	-0.34165	-0.2736	-0.42261	-0.34255	-0.43258	-0.18172	-0.041008	2.9331	-0.15324	-0.064475	-0.16866	-0.078027	-0.078299	-0.10842	3195
	0.58625	-0.24041	-0.23024	-0.0050517	0.23448	0.5435	-0.95009	0.25492	0.53856	0.064813	-0.6647	-0.76708	-0.34165	-0.2736	-0.42261	-0.34255	-0.43258	-0.18172	-0.041008	-0.31391	-0.15324	0.15238	-0.69118	-0.078027	-0.078299	-0.10842	183
	-0.11767	-0.24041	-0.23024	0.29242	-0.93121	0.88525	-0.57895	-0.22613	-1.1987	-1.2775	-1.003	-0.76708	-0.34165	-0.2736	-0.42261	-0.34255	-0.43258	-0.18172	-0.041008	-0.31391	-0.15324	-0.28133	-0.69118	-0.078027	-0.078299	-0.10842	1246
	-0.46105	-0.24041	-0.23024	0.96298	-0.15409	0.52983	-0.17553	0.015166	-0.16865	0.66188	0.85769	-0.20435	-0.34165	4.9525	-0.42261	-0.34255	-0.43258	-0.18172	-0.041008	-0.31391	-0.15324	1.0198	0.22322	-0.078027	-0.078299	-0.10842	1199
	0.94679	-0.24041	-0.23024	-0.43361	1.4973	-0.16735	-0.49826	-0.48178	-0.75286	0.085401	-0.15724	-0.76708	0.81619	-0.2736	-0.42261	-0.34255	-0.43258	-0.18172	-0.041008	-0.31391	-0.15324	-0.1729	-0.56055	-0.078027	-0.078299	-0.10842	1791
	0.5004	-0.24041	-0.23024	-0.73107	1.0116	0.10605	1.0347	-0.55744	0.73074	1.0283	0.92616	0.84785	-0.34165	-0.2736	-0.42261	-0.34255	-0.43258	-0.18172	-0.041008	-0.31391	-0.15324	-0.49819	-0.038033	-0.078027	-0.078299	-0.10842	1632
	-0.40954	-0.24041	-0.23024	-0.16891	-0.25123	1.0083	0.16334	-0.43636	0.31564	0.081284	-0.49554	-0.76708	-0.34165	-0.2736	-0.42261	1.0511	3.1972	-0.18172	-0.041008	-0.31391	-0.15324	-0.82348	-0.95244	-0.078027	-0.078299	-0.10842	590
	-1.4053	-0.24041	-0.23024	-0.43361	-0.056946	1.5688	0.61516	-0.31163	0.015843	-0.94813	-1.0107	-0.76708	-0.34165	-0.2736	-0.42261	2.4447	-0.43258	-0.18172	-0.041008	-0.31391	-0.15324	-0.93191	0.22322	-0.078027	-0.078299	-0.10842	1708
	1.7365	-0.24041	-0.23024	-0.0050517	1.7402	-0.83718	4.9075	-0.21933	0.83836	-1.7923	-0.15724	-0.76708	-0.34165	-0.2736	-0.42261	-0.34255	-0.43258	-0.18172	-0.041008	-0.31391	-0.15324	0.15238	-0.29929	-0.078027	-0.078299	-0.10842	882
	0.10552	-0.24041	-0.23024	-0.62772	-0.68836	-0.65947	-0.014167	-0.59874	0.1004	-0.92343	-0.32639	-0.76708	-0.34165	-0.2736	-0.42261	-0.34255	-0.43258	-0.18172	-0.041008	-0.31391	-0.15324	-0.60662	-0.95244	-0.078027	-0.078299	-0.10842	733
	-0.90743	-0.24041	-0.23024	0.29242	-1.3198	1.309	-0.40144	0.2018	-0.78361	-0.50754	0.35165	3.0808	-0.34165	-0.2736	-0.42261	-0.34255	-0.43258	-0.18172	-0.041008	0.76842	-0.15324	0.15238	1.1376	-0.078027	-0.078299	-0.10842	2124
	0.43173	-0.24041	-0.23024	3.7864	0.57447	-2.2725	0.58289	5.5769	0.32333	1.0242	2.4347	5.4503	-0.34165	-0.2736	-0.42261	5.2319	-0.24853	-0.18172	-0.041008	-0.31391	-0.15324	6.9834	1.1376	-0.078027	-0.078299	-0.10842	2613
	-0.066166	4.4522	0.96985	-0.16891	-2.7283	1.5414	1.1961	-0.43236	-0.66062	-0.45813	-0.83385	-0.48572	-0.34165	-0.2736	-0.42261	-0.34255	0.64856	-0.18172	-0.041008	-0.31391	-0.15324	-0.064475	-0.42992	-0.078027	-0.078299	-0.10842	2156
	0.99829	-0.24041	-0.23024	-0.5294	-0.39694	-0.14001	-0.38531	-0.39816	-0.29164	0.41893	-1.3413	-0.76708	-0.34165	-0.2736	-0.42261	-0.34255	-0.43258	-0.18172	-0.041008	-0.31391	-0.15324	-0.49819	-0.16866	-0.078027	-0.078299	-0.10842	1766
	-0.46105	-0.24041	-0.23024	-2.2764	1.6916	0.10605	-0.88554	-0.98749	1.3841	0.26246	-0.34078	0.23566	-0.34165	-0.2736	-0.42261	-0.34255	-0.43258	-0.18172	-0.041008	0.76842	-0.15324	-1.5825	-0.69118	-0.078027	-0.078299	-0.10842	917
	0.31155	-0.24041	-0.23024	-0.16891	0.088765	-0.68681	-0.30463	-0.15893	-0.80667	-0.38401	1.01	-0.48572	-0.34165	-0.2736	-0.42261	-0.34255	-0.43258	-0.18172	-0.041008	-0.31391	-0.15324	0.36924	-0.56055	-0.078027	-0.078299	-0.10842	360
	-1.6285	-0.24041	-0.23024	-1.0664	0.67161	0.31111	-0.24008	-0.9337	-0.56069	1.0325	-0.31211	0.0031031	-0.34165	-0.2736	-0.42261	-0.34255	-0.43258	-0.18172	-0.041008	1.8508	-0.15324	-1.4741	-0.42992	-0.078027	-0.078299	-0.10842	2284
	-0.49538	-0.24041	-0.23024	0.49409	0.088765	-0.86452	1.0508	0.13175	-1.2371	-1.117	0.011908	-0.20435	-0.34165	-0.2736	-0.42261	-0.34255	1.2846	-0.18172	-0.041008	-0.31391	-0.15324	-0.1729	-0.95244	-0.078027	-0.078299	-0.10842	69
	1.4103	2.1059	-0.23024	-0.43361	0.42876	-0.72782	0.43766	-0.24676	-0.30701	0.46834	-1.2374	-0.76708	0.81619	-0.2736	-0.42261	2.4447	-0.43258	-0.18172	-0.041008	-0.31391	-0.15324	-0.38976	-0.56055	-0.078027	-0.078299	-0.10842	795
	0.1742	2.1059	2.0645	0.1462	-0.25123	0.46148	-0.72418	-0.01359	-0.89123	-1.8417	0.064602	-0.1003	-0.34165	-0.2736	1.8372	1.0511	-0.43258	-0.18172	-0.041008	-0.31391	-0.15324	0.043954	-0.038033	-0.078027	-0.078299	-0.10842	791
	1.5305	-0.24041	-0.23024	-1.4571	3.1487	-0.26304	5.4884	-0.61392	-0.30701	-0.35519	-1.6796	0.028192	-0.34165	-0.2736	-0.42261	-0.34255	-0.43258	-0.18172	-0.041008	-0.31391	-0.15324	-1.4741	-0.69118	-0.078027	-0.078299	-0.10842	2362
	-0.25502	-0.24041	-0.23024	-0.43361	0.38019	0.88525	-0.83713	-0.58109	0.7538	1.0119	0.011908	-0.76708	-0.34165	-0.2736	-0.42261	-0.34255	-0.43258	-0.18172	-0.041008	-0.31391	-0.15324	-0.1729	-0.29929	-0.078027	-0.078299	-0.10842	2414
	-0.61557	-0.24041	-0.23024	0.29242	-0.2998	0.48882	0.30856	-0.50033	0.10809	0.011283	0.51937	-0.48572	-0.34165	2.3395	-0.42261	-0.34255	-0.43258	-0.18172	-0.041008	-0.31391	-0.15324	0.5861	-0.82181	-0.078027	-0.078299	-0.10842	1446
	-0.16918	-0.24041	-0.23024	0.73862	-0.44551	-0.030647	0.050379	0.24677	-0.21477	-0.51166	1.4504	-0.1003	-0.34165	-0.2736	1.8372	-0.34255	-0.43258	-0.18172	-0.041008	-0.31391	-0.15324	0.69453	-0.29929	-0.078027	-0.078299	-0.10842	1303
	0.80944	-0.24041	-0.23024	1.8957	0.91446	0.20175	0.27629	2.0116	0.70768	-0.27695	8.314	7.0815	0.81619	-0.2736	-0.42261	1.0511	11.577	2.9093	-0.041008	-0.31391	-0.15324	2.5378	3.7502	-0.078027	-0.078299	-0.10842	1496
	-0.16918	-0.24041	-0.23024	0.68063	-0.0083761	0.51616	-0.19167	0.02178	0.054279	0.28305	-0.15724	-0.20435	-0.34165	4.9525	-0.42261	-0.34255	-0.43258	-0.18172	-0.041008	-0.31391	-0.15324	0.5861	-0.16866	-0.078027	-0.078299	-0.10842	1221
	0.63775	-0.24041	-0.23024	0.68063	-0.15409	-0.52277	-0.12712	0.40026	-0.65293	-0.66813	-0.15724	-0.76708	-0.34165	-0.2736	-0.42261	-0.34255	-0.43258	-0.18172	-0.041008	-0.31391	-0.15324	0.69453	0.092596	-0.078027	-0.078299	-0.10842	687
	-0.56406	-0.24041	-0.23024	0.68063	-0.2998	-0.68681	-0.24008	0.009637	-0.86817	-0.61872	-0.32639	-0.48572	-0.34165	2.3395	-0.42261	-0.34255	-0.43258	-0.18172	-0.041008	-0.31391	-0.15324	0.26081	0.48448	-0.078027	-0.078299	-0.10842	1448
	-0.25502	-0.24041	-0.23024	-0.34285	-0.68836	0.74855	0.050379	-0.50548	-0.82205	-0.30166	-1.3413	-0.43692	-0.34165	2.3395	-0.42261	-0.34255	-0.43258	-0.18172	-0.041008	1.8508	-0.15324	-0.82348	-0.29929	-0.078027	-0.078299	-0.10842	3120
	-0.95894	-0.24041	-0.23024	-0.16891	-1.0284	-2.0128	-0.70804	-0.3166	-1.8675	-0.69696	-0.83385	-0.76708	-0.34165	-0.2736	1.8372	-0.34255	0.25874	-0.18172	-0.041008	-0.31391	-0.15324	-0.60662	1.1376	-0.078027	-0.078299	-0.10842	577
	1.9769	-0.24041	-0.23024	-0.085721	-0.88264	-0.49543	1.8577	0.038208	0.9306	-2.274	-0.91771	0.5665	-0.34165	-0.2736	-0.42261	-0.34255	-0.43258	2.9093	-0.041008	-0.31391	-0.15324	0.5861	-0.42992	-0.078027	-0.078299	-0.10842	912
	0.10552	2.1059	2.2494	-0.5294	-0.68836	-1.2199	-0.5144	-0.41649	-2.1442	-0.83284	0.011908	-0.76708	-0.34165	-0.2736	-0.42261	-0.34255	1.7983	-0.18172	-0.041008	-0.31391	-0.15324	0.043954	-0.95244	-0.078027	-0.078299	-0.10842	177
	0.74076	-0.24041	-0.23024	-0.95039	0.040194	0.051374	-0.96622	-0.70037	0.1004	-0.22754	-1.003	-0.76708	-0.34165	-0.2736	1.8372	-0.34255	-0.43258	-0.18172	-0.041008	-0.31391	-0.15324	-0.71505	-0.16866	-0.078027	-0.078299	-0.10842	2345
	-0.52972	4.4522	1.4611	-0.085721	-0.54265	0.47515	-0.40144	-0.11261	-0.64524	-0.8946	-1.003	0.18107	-0.34165	-0.2736	-0.42261	-0.34255	1.9434	-0.18172	-0.041008	-0.31391	-0.15324	-0.28133	0.48448	-0.078027	-0.078299	-0.10842	3000
	0.31155	-0.24041	-0.23024	0.55711	0.18591	-0.15368	-0.64349	-0.22718	0.71537	-0.20284	0.68852	0.057857	-0.34165	-0.2736	-0.42261	-0.34255	1.5999	-0.18172	-0.041008	-0.31391	-0.15324	0.80296	-0.69118	-0.078027	-0.078299	-0.10842	1419
	0.31155	-0.24041	-0.23024	0.85458	-0.39694	-1.2063	2.8097	0.56902	0.14652	-1.2899	0.011908	-0.76708	-0.34165	-0.2736	-0.42261	1.0511	-0.43258	-0.18172	-0.041008	-0.31391	-0.15324	0.36924	0.092596	-0.078027	-0.078299	-0.10842	1684
	-1.5083	-0.24041	-0.23024	-0.83947	-0.39694	1.4457	-0.24008	-0.74863	-1.1603	-0.44578	-0.36657	-0.2101	-0.34165	-0.2736	-0.42261	-0.34255	-0.43258	-0.18172	-0.041008	-0.31391	-0.15324	-1.1488	-0.42992	-0.078027	-0.078299	-0.10842	2399
	-0.16918	-0.24041	-0.23024	0.073096	-0.63979	-2.9014	-0.12712	-0.40699	-0.7913	-0.45401	-1.6796	-0.76708	-0.34165	-0.2736	-0.42261	-0.34255	-0.43258	-0.18172	-0.041008	-0.31391	-0.15324	-1.3656	-0.16866	-0.078027	-0.078299	-0.10842	1741
	-1.4053	2.1059	1.684	-1.0664	-0.44551	-0.45442	-0.72418	-0.83577	-1.6215	-0.98931	0.011908	-0.25317	-0.34165	-0.2736	-0.42261	-0.34255	1.5382	-0.18172	-0.041008	-0.31391	-0.15324	-0.71505	-0.95244	-0.078027	-0.078299	-0.10842	1519
	0.4489	-0.24041	-0.23024	0.21931	0.62304	-0.30405	-0.8694	0.063128	-0.73749	-0.73813	1.0953	0.18107	-0.34165	-0.2736	-0.42261	-0.34255	-0.43258	-0.18172	-0.041008	-0.31391	-0.15324	0.26081	-0.29929	-0.078027	-0.078299	-0.10842	1307
	-0.90743	-0.24041	-0.23024	-0.34285	-0.39694	-0.65947	1.067	-0.62739	-0.4915	-0.92343	0.85003	-0.76708	-0.34165	-0.2736	-0.42261	1.0511	-0.43258	-0.18172	-0.041008	-0.31391	-0.15324	0.043954	-0.95244	-0.078027	-0.078299	-0.10842	779
	0.071184	-0.24041	-0.23024	-1.1899	0.18591	-1.0422	0.67971	-0.73545	1.7685	0.80188	-0.83385	-0.76708	-0.34165	-0.2736	-0.42261	-0.34255	-0.43258	-0.18172	-0.041008	-0.31391	-0.15324	-0.93191	-0.56055	4.899	-0.078299	-0.10842	3179
	0.51757	-0.24041	-0.23024	-0.83947	1.0116	-0.14001	1.0024	-0.51062	-0.75286	0.26246	-0.83385	-0.76708	-0.34165	-0.2736	-0.42261	-0.34255	-0.43258	-0.18172	-0.041008	-0.31391	-0.15324	-1.2572	-0.69118	-0.078027	-0.078299	-0.10842	1767
	-2.9848	-0.24041	-0.23024	-1.1899	0.67161	-2.1358	-0.48213	-0.54953	-1.1757	-0.39637	-0.32639	-0.76708	-0.34165	-0.2736	-0.42261	-0.34255	-0.43258	-0.18172	-0.041008	-0.31391	-0.15324	-0.71505	-0.95244	-0.078027	-0.078299	-0.10842	1561
	0.31155	-0.24041	-0.23024	-0.5294	0.088765	0.37946	0.34084	-0.34575	-0.36851	0.68658	0.16426	-0.48572	-0.34165	-0.2736	-0.42261	-0.34255	-0.43258	-0.18172	-0.041008	-0.31391	-0.15324	-0.49819	0.35385	-0.078027	-0.078299	-0.10842	496
	0.036846	-0.24041	-0.23024	1.1193	0.5259	-0.16735	1.777	2.3202	-0.64524	-0.3346	0.43551	-0.1003	4.2897	-0.2736	-0.42261	-0.34255	1.6774	-0.18172	-0.041008	-0.31391	-0.15324	1.1282	2.4439	-0.078027	-0.078299	-0.10842	273
	0.15703	-0.24041	-0.23024	-0.085721	-0.20266	1.0083	-0.96622	-0.36919	-0.54531	0.93776	-0.056976	-0.50486	-0.34165	-0.2736	-0.42261	1.0511	-0.43258	-0.18172	-0.041008	-0.31391	-0.15324	-0.064475	-0.42992	-0.078027	-0.078299	-0.10842	1985
	-1.6629	-0.24041	-0.23024	0.21931	-0.056946	0.8169	-0.48213	-0.39393	-0.11484	-0.083423	-0.49554	-0.20435	-0.34165	-0.2736	-0.42261	-0.34255	-0.43258	-0.18172	-0.041008	-0.31391	6.5221	-0.064475	-0.42992	-0.078027	-0.078299	3.58	2973
	-0.52972	-0.24041	-0.23024	1.931	-0.7855	0.20175	1.9222	2.4439	0.36945	0.34893	3.1433	1.5146	3.1319	2.3395	-0.42261	-0.34255	-0.43258	-0.18172	-0.041008	-0.31391	-0.15324	2.7547	2.8358	-0.078027	-0.078299	-0.10842	2905
	-0.18635	-0.24041	-0.23024	0.68063	-1.0284	-0.27671	0.0019696	-0.0077171	0.83836	-0.77519	-1.1721	-0.71828	-0.34165	-0.2736	-0.42261	1.0511	0.43342	-0.18172	-0.041008	1.8508	6.5221	0.47767	-0.82181	-0.078027	-0.078299	3.58	2987
	-1.2336	-0.24041	-0.23024	-0.62772	1.0602	1.268	-0.030303	-0.49908	-0.6145	-0.29754	-0.49554	0.41363	-0.34165	-0.2736	-0.42261	-0.34255	-0.43258	-0.18172	-0.041008	0.76842	-0.15324	-0.49819	-0.56055	-0.078027	-0.078299	-0.10842	424
	1.7365	-0.24041	-0.23024	-0.43361	0.72018	0.024034	0.61516	-0.3253	0.79992	1.6542	-1.003	-0.76708	-0.34165	-0.2736	-0.42261	-0.34255	-0.43258	-0.18172	-0.041008	-0.31391	-0.15324	-0.1729	-0.42992	-0.078027	-0.078299	-0.10842	556
	-0.5984	2.1059	3.5857	1.2176	-0.44551	-0.46809	1.4381	1.6607	0.17727	-0.3346	0.011908	-0.76708	3.1319	-0.2736	-0.42261	-0.34255	-0.43258	-0.18172	-0.041008	-0.31391	-0.15324	1.2367	2.5745	-0.078027	-0.078299	-0.10842	559
	0.071184	-0.24041	-0.23024	0.62013	-0.39694	-0.14001	-0.93395	-0.30813	1.0767	0.28305	0.68852	-0.22351	-0.34165	-0.2736	-0.42261	-0.34255	1.6059	-0.18172	-0.041008	-0.31391	-0.15324	0.80296	-0.69118	-0.078027	-0.078299	-0.10842	1416
	-0.34087	-0.24041	-0.23024	1.6209	-0.20266	-0.63213	-0.46599	2.0966	0.35407	1.7284	0.94294	1.4106	-0.34165	-0.2736	-0.42261	-0.34255	-0.43258	-0.18172	-0.041008	-0.31391	-0.15324	1.2367	1.1376	-0.078027	-0.078299	-0.10842	2903
	-1.165	-0.24041	-0.23024	-1.321	-0.59122	-0.14001	-0.11099	-0.88831	0.61543	-0.68049	-0.83385	-0.20435	-0.34165	-0.2736	-0.42261	-0.34255	-0.43258	-0.18172	-0.041008	-0.31391	-0.15324	-1.1488	-0.69118	-0.078027	-0.078299	-0.10842	2562
	-0.51255	-0.24041	-0.23024	0.85458	-0.20266	0.6802	0.082652	-0.087583	-0.38388	0.0071656	0.68852	-0.20435	-0.34165	2.3395	-0.42261	-0.34255	-0.43258	-0.18172	-0.041008	-0.31391	-0.15324	0.69453	0.092596	-0.078027	-0.078299	-0.10842	734
	-0.78725	-0.24041	-0.23024	0.29242	-0.83407	0.50249	-0.32076	-0.27829	-0.96041	0.76893	-0.73018	-0.76708	-0.34165	-0.2736	-0.42261	-0.34255	-0.43258	-0.18172	-0.041008	-0.31391	-0.15324	-0.38976	-0.69118	-0.078027	-0.078299	-0.10842	1239
	1.7881	-0.24041	-0.23024	-2.2764	1.8859	-1.0696	3.8586	-0.95428	-1.314	-1.2858	-0.51235	-0.48572	-0.34165	-0.2736	-0.42261	-0.34255	-0.43258	-0.18172	-0.041008	-0.31391	-0.15324	-1.2572	-0.95244	-0.078027	-0.078299	-0.10842	1651
	-0.8731	-0.24041	-0.23024	0.42854	-1.1255	-0.085327	-0.54667	0.24516	-1.1987	-0.43343	-1.003	-0.48572	0.81619	-0.2736	-0.42261	2.4447	-0.43258	-0.18172	-0.041008	-0.31391	-0.15324	-0.064475	0.87637	-0.078027	-0.078299	-0.10842	2622
	-0.13484	-0.24041	-0.23024	-0.95039	0.13733	0.80323	-0.17553	-0.61948	-1.4985	0.83482	-1.6796	-0.76708	-0.34165	-0.2736	-0.42261	-0.34255	-0.43258	-0.18172	-0.041008	-0.31391	-0.15324	-1.5825	-0.56055	-0.078027	-0.078299	-0.10842	928
	-0.031828	-0.24041	-0.23024	-0.25462	0.13733	-0.46809	0.42152	-0.47694	0.53088	1.0078	0.35022	-0.76708	-0.34165	-0.2736	-0.42261	-0.34255	-0.43258	-0.18172	-0.041008	-0.31391	-0.15324	0.043954	-0.038033	-0.078027	-0.078299	-0.10842	1324
	0.43173	-0.24041	-0.23024	0.49409	0.28305	0.22909	0.19561	-0.075414	0.30026	-0.16989	1.1121	-0.1003	-0.34165	-0.2736	1.8372	-0.34255	-0.43258	-0.18172	-0.041008	-0.31391	-0.15324	0.69453	-0.038033	-0.078027	-0.078299	-0.10842	1183
	0.31155	-0.24041	-0.23024	-0.16891	-0.25123	0.21542	0.38925	-0.41673	1.707	1.5472	-0.32639	-0.76708	-0.34165	-0.2736	-0.42261	-0.34255	-0.43258	-0.18172	-0.041008	-0.31391	-0.15324	-0.38976	-0.56055	-0.078027	-0.078299	-0.10842	121
	0.31155	-0.24041	-0.23024	-1.752	0.67161	-1.4797	-1.0146	-0.96555	-0.16865	0.38187	-1.003	-0.76708	-0.34165	-0.2736	-0.42261	2.4447	7.8144	-0.18172	-0.041008	-0.31391	-0.15324	-1.3656	-0.95244	-0.078027	-0.078299	-0.10842	2337
	-1.2336	-0.24041	-0.23024	1.3134	-1.4169	1.1176	-0.80486	0.73708	-0.33776	0.23776	1.0085	1.2333	0.81619	-0.2736	-0.42261	6.6255	-0.43258	-0.18172	-0.041008	-0.31391	-0.15324	0.80296	2.7052	-0.078027	-0.078299	-0.10842	2584
	-1.6457	-0.24041	-0.23024	0.42854	0.62304	0.52983	0.45379	-0.11459	-0.97579	0.10599	0.35022	-0.48572	0.81619	-0.2736	-0.42261	-0.34255	-0.43258	-0.18172	-0.041008	-0.31391	-0.15324	0.36924	0.092596	-0.078027	-0.078299	-0.10842	2402
	-0.56406	-0.24041	2.72	1.1697	-1.5141	1.227	-0.91781	0.52732	0.02353	1.4072	0.76617	0.44329	-0.34165	-0.2736	-0.42261	1.0511	0.56616	-0.18172	-0.041008	-0.31391	-0.15324	1.0198	-0.038033	-0.078027	-0.078299	-0.10842	221
	-0.77008	-0.24041	-0.23024	0.85458	-0.25123	0.44781	-0.24008	-0.065414	-0.42232	-0.45813	0.011908	-0.20435	-0.34165	4.9525	-0.42261	-0.34255	-0.43258	-0.18172	-0.041008	-0.31391	-0.15324	0.5861	-0.16866	-0.078027	-0.078299	-0.10842	1229
	0.19136	-0.24041	-0.23024	0.73862	-0.10552	-1.3293	-0.88554	-0.2806	1.6224	-0.1946	0.68852	-0.50486	-0.34165	-0.2736	-0.42261	-0.34255	1.7514	-0.18172	-0.041008	-0.31391	-0.15324	0.5861	-0.69118	-0.078027	-0.078299	-0.10842	1401
	-1.7315	-0.24041	-0.23024	-2.0898	2.0316	1.7465	0.034243	-1.0129	-0.3762	-0.062835	-0.83385	1.2333	-0.34165	-0.2736	-0.42261	-0.34255	0.68804	2.9093	-0.041008	-0.31391	-0.15324	-1.3656	-0.16866	-0.078027	-0.078299	-0.10842	2366
	-0.15201	-0.24041	-0.23024	0.073096	0.040194	0.66653	-0.27235	-0.41422	0.58469	-0.40872	-0.32639	-0.76708	-0.34165	-0.2736	1.8372	-0.34255	-0.43258	-0.18172	-0.041008	-0.31391	-0.15324	0.043954	-0.69118	-0.078027	-0.078299	-0.10842	526
	-0.70141	-0.24041	-0.23024	0.73862	-0.39694	0.89892	-0.17553	-0.10655	-0.3762	0.33246	0.35022	-0.20435	-0.34165	4.9525	-0.42261	-0.34255	-0.43258	-0.18172	-0.041008	-0.31391	-0.15324	0.5861	-0.16866	-0.078027	-0.078299	-0.10842	1222
	-0.51255	-0.24041	-0.23024	0.85458	-0.44551	0.58451	0.55061	-0.055362	-0.41463	0.18423	0.51937	-0.20435	-0.34165	2.3395	1.8372	-0.34255	-0.43258	-0.18172	-0.041008	-0.31391	-0.15324	1.0198	-0.038033	-0.078027	-0.078299	-0.10842	63
	0.31155	-0.24041	-0.23024	-0.0050517	-2.2426	-1.0559	-1.0146	-0.11443	-0.86048	0.41893	-0.32639	-0.20435	-0.34165	-0.2736	-0.42261	2.4447	-0.43258	-0.18172	-0.041008	-0.31391	-0.15324	-0.064475	-0.95244	-0.078027	-0.078299	-0.10842	2075
	-2.1608	-0.24041	-0.23024	-0.0050517	0.5259	-0.63213	-0.95009	-0.51832	-0.50688	-1.257	-0.49554	-0.76708	3.1319	-0.2736	1.8372	-0.34255	0.17436	-0.18172	-0.041008	-0.31391	-0.15324	-0.28133	1.3989	-0.078027	-0.078299	-0.10842	989
	-0.01466	-0.24041	-0.23024	0.85458	0.72018	-0.86452	0.1472	-0.055018	0.14652	0.24187	0.85769	-0.76708	1.974	-0.2736	-0.42261	-0.34255	2.6307	-0.18172	-0.041008	-0.31391	-0.15324	0.80296	0.61511	-0.078027	-0.078299	-0.10842	344
	-0.23785	-0.24041	-0.23024	0.91004	-0.88264	-1.1516	-0.14326	0.34656	-0.86048	0.17599	-0.49554	-0.48572	-0.34165	-0.2736	-0.42261	-0.34255	-0.43258	-0.18172	-0.041008	-0.31391	-0.15324	0.26081	0.61511	-0.078027	-0.078299	-0.10842	953
	-0.73575	-0.24041	-0.23024	-0.5294	-0.44551	-0.79617	-0.9985	-0.4166	-1.6599	-0.3346	0.33341	0.18107	-0.34165	-0.2736	-0.42261	1.0511	-0.43258	2.9093	-0.041008	-0.31391	-0.15324	-0.49819	-0.56055	-0.078027	-0.078299	-0.10842	1645
	-0.73575	-0.24041	-0.23024	0.68063	-0.15409	0.62552	-0.28849	-0.27316	-0.36082	0.34893	0.85769	-0.20435	-0.34165	2.3395	1.8372	-0.34255	-0.43258	-0.18172	-0.041008	-0.31391	-0.15324	0.91139	-0.16866	-0.078027	-0.078299	-0.10842	32
	-0.46105	-0.24041	-0.23024	-2.0898	0.040194	1.1176	0.16334	-1.0179	0.44632	-0.12872	-0.83385	-0.76708	-0.34165	-0.2736	-0.42261	2.4447	1.5545	-0.18172	-0.041008	-0.31391	-0.15324	-1.3656	-0.42992	-0.078027	-0.078299	-0.10842	2682
	0.15703	-0.24041	-0.23024	-0.085721	0.18591	-0.39974	-0.09485	-0.34044	-0.23783	-0.56519	0.18109	-0.48572	-0.34165	-0.2736	-0.42261	-0.34255	-0.43258	-0.18172	-0.041008	-0.31391	-0.15324	0.043954	-0.16866	-0.078027	-0.078299	-0.10842	3216
	0.60341	-0.24041	-0.23024	-0.085721	0.47733	0.39313	0.6313	-0.28398	-0.2532	-1.3064	0.26636	-0.1003	-0.34165	-0.2736	1.8372	-0.34255	-0.43258	-0.18172	-0.041008	-0.31391	-0.15324	-0.1729	-0.038033	-0.078027	-0.078299	-0.10842	1033
	-0.15201	6.7984	14.941	0.96298	-1.9512	0.93993	3.4552	0.92163	0.37714	-1.3846	-0.071934	-0.1003	1.974	-0.2736	-0.42261	-0.34255	-0.43258	-0.18172	-0.041008	-0.31391	-0.15324	1.2367	0.87637	-0.078027	-0.078299	-0.10842	2294
	0.62058	-0.24041	-0.23024	-0.16891	0.67161	0.33845	0.050379	-0.38713	0.63081	-0.083423	0.60468	-0.1003	-0.34165	-0.2736	1.8372	-0.34255	-0.43258	-0.18172	-0.041008	-0.31391	-0.15324	0.043954	-0.038033	-0.078027	-0.078299	-0.10842	436
	0.79227	-0.24041	-0.23024	0.49409	-1.1255	-0.15368	-1.0146	0.3745	-0.014905	-1.3146	-0.6815	0.18107	-0.34165	-0.2736	-0.42261	-0.34255	-0.43258	-0.18172	-0.041008	-0.31391	-0.15324	0.47767	0.092596	-0.078027	-0.078299	-0.10842	2650
	0.2257	-0.24041	-0.23024	1.2655	0.81732	-0.90554	0.66357	3.0551	-0.068714	-0.3799	-1.3413	-0.76708	7.7632	-0.2736	-0.42261	-0.34255	1.032	-0.18172	-0.041008	-0.31391	-0.15324	0.91139	3.2277	-0.078027	-0.078299	-0.10842	286
	-1.577	-0.24041	-0.23024	-0.34285	-0.25123	1.1176	-0.67577	-0.54816	-0.77592	-0.4499	-0.49554	-0.1003	-0.34165	-0.2736	-0.42261	-0.34255	-0.43258	2.9093	-0.041008	-0.31391	-0.15324	-0.38976	-0.29929	-0.078027	-0.078299	-0.10842	1630
	-0.13484	-0.24041	-0.23024	0.91004	-0.73693	-0.82351	-1.0146	0.1199	-0.45307	-0.59401	0.68857	0.32008	-0.34165	-0.2736	-0.42261	-0.34255	-0.43258	-0.18172	-0.041008	8.3447	-0.15324	1.2367	-0.42992	-0.078027	-0.078299	-0.10842	2974
	-0.16918	-0.24041	-0.23024	-1.0664	1.0602	0.10605	0.034243	-0.48276	0.031217	-0.91107	-0.49554	-0.76708	-0.34165	-0.2736	-0.42261	-0.34255	0.67077	-0.18172	-0.041008	-0.31391	-0.15324	-0.82348	-0.95244	-0.078027	9.9104	-0.10842	1793
	0.62058	-0.24041	-0.23024	-0.16891	-0.59122	-1.0832	-0.40144	-0.20869	-0.23014	-0.67225	-0.83385	-0.76708	-0.34165	-0.2736	-0.42261	-0.34255	-0.43258	-0.18172	-0.041008	-0.31391	-0.15324	-0.38976	0.092596	-0.078027	-0.078299	-0.10842	509
	0.15703	-0.24041	-0.23024	-0.0050517	-0.39694	-0.16735	-0.30463	-0.060335	-1.5293	0.13893	0.43551	-0.1003	-0.34165	-0.2736	-0.42261	-0.34255	-0.43258	-0.18172	-0.041008	-0.31391	-0.15324	-0.064475	-0.038033	-0.078027	-0.078299	-0.10842	1311
	-0.75291	-0.24041	-0.23024	-0.16891	-0.15409	0.57084	0.67971	-0.4221	-0.05334	2.1072	0.011908	-0.76708	-0.34165	-0.2736	-0.42261	2.4447	2.0258	-0.18172	-0.041008	-0.31391	-0.15324	-0.1729	-0.16866	-0.078027	-0.078299	-0.10842	357
	-1.7659	-0.24041	-0.23024	0.62013	-0.97978	1.309	-0.91781	-0.29686	-0.16865	-0.58578	0.43551	1.9001	-0.34165	-0.2736	1.8372	-0.34255	-0.43258	-0.18172	-0.041008	-0.31391	-0.15324	0.36924	2.3133	-0.078027	-0.078299	-0.10842	968
	0.58625	-0.24041	-0.23024	-1.752	1.3516	-0.071657	1.5188	-0.89431	2.1375	0.57129	-1.1721	-0.48572	-0.34165	-0.2736	-0.42261	-0.34255	-0.43258	-0.18172	-0.041008	-0.31391	-0.15324	-1.5825	-0.69118	-0.078027	-0.078299	-0.10842	1492
	-0.58123	-0.24041	-0.23024	0.21931	-0.056946	-0.49543	2.2127	0.10366	-1.291	1.0778	0.011908	-0.1003	0.81619	-0.2736	-0.42261	-0.34255	-0.43258	2.9093	-0.041008	-0.31391	-0.15324	0.043954	-0.038033	-0.078027	-0.078299	-0.10842	2292
	-0.23785	-0.24041	-0.23024	1.7419	-0.73693	0.61185	1.9384	2.1685	1.0613	-0.14931	1.7901	1.5146	1.974	-0.2736	-0.42261	-0.34255	0.94068	-0.18172	-0.041008	-0.31391	-0.15324	1.7788	3.0971	-0.078027	-0.078299	-0.10842	2898
	-1.7659	-0.24041	-0.23024	-1.1899	-0.0083761	0.63919	-0.9985	-0.86937	-2.0597	-1.294	-1.003	-0.48572	-0.34165	-0.2736	-0.42261	-0.34255	-0.43258	-0.18172	-0.041008	-0.31391	-0.15324	-1.1488	-0.82181	-0.078027	-0.078299	-0.10842	2851
	0.19136	-0.24041	-0.23024	0.49409	0.23448	0.51616	0.066516	-0.11443	0.4002	-0.14931	1.2813	-0.1003	-0.34165	-0.2736	1.8372	-0.34255	-0.43258	-0.18172	-0.041008	-0.31391	-0.15324	0.47767	0.22322	-0.078027	-0.078299	-0.10842	1051
	0.31155	2.1059	-0.23024	-0.62772	-0.54265	0.61185	-0.57895	-0.54707	-0.26089	1.0036	-0.83385	-0.71828	0.81619	-0.2736	-0.42261	-0.34255	-0.43258	-0.18172	-0.041008	4.0154	-0.15324	-0.71505	-0.16866	-0.078027	-0.078299	-0.10842	3210
	-1.9891	-0.24041	-0.23024	-0.25462	0.040194	1.1723	-0.25622	-0.50845	-1.1065	-0.15342	-0.32639	-0.1003	-0.34165	-0.2736	1.8372	-0.34255	-0.43258	-0.18172	-0.041008	-0.31391	-0.15324	-0.1729	0.35385	-0.078027	-0.078299	-0.10842	2043
	0.5004	2.1059	-0.23024	-0.62772	-0.54265	-0.33139	-0.11099	-0.61585	-0.56837	0.59187	-1.1721	-0.76708	-0.34165	-0.2736	-0.42261	-0.34255	-0.43258	-0.18172	-0.041008	-0.31391	-0.15324	-0.82348	0.092596	-0.078027	-0.078299	-0.10842	2106
	1.273	-0.24041	-0.23024	-0.43361	-0.10552	-0.70048	-1.0146	-0.33874	1.2381	-0.034011	-0.15724	-0.76708	-0.34165	-0.2736	-0.42261	-0.34255	-0.43258	-0.18172	-0.041008	-0.31391	-0.15324	-0.1729	-0.95244	-0.078027	-0.078299	-0.10842	79
	0.31155	-0.24041	-0.23024	0.42854	0.96303	0.24276	-0.64349	1.3452	-0.05334	0.76482	-1.1721	0.35836	0.81619	-0.2736	-0.42261	-0.34255	1.9991	-0.18172	-0.041008	-0.31391	-0.15324	-0.28133	0.092596	-0.078027	-0.078299	-0.10842	2581
	1.0841	-0.24041	-0.23024	0.55711	-1.1741	-0.83718	-0.85327	0.56825	-0.26089	-1.1911	-1.003	-0.43692	-0.34165	-0.2736	-0.42261	-0.34255	-0.43258	-0.18172	-0.041008	7.2624	-0.15324	0.47767	0.092596	-0.078027	-0.078299	-0.10842	2947
	-1.7315	-0.24041	-0.23024	-0.25462	0.13733	1.6918	0.27629	-0.45443	0.37714	0.21717	-1.2048	0.18107	0.81619	-0.2736	-0.42261	2.4447	-0.43258	2.9093	-0.041008	-0.31391	-0.15324	-1.0403	-0.038033	-0.078027	-0.078299	-0.10842	2088
	-0.01466	-0.24041	-0.23024	-0.085721	-0.10552	-0.22203	-0.93395	-0.33083	-0.43001	-0.66813	-0.49554	-0.1003	-0.34165	-0.2736	1.8372	-0.34255	0.25528	-0.18172	-0.041008	-0.31391	-0.15324	0.043954	0.87637	-0.078027	-0.078299	-0.10842	988
	-2.7617	-0.24041	-0.23024	-1.0664	0.86589	0.55717	-0.19167	-0.95172	-0.18402	0.55482	-1.003	-0.48572	-0.34165	2.3395	-0.42261	-0.34255	-0.43258	-0.18172	-0.041008	-0.31391	-0.15324	-1.1488	-0.42992	-0.078027	-0.078299	-0.10842	2187
	-1.268	-0.24041	-0.23024	-0.0050517	-0.20266	1.1723	-0.96622	-0.55017	1.215	0.95835	-0.6647	-0.20435	-0.34165	-0.2736	-0.42261	-0.34255	-0.43258	-0.18172	-0.041008	-0.31391	6.5221	-0.1729	-0.42992	-0.078027	-0.078299	3.58	3005
	-2.5556	-0.24041	-0.23024	-0.73107	-1.1741	-0.044317	-0.9985	-0.93198	0.72305	0.21717	0.011908	-0.76708	-0.34165	-0.2736	4.097	-0.34255	0.9022	-0.18172	-0.041008	-0.31391	-0.15324	-0.064475	-0.42992	-0.078027	-0.078299	-0.10842	2096
	1.0498	-0.24041	-0.23024	2.5738	0.28305	-0.98756	-0.91781	4.4467	0.13884	1.3619	-0.2411	1.0251	0.81619	-0.2736	-0.42261	-0.34255	-0.43258	-0.18172	-0.041008	-0.31391	-0.15324	2.6462	1.2683	-0.078027	-0.078299	-0.10842	169
	-0.44388	-0.24041	-0.23024	0.62013	-0.056946	0.44781	-0.36917	0.33093	-0.66062	0.089519	0.16426	-0.48572	1.974	-0.2736	-0.42261	-0.34255	-0.43258	-0.18172	-0.041008	-0.31391	-0.15324	0.47767	0.092596	-0.078027	-0.078299	-0.10842	99
	-1.0791	-0.24041	-0.23024	-1.1899	-0.0083761	0.73488	0.42152	-0.80389	-1.2602	-0.93166	-0.15579	1.3618	-0.34165	-0.2736	-0.42261	2.4447	-0.43258	-0.18172	-0.041008	-0.31391	-0.15324	-1.9078	-0.29929	-0.078027	-0.078299	-0.10842	2155
	0.67209	-0.24041	-0.23024	-0.5294	-0.0083761	0.44781	0.55061	-0.21867	0.85373	-1.2323	-0.49554	-0.71828	-0.34165	-0.2736	-0.42261	-0.34255	-0.43258	-0.18172	-0.041008	0.76842	-0.15324	-0.71505	-0.69118	-0.078027	-0.078299	-0.10842	3140
	0.31155	-0.24041	-0.23024	-0.34285	-0.7855	1.2954	-0.61122	-0.043854	0.069653	1.0695	0.1825	0.5665	1.974	-0.2736	-0.42261	-0.34255	1.3463	-0.18172	-0.041008	-0.31391	-0.15324	-0.60662	0.48448	-0.078027	-0.078299	-0.10842	2393
	-0.34087	-0.24041	-0.23024	-0.73107	0.088765	0.91259	1.8738	-0.378	-0.099463	-1.224	-1.003	0.46243	-0.34165	-0.2736	-0.42261	-0.34255	-0.43258	-0.18172	-0.041008	-0.31391	-0.15324	-0.60662	-0.42992	-0.078027	-0.078299	-0.10842	3148
	1.5305	-0.24041	-0.23024	-0.73107	-0.44551	0.59818	0.56675	-0.47101	-0.22246	-1.8746	-1.003	-0.051479	-0.34165	-0.2736	-0.42261	-0.34255	0.74479	-0.18172	-0.041008	4.0154	-0.15324	-0.28133	-0.69118	-0.078027	-0.078299	-0.10842	3138
	-0.3237	-0.24041	-0.23024	0.62013	-0.59122	0.55717	-0.25622	0.045747	-0.94504	-0.099894	0.11558	-0.51081	-0.34165	-0.2736	-0.42261	-0.34255	-0.43258	-0.18172	-0.041008	-0.31391	-0.15324	0.47767	-0.16866	-0.078027	-0.078299	-0.10842	878
	0.12269	-0.24041	-0.23024	-0.43361	-0.44551	-0.42708	-0.74031	-0.52604	-0.12252	-0.81225	-0.32639	-0.76708	-0.34165	-0.2736	-0.42261	-0.34255	-0.43258	-0.18172	-0.041008	-0.31391	-0.15324	-0.60662	-0.16866	-0.078027	-0.078299	-0.10842	406
	0.96396	-0.24041	-0.23024	-2.4781	3.1001	-0.68681	4.1007	-0.89579	-1.4063	0.6907	-1.6796	-0.48572	-0.34165	-0.2736	-0.42261	-0.34255	0.352	-0.18172	-0.041008	-0.31391	-0.15324	-2.0162	-0.82181	-0.078027	-0.078299	-0.10842	2323
	-0.30653	-0.24041	-0.23024	0.73862	-1.3198	-0.5091	-1.0146	0.062758	-0.57606	0.99129	0.18107	-0.76708	-0.34165	-0.2736	-0.42261	-0.34255	-0.43258	-0.18172	-0.041008	-0.31391	-0.15324	0.91139	-0.16866	-0.078027	-0.078299	-0.10842	1336
	0.79227	-0.24041	-0.23024	0.29242	-0.25123	-1.1926	-0.64349	0.23582	-0.64524	0.11834	-0.51235	-0.48572	-0.34165	-0.2736	-0.42261	-0.34255	-0.43258	-0.18172	-0.041008	-0.31391	-0.15324	0.043954	0.35385	-0.078027	-0.078299	-0.10842	384
	-0.22068	-0.24041	-0.23024	-1.321	0.72018	0.051374	-0.80486	-0.92063	0.07734	-0.13695	-1.6796	-0.1003	-0.34165	-0.2736	-0.42261	1.0511	0.34213	-0.18172	-0.041008	-0.31391	-0.15324	-1.9078	-0.42992	-0.078027	-0.078299	-0.10842	2216
	-0.77008	-0.24041	-0.23024	0.85458	-0.34837	0.59818	-0.28849	-0.12287	-0.26858	0.37364	0.68852	-0.20435	-0.34165	2.3395	1.8372	-0.34255	-0.43258	-0.18172	-0.041008	-0.31391	-0.15324	0.80296	0.35385	-0.078027	-0.078299	-0.10842	26
	-1.474	-0.24041	-0.23024	0.29242	-0.15409	0.55717	-0.30463	0.052096	-0.50688	-0.70107	-0.15403	-0.48764	-0.34165	-0.2736	-0.42261	-0.34255	-0.43258	-0.18172	-0.041008	-0.31391	-0.15324	-0.1729	-0.56055	-0.078027	-0.078299	-0.10842	3134
	0.31155	-0.24041	-0.23024	-0.83947	-0.25123	-0.76883	0.24402	-0.4489	-1.4293	-0.19872	-0.32639	-0.76708	-0.34165	-0.2736	-0.42261	-0.34255	-0.43258	-0.18172	-0.041008	-0.31391	-0.15324	-0.82348	-0.95244	-0.078027	-0.078299	-0.10842	715
	0.99829	-0.24041	-0.23024	-0.62772	0.47733	-0.39974	0.42152	-0.37924	0.02353	-0.6846	-0.32639	-0.76708	-0.34165	-0.2736	-0.42261	-0.34255	-0.43258	-0.18172	-0.041008	-0.31391	-0.15324	-0.49819	-0.42992	-0.078027	-0.078299	-0.10842	625
	0.15703	-0.24041	-0.23024	-0.085721	0.040194	-0.19469	-0.28849	-0.37221	0.23877	0.027754	0.18109	-0.48572	-0.34165	-0.2736	-0.42261	-0.34255	-0.43258	-0.18172	-0.041008	-0.31391	-0.15324	0.043954	-0.16866	-0.078027	-0.078299	-0.10842	3217
	0.088353	-0.24041	-0.23024	0.68063	0.23448	0.33845	0.40538	0.98197	-0.95273	1.1272	0.37566	-0.48572	0.81619	-0.2736	-0.42261	-0.34255	-0.43258	-0.18172	-0.041008	-0.31391	-0.15324	0.15238	0.092596	9.876	-0.078299	-0.10842	674
	1.0841	-0.24041	-0.23024	-1.0664	-0.15409	-0.22203	-0.85327	-0.44681	-0.52225	0.39423	-1.1721	-0.25317	-0.34165	-0.2736	-0.42261	-0.34255	-0.43258	-0.18172	-0.041008	0.76842	-0.15324	-0.82348	-0.42992	-0.078027	-0.078299	-0.10842	1982
	0.31155	-0.24041	0.63661	-0.43361	-2.0483	1.1587	2.019	-0.5831	-0.53763	-1.0264	-1.003	-0.76708	-0.34165	-0.2736	-0.42261	-0.34255	-0.43258	-0.18172	-0.041008	-0.31391	-0.15324	-0.28133	-0.82181	-0.078027	-0.078299	-0.10842	2125
	0.31155	-0.24041	-0.23024	0.21931	-1.4169	1.1723	0.066516	-0.035971	0.46169	0.15128	-0.41025	0.16193	0.81619	-0.2736	-0.42261	-0.34255	-0.43258	-0.18172	-0.041008	-0.31391	-0.15324	-0.064475	0.092596	-0.078027	-0.078299	-0.10842	2679
	0.46606	-0.24041	-0.23024	-0.085721	0.72018	0.57084	0.21174	-0.34139	0.56163	-0.42931	0.43551	0.5665	-0.34165	-0.2736	1.8372	-0.34255	-0.43258	-0.18172	-0.041008	-0.31391	-0.15324	0.043954	0.22322	-0.078027	-0.078299	-0.10842	1092
	-0.39237	2.1059	5.9315	0.91004	-0.7855	0.84424	-0.98236	0.1127	-0.05334	0.031872	0.33341	0.076994	-0.34165	2.3395	-0.42261	-0.34255	1.368	-0.18172	-0.041008	-0.31391	-0.15324	0.47767	-0.82181	-0.078027	-0.078299	-0.10842	641
	-1.7315	-0.24041	-0.23024	-1.9159	-0.83407	0.037704	1.664	-1.1075	5.0355	3.4825	-1.6796	-0.50486	-0.34165	-0.2736	-0.42261	-0.34255	-0.43258	-0.18172	-0.041008	-0.31391	-0.15324	-2.1246	-0.82181	-0.078027	-0.078299	-0.10842	2049
	-1.2165	-0.24041	-0.23024	0.36048	-0.0083761	1.4594	0.56675	0.13511	-0.2532	-0.1946	-0.33405	-0.48572	-0.34165	-0.2736	-0.42261	1.0511	-0.43258	-0.18172	-0.041008	-0.31391	-0.15324	-0.38976	0.092596	-0.078027	-0.078299	-0.10842	1779
	0.5004	-0.24041	-0.23024	-0.62772	0.96303	0.63919	-0.04644	-0.57567	0.8153	0.82658	0.60468	-0.1003	-0.34165	-0.2736	1.8372	-0.34255	-0.43258	-0.18172	-0.041008	-0.31391	-0.15324	-0.1729	-0.038033	-0.078027	-0.078299	-0.10842	434
	0.39739	-0.24041	-0.23024	1.1193	-0.25123	-2.1495	0.24402	0.68097	-0.97579	0.040107	-0.6647	-0.76708	0.81619	-0.2736	-0.42261	-0.34255	1.1075	-0.18172	-0.041008	-0.31391	-0.15324	0.69453	1.6601	-0.078027	-0.078299	-0.10842	346
	1.067	-0.24041	-0.23024	-0.25462	0.28305	-0.39974	0.24402	-0.3685	-0.26089	-0.94402	-0.32639	-0.76708	-0.34165	-0.2736	-0.42261	-0.34255	-0.43258	-0.18172	-0.041008	-0.31391	-0.15324	-0.064475	-0.42992	-0.078027	-0.078299	-0.10842	117
	-2.1436	-0.24041	-0.23024	-0.0050517	-1.7569	-0.098997	-0.04644	-0.55001	-0.96041	1.2713	-1.003	-0.76708	-0.34165	-0.2736	1.8372	2.4447	-0.43258	-0.18172	-0.041008	-0.31391	-0.15324	-0.38976	0.48448	-0.078027	-0.078299	-0.10842	2865
	-2.0234	-0.24041	-0.23024	-1.9159	1.8373	0.93993	-0.75645	-1.0079	0.89217	-0.93578	-0.85285	0.52104	-0.34165	-0.2736	-0.42261	-0.34255	0.26269	-0.18172	-0.041008	-0.31391	-0.15324	-1.5825	-0.95244	-0.078027	-0.078299	-0.10842	1616
	0.5004	-0.24041	-0.23024	-0.62772	0.47733	1.104	0.64743	-0.47019	1.4841	-0.37166	-0.50992	0.051906	-0.34165	2.3395	-0.42261	-0.34255	-0.43258	-0.18172	-0.041008	2.9331	-0.15324	-1.0403	-0.29929	-0.078027	-0.078299	-0.10842	3133
	-0.90743	-0.24041	-0.23024	-2.2764	0.91446	0.73488	-0.48213	-1.0811	0.60775	-0.38813	-0.91771	-0.1003	-0.34165	-0.2736	-0.42261	-0.34255	-0.43258	-0.18172	-0.041008	-0.31391	-0.15324	-2.0162	-0.56055	-0.078027	-0.078299	-0.10842	2213
	0.55191	-0.24041	-0.23024	0.49409	-0.056946	0.092384	-0.14326	0.027996	-0.62987	0.064813	0.011908	-0.76708	-0.34165	-0.2736	-0.42261	-0.34255	-0.43258	-0.18172	-0.041008	-0.31391	-0.15324	0.5861	0.22322	-0.078027	-0.078299	-0.10842	1185
	-0.34087	-0.24041	-0.23024	0.62013	-1.1741	1.1997	0.19561	0.304	0.28489	0.45599	0.60468	0.16193	0.81619	-0.2736	-0.42261	-0.34255	-0.43258	-0.18172	-0.041008	-0.31391	-0.15324	0.69453	0.092596	-0.078027	-0.078299	-0.10842	9
	-0.49538	-0.24041	-0.23024	0.55711	-0.34837	0.44781	-0.14326	0.062599	-0.045653	0.023636	0.18107	-0.76708	-0.34165	-0.2736	4.097	-0.34255	-0.43258	-0.18172	-0.041008	-0.31391	-0.15324	0.69453	-0.42992	-0.078027	-0.078299	-0.10842	722
	0.68926	-0.24041	-0.23024	-2.6974	4.4601	0.92626	1.2283	-0.96574	-1.2679	0.4107	-1.6061	0.87653	-0.34165	-0.2736	-0.42261	-0.34255	-0.43258	2.9093	-0.041008	0.76842	-0.15324	-2.0162	-0.42992	-0.078027	-0.078299	-0.10842	2208
	-1.9204	-0.24041	-0.23024	0.55711	-1.2226	-0.74149	-0.8694	-0.37541	-0.84511	-0.16166	1.196	-0.76708	-0.34165	-0.2736	1.8372	-0.34255	0.29575	-0.18172	-0.041008	-0.31391	-0.15324	0.91139	1.1376	-0.078027	-0.078299	-0.10842	978
	1.4275	-0.24041	-0.23024	0.62013	-0.68836	0.28377	1.1477	1.0583	0.92292	-1.3887	0.013354	1.2333	0.81619	-0.2736	-0.42261	-0.34255	0.578	2.9093	-0.041008	-0.31391	-0.15324	1.2367	0.35385	-0.078027	-0.078299	-0.10842	903
	0.13986	-0.24041	-0.23024	-0.25462	0.28305	-0.14001	-0.67577	-0.46996	0.5155	0.031872	0.35031	-0.48572	-0.34165	-0.2736	-0.42261	-0.34255	-0.43258	-0.18172	-0.041008	-0.31391	-0.15324	0.043954	-0.42992	-0.078027	-0.078299	-0.10842	3090
	1.8739	-0.24041	-0.23024	-1.321	2.0316	-1.3566	4.9398	-0.71619	1.6532	-2.8093	-0.2411	-0.1003	-0.34165	-0.2736	-0.42261	-0.34255	-0.43258	-0.18172	-0.041008	-0.31391	-0.15324	-0.71505	-0.42992	-0.078027	-0.078299	-0.10842	2571
	0.53474	-0.24041	-0.23024	-1.0664	1.0602	0.37946	-0.36917	-0.24568	-0.022592	-0.55696	-0.49554	-0.71828	-0.34165	-0.2736	-0.42261	-0.34255	-0.43258	-0.18172	-0.041008	0.76842	-0.15324	-0.82348	-0.95244	-0.078027	9.9104	-0.10842	3170
	0.41456	-0.24041	-0.23024	0.7966	0.040194	-0.071657	-0.9985	0.16762	-0.42232	0.56717	-0.51235	0.076994	-0.34165	-0.2736	-0.42261	-0.34255	1.3078	-0.18172	-0.041008	-0.31391	-0.15324	0.15238	-0.42992	-0.078027	-0.078299	-0.10842	622
	-0.56406	-0.24041	-0.23024	0.73862	-0.39694	0.63919	-0.36917	-0.093774	-0.33776	0.54246	0.51937	-0.20435	-0.34165	4.9525	-0.42261	-0.34255	-0.43258	-0.18172	-0.041008	-0.31391	-0.15324	0.80296	-0.16866	-0.078027	-0.078299	-0.10842	1210
	0.74076	-0.24041	-0.23024	-0.0050517	-0.54265	-0.071657	-0.49826	0.14	0.10809	0.70305	-1.3413	-0.76708	0.81619	-0.2736	-0.42261	-0.34255	-0.43258	-0.18172	-0.041008	-0.31391	-0.15324	-0.49819	0.22322	-0.078027	-0.078299	-0.10842	1509
	-0.40954	-0.24041	-0.23024	0.29242	-0.20266	0.22909	-0.22394	-0.0079817	-0.4915	-0.33872	0.011908	-0.48572	-0.34165	2.3395	-0.42261	-0.34255	-0.43258	-0.18172	-0.041008	-0.31391	-0.15324	0.26081	-0.29929	-0.078027	9.9104	-0.10842	1450
	-0.3237	-0.24041	-0.23024	-0.62772	0.13733	0.87158	0.050379	-0.42684	0.4002	-1.6275	-0.6647	-0.1003	-0.34165	-0.2736	-0.42261	-0.34255	-0.43258	-0.18172	-0.041008	-0.31391	-0.15324	-0.82348	-0.69118	-0.078027	-0.078299	-0.10842	1483
	1.0841	-0.24041	-0.23024	0.42854	0.088765	0.83057	3.9716	0.83631	0.70768	1.4072	0.14985	0.8479	-0.34165	-0.2736	-0.42261	1.0511	0.5479	-0.18172	-0.041008	-0.31391	-0.15324	0.36924	0.35385	-0.078027	-0.078299	-0.10842	3274
	-0.11767	-0.24041	-0.23024	-0.95039	1.6916	-0.11267	0.0019696	-0.75014	-0.42232	-0.73813	-1.1721	0.46051	-0.34165	-0.2736	-0.42261	-0.34255	0.17041	-0.18172	-0.041008	-0.31391	-0.15324	-1.1488	-0.16866	-0.078027	-0.078299	-0.10842	2403
	-0.6499	-0.24041	-0.23024	-0.95039	0.42876	0.89892	1.2283	-0.64643	-0.553	0.20481	-0.83385	-0.48572	0.81619	-0.2736	-0.42261	-0.34255	0.29871	-0.18172	-0.041008	-0.31391	-0.15324	-0.82348	-0.42992	-0.078027	-0.078299	-0.10842	3167
	0.80944	2.1059	-0.23024	-0.34285	-0.59122	-1.1789	0.64743	-0.34409	0.61543	0.50129	0.011908	-0.76708	-0.34165	-0.2736	-0.42261	-0.34255	-0.43258	-0.18172	-0.041008	-0.31391	-0.15324	0.043954	-0.42992	-0.078027	-0.078299	-0.10842	224
	0.43173	-0.24041	-0.23024	0.55711	0.13733	-0.75516	-0.53054	0.21183	0.038904	-0.058717	0.35022	-0.20435	-0.34165	-0.2736	-0.42261	-0.34255	1.3354	-0.18172	-0.041008	-0.31391	-0.15324	0.15238	-0.95244	-0.078027	-0.078299	-0.10842	760
	0.43173	-0.24041	-0.23024	0.62013	0.38019	-1.1106	-0.83713	-0.17303	0.60006	-0.50754	0.68852	0.057857	-0.34165	-0.2736	-0.42261	-0.34255	1.6004	-0.18172	-0.041008	-0.31391	-0.15324	0.91139	-0.69118	-0.078027	-0.078299	-0.10842	388
	-0.048997	-0.24041	-0.23024	0.73862	-0.15409	0.22909	-0.04644	-0.058245	0.58469	0.40246	2.5507	0.5665	-0.34165	-0.2736	1.8372	-0.34255	-0.43258	-0.18172	-0.041008	-0.31391	-0.15324	1.3451	0.35385	-0.078027	-0.078299	-0.10842	462
	0.002509	-0.24041	-0.23024	1.1193	-1.2712	0.092384	-0.078713	0.83372	-0.33007	0.38599	-0.83385	-0.45605	0.81619	-0.2736	-0.42261	-0.34255	-0.43258	-0.18172	-0.041008	2.9331	-0.15324	0.69453	1.1376	-0.078027	-0.078299	-0.10842	3215
	0.31155	-0.24041	-0.23024	-0.16891	0.33162	-0.60479	0.16334	-0.33983	-0.99116	0.92541	-1.003	-0.76708	0.81619	-0.2736	-0.42261	-0.34255	1.1711	-0.18172	-0.041008	-0.31391	-0.15324	-0.93191	0.35385	-0.078027	-0.078299	-0.10842	1534
	0.46606	-0.24041	-0.23024	-0.0050517	-0.59122	-0.057987	-0.11099	-0.19189	-1.2218	-0.083423	-0.49554	-0.76708	-0.34165	-0.2736	1.8372	-0.34255	-0.43258	-0.18172	-0.041008	-0.31391	-0.15324	-0.28133	-0.42992	-0.078027	-0.078299	-0.10842	1384
	0.15703	-0.24041	-0.23024	-0.25462	1.1087	0.8169	1.3413	-0.31835	0.47707	-0.60637	0.69152	1.1041	-0.34165	-0.2736	-0.42261	-0.34255	-0.43258	-0.18172	-0.041008	-0.31391	-0.15324	-0.49819	0.092596	-0.078027	-0.078299	-0.10842	1874
	0.67209	-0.24041	-0.23024	0.55711	-0.54265	-0.52277	0.018106	0.19492	-0.87586	-0.1946	0.51937	-0.76708	-0.34165	-0.2736	-0.42261	-0.34255	-0.43258	-0.18172	-0.041008	-0.31391	-0.15324	0.69453	-0.95244	-0.078027	-0.078299	-0.10842	776
	-2.3324	-0.24041	-0.23024	0.49409	-0.83407	1.5961	-0.96622	-0.45998	-0.030279	-0.75872	0.43551	3.2337	-0.34165	-0.2736	1.8372	-0.34255	-0.43258	-0.18172	-0.041008	-0.31391	-0.15324	0.36924	2.3133	-0.078027	-0.078299	-0.10842	964
	-8.2728	18.53	-0.23024	-0.43361	-4.0883	-3.5165	-1.0146	-1.1391	6.7574	-1.0552	-1.6796	-0.76708	-0.34165	-0.2736	-0.42261	-0.34255	-0.43258	-0.18172	-0.041008	-0.31391	-0.15324	-0.82348	-0.95244	-0.078027	-0.078299	-0.10842	1663
	0.4489	-0.24041	-0.23024	0.1462	0.088765	0.4068	0.17947	-0.33475	0.43863	0.53011	0.35022	-0.76708	-0.34165	-0.2736	-0.42261	-0.34255	-0.43258	-0.18172	-0.041008	-0.31391	-0.15324	0.47767	-0.29929	-0.078027	-0.078299	-0.10842	1143
	-1.4053	-0.24041	-0.23024	0.85458	-0.49408	-0.94655	0.5022	0.0031821	0.33101	-0.36342	2.2109	-0.76708	-0.34165	-0.2736	-0.42261	-0.34255	-0.43258	-0.18172	-0.041008	2.9331	-0.15324	0.91139	-0.95244	-0.078027	-0.078299	-0.10842	2786
	0.48323	-0.24041	-0.23024	-0.43361	-0.2998	0.13339	-0.46599	-0.37387	0.16958	-1.1828	-0.6647	-0.1003	-0.34165	-0.2736	-0.42261	-0.34255	-0.43258	-0.18172	-0.041008	-0.31391	-0.15324	-0.38976	-0.16866	-0.078027	-0.078299	-0.10842	508
	-0.70141	-0.24041	-0.23024	0.42854	-0.59122	0.18808	0.018106	-0.38459	0.577	1.3783	1.196	-0.48572	-0.34165	-0.2736	-0.42261	1.0511	-0.43258	-0.18172	-0.041008	-0.31391	-0.15324	0.80296	-0.42992	-0.078027	-0.078299	-0.10842	2356
	0.41456	-0.24041	-0.23024	0.85458	-0.34837	-0.55011	-0.030303	0.51053	-0.59144	-0.32225	-0.15724	-0.76708	-0.34165	-0.2736	-0.42261	-0.34255	-0.43258	-0.18172	-0.041008	-0.31391	-0.15324	0.91139	0.092596	-0.078027	-0.078299	-0.10842	700
	1.0498	-0.24041	-0.23024	2.5159	0.42876	-1.0012	-0.72418	4.373	0.26183	1.3454	-1.003	0.35836	0.81619	-0.2736	-0.42261	-0.34255	-0.43258	-0.18172	-0.041008	-0.31391	-0.15324	2.5378	1.1376	-0.078027	-0.078299	-0.10842	153
	0.15703	-0.24041	-0.23024	-0.085721	-0.44551	-0.14001	0.37311	-0.34102	-0.79899	-0.65578	0.18109	-0.71828	-0.34165	-0.2736	-0.42261	-0.34255	-0.43258	-0.18172	-0.041008	2.9331	-0.15324	0.15238	-0.42992	-0.078027	-0.078299	-0.10842	3067
	1.6507	-0.24041	-0.23024	0.36048	1.2545	-5.1296	1.8415	0.78798	-0.81436	-0.14931	-1.003	0.5665	-0.34165	-0.2736	-0.42261	-0.34255	-0.43258	-0.18172	-0.041008	-0.31391	-0.15324	0.91139	-0.42992	-0.078027	-0.078299	-0.10842	2257
	1.2043	-0.24041	-0.23024	-0.16891	-0.49408	0.18808	0.71198	0.00045729	0.26952	0.45599	-0.83385	-0.76708	-0.34165	-0.2736	-0.42261	-0.34255	-0.43258	-0.18172	-0.041008	-0.31391	-0.15324	-0.1729	-0.29929	-0.078027	-0.078299	-0.10842	1780
	-0.90743	-0.24041	-0.23024	-1.0664	2.8087	0.65286	-0.22394	-0.58189	-0.6145	-2.3193	-0.88512	1.2635	-0.34165	-0.2736	-0.42261	1.0511	-0.43258	-0.18172	-0.041008	0.76842	-0.15324	-1.9078	-0.95244	-0.078027	-0.078299	-0.10842	2555
	0.071184	-0.24041	-0.23024	0.62013	0.47733	-0.67314	0.51834	0.022203	0.14652	0.11422	2.6177	0.18107	-0.34165	-0.2736	1.8372	-0.34255	-0.43258	-0.18172	-0.041008	-0.31391	-0.15324	1.3451	-0.038033	-0.078027	-0.078299	-0.10842	1288
	-0.97611	-0.24041	-0.23024	-0.34285	-1.5141	1.5141	0.066516	-0.58075	-0.17633	-0.42931	-0.41025	-0.1003	-0.34165	-0.2736	-0.42261	2.4447	0.48622	-0.18172	-0.041008	-0.31391	-0.15324	-0.60662	0.35385	-0.078027	-0.078299	-0.10842	2170
	-0.49538	-0.24041	-0.23024	0.073096	-0.20266	0.58451	-0.54667	-0.32562	-0.076402	-1.6275	-0.32639	-0.48572	-0.34165	-0.2736	-0.42261	-0.34255	-0.43258	-0.18172	-0.041008	-0.31391	6.5221	-0.38976	-0.42992	-0.078027	-0.078299	1.7358	1795
	0.31155	-0.24041	-0.23024	-0.62772	0.62304	0.85791	-0.12712	-0.56585	0.13115	1.9878	0.92616	0.18107	-0.34165	-0.2736	1.8372	-0.34255	-0.43258	-0.18172	-0.041008	-0.31391	-0.15324	-0.38976	-0.16866	-0.078027	-0.078299	-0.10842	1704
	-0.34087	4.4522	1.4409	-0.085721	-0.49408	0.29744	-0.35303	0.051091	-1.6138	-0.69284	-1.003	0.028192	-0.34165	-0.2736	-0.42261	-0.34255	1.9695	-0.18172	-0.041008	0.76842	-0.15324	-0.28133	0.22322	-0.078027	-0.078299	-0.10842	3021
	0.51757	2.1059	5.7889	0.85458	-0.7855	-0.19469	-0.5144	0.24905	0.1619	0.9707	-0.0048889	-0.20435	-0.34165	-0.2736	-0.42261	-0.34255	-0.43258	-0.18172	-0.041008	-0.31391	-0.15324	0.69453	-0.95244	-0.078027	-0.078299	-0.10842	756
	-1.2336	-0.24041	-0.23024	-0.5294	0.38019	0.61185	1.7931	-0.69344	0.45401	-0.78754	-1.3413	-0.76708	-0.34165	-0.2736	-0.42261	-0.34255	0.1867	-0.18172	-0.041008	-0.31391	-0.15324	-1.4741	0.22322	-0.078027	-0.078299	-0.10842	2150
	1.1872	-0.24041	-0.23024	0.073096	0.13733	-0.071657	-0.8694	0.014267	-0.23783	0.35305	-0.6647	-0.76708	-0.34165	-0.2736	-0.42261	-0.34255	-0.43258	-0.18172	-0.041008	-0.31391	-0.15324	0.26081	-0.42992	-0.078027	-0.078299	-0.10842	182
	-1.268	-0.24041	-0.23024	-0.0050517	-0.83407	1.3227	-0.27235	0.045747	-0.49919	-0.46637	1.9159	1.9001	-0.34165	-0.2736	-0.42261	2.4447	-0.43258	-0.18172	-0.041008	-0.31391	-0.15324	-0.49819	1.007	-0.078027	-0.078299	-0.10842	2866
	-0.82159	-0.24041	-0.23024	0.1462	0.13733	-0.0033065	-0.04644	-0.5317	0.2772	-0.54048	0.35022	-0.48572	-0.34165	2.3395	-0.42261	-0.34255	-0.43258	-0.18172	-0.041008	-0.31391	-0.15324	0.26081	-0.56055	-0.078027	-0.078299	-0.10842	1442
	-0.066166	-0.24041	-0.23024	0.49409	-0.34837	-0.72782	-0.24008	-0.10719	-0.89123	-0.034011	-0.15724	-0.48572	-0.34165	2.3395	-0.42261	-0.34255	-0.43258	-0.18172	-0.041008	-0.31391	-0.15324	0.26081	0.22322	-0.078027	-0.078299	-0.10842	1447
	1.2902	-0.24041	-0.23024	0.1462	0.96303	-0.89187	-0.12712	-0.22086	0.50013	0.48482	-0.15724	-0.76708	-0.34165	-0.2736	1.8372	-0.34255	-0.43258	-0.18172	-0.041008	-0.31391	-0.15324	0.5861	-0.29929	-0.078027	-0.078299	-0.10842	1087
	0.94679	-0.24041	-0.23024	0.073096	0.088765	-0.14001	-0.96622	0.018208	0.00046914	0.20893	-0.49554	-0.76708	-0.34165	-0.2736	-0.42261	-0.34255	-0.43258	-0.18172	-0.041008	-0.31391	-0.15324	0.043954	-0.16866	-0.078027	-0.078299	-0.10842	194
	-0.51255	-0.24041	-0.23024	0.85458	-0.25123	-0.12634	-0.24008	-0.045415	-0.33776	0.019519	0.85769	-0.20435	-0.34165	4.9525	-0.42261	-0.34255	-0.43258	-0.18172	-0.041008	-0.31391	-0.15324	1.0198	-0.16866	-0.078027	-0.078299	-0.10842	1461
	0.002509	-0.24041	-0.23024	1.0159	0.040194	-0.15368	-0.09485	0.50777	-0.4915	1.2836	-0.6647	-0.76708	0.81619	-0.2736	1.8372	-0.34255	-0.43258	-0.18172	-0.041008	-0.31391	-0.15324	0.80296	0.74574	-0.078027	-0.078299	-0.10842	104
	-1.9204	-0.24041	-0.23024	-1.321	0.81732	0.5435	-0.67577	-0.88786	-0.084089	1.6995	-0.31211	0.0031031	-0.34165	-0.2736	-0.42261	-0.34255	-0.43258	-0.18172	-0.041008	1.8508	-0.15324	-1.5825	-0.69118	-0.078027	-0.078299	-0.10842	2286
	1.067	-0.24041	-0.23024	1.7419	-0.54265	0.87158	1.6318	1.8504	-0.0072179	0.25834	1.8755	2.5669	-0.34165	-0.2736	-0.42261	-0.34255	2.4689	2.9093	-0.041008	-0.31391	-0.15324	2.321	4.0115	-0.078027	-0.078299	-0.10842	2725
	-0.73575	-0.24041	-0.23024	0.42854	-0.7855	0.37946	-0.56281	-0.49522	-0.022592	-0.66813	0.011908	0.47296	-0.34165	-0.2736	-0.42261	-0.34255	-0.43258	-0.18172	-0.041008	-0.31391	-0.15324	0.043954	-0.69118	-0.078027	-0.078299	-0.10842	3060
	0.12269	-0.24041	-0.23024	-0.43361	-0.49408	-0.044317	-0.62736	-0.4721	-1.0988	-0.29754	-0.58493	-0.25317	-0.34165	-0.2736	-0.42261	-0.34255	0.51977	-0.18172	-0.041008	0.76842	-0.15324	-1.1488	-0.42992	-0.078027	-0.078299	-0.10842	1736
	1.273	-0.24041	-0.23024	-1.752	1.3516	-4.3504	-1.0146	-0.67276	0.79992	1.8066	-1.6796	-0.76708	-0.34165	-0.2736	-0.42261	-0.34255	-0.43258	-0.18172	-0.041008	-0.31391	-0.15324	-1.9078	-0.95244	-0.078027	-0.078299	-0.10842	2554
	-0.13484	-0.24041	-0.23024	0.7966	-0.10552	0.024034	-0.80486	0.15299	-0.86817	-0.066952	0.097214	-0.1003	-0.34165	-0.2736	1.8372	-0.34255	1.1711	-0.18172	-0.041008	-0.31391	-0.15324	0.043954	1.6601	-0.078027	-0.078299	-0.10842	130
	0.13986	-0.24041	-0.23024	-0.16891	-0.54265	-1.2063	-0.41758	-0.39244	-0.20708	-0.021658	0.018334	-0.76708	0.81619	-0.2736	-0.42261	1.0511	-0.43258	-0.18172	-0.041008	-0.31391	-0.15324	-0.064475	-0.038033	-0.078027	-0.078299	-0.10842	1716
	0.94679	-0.24041	-0.23024	-0.43361	0.33162	-0.96022	-0.14326	-0.19951	2.1144	-0.21931	-0.32639	-0.25317	-0.34165	-0.2736	-0.42261	-0.34255	-0.43258	-0.18172	-0.041008	0.76842	-0.15324	-0.28133	-0.82181	-0.078027	-0.078299	-0.10842	1582
	0.31155	-0.24041	-0.23024	-0.25462	-0.54265	-0.70048	-0.17553	-0.45289	-0.44538	-0.062835	-0.32639	-0.76708	-0.34165	-0.2736	1.8372	-0.34255	-0.43258	-0.18172	-0.041008	-0.31391	-0.15324	-0.38976	-0.69118	-0.078027	-0.078299	-0.10842	1371
	0.10552	-0.24041	-0.23024	-0.62772	0.38019	0.051374	0.55061	-0.65276	0.47707	-0.35107	0.68852	-0.76708	-0.34165	-0.2736	-0.42261	-0.34255	1.7401	-0.18172	-0.041008	-0.31391	-0.15324	-0.064475	-0.95244	-0.078027	-0.078299	-0.10842	1687
	-0.39237	-0.24041	-0.23024	0.36048	-0.25123	-1.7394	-0.88554	-0.48009	1.6071	1.3413	0.35022	-0.50486	-0.34165	-0.2736	-0.42261	-0.34255	-0.43258	-0.18172	-0.041008	-0.31391	-0.15324	0.15238	-0.69118	-0.078027	-0.078299	-0.10842	1389
	1.4962	-0.24041	-0.23024	-0.83947	0.96303	0.17441	0.66357	-0.1792	-0.54531	0.6454	-1.5105	-0.48572	0.81619	-0.2736	-0.42261	-0.34255	0.45069	-0.18172	-0.041008	0.76842	-0.15324	-0.93191	0.092596	-0.078027	-0.078299	-0.10842	3154
	1.4275	-0.24041	-0.23024	-2.6974	2.7116	-1.6437	2.1965	-1.0431	-0.49919	-1.8993	-0.83385	-0.76708	-0.34165	-0.2736	-0.42261	-0.34255	-0.43258	-0.18172	-0.041008	-0.31391	-0.15324	-1.5825	-0.95244	-0.078027	-0.078299	-0.10842	1673
	-0.85593	-0.24041	-0.23024	1.0689	-1.3683	0.89892	-0.82099	0.58743	0.015843	0.085401	0.53363	1.2333	0.81619	-0.2736	-0.42261	5.2319	-0.43258	-0.18172	-0.041008	-0.31391	-0.15324	0.47767	2.7052	-0.078027	-0.078299	-0.10842	3234
	1.273	-0.24041	-0.23024	-1.0664	-0.15409	-0.30405	-0.82099	-0.41866	-0.70674	0.54246	-1.1721	-0.76708	-0.34165	-0.2736	-0.42261	-0.34255	-0.43258	-0.18172	-0.041008	0.76842	-0.15324	-0.82348	-0.42992	-0.078027	-0.078299	-0.10842	3150
	1.2215	-0.24041	-0.23024	0.42854	-0.10552	-1.7804	-1.0146	0.87949	0.046592	0.87599	0.011908	-0.76708	-0.34165	-0.2736	-0.42261	-0.34255	-0.43258	-0.18172	-0.041008	-0.31391	-0.15324	0.5861	-0.16866	-0.078027	-0.078299	-0.10842	2533
	0.75793	-0.24041	0.88117	-1.0664	-0.7855	0.99461	1.7931	-0.67847	0.20802	-0.11636	-1.5105	-0.76708	0.81619	-0.2736	-0.42261	-0.34255	0.70037	-0.18172	-0.041008	-0.31391	-0.15324	-0.71505	-0.038033	-0.078027	-0.078299	-0.10842	2241
	-0.031828	-0.24041	-0.23024	1.4041	0.47733	0.13339	1.2929	2.7319	0.16958	0.16775	-0.2411	-0.1003	5.4476	-0.2736	-0.42261	-0.34255	1.0256	-0.18172	-0.041008	-0.31391	-0.15324	1.2367	2.9664	-0.078027	-0.078299	-0.10842	231
	0.31155	-0.24041	-0.23024	0.49409	0.18591	-0.76883	0.11493	0.059319	-0.045653	0.1554	0.67172	0.076994	-0.34165	-0.2736	-0.42261	-0.34255	1.3315	-0.18172	-0.041008	-0.31391	-0.15324	0.15238	-0.95244	-0.078027	-0.078299	-0.10842	764
	1.067	-0.24041	-0.23024	0.1462	-0.2998	0.77589	1.7124	0.21278	1.4149	-0.27695	1.1096	3.5703	-0.34165	-0.2736	-0.42261	2.4447	0.4576	-0.18172	-0.041008	2.9331	-0.15324	-0.60662	1.3989	-0.078027	-0.078299	-0.10842	2273
	-0.20352	-0.24041	-0.23024	0.49409	0.38019	-0.87819	1.1799	-0.037849	-0.05334	0.30776	2.6177	0.18107	-0.34165	-0.2736	1.8372	-0.34255	-0.43258	-0.18172	-0.041008	-0.31391	-0.15324	1.1282	-0.038033	-0.078027	-0.078299	-0.10842	1178
	-1.9891	-0.24041	-0.23024	-0.25462	-0.056946	0.99461	-0.8694	-0.51593	-0.11484	-1.1334	-0.66147	-0.50486	-0.34165	-0.2736	-0.42261	-0.34255	-0.43258	-0.18172	-0.041008	-0.31391	-0.15324	-1.1488	0.092596	-0.078027	-0.078299	-0.10842	2041
	-0.42671	2.1059	3.9146	1.3588	-0.25123	-0.94655	1.1315	2.3343	-0.099463	-0.67637	0.011908	-0.76708	4.2897	-0.2736	-0.42261	-0.34255	-0.43258	-0.18172	-0.041008	-0.31391	-0.15324	1.3451	2.8358	-0.078027	-0.078299	-0.10842	561
	0.51757	-0.24041	-0.23024	-0.95039	0.62304	0.59818	-0.62736	-0.61998	-0.0072179	-0.43754	-0.37187	0.0031031	-0.34165	-0.2736	-0.42261	-0.34255	-0.43258	-0.18172	-0.041008	0.76842	-0.15324	-0.60662	-0.95244	-0.078027	-0.078299	-0.10842	2545
	0.12269	-0.24041	-0.23024	1.1697	-0.59122	-0.80984	-0.5144	0.77145	-0.26858	0.5754	0.84087	-0.48572	1.974	-0.2736	-0.42261	-0.34255	-0.43258	-0.18172	-0.041008	-0.31391	-0.15324	1.4535	0.22322	-0.078027	-0.078299	-0.10842	186
	1.2387	-0.24041	-0.23024	0.49409	0.47733	-1.466	-0.49826	0.4582	0.031217	-0.15754	-0.6647	-0.76708	-0.34165	-0.2736	-0.42261	-0.34255	-0.43258	-0.18172	-0.041008	-0.31391	-0.15324	0.47767	0.61511	-0.078027	-0.078299	-0.10842	185
	0.20853	-0.24041	-0.23024	0.7966	-0.0083761	-1.302	-0.88554	-0.2011	1.6224	2.4489	0.68852	-0.50486	-0.34165	-0.2736	-0.42261	-0.34255	1.4479	-0.18172	-0.041008	-0.31391	-0.15324	0.5861	-0.82181	-0.078027	-0.078299	-0.10842	1396
	0.87811	-0.24041	-0.23024	-0.085721	0.38019	-0.63213	1.309	-0.12774	-0.23783	2.0166	0.011908	-0.76708	-0.34165	-0.2736	1.8372	-0.34255	-0.43258	-0.18172	-0.041008	-0.31391	-0.15324	-0.064475	-0.29929	-0.078027	-0.078299	-0.10842	217
	0.89528	-0.24041	-0.23024	-0.16891	0.72018	-0.29038	-0.17553	-0.38475	0.25414	0.70305	-0.15724	-0.76708	-0.34165	-0.2736	1.8372	-0.34255	-0.43258	-0.18172	-0.041008	-0.31391	-0.15324	0.15238	-0.29929	-0.078027	-0.078299	-0.10842	1083
	-1.9719	-0.24041	-0.23024	-0.95039	-0.15409	1.4047	-0.91781	-0.88228	0.83836	1.2013	-0.15724	-0.76708	-0.34165	-0.2736	-0.42261	-0.34255	0.35496	-0.18172	-0.041008	-0.31391	-0.15324	-0.71505	-0.82181	-0.078027	-0.078299	-0.10842	2778
	0.67209	-0.24041	-0.23024	-0.25462	-1.9998	1.309	0.19561	-0.49456	0.60775	0.12246	-0.6815	-0.22351	-0.34165	-0.2736	-0.42261	-0.34255	-0.43258	-0.18172	-0.041008	-0.31391	-0.15324	-0.064475	-0.95244	-0.078027	-0.078299	-0.10842	2232
	-2.7273	-0.24041	-0.23024	-0.62772	-0.97978	1.1997	-0.93395	-0.93823	0.96135	-0.61872	-0.49554	-0.1003	-0.34165	-0.2736	1.8372	2.4447	0.239	-0.18172	-0.041008	-0.31391	-0.15324	-0.60662	0.61511	-0.078027	-0.078299	-0.10842	974
	1.4275	-0.24041	-0.23024	-0.43361	2.5658	-1.0422	-0.8694	0.087387	-0.091776	0.32011	-1.6796	0.076994	-0.34165	-0.2736	-0.42261	-0.34255	-0.075819	-0.18172	-0.041008	-0.31391	-0.15324	-0.82348	-0.42992	-0.078027	-0.078299	-0.10842	3268
	0.1742	-0.24041	-0.23024	0.36048	0.18591	0.39313	-0.74031	-0.19951	0.30795	1.1807	0.85762	-0.71828	-0.34165	-0.2736	-0.42261	-0.34255	2.385	-0.18172	-0.041008	2.9331	-0.15324	0.5861	-0.82181	-0.078027	-0.078299	-0.10842	3019
	0.1742	-0.24041	-0.23024	0.1462	-0.056946	0.73488	-0.40144	-0.28758	-0.34545	-0.92755	0.26636	0.18107	-0.34165	-0.2736	-0.42261	-0.34255	-0.43258	-0.18172	-0.041008	-0.31391	-0.15324	-0.28133	0.092596	-0.078027	-0.078299	-0.10842	516
	0.31155	-0.24041	-0.23024	0.7966	1.0602	0.91259	0.76039	0.54579	0.54625	1.5636	-0.15724	1.2577	-0.34165	-0.2736	-0.42261	-0.34255	-0.43258	-0.18172	-0.041008	1.8508	-0.15324	0.5861	0.092596	-0.078027	-0.078299	-0.10842	3026
	-2.0234	-0.24041	-0.23024	0.55711	-0.93121	1.6644	-0.96622	-0.35528	-0.045653	-0.87402	0.43551	2.5669	-0.34165	-0.2736	1.8372	-0.34255	-0.43258	-0.18172	-0.041008	-0.31391	-0.15324	0.36924	2.3133	-0.078027	-0.078299	-0.10842	966
	-0.3237	-0.24041	-0.23024	-0.5294	-1.1255	1.2407	-0.75645	-0.6099	-0.56837	1.9178	-0.84151	-0.76708	-0.34165	-0.2736	1.8372	1.0511	-0.43258	-0.18172	-0.041008	-0.31391	-0.15324	-0.60662	-0.69118	-0.078027	-0.078299	-0.10842	2695
	-1.0104	-0.24041	-0.23024	0.073096	-0.25123	1.1176	-0.56281	-0.3848	0.4002	0.60835	-0.6647	-0.20435	-0.34165	-0.2736	-0.42261	-0.34255	-0.43258	-0.18172	-0.041008	-0.31391	6.5221	-0.064475	-0.42992	-0.078027	-0.078299	3.58	2979
	1.1528	-0.24041	-0.23024	0.49409	0.76875	0.14706	-0.27235	1.1556	0.015843	1.7036	-0.83385	-0.76708	1.974	-0.2736	-0.42261	2.4447	-0.43258	-0.18172	-0.041008	-0.31391	-0.15324	0.26081	0.61511	-0.078027	-0.078299	-0.10842	1344
	0.7236	2.1059	2.0888	-0.83947	-0.34837	-0.3724	0.17947	-0.57398	-0.045653	0.24187	-0.0048889	-0.48572	-0.34165	-0.2736	-0.42261	-0.34255	-0.43258	-0.18172	-0.041008	-0.31391	-0.15324	-0.49819	-0.95244	-0.078027	-0.078299	-0.10842	190
	1.6507	-0.24041	-0.23024	0.55711	0.86589	-1.3156	0.35697	0.36069	0.1004	0.30364	-0.32639	-0.76708	-0.34165	-0.2736	-0.42261	-0.34255	-0.43258	-0.18172	-0.041008	-0.31391	-0.15324	1.0198	-0.42992	-0.078027	-0.078299	-0.10842	952
	-0.40954	-0.24041	-0.23024	0.42854	-1.2226	0.99461	-0.54667	-0.25657	-0.66062	-1.1581	-0.84151	-0.50486	-0.34165	-0.2736	-0.42261	1.0511	-0.43258	-0.18172	-0.041008	-0.31391	-0.15324	-0.064475	-0.95244	-0.078027	-0.078299	-0.10842	1236
	0.75793	-0.24041	-0.23024	0.55711	0.23448	-0.24937	-0.11099	0.31037	-0.037966	-1.224	-0.3432	0.076994	-0.34165	-0.2736	-0.42261	-0.34255	1.3256	-0.18172	-0.041008	-0.31391	-0.15324	0.15238	-0.95244	-0.078027	-0.078299	-0.10842	597
	1.4619	-0.24041	-0.23024	1.6209	0.088765	0.28377	3.6972	3.1666	0.97673	0.89246	2.1428	2.5669	0.81619	-0.2736	-0.42261	5.2319	-0.43258	-0.18172	-0.041008	-0.31391	-0.15324	1.1282	3.4889	-0.078027	-0.078299	-0.10842	513
	0.65492	-0.24041	-0.23024	-0.43361	-0.0083761	0.18808	-0.70804	-0.31194	1.0536	0.011283	-0.15724	-0.76708	-0.34165	-0.2736	-0.42261	-0.34255	-0.43258	-0.18172	-0.041008	-0.31391	-0.15324	-0.1729	-0.42992	-0.078027	-0.078299	-0.10842	134
	-1.5942	-0.24041	-0.23024	-0.73107	0.67161	1.4594	-0.65963	-0.47382	0.45401	-0.23578	-0.11344	0.25938	-0.34165	-0.2736	-0.42261	1.0511	0.41269	-0.18172	-0.041008	-0.31391	-0.15324	-1.3656	-0.42992	-0.078027	-0.078299	-0.10842	2047
	0.20853	-0.24041	-0.23024	0.73862	-0.39694	-1.6301	-0.88554	-0.18954	1.5917	0.41893	0.68852	-0.50486	0.81619	-0.2736	-0.42261	-0.34255	1.1257	-0.18172	-0.041008	-0.31391	-0.15324	0.80296	-0.69118	-0.078027	-0.078299	-0.10842	1418
	1.4103	-0.24041	-0.23024	-1.4571	1.8859	-0.24937	0.30856	-0.51355	-1.3909	-0.042246	-0.2411	-0.1003	-0.34165	-0.2736	-0.42261	-0.34255	-0.43258	-0.18172	-0.041008	-0.31391	-0.15324	-1.0403	-0.56055	-0.078027	-0.078299	-0.10842	1546
	0.70643	4.4522	1.7481	0.21931	-1.7083	0.91259	-0.38531	0.31132	-0.091776	0.72364	1.1136	1.2333	0.81619	-0.2736	-0.42261	-0.34255	2.05	-0.18172	-0.041008	-0.31391	-0.15324	0.5861	0.61511	-0.078027	-0.078299	-0.10842	3022
	-0.34087	-0.24041	-0.23024	0.36048	1.4002	-1.0422	0.76039	0.067625	-0.64524	0.73599	-0.83057	-0.25317	-0.34165	-0.2736	-0.42261	8.0191	-0.43258	-0.18172	-0.041008	-0.31391	-0.15324	-1.4741	0.22322	9.876	-0.078299	-0.10842	3077
	-1.0276	-0.24041	-0.23024	0.68063	-0.39694	-1.261	-0.20781	0.17368	-0.58375	2.0989	1.8558	-0.48572	-0.34165	-0.2736	4.097	-0.34255	-0.43258	-0.18172	-0.041008	-0.31391	-0.15324	1.4535	0.092596	-0.078027	-0.078299	-0.10842	203
	0.91245	-0.24041	-0.23024	-0.95039	1.2059	0.065044	-0.61122	-0.69313	0.73843	-0.97284	-0.2411	-0.1003	-0.34165	-0.2736	1.8372	-0.34255	-0.43258	-0.18172	-0.041008	-0.31391	-0.15324	-0.82348	-0.038033	-0.078027	-0.078299	-0.10842	1728
	-0.82159	-0.24041	-0.23024	1.0689	-0.49408	0.48882	-0.24008	0.0025207	-0.36851	-0.16578	0.85769	-0.20435	-0.34165	4.9525	-0.42261	-0.34255	-0.43258	-0.18172	-0.041008	-0.31391	-0.15324	1.2367	0.35385	-0.078027	-0.078299	-0.10842	1206
	0.7236	-0.24041	-0.23024	-1.0664	0.86589	-0.33139	-0.40144	-0.73281	1.9607	-0.61872	-1.003	-0.48572	-0.34165	2.3395	-0.42261	-0.34255	-0.43258	-0.18172	-0.041008	1.8508	-0.15324	-1.2572	-0.82181	-0.078027	-0.078299	-0.10842	1504
	0.80944	-0.24041	-0.23024	0.29242	-0.68836	-1.9991	-1.0146	0.075138	-0.80667	-0.66401	-0.36002	-0.20435	-0.34165	-0.2736	-0.42261	-0.34255	-0.43258	-0.18172	-0.041008	-0.31391	-0.15324	0.15238	0.092596	-0.078027	-0.078299	-0.10842	1511
	0.63775	4.4522	1.2158	-0.16891	-2.0483	0.88525	-0.6919	0.075218	-0.46844	0.69482	2.4682	2.5669	-0.34165	-0.2736	-0.42261	-0.34255	1.2081	-0.18172	-0.041008	-0.31391	-0.15324	0.15238	0.87637	-0.078027	-0.078299	-0.10842	1823
	0.5004	2.1059	2.4501	-0.62772	0.13733	0.14706	-0.28849	-0.33657	0.60006	-1.047	-0.49554	-0.76708	-0.34165	-0.2736	-0.42261	-0.34255	-0.43258	-0.18172	-0.041008	-0.31391	-0.15324	-0.49819	-0.95244	-0.078027	-0.078299	-0.10842	137
	-1.0963	-0.24041	-0.23024	1.1193	0.23448	-0.38607	1.0993	1.2763	-0.1379	-1.2858	-1.003	-0.76708	4.2897	-0.2736	-0.42261	1.0511	-0.43258	-0.18172	-0.041008	-0.31391	-0.15324	0.69453	1.6601	-0.078027	-0.078299	-0.10842	368
	-0.61557	-0.24041	-0.23024	0.91004	-0.2998	0.70754	-0.27235	-0.028325	-0.068714	0.30776	0.68852	-0.20435	-0.34165	2.3395	1.8372	-0.34255	-0.43258	-0.18172	-0.041008	-0.31391	-0.15324	0.91139	-0.038033	-0.078027	-0.078299	-0.10842	696
	-0.5984	2.1059	-0.23024	-0.25462	0.33162	-0.22203	0.018106	-0.27226	-0.39157	1.2836	-0.32639	-0.48572	-0.34165	-0.2736	-0.42261	-0.34255	-0.43258	-0.18172	-0.041008	-0.31391	-0.15324	-0.71505	-0.95244	-0.078027	-0.078299	-0.10842	7
	0.86095	-0.24041	-0.23024	0.62013	-0.49408	-1.4797	-0.96622	0.46965	-0.46076	-1.2034	-0.15579	0.5665	-0.34165	-0.2736	-0.42261	-0.34255	-0.43258	-0.18172	-0.041008	-0.31391	-0.15324	-0.71505	-0.69118	-0.078027	-0.078299	-0.10842	661
	1.8052	-0.24041	-0.23024	1.3588	-0.10552	0.37946	0.46993	3.0265	0.40788	1.0489	2.1428	2.6644	0.81619	-0.2736	-0.42261	2.4447	-0.43258	-0.18172	-0.041008	2.9331	-0.15324	0.91139	2.9664	-0.078027	-0.078299	-0.10842	3242
	-0.16918	2.1059	5.7895	0.73862	-0.2998	-0.56378	-0.8694	0.044292	-0.52994	0.073048	0.011908	0.075088	-0.34165	-0.2736	-0.42261	-0.34255	1.3014	-0.18172	-0.041008	-0.31391	-0.15324	0.26081	-0.82181	-0.078027	-0.078299	-0.10842	605
	0.63775	-0.24041	-0.23024	-0.34285	0.57447	0.13339	-0.25622	-0.54331	0.90754	0.67835	-0.15724	-0.76708	-0.34165	-0.2736	1.8372	-0.34255	-0.43258	-0.18172	-0.041008	-0.31391	-0.15324	-0.064475	-0.29929	-0.078027	-0.078299	-0.10842	1082
	1.4619	-0.24041	-0.23024	1.6209	-0.93121	0.037704	1.0186	2.291	0.76918	-1.0428	5.3595	5.234	-0.34165	-0.2736	-0.42261	2.4447	0.6461	-0.18172	-0.041008	-0.31391	-0.15324	2.321	2.7052	-0.078027	-0.078299	-0.10842	257
	-2.2466	-0.24041	-0.23024	-0.43361	0.28305	1.8558	-0.35303	-0.84717	0.67693	-1.0223	-0.49554	-0.20435	-0.34165	-0.2736	-0.42261	-0.34255	-0.43258	-0.18172	-0.041008	-0.31391	-0.15324	-0.60662	-0.82181	-0.078027	9.9104	-0.10842	212
	0.31155	-0.24041	-0.23024	-1.1899	-0.0083761	-0.18102	-0.19167	-0.44057	-3.82	-0.76696	-1.6796	-0.48572	-0.34165	-0.2736	-0.42261	-0.34255	-0.43258	-0.18172	-0.041008	-0.31391	-0.15324	-1.9078	-0.95244	-0.078027	-0.078299	-0.10842	1660
	-0.34087	-0.24041	-0.23024	0.62013	-0.93121	0.18808	-0.53054	-0.079329	-0.39926	-0.89872	0.011908	-0.76708	-0.34165	-0.2736	-0.42261	-0.34255	-0.43258	-0.18172	-0.041008	-0.31391	-0.15324	0.47767	-0.95244	-0.078027	-0.078299	-0.10842	1249
	1.0841	-0.24041	-0.23024	2.71	0.28305	-0.86452	-0.90168	4.8122	0.28489	1.5678	-1.003	0.076994	0.81619	-0.2736	-0.42261	-0.34255	-0.43258	-0.18172	-0.041008	-0.31391	-0.15324	2.9715	1.6601	-0.078027	-0.078299	-0.10842	168
	0.46606	-0.24041	-0.23024	-0.0050517	-0.59122	-0.098997	-0.90168	-0.31096	0.50782	-0.77107	-0.49554	-0.50486	-0.34165	-0.2736	-0.42261	-0.34255	-0.43258	-0.18172	-0.041008	-0.31391	-0.15324	-0.28133	-0.42992	-0.078027	-0.078299	-0.10842	392
	0.10552	2.1059	-0.23024	-0.5294	-1.1741	0.25643	-0.70804	-0.61852	0.31564	-0.29754	-0.071934	-0.1003	0.81619	-0.2736	-0.42261	-0.34255	-0.43258	-0.18172	-0.041008	-0.31391	-0.15324	-0.60662	-0.038033	-0.078027	-0.078299	-0.10842	1756
	0.92962	-0.24041	-0.23024	2.4856	0.28305	-0.83718	-0.91781	4.277	0.12346	1.5719	-0.83385	0.35836	0.81619	-0.2736	-0.42261	-0.34255	0.28045	-0.18172	-0.041008	-0.31391	-0.15324	2.4294	1.1376	-0.078027	-0.078299	-0.10842	160
	0.96396	-0.24041	-0.23024	-0.5294	0.38019	-1.0696	-0.54667	-0.16406	-0.97579	1.7901	0.011908	-0.48572	-0.34165	-0.2736	-0.42261	-0.34255	-0.43258	-0.18172	-0.041008	-0.31391	-0.15324	-0.28133	-0.82181	-0.078027	-0.078299	-0.10842	529
	0.15703	2.1059	3.6513	-0.0050517	-0.25123	0.44781	-0.88554	-0.20274	0.53088	-1.8952	0.43551	-0.1003	-0.34165	-0.2736	-0.42261	-0.34255	0.72011	-0.18172	-0.041008	-0.31391	-0.15324	-0.064475	-0.42992	-0.078027	-0.078299	-0.10842	412
	-0.83876	-0.24041	-0.23024	0.73862	-1.0769	1.3227	-0.1594	0.13209	0.23108	0.47658	0.35808	2.414	-0.34165	-0.2736	4.097	1.0511	-0.43258	-0.18172	-0.041008	0.76842	-0.15324	0.69453	2.052	-0.078027	-0.078299	-0.10842	2728
	-1.4053	-0.24041	-0.23024	0.36048	-0.39694	-1.0832	-0.74031	0.052176	-0.59144	0.72776	1.01	-0.48572	-0.34165	-0.2736	4.097	-0.34255	-0.43258	-0.18172	-0.041008	-0.31391	-0.15324	0.80296	-0.16866	-0.078027	-0.078299	-0.10842	202
	0.15703	4.4522	1.3572	-0.16891	-1.0769	-0.30405	-0.36917	-0.00017761	-1.4447	-0.8246	-1.003	-0.48572	-0.34165	-0.2736	-0.42261	-0.34255	2.2029	-0.18172	-0.041008	1.8508	-0.15324	-0.38976	0.35385	-0.078027	-0.078299	-0.10842	3039
	1.8224	-0.24041	-0.23024	-0.62772	-1.4655	-0.098997	1.6318	-0.49977	1.0228	-0.77519	-0.91771	-0.1003	-0.34165	-0.2736	-0.42261	-0.34255	-0.43258	-0.18172	-0.041008	-0.31391	-0.15324	0.043954	-0.42992	-0.078027	-0.078299	-0.10842	3152
	-0.25502	-0.24041	-0.23024	-0.43361	-0.34837	0.25643	-0.56281	-0.36215	0.55394	0.54658	-0.49554	-0.76708	-0.34165	-0.2736	-0.42261	-0.34255	-0.43258	-0.18172	-0.041008	-0.31391	-0.15324	-0.60662	-0.82181	-0.078027	-0.078299	-0.10842	125
	0.13986	-0.24041	-0.23024	-0.16891	-1.4655	-0.90554	-0.46599	-0.10533	-2.0135	-0.99343	-1.1721	-0.76708	-0.34165	-0.2736	-0.42261	-0.34255	-0.43258	-0.18172	-0.041008	-0.31391	-0.15324	-0.38976	0.092596	-0.078027	-0.078299	-0.10842	259
	0.74076	-0.24041	-0.23024	-1.0664	1.1087	-1.8351	1.2122	-0.58226	-1.068	-0.079305	0.011908	-0.76708	-0.34165	-0.2736	-0.42261	-0.34255	-0.43258	-0.18172	-0.041008	-0.31391	-0.15324	-0.71505	-0.56055	-0.078027	-0.078299	-0.10842	1951
	0.31155	-0.24041	-0.23024	-1.6008	0.23448	-2.0812	0.16334	-0.87762	-0.022592	-1.1664	0.011908	-0.25317	-0.34165	-0.2736	-0.42261	-0.34255	-0.43258	-0.18172	-0.041008	0.76842	-0.15324	-0.71505	-0.95244	-0.078027	-0.078299	-0.10842	1471
	0.53474	-0.24041	-0.23024	0.62013	0.33162	0.18808	0.11493	-0.05642	0.66924	-0.1946	1.1121	-0.1003	-0.34165	-0.2736	1.8372	-0.34255	-0.43258	-0.18172	-0.041008	-0.31391	-0.15324	0.5861	-0.038033	-0.078027	-0.078299	-0.10842	1043
	-0.75291	-0.24041	-0.23024	0.91004	-0.63979	0.87158	-0.72418	0.1763	0.86142	-0.29754	3.9196	4.5672	-0.34165	-0.2736	1.8372	2.4447	-0.43258	-0.18172	-0.041008	-0.31391	-0.15324	0.47767	3.3583	-0.078027	-0.078299	-0.10842	2226
	1.0841	-0.24041	-0.23024	0.36048	1.0116	-1.425	0.018106	0.026383	0.29258	1.2754	0.011908	-0.76708	1.974	-0.2736	-0.42261	-0.34255	-0.43258	-0.18172	-0.041008	-0.31391	-0.15324	0.26081	-0.16866	-0.078027	-0.078299	-0.10842	1753
	0.31155	2.1059	-0.23024	-0.83947	1.1573	-0.3724	-0.98236	-0.52109	-0.076402	-1.0099	-0.89934	-0.23136	-0.34165	-0.2736	-0.42261	-0.34255	-0.43258	-0.18172	-0.041008	-0.31391	-0.15324	-1.0403	-0.69118	-0.078027	-0.078299	-0.10842	2305
	1.3245	-0.24041	-0.23024	-0.16891	2.8087	-0.65947	-0.77259	0.12609	0.054279	0.13481	-1.3581	1.367	-0.34165	-0.2736	-0.42261	-0.34255	-0.11085	-0.18172	-0.041008	-0.31391	-0.15324	-0.71505	-0.42992	-0.078027	-0.078299	-0.10842	2576
	0.94679	-0.24041	-0.23024	0.68063	0.13733	-1.5344	-1.0146	0.70515	-0.076402	-1.7428	1.368	1.9001	-0.34165	-0.2736	-0.42261	-0.34255	-0.43258	-0.18172	-0.041008	-0.31391	-0.15324	-0.49819	-0.16866	-0.078027	-0.078299	-0.10842	648
	0.92962	-0.24041	-0.23024	-2.0898	0.57447	-0.26304	0.24402	-0.89839	-1.5216	-0.91107	-1.1721	-0.25317	-0.34165	-0.2736	-0.42261	-0.34255	-0.43258	-0.18172	-0.041008	0.76842	-0.15324	-1.4741	-0.42992	-0.078027	-0.078299	-0.10842	1622
	-2.2981	2.1059	-0.23024	0.1462	-0.73693	0.70754	-0.20781	-0.36882	0.76918	0.22952	-1.1721	-0.48572	-0.34165	2.3395	-0.42261	1.0511	-0.43258	-0.18172	-0.041008	-0.31391	-0.15324	-0.49819	-0.038033	-0.078027	-0.078299	-0.10842	3116
	-0.95894	-0.24041	-0.23024	0.29242	-1.2712	1.0083	-0.62736	-0.26306	-0.94504	1.2795	-0.2411	0.5665	0.81619	-0.2736	-0.42261	-0.34255	0.40677	-0.18172	-0.041008	-0.31391	-0.15324	-0.064475	0.22322	-0.078027	-0.078299	-0.10842	2657
	0.7236	-0.24041	-0.23024	0.73862	-0.0083761	-1.2063	1.8899	0.46756	1.192	-0.0051874	-0.0048889	0.076994	-0.34165	-0.2736	-0.42261	-0.34255	1.3369	-0.18172	-0.041008	-0.31391	-0.15324	0.5861	-0.95244	-0.078027	-0.078299	-0.10842	763
	0.43173	-0.24041	-0.23024	0.55711	0.23448	-0.67314	0.42152	0.094715	-0.091776	0.18423	0.67172	0.076994	-0.34165	-0.2736	-0.42261	-0.34255	1.3335	-0.18172	-0.041008	-0.31391	-0.15324	0.26081	-0.95244	-0.078027	-0.078299	-0.10842	769
	1.0326	-0.24041	-0.23024	-2.4781	1.643	0.16074	1.1154	-1.0367	-0.36851	2.3954	-0.071934	0.41363	-0.34165	-0.2736	-0.42261	-0.34255	-0.43258	-0.18172	-0.041008	0.76842	-0.15324	-1.3656	-0.69118	-0.078027	-0.078299	-0.10842	2389
	0.20853	-0.24041	-0.23024	0.85458	0.62304	-0.27671	0.11493	0.44219	0.015843	1.1683	1.1348	-0.43692	-0.34165	-0.2736	-0.42261	1.0511	0.98411	-0.18172	-0.041008	-0.31391	-0.15324	0.91139	-0.16866	-0.078027	-0.078299	-0.10842	2971
	-0.1005	-0.24041	-0.23024	0.36048	-0.83407	-0.41341	-0.96622	-0.13393	1.1382	-0.95637	0.011908	-0.76708	-0.34165	-0.2736	-0.42261	-0.34255	2.6076	-0.18172	-0.041008	4.0154	-0.15324	0.47767	-0.16866	-0.078027	-0.078299	-0.10842	3233
	-0.083335	-0.24041	-0.23024	0.49409	-0.68836	-0.83718	-0.35303	0.051911	-0.4915	-0.96872	-0.071934	-0.1003	-0.34165	-0.2736	-0.42261	-0.34255	-0.43258	-0.18172	-0.041008	-0.31391	-0.15324	-0.60662	-0.29929	-0.078027	-0.078299	-0.10842	490
	1.273	-0.24041	-0.23024	-2.2764	1.983	-0.24937	2.0029	-0.93259	-0.88354	-1.4917	-1.003	-0.76708	-0.34165	-0.2736	-0.42261	-0.34255	-0.43258	-0.18172	-0.041008	-0.31391	-0.15324	-1.5825	-0.69118	-0.078027	-0.078299	-0.10842	1466
	-0.23785	-0.24041	-0.23024	0.91004	0.18591	0.31111	-0.8694	0.75965	-0.16096	-0.71754	2.2123	0.84785	0.81619	2.3395	-0.42261	-0.34255	-0.43258	-0.18172	-0.041008	-0.31391	-0.15324	1.2367	-0.038033	-0.078027	-0.078299	-0.10842	82
	0.10552	2.1059	6.1324	0.96298	-0.7855	0.61185	-0.36917	0.27416	0.28489	-0.042246	0.16426	-0.20435	-0.34165	-0.2736	-0.42261	-0.34255	1.3863	-0.18172	-0.041008	-0.31391	-0.15324	0.69453	-0.69118	-0.078027	-0.078299	-0.10842	479
	-1.5083	-0.24041	-0.23024	-0.83947	-0.39694	1.5551	-0.56281	-0.78117	-0.022592	0.29128	-0.49232	-0.50486	-0.34165	-0.2736	-0.42261	-0.34255	-0.43258	-0.18172	-0.041008	-0.31391	-0.15324	-1.1488	-0.42992	-0.078027	-0.078299	-0.10842	2290
	-0.90743	-0.24041	-0.23024	0.85458	-0.44551	0.74855	-0.22394	-0.064806	-0.46844	0.14305	0.51937	-0.20435	-0.34165	2.3395	1.8372	-0.34255	-0.43258	-0.18172	-0.041008	-0.31391	6.5221	0.91139	-0.038033	-0.078027	-0.078299	1.7358	62
	-0.68424	-0.24041	-0.23024	-0.43361	0.28305	0.065044	-0.8694	-0.228	-0.076402	-0.98108	0.33341	0.18107	-0.34165	-0.2736	-0.42261	-0.34255	1.328	-0.18172	-0.041008	-0.31391	-0.15324	-0.064475	-0.69118	-0.078027	-0.078299	-0.10842	2441
	-1.9719	-0.24041	-0.23024	0.1462	-0.20266	1.309	-0.96622	-0.58136	0.69231	0.23776	-0.51985	-0.20435	-0.34165	-0.2736	-0.42261	1.0511	-0.43258	-0.18172	-0.041008	-0.31391	6.5221	-0.1729	-0.42992	-0.078027	-0.078299	3.58	2977
	-2.5556	-0.24041	-0.23024	-1.6008	-0.59122	2.0335	-0.75645	-0.97479	0.20802	1.4936	-0.86646	-0.50486	-0.34165	-0.2736	-0.42261	1.0511	-0.43258	-0.18172	-0.041008	-0.31391	-0.15324	-1.4741	-0.95244	-0.078027	-0.078299	-0.10842	2302
	0.96396	-0.24041	-0.23024	2.7629	-0.10552	-0.93288	3.907	4.5409	0.28489	1.2301	-1.003	0.076994	1.974	-0.2736	-0.42261	-0.34255	-0.43258	-0.18172	-0.041008	-0.31391	-0.15324	3.5137	1.6601	-0.078027	-0.078299	-0.10842	159
	-0.70141	-0.24041	-0.23024	-0.95039	-0.44551	1.227	-0.22394	-0.48429	-1.6292	-1.0264	-0.49554	-0.25317	-0.34165	-0.2736	-0.42261	-0.34255	-0.43258	-0.18172	-0.041008	0.76842	-0.15324	-0.82348	-0.95244	-0.078027	-0.078299	-0.10842	1572
	-0.39237	-0.24041	-0.23024	0.85458	-0.2998	1.1587	0.35697	-0.0097541	0.34639	0.48482	0.35022	-0.20435	-0.34165	4.9525	-0.42261	-0.34255	-0.43258	-0.18172	-0.041008	-0.31391	-0.15324	0.80296	-0.16866	-0.078027	-0.078299	-0.10842	1434
	0.31155	-0.24041	-0.23024	-1.321	-0.20266	-0.6458	1.1315	-0.73159	-0.56069	-0.28107	-0.83385	-0.76708	-0.34165	-0.2736	-0.42261	-0.34255	-0.43258	-0.18172	-0.041008	-0.31391	-0.15324	-1.3656	-0.82181	-0.078027	-0.078299	-0.10842	2050
	0.31155	-0.24041	-0.23024	-1.752	1.7887	-0.29038	-0.49826	-0.78566	-1.9444	1.7695	-1.003	-0.48572	-0.34165	-0.2736	-0.42261	-0.34255	-0.43258	-0.18172	-0.041008	-0.31391	-0.15324	-1.4741	-0.16866	-0.078027	-0.078299	-0.10842	1732
	-1.8002	-0.24041	-0.23024	0.36048	0.18591	-0.057987	-0.82099	-0.39379	-0.41463	-1.224	0.35022	-0.76708	1.974	-0.2736	1.8372	-0.34255	0.20791	-0.18172	-0.041008	-0.31391	-0.15324	0.36924	1.2683	-0.078027	-0.078299	-0.10842	995
	-1.0276	-0.24041	-0.23024	-0.25462	0.13733	0.5435	0.55061	-0.5898	-0.21477	0.79364	0.011908	-0.76708	-0.34165	-0.2736	-0.42261	2.4447	2.0139	-0.18172	-0.041008	-0.31391	-0.15324	-0.28133	-0.16866	-0.078027	-0.078299	-0.10842	355
	-1.5083	-0.24041	-0.23024	0.73862	0.33162	0.44781	-0.78872	0.32524	-0.99885	0.40246	-0.0048889	-0.20435	1.974	2.3395	-0.42261	-0.34255	-0.43258	-0.18172	-0.041008	-0.31391	6.5221	0.36924	-0.038033	-0.078027	-0.078299	22.022	3113
	0.019678	-0.24041	-0.23024	0.1462	-0.056946	-1.0422	0.84107	-0.11727	-0.78361	1.2795	-0.51235	-0.48572	-0.34165	-0.2736	-0.42261	-0.34255	-0.43258	-0.18172	-0.041008	-0.31391	-0.15324	-1.0403	-0.95244	-0.078027	-0.078299	-0.10842	697
	0.68926	-0.24041	-0.23024	0.29242	0.13733	-0.61846	-0.85327	-0.031235	-0.099463	-0.74637	-0.49554	-0.76708	-0.34165	-0.2736	1.8372	-0.34255	0.31252	-0.18172	-0.041008	-0.31391	-0.15324	0.47767	0.87637	-0.078027	-0.078299	-0.10842	991
	0.31155	-0.24041	-0.23024	-0.43361	-0.15409	-0.41341	-0.74031	-0.41485	0.23877	-1.9446	1.1974	0.5665	-0.34165	-0.2736	-0.42261	-0.34255	-0.43258	-0.18172	-0.041008	-0.31391	-0.15324	-0.60662	-0.16866	-0.078027	-0.078299	-0.10842	405
	-0.73575	-0.24041	-0.23024	0.36048	-0.73693	0.93993	-0.54667	-0.27131	-1.1142	-1.2199	-1.003	-0.76708	-0.34165	-0.2736	-0.42261	-0.34255	-0.43258	-0.18172	-0.041008	-0.31391	-0.15324	-0.28133	-0.69118	-0.078027	-0.078299	-0.10842	1244
	-0.80442	-0.24041	-0.23024	0.73862	0.33162	0.18808	0.018106	0.20003	-0.014905	-1.2364	0.18107	0.028192	-0.34165	-0.2736	-0.42261	-0.34255	-0.43258	-0.18172	-0.041008	-0.31391	-0.15324	0.5861	-0.69118	-0.078027	-0.078299	-0.10842	339
	0.31155	-0.24041	-0.23024	0.29242	-1.6112	1.227	0.79266	0.62037	0.30026	0.26658	-0.41025	-0.1003	0.81619	-0.2736	-0.42261	-0.34255	1.783	-0.18172	-0.041008	-0.31391	6.5221	0.5861	0.48448	-0.078027	-0.078299	1.7358	2102
	0.31155	-0.24041	-0.23024	0.68063	-0.0083761	-1.1653	-0.25622	0.087413	0.8768	-0.68872	0.35022	-0.1003	-0.34165	-0.2736	-0.42261	-0.34255	-0.43258	2.9093	-0.041008	-0.31391	-0.15324	0.69453	-0.69118	-0.078027	-0.078299	-0.10842	1400
	1.8052	-0.24041	-0.23024	-0.0050517	0.33162	-0.83718	-0.85327	0.26066	-0.29933	0.027754	-1.3413	-0.76708	-0.34165	-0.2736	-0.42261	-0.34255	-0.43258	-0.18172	-0.041008	-0.31391	-0.15324	-0.064475	-0.16866	-0.078027	-0.078299	-0.10842	293
	-0.68424	-0.24041	-0.23024	0.073096	-0.2998	0.63919	-0.59508	-0.2403	-0.32239	0.48482	-0.32639	-0.43692	-0.34165	-0.2736	1.8372	-0.34255	-0.43258	-0.18172	-0.041008	1.8508	-0.15324	-0.1729	-0.56055	-0.078027	-0.078299	-0.10842	3072
	-0.066166	2.1059	5.155	0.68063	-0.63979	-0.18102	-0.48213	0.19323	-0.91429	-1.327	1.2813	-0.1003	-0.34165	-0.2736	-0.42261	-0.34255	-0.43258	-0.18172	-0.041008	-0.31391	-0.15324	0.91139	-0.29929	-0.078027	-0.078299	-0.10842	114
	0.74076	-0.24041	-0.23024	-1.0664	0.38019	1.2133	0.67971	-0.60702	-0.36851	-0.85755	-1.003	0.028192	-0.34165	-0.2736	-0.42261	-0.34255	-0.43258	-0.18172	-0.041008	0.76842	-0.15324	-0.93191	-0.69118	-0.078027	-0.078299	-0.10842	1721
	-0.70141	-0.24041	-0.23024	0.36048	-0.2998	-0.67314	-0.8694	-0.4876	1.1305	0.88011	0.68852	0.057857	0.81619	-0.2736	-0.42261	-0.34255	1.1109	-0.18172	-0.041008	-0.31391	-0.15324	0.36924	-0.69118	-0.078027	-0.078299	-0.10842	1409
	0.1742	-0.24041	-0.23024	0.36048	-0.49408	-0.85085	-0.72418	0.40296	-0.076402	1.3166	1.4504	0.22987	-0.34165	-0.2736	-0.42261	-0.34255	-0.43258	-0.18172	-0.041008	2.9331	-0.15324	0.69453	-0.42992	-0.078027	-0.078299	-0.10842	3189
	0.80944	-0.24041	-0.23024	-3.5015	2.8087	0.61185	0.87334	-1.1125	2.1528	4.586	-1.6796	-0.25317	0.81619	-0.2736	-0.42261	-0.34255	-0.43258	-0.18172	-0.041008	-0.31391	-0.15324	-2.1246	-0.69118	-0.078027	-0.078299	-0.10842	2838
	0.31155	-0.24041	-0.23024	-0.16891	-0.73693	0.16074	-0.014167	-0.30464	-0.51456	0.1554	-0.49554	-0.76708	-0.34165	-0.2736	1.8372	-0.34255	-0.43258	-0.18172	-0.041008	-0.31391	-0.15324	-0.1729	-0.42992	-0.078027	-0.078299	-0.10842	1374
	0.43173	-0.24041	-0.23024	0.55711	-0.10552	-0.65947	1.0831	0.24736	-0.15327	0.3654	0.18107	-0.76708	-0.34165	-0.2736	-0.42261	-0.34255	-0.43258	-0.18172	-0.041008	-0.31391	-0.15324	0.5861	0.092596	-0.078027	-0.078299	-0.10842	179
	0.99829	-0.24041	-0.23024	-0.0050517	-1.0769	0.33845	3.4875	0.35431	0.88448	-0.025776	0.77525	1.2333	0.81619	-0.2736	-0.42261	-0.34255	0.29525	-0.18172	-0.041008	-0.31391	-0.15324	0.043954	1.5295	-0.078027	-0.078299	-0.10842	145
	0.74076	-0.24041	-0.23024	0.073096	-0.59122	0.092384	0.37311	-0.21232	-0.53763	-0.68872	-0.6647	-0.71828	-0.34165	-0.2736	-0.42261	-0.34255	0.78475	-0.18172	-0.041008	2.9331	-0.15324	0.15238	-0.16866	-0.078027	-0.078299	-0.10842	3222
	-0.3752	-0.24041	-0.23024	0.55711	-0.7855	0.36579	-0.56281	-0.4121	0.30795	0.2254	0.011908	-0.19384	-0.34165	-0.2736	-0.42261	-0.34255	-0.43258	-0.18172	-0.041008	-0.31391	-0.15324	0.15238	-0.56055	-0.078027	-0.078299	-0.10842	3071
	0.31155	-0.24041	-0.23024	-0.0050517	0.67161	0.5435	-0.9985	0.24207	0.33101	1.7448	-0.6647	-0.20435	-0.34165	-0.2736	-0.42261	-0.34255	0.35052	-0.18172	-0.041008	-0.31391	-0.15324	-0.49819	-0.42992	-0.078027	-0.078299	-0.10842	2589
	0.20853	-0.24041	-0.23024	1.0159	0.33162	-0.26304	-0.3369	0.1368	-0.068714	0.39011	0.68852	-0.76708	0.81619	-0.2736	-0.42261	-0.34255	1.1154	-0.18172	-0.041008	-0.31391	-0.15324	1.3451	0.35385	-0.078027	-0.078299	-0.10842	342
	1.3588	-0.24041	-0.23024	-0.085721	0.86589	-0.18102	0.51834	-0.019807	0.76918	-0.7299	0.60468	-0.1003	-0.34165	-0.2736	-0.42261	-0.34255	-0.43258	-0.18172	-0.041008	-0.31391	-0.15324	0.043954	-0.038033	-0.078027	-0.078299	-0.10842	1077
	-0.97611	-0.24041	-0.23024	-0.62772	-0.2998	-0.59112	-1.0146	-0.044198	-0.35314	1.7119	-1.003	-0.76708	-0.34165	-0.2736	-0.42261	1.0511	-0.43258	-0.18172	-0.041008	-0.31391	-0.15324	-1.1488	-0.42992	4.899	-0.078299	-0.10842	1568
	0.071184	2.1059	5.6318	0.68063	-0.2998	0.078714	-0.78872	0.062863	0.1004	0.37776	0.33341	0.076994	-0.34165	-0.2736	-0.42261	-0.34255	1.3305	-0.18172	-0.041008	-0.31391	-0.15324	0.26081	-0.56055	-0.078027	-0.078299	-0.10842	599
	-0.01466	-0.24041	-0.23024	0.073096	-0.39694	-1.9718	-1.0146	-0.40001	0.49244	-0.19048	-0.32639	-0.76708	-0.34165	-0.2736	-0.42261	-0.34255	-0.43258	-0.18172	-0.041008	-0.31391	-0.15324	-0.38976	0.87637	-0.078027	-0.078299	-0.10842	1570
	-0.1005	2.1059	2.2126	-0.5294	-0.68836	0.52983	-0.77259	-0.26509	-2.2365	-0.83696	-0.83385	-0.48572	-0.34165	-0.2736	-0.42261	-0.34255	-0.43258	-0.18172	-0.041008	1.8508	-0.15324	-0.1729	-0.95244	-0.078027	-0.078299	-0.10842	3139
	-1.7659	-0.24041	-0.23024	-1.1899	-0.2998	1.7465	0.67971	-0.87119	-1.2833	0.60011	0.013354	1.0804	-0.34165	-0.2736	-0.42261	2.4447	0.62734	-0.18172	-0.041008	0.76842	-0.15324	-1.6909	-0.16866	-0.078027	-0.078299	-0.10842	2870
	2.2173	-0.24041	-0.23024	-3.5015	2.663	0.37946	1.9706	-1.1391	5.1354	-1.0264	-1.3413	-0.76708	-0.34165	-0.2736	-0.42261	-0.34255	1.7623	-0.18172	-0.041008	-0.31391	-0.15324	-1.9078	-0.95244	-0.078027	-0.078299	-0.10842	2552
	-0.95894	2.1059	0.7871	0.73862	-2.3398	0.88525	-0.35303	0.36746	-0.26089	-0.71343	-0.0048889	-0.20435	-0.34165	2.3395	-0.42261	1.0511	-0.43258	-0.18172	-0.041008	-0.31391	-0.15324	0.5861	-0.16866	-0.078027	-0.078299	-0.10842	2662
	0.31155	-0.24041	-0.23024	0.29242	0.81732	0.33845	-0.12712	-0.16311	0.61543	0.60011	1.6028	0.18107	-0.34165	-0.2736	1.8372	-0.34255	-0.43258	-0.18172	-0.041008	-0.31391	-0.15324	0.5861	0.35385	-0.078027	-0.078299	-0.10842	467
	0.31155	-0.24041	-0.23024	0.42854	0.28305	0.22909	0.17947	-0.12319	0.5155	-0.13695	1.2813	-0.1003	-0.34165	-0.2736	1.8372	-0.34255	-0.43258	-0.18172	-0.041008	-0.31391	-0.15324	0.5861	-0.038033	-0.078027	-0.078299	-0.10842	432
	0.48323	-0.24041	-0.23024	-0.43361	0.38019	-1.8898	0.45379	-0.45773	0.33101	-0.01754	1.1792	-0.48572	-0.34165	-0.2736	-0.42261	-0.34255	-0.43258	-0.18172	-0.041008	-0.31391	-0.15324	0.26081	-0.95244	-0.078027	-0.078299	-0.10842	238
	-0.22068	-0.24041	-0.23024	0.49409	-0.49408	0.18808	-0.83713	-0.11512	-0.022592	-0.050482	0.51937	-0.76708	-0.34165	-0.2736	1.8372	-0.34255	-0.43258	-0.18172	-0.041008	-0.31391	-0.15324	0.5861	0.092596	-0.078027	-0.078299	-0.10842	781
	-2.0234	-0.24041	-0.23024	-0.0050517	-0.20266	1.1997	-0.38531	-0.69619	0.061966	0.023636	0.17342	-0.48572	-0.34165	-0.2736	1.8372	1.0511	-0.43258	-0.18172	-0.041008	-0.31391	-0.15324	-0.064475	-0.56055	-0.078027	-0.078299	-0.10842	2796
	-0.25502	-0.24041	-0.23024	0.29242	0.42876	0.32478	0.5022	-0.26247	0.13115	-0.38401	-0.56103	0.032769	-0.34165	-0.2736	-0.42261	-0.34255	-0.43258	-0.18172	-0.041008	-0.31391	-0.15324	-0.49819	-0.56055	-0.078027	-0.078299	-0.10842	680
	0.088353	-0.24041	-0.23024	-0.83947	-0.0083761	0.51616	0.77652	-0.61252	0.13115	-0.50754	-0.6647	-0.76708	-0.34165	-0.2736	-0.42261	-0.34255	-0.43258	-0.18172	-0.041008	-0.31391	-0.15324	-1.0403	-0.95244	-0.078027	-0.078299	-0.10842	1899
	-0.40954	-0.24041	-0.23024	-0.16891	-0.88264	0.92626	-0.65963	-0.16523	-1.3448	-0.52813	-1.5105	-0.48572	-0.34165	-0.2736	1.8372	1.0511	0.24147	-0.18172	-0.041008	0.76842	6.5221	-0.49819	-0.42992	-0.078027	-0.078299	3.58	3194
	-0.8731	2.1059	-0.23024	0.073096	-0.7855	0.77589	-0.6919	-0.41152	0.88448	0.29128	-0.6647	0.18107	-0.34165	2.3395	-0.42261	1.0511	-0.43258	2.9093	-0.041008	-0.31391	-0.15324	-0.28133	-0.038033	-0.078027	-0.078299	-0.10842	1892
	1.4619	-0.24041	-0.23024	-0.0050517	0.57447	-1.0422	0.71198	-0.075705	-0.46076	0.14305	0.011908	-0.76708	-0.34165	-0.2736	-0.42261	-0.34255	0.61698	-0.18172	-0.041008	-0.31391	-0.15324	0.47767	-0.95244	-0.078027	-0.078299	-0.10842	1598
	-1.3023	-0.24041	-0.23024	0.7966	0.38019	-0.2357	-0.32076	0.81526	0.20033	-0.95225	-1.1318	-0.76708	4.2897	-0.2736	-0.42261	2.4447	-0.43258	-0.18172	-0.041008	-0.31391	-0.15324	-0.064475	2.052	-0.078027	-0.078299	-0.10842	2832
	-0.23785	-0.24041	-0.23024	0.96298	-0.25123	0.65286	-0.25622	0.040747	-0.045653	0.05246	0.68852	-0.20435	-0.34165	2.3395	1.8372	-0.34255	-0.43258	-0.18172	-0.041008	-0.31391	-0.15324	1.2367	-0.038033	-0.078027	-0.078299	-0.10842	40
	-2.0062	-0.24041	-0.23024	0.29242	-0.056946	1.2543	-0.54667	-0.37102	-0.65293	-0.025776	-0.6647	-0.20435	-0.34165	-0.2736	-0.42261	-0.34255	-0.43258	-0.18172	-0.041008	-0.31391	6.5221	-0.064475	-0.42992	-0.078027	-0.078299	3.58	3182
	-0.6499	-0.24041	-0.23024	0.85458	-0.25123	0.39313	-0.24008	0.012521	-0.33007	-0.22342	0.14846	-0.20435	-0.34165	4.9525	-0.42261	1.0511	-0.43258	-0.18172	-0.041008	-0.31391	-0.15324	0.5861	-0.16866	-0.078027	-0.078299	-0.10842	1233
	0.4489	2.1059	-0.23024	0.1462	-1.1741	-1.1106	-0.83713	-0.30972	1.2765	0.39011	0.7739	-0.1003	0.81619	-0.2736	-0.42261	-0.34255	-0.43258	-0.18172	-0.041008	6.1801	-0.15324	0.36924	-0.038033	-0.078027	-0.078299	-0.10842	3034
	-2.5556	-0.24041	-0.23024	-1.1899	-0.20266	0.76222	-0.04644	-0.91122	-2.075	0.5054	-1.003	-0.76708	-0.34165	-0.2736	-0.42261	-0.34255	0.19755	-0.18172	-0.041008	-0.31391	-0.15324	-1.2572	-0.42992	-0.078027	-0.078299	-0.10842	1786
	0.20853	-0.24041	-0.23024	0.85458	-0.2998	0.31111	-0.17553	0.042441	-0.2532	0.13481	0.011908	-0.20435	-0.34165	4.9525	-0.42261	-0.34255	-0.43258	-0.18172	-0.041008	-0.31391	-0.15324	1.0198	-0.16866	-0.078027	-0.078299	-0.10842	1214
	0.31155	-0.24041	-0.23024	0.073096	-0.63979	0.10605	-0.030303	-0.2115	-0.23014	-0.85755	0.26636	-0.1003	-0.34165	-0.2736	1.8372	-0.34255	-0.43258	-0.18172	-0.041008	-0.31391	-0.15324	-0.28133	-0.29929	-0.078027	-0.078299	-0.10842	1380
	-0.99328	-0.24041	-0.23024	-0.95039	-0.7855	-0.12634	-0.20781	-0.56562	-1.045	0.77305	-0.32639	-0.76708	-0.34165	-0.2736	1.8372	-0.34255	-0.43258	-0.18172	-0.041008	-0.31391	-0.15324	-0.60662	-0.69118	-0.078027	-0.078299	-0.10842	1369
	1.8224	-0.24041	-0.23024	-0.0050517	-0.83407	0.010364	1.5027	0.16569	0.56931	-1.8828	-0.15579	1.2333	-0.34165	-0.2736	-0.42261	-0.34255	-0.43258	2.9093	-0.041008	-0.31391	-0.15324	0.5861	-0.16866	-0.078027	-0.078299	-0.10842	886
	0.13986	4.4522	2.703	-0.16891	-1.0769	0.70754	-0.030303	-0.40554	-0.32239	0.26246	-0.32639	-0.76708	-0.34165	-0.2736	-0.42261	-0.34255	1.6843	-0.18172	-0.041008	-0.31391	-0.15324	0.043954	-0.42992	-0.078027	-0.078299	-0.10842	610
	-2.1092	-0.24041	-0.23024	-0.34285	0.5259	1.309	-0.04644	-0.56157	0.59237	-1.887	-0.49232	-0.50486	-0.34165	-0.2736	-0.42261	-0.34255	-0.43258	-0.18172	-0.041008	-0.31391	-0.15324	-0.93191	-0.29929	-0.078027	-0.078299	-0.10842	3264
	-1.0448	-0.24041	-0.23024	-0.5294	-0.68836	0.42047	-0.19167	-0.56765	-1.2756	0.5054	-0.32639	-0.76708	-0.34165	-0.2736	-0.42261	-0.34255	-0.43258	-0.18172	-0.041008	-0.31391	-0.15324	-0.49819	-0.95244	-0.078027	-0.078299	-0.10842	1000
	-1.165	-0.24041	-0.23024	-1.1899	-0.63979	0.9536	0.34084	-0.7882	-2.2749	-0.92755	-1.1721	-0.76708	0.81619	-0.2736	-0.42261	-0.34255	0.3145	-0.18172	-0.041008	-0.31391	-0.15324	-0.82348	0.092596	-0.078027	-0.078299	-0.10842	2312
	-1.5598	-0.24041	-0.23024	-1.6008	-0.59122	-0.82351	-0.19167	-1.019	-1.5062	1.6501	-0.15724	-0.76708	-0.34165	-0.2736	-0.42261	-0.34255	-0.43258	-0.18172	-0.041008	-0.31391	-0.15324	-0.82348	-0.95244	-0.078027	-0.078299	-0.10842	1921
	1.0155	-0.24041	-0.23024	1.7419	-1.1255	0.010364	1.0347	1.8426	0.6385	-0.25637	2.3183	2.5669	0.81619	-0.2736	-0.42261	3.8383	0.3446	-0.18172	-0.041008	-0.31391	-0.15324	2.1041	3.4889	-0.078027	-0.078299	-0.10842	2731
	-0.13484	-0.24041	-0.23024	-0.83947	-0.44551	-3.7899	-0.90168	-0.61088	-0.35314	-0.17813	0.85762	-0.76708	-0.34165	-0.2736	-0.42261	-0.34255	-0.43258	-0.18172	-0.041008	-0.31391	-0.15324	0.043954	-0.95244	-0.078027	-0.078299	-0.10842	3159
	-0.13484	-0.24041	-0.23024	0.1462	0.040194	0.43414	-0.20781	-0.044912	0.70768	-0.44166	-0.38762	-0.25317	-0.34165	-0.2736	-0.42261	-0.34255	-0.43258	-0.18172	-0.041008	0.76842	-0.15324	-0.28133	-0.29929	-0.078027	-0.078299	-0.10842	1897
	-0.28936	-0.24041	-0.23024	0.73862	-1.1741	0.8169	-0.19167	0.46926	-0.24552	-0.20284	0.35165	2.8482	-0.34165	-0.2736	1.8372	2.4447	-0.43258	-0.18172	-0.041008	-0.31391	-0.15324	0.47767	1.2683	-0.078027	-0.078299	-0.10842	1814
	-0.6499	2.1059	-0.23024	-0.34285	-0.49408	0.66653	0.066516	-0.61747	1.3534	0.20481	-0.83385	0.18107	-0.34165	-0.2736	-0.42261	-0.34255	-0.43258	2.9093	-0.041008	-0.31391	-0.15324	-0.49819	-0.29929	-0.078027	-0.078299	-0.10842	2204
	1.0498	-0.24041	-0.23024	-0.83947	0.18591	-0.30405	0.050379	-0.64326	0.84605	0.69482	-0.83385	-0.76708	-0.34165	-0.2736	-0.42261	-0.34255	-0.43258	-0.18172	-0.041008	-0.31391	-0.15324	-0.82348	-0.69118	-0.078027	-0.078299	-0.10842	1930
	0.39739	-0.24041	-0.23024	1.2176	-0.2998	1.2133	0.9863	1.3563	0.36176	-0.72578	1.027	0.5665	1.974	-0.2736	-0.42261	2.4447	5.0551	-0.18172	-0.041008	-0.31391	-0.15324	0.91139	2.052	-0.078027	-0.078299	-0.10842	3241
	-1.1993	-0.24041	-0.23024	-0.95039	0.42876	0.78956	-0.27235	-0.66527	0.092714	-0.60637	-0.83385	-0.1003	-0.34165	-0.2736	1.8372	-0.34255	-0.43258	2.9093	-0.041008	-0.31391	-0.15324	-0.82348	-0.42992	-0.078027	-0.078299	-0.10842	1796
	0.1742	-0.24041	-0.23024	0.29242	0.18591	0.39313	-0.78872	-0.27105	0.73074	-1.0223	0.35022	-0.76708	-0.34165	-0.2736	-0.42261	-0.34255	-0.43258	-0.18172	-0.041008	-0.31391	-0.15324	0.26081	-0.29929	-0.078027	-0.078299	-0.10842	1133
	-0.18635	2.1059	3.126	-0.085721	-0.25123	0.13339	-0.078713	-0.28475	-0.15327	-0.15342	0.18107	-0.76708	-0.34165	-0.2736	-0.42261	-0.34255	-0.43258	-0.18172	-0.041008	-0.31391	-0.15324	-0.1729	-0.95244	-0.078027	-0.078299	-0.10842	775
	-0.083335	-0.24041	-0.23024	1.7419	-0.59122	0.74855	0.43766	1.4538	0.16958	0.093637	1.803	1.2333	4.2897	-0.2736	-0.42261	2.4447	1.0932	-0.18172	-0.041008	-0.31391	-0.15324	1.562	4.1421	-0.078027	-0.078299	-0.10842	2621
	0.088353	-0.24041	-0.23024	-0.83947	0.38019	-0.15368	1.0024	-0.57316	-0.14559	-0.89049	0.33341	-0.48572	-0.34165	-0.2736	-0.42261	-0.34255	-0.43258	-0.18172	-0.041008	-0.31391	-0.15324	-0.71505	-0.95244	-0.078027	-0.078299	-0.10842	881
	0.80944	-0.24041	-0.23024	0.1462	-0.20266	-0.72782	0.11493	0.004108	-0.13021	0.46011	-0.6647	-0.76708	-0.34165	-0.2736	-0.42261	-0.34255	-0.43258	-0.18172	-0.041008	-0.31391	-0.15324	-0.064475	0.092596	-0.078027	-0.078299	-0.10842	180
	0.31155	-0.24041	-0.23024	1.4924	1.9344	-0.87819	0.82493	0.95115	0.53088	1.1354	0.011908	0.35836	3.1319	-0.2736	-0.42261	-0.34255	-0.43258	-0.18172	-0.041008	-0.31391	-0.15324	1.1282	1.1376	-0.078027	-0.078299	-0.10842	500
	0.43173	-0.24041	-0.23024	0.49409	0.040194	-1.0832	-0.8694	-0.27938	1.3688	0.26246	0.35022	-0.50486	-0.34165	-0.2736	-0.42261	-0.34255	-0.43258	-0.18172	-0.041008	-0.31391	-0.15324	0.47767	-0.82181	-0.078027	-0.078299	-0.10842	1390
	-0.16918	-0.24041	-0.23024	-0.085721	-0.25123	0.96727	0.90562	-0.2406	0.46169	0.18423	2.5521	1.9	-0.34165	-0.2736	-0.42261	-0.34255	-0.43258	-0.18172	-0.041008	-0.31391	-0.15324	-0.064475	0.87637	-0.078027	-0.078299	-0.10842	3190
	-3.3626	-0.24041	-0.23024	-0.95039	0.62304	1.5277	-0.54667	-0.61702	-0.39157	0.39011	-0.28258	0.25938	-0.34165	-0.2736	-0.42261	2.4447	-0.43258	-0.18172	-0.041008	-0.31391	-0.15324	-1.5825	-0.42992	-0.078027	-0.078299	-0.10842	2308
	-0.97611	-0.24041	-0.23024	1.3588	-2.0483	-1.7531	2.5838	0.6497	0.54625	0.72776	3.2273	0.5665	-0.34165	-0.2736	-0.42261	-0.34255	-0.43258	-0.18172	-0.041008	-0.31391	-0.15324	1.9957	-0.16866	-0.078027	-0.078299	-0.10842	1150
	2.0284	-0.24041	-0.23024	-2.9369	5.6258	-2.2862	6.0855	-0.95936	-0.81436	-2.0105	-1.6796	-0.25317	-0.34165	-0.2736	-0.42261	-0.34255	-0.43258	-0.18172	-0.041008	-0.31391	-0.15324	-2.2331	-0.82181	-0.078027	-0.078299	-0.10842	2079
	-0.39237	-0.24041	-0.23024	0.85458	-0.15409	-1.1653	-0.48213	-0.012479	1.1766	-0.56519	1.196	-0.1003	-0.34165	-0.2736	-0.42261	-0.34255	-0.43258	2.9093	-0.041008	-0.31391	-0.15324	1.0198	-0.69118	-0.078027	-0.078299	-0.10842	1407
	0.5004	-0.24041	-0.23024	-0.5294	0.42876	-0.31772	0.71198	-0.43855	-0.022592	-0.39225	-0.15724	-0.76708	-0.34165	-0.2736	-0.42261	-0.34255	-0.43258	-0.18172	-0.041008	-0.31391	-0.15324	-0.28133	-0.56055	-0.078027	-0.078299	-0.10842	139
	1.7022	-0.24041	-0.23024	-0.5294	3.0516	-0.72782	2.955	-0.34115	0.79224	0.23364	-1.1721	-0.20435	-0.34165	-0.2736	-0.42261	-0.34255	2.9391	-0.18172	-0.041008	-0.31391	-0.15324	-0.49819	-0.69118	-0.078027	-0.078299	-0.10842	692
	-0.66707	-0.24041	-0.23024	0.49409	-0.34837	0.16074	-0.19167	-0.32792	0.71537	-0.099894	0.18107	0.5665	-0.34165	-0.2736	1.8372	-0.34255	-0.43258	-0.18172	-0.041008	-0.31391	-0.15324	0.69453	0.22322	-0.078027	-0.078299	-0.10842	1932
	1.1528	-0.24041	-0.23024	-0.62772	0.42876	0.29744	-0.5144	-0.29419	-0.068714	-0.74637	-1.1721	-0.48572	-0.34165	-0.2736	-0.42261	-0.34255	-0.43258	-0.18172	-0.041008	-0.31391	-0.15324	-0.60662	-0.95244	-0.078027	-0.078299	-0.10842	15
	0.79227	2.1059	-0.23024	-0.34285	0.23448	-0.52277	-0.61122	-0.25115	0.79992	-0.34695	-0.15724	-0.76708	-0.34165	-0.2736	-0.42261	-0.34255	-0.43258	-0.18172	-0.041008	-0.31391	-0.15324	-0.064475	-0.42992	-0.078027	-0.078299	-0.10842	565
	0.70643	-0.24041	-0.23024	0.85458	-0.056946	-1.7121	-1.0146	0.34415	-0.13021	1.0489	-0.6647	-0.76708	1.974	-0.2736	-0.42261	-0.34255	-0.43258	-0.18172	-0.041008	-0.31391	-0.15324	0.26081	0.87637	-0.078027	-0.078299	-0.10842	541
	-0.47822	-0.24041	-0.23024	2.0394	-0.63979	0.24276	-0.95009	1.1157	0.26183	-0.079305	4.2579	3.9004	-0.34165	-0.2736	1.8372	2.4447	0.14327	-0.18172	-0.041008	-0.31391	-0.15324	1.562	4.6646	-0.078027	-0.078299	-0.10842	1605
	-0.95894	-0.24041	-0.23024	-0.16891	0.5259	1.5004	0.018106	-0.46183	0.00046914	1.856	0.72991	-0.22944	-0.34165	-0.2736	-0.42261	-0.34255	1.5565	-0.18172	-0.041008	-0.31391	-0.15324	-0.28133	-0.69118	-0.078027	9.9104	-0.10842	260
	0.51757	-0.24041	-0.23024	-0.73107	0.33162	0.84424	0.0019696	-0.57358	-1.0065	-0.84107	-1.0107	-0.17469	-0.34165	-0.2736	-0.42261	1.0511	-0.43258	-0.18172	-0.041008	0.76842	-0.15324	-0.93191	-0.82181	-0.078027	-0.078299	-0.10842	3136
	-0.22068	-0.24041	-0.23024	-0.16891	-0.44551	0.47515	-0.24008	-0.3835	0.046592	-0.68049	0.26636	-0.1003	-0.34165	-0.2736	-0.42261	-0.34255	-0.43258	-0.18172	-0.041008	-0.31391	-0.15324	-0.28133	-0.69118	-0.078027	-0.078299	-0.10842	1898
	-0.6499	-0.24041	-0.23024	0.85458	-0.25123	0.42047	-0.24008	-0.05105	-0.43001	-0.10401	0.35022	-0.20435	-0.34165	4.9525	-0.42261	-0.34255	-0.43258	-0.18172	-0.041008	-0.31391	-0.15324	0.80296	-0.16866	-0.078027	-0.078299	-0.10842	1228
	-1.2165	2.1059	4.3001	1.2176	-2.194	0.55717	-0.70804	0.83729	-0.46076	0.62893	0.51937	-0.48572	-0.34165	2.3395	-0.42261	1.0511	-0.43258	-0.18172	-0.041008	-0.31391	-0.15324	1.3451	0.092596	-0.078027	-0.078299	-0.10842	2602
	1.5305	-0.24041	-0.23024	1.3134	-0.10552	0.31111	3.9877	2.5892	1.1766	1.1189	2.1428	2.6157	0.81619	-0.2736	-0.42261	2.4447	-0.43258	-0.18172	-0.041008	0.76842	-0.15324	1.0198	3.3583	-0.078027	-0.078299	-0.10842	2926
	0.86095	-0.24041	-0.23024	-0.62772	-0.2998	0.22909	-0.65963	-0.54361	-0.33776	1.6089	-1.003	-0.76708	-0.34165	-0.2736	-0.42261	-0.34255	-0.43258	-0.18172	-0.041008	-0.31391	-0.15324	-0.82348	-0.82181	-0.078027	-0.078299	-0.10842	2820
	1.0841	-0.24041	-0.23024	2.5436	0.47733	-0.96022	-0.62736	4.4079	0.031217	1.3701	-1.003	0.35836	0.81619	-0.2736	-0.42261	-0.34255	-0.43258	-0.18172	-0.041008	-0.31391	-0.15324	2.6462	1.1376	-0.078027	-0.078299	-0.10842	154
	1.3245	-0.24041	-0.23024	-0.34285	1.8373	-0.53644	-0.49826	-0.40218	-0.73749	-1.0058	0.080399	0.74379	-0.34165	-0.2736	-0.42261	-0.34255	-0.43258	-0.18172	-0.041008	-0.31391	-0.15324	-0.49819	-0.29929	-0.078027	-0.078299	-0.10842	1764
	0.46606	-0.24041	-0.23024	-0.085721	-0.34837	0.63919	0.51834	0.01588	-0.13021	-0.6146	0.26636	-0.1003	-0.34165	-0.2736	-0.42261	-0.34255	-0.43258	-0.18172	-0.041008	-0.31391	-0.15324	-0.28133	-0.42992	-0.078027	-0.078299	-0.10842	712
	0.56908	-0.24041	-0.23024	0.21931	0.040194	-0.75516	-1.0146	-0.14719	-0.27627	-0.18636	0.85904	1.6919	-0.34165	-0.2736	4.097	-0.34255	-0.43258	-0.18172	-0.041008	1.8508	-0.15324	0.043954	-0.16866	-0.078027	-0.078299	-0.10842	3256
	0.94679	-0.24041	-0.23024	-1.0664	0.23448	0.20175	0.13106	-0.69696	0.092714	0.67423	-1.1721	-0.76708	-0.34165	-0.2736	-0.42261	-0.34255	-0.43258	-0.18172	-0.041008	-0.31391	-0.15324	-1.1488	-0.42992	-0.078027	-0.078299	-0.10842	1665
	-0.42671	-0.24041	-0.23024	1.0689	-0.54265	0.2701	-0.44985	0.16818	0.00046914	-0.075188	0.35022	-0.20435	-0.34165	2.3395	1.8372	-0.34255	-0.43258	-0.18172	-0.041008	-0.31391	-0.15324	1.0198	0.48448	-0.078027	-0.078299	-0.10842	54
	1.9082	-0.24041	-0.23024	-0.5294	1.1573	-0.38607	0.88948	-0.17618	-0.11484	1.226	-0.83385	-0.76708	-0.34165	-0.2736	-0.42261	-0.34255	-0.43258	-0.18172	-0.041008	-0.31391	-0.15324	-0.49819	-0.95244	-0.078027	-0.078299	-0.10842	106
	-0.52972	-0.24041	-0.23024	0.7966	-1.1741	1.3227	-0.030303	0.28484	0.36945	0.18423	1.8819	3.2337	-0.34165	-0.2736	4.097	1.0511	-0.43258	-0.18172	-0.041008	0.76842	-0.15324	0.69453	2.1827	-0.078027	-0.078299	-0.10842	2943
	-1.4053	-0.24041	-0.23024	-2.4781	1.5944	-1.507	-0.90168	-1.1391	-0.70674	1.646	-0.65589	-0.1003	-0.34165	-0.2736	-0.42261	1.0511	-0.43258	-0.18172	-0.041008	-0.31391	-0.15324	-2.2331	-0.42992	-0.078027	-0.078299	-0.10842	1977
	0.48323	-0.24041	-0.23024	1.3134	0.47733	0.62552	-0.062577	1.1878	0.20802	-0.1246	0.94294	1.3066	-0.34165	2.3395	-0.42261	-0.34255	-0.43258	-0.18172	-0.041008	2.9331	-0.15324	1.562	-0.16866	-0.078027	-0.078299	-0.10842	2958
	0.31155	-0.24041	1.2738	-0.25462	-1.0284	1.4867	-0.95009	-0.34565	-0.79899	0.46834	-0.079592	0.44329	-0.34165	-0.2736	-0.42261	1.0511	0.62734	-0.18172	-0.041008	-0.31391	-0.15324	-0.28133	-0.69118	-0.078027	-0.078299	-0.10842	2212
	-1.9032	-0.24041	-0.23024	-0.62772	0.33162	1.309	-0.40144	-0.93471	2.7294	-0.58166	-1.1721	-0.48764	-0.34165	-0.2736	-0.42261	-0.34255	0.35792	-0.18172	-0.041008	-0.31391	-0.15324	-1.3656	-0.95244	-0.078027	-0.078299	-0.10842	2349
	-0.75291	-0.24041	-0.23024	0.55711	-0.10552	0.47515	-0.44985	0.18164	-1.191	0.056578	0.011908	-0.76708	-0.34165	-0.2736	-0.42261	-0.34255	-0.43258	-0.18172	-0.041008	-0.31391	-0.15324	0.5861	0.092596	-0.078027	-0.078299	-0.10842	820
	1.9254	-0.24041	-0.23024	-0.34285	2.9058	-1.7394	3.7134	-0.28993	1.3457	1.0078	-1.003	-0.25317	0.81619	-0.2736	-0.42261	-0.34255	4.1535	-0.18172	-0.041008	-0.31391	-0.15324	-0.064475	-0.69118	-0.078027	-0.078299	-0.10842	690
	0.13986	-0.24041	-0.23024	-0.25462	-0.54265	-0.45442	-0.27235	-0.43313	-0.76055	-0.062835	-0.32639	-0.76708	-0.34165	-0.2736	1.8372	-0.34255	-0.43258	-0.18172	-0.041008	-0.31391	-0.15324	-0.28133	-0.42992	-0.078027	-0.078299	-0.10842	1362
	1.8052	-0.24041	-0.23024	0.55711	0.23448	-1.8488	0.74425	1.5938	-0.42232	1.3454	-1.003	-0.1003	-0.34165	-0.2736	-0.42261	-0.34255	3.8155	-0.18172	-0.041008	-0.31391	-0.15324	1.562	-0.16866	-0.078027	-0.078299	-0.10842	1827
	0.58625	-0.24041	-0.23024	1.1697	0.42876	0.65286	-0.1594	0.98615	0.15421	-0.058717	1.5357	1.8936	-0.34165	-0.2736	-0.42261	-0.34255	-0.43258	-0.18172	-0.041008	0.76842	-0.15324	1.2367	0.092596	-0.078027	-0.078299	-0.10842	2931
	-1.9204	-0.24041	-0.23024	-1.1899	-0.34837	-0.12634	-0.43372	-0.96883	-0.46844	0.64952	0.011908	-0.76708	-0.34165	-0.2736	1.8372	-0.34255	0.32683	-0.18172	-0.041008	-0.31391	-0.15324	-0.60662	-0.16866	-0.078027	-0.078299	-0.10842	826
	0.19136	-0.24041	-0.23024	0.73862	-0.7855	0.87158	-0.54667	0.38693	0.46169	0.077166	-0.84151	0.44329	-0.34165	-0.2736	1.8372	1.0511	-0.43258	2.9093	-0.041008	-0.31391	-0.15324	0.5861	1.007	-0.078027	-0.078299	-0.10842	1518
	-1.165	-0.24041	-0.23024	1.4924	-0.7855	0.065044	-0.24008	0.21318	-0.43769	-0.37578	0.51937	-0.48572	-0.34165	-0.2736	1.8372	-0.34255	0.14179	-0.18172	-0.041008	-0.31391	-0.15324	1.3451	1.007	-0.078027	-0.078299	-0.10842	959
	-3.9806	-0.24041	-0.23024	-2.9369	1.6916	2.3343	-0.38531	-1.1391	0.35407	2.3748	-1.6796	-0.20435	-0.34165	-0.2736	-0.42261	1.0511	-0.082727	-0.18172	-0.041008	-0.31391	-0.15324	-2.1246	-0.82181	-0.078027	-0.078299	-0.10842	2760
	-0.47822	-0.24041	-0.23024	2.3974	-0.10552	-0.82351	-0.95009	4.0053	0.23877	1.7778	-0.32639	0.35836	1.974	4.9525	-0.42261	1.0511	-0.43258	-0.18172	-0.041008	-0.31391	-0.15324	1.562	0.87637	-0.078027	-0.078299	-0.10842	2892
	-0.083335	2.1059	4.9301	0.49409	-0.34837	-0.044317	-0.54667	0.0058276	0.34639	-0.8246	0.16426	-0.20435	-0.34165	-0.2736	-0.42261	-0.34255	0.43737	-0.18172	-0.041008	-0.31391	-0.15324	0.26081	-0.95244	-0.078027	-0.078299	-0.10842	601
	-0.73575	-0.24041	-0.23024	0.36048	-0.73693	0.61185	-0.59508	-0.27774	-1.0373	-1.2487	-1.003	-0.76708	-0.34165	-0.2736	-0.42261	-0.34255	-0.43258	-0.18172	-0.041008	-0.31391	-0.15324	-0.28133	-0.69118	-0.078027	-0.078299	-0.10842	1245
	-0.01466	-0.24041	-0.23024	-0.0050517	-0.34837	0.037704	0.26015	-0.34877	0.66156	0.17187	-0.15724	-0.48572	-0.34165	-0.2736	-0.42261	2.4447	-0.43258	-0.18172	-0.041008	-0.31391	-0.15324	-0.28133	-0.42992	-0.078027	-0.078299	-0.10842	570
	0.4489	-0.24041	-0.23024	0.21931	0.76875	0.078714	0.13106	-0.073166	0.66924	-0.0051874	1.4504	-0.1003	-0.34165	-0.2736	1.8372	-0.34255	-0.43258	-0.18172	-0.041008	-0.31391	-0.15324	0.5861	-0.038033	-0.078027	-0.078299	-0.10842	449
	2.2344	-0.24041	-0.23024	0.49409	2.1287	-1.7121	3.6811	0.090059	1.461	-0.0051874	-0.6647	-0.76708	0.81619	-0.2736	-0.42261	-0.34255	5.8924	-0.18172	-0.041008	-0.31391	-0.15324	1.4535	-0.56055	-0.078027	-0.078299	-0.10842	1788
	0.002509	-0.24041	-0.23024	-0.0050517	0.13733	-0.016977	-0.22394	-0.073351	-1.1833	-0.20284	1.0953	0.18107	-0.34165	-0.2736	1.8372	-0.34255	-0.43258	-0.18172	-0.041008	-0.31391	-0.15324	-0.064475	-0.29929	-0.078027	-0.078299	-0.10842	2409
	-0.27219	4.4522	1.7371	0.1462	-0.63979	-0.016977	-0.36917	0.12408	-1.0911	-0.058717	-1.003	-0.48572	-0.34165	-0.2736	-0.42261	-0.34255	1.9927	-0.18172	-0.041008	-0.31391	-0.15324	-0.28133	0.48448	-0.078027	-0.078299	-0.10842	3211
	-0.85593	-0.24041	-0.23024	-0.34285	-0.0083761	1.5688	-0.95009	-0.43858	-0.076402	0.83482	-0.52815	0.076994	-0.34165	-0.2736	-0.42261	1.0511	-0.43258	-0.18172	-0.041008	-0.31391	-0.15324	-0.71505	-0.42992	-0.078027	-0.078299	-0.10842	1029
	0.43173	-0.24041	-0.23024	0.49409	0.18591	0.21542	-0.82099	-0.02441	0.21571	-0.15754	1.1121	-0.1003	-0.34165	-0.2736	1.8372	-0.34255	-0.43258	-0.18172	-0.041008	-0.31391	-0.15324	0.69453	-0.038033	-0.078027	-0.078299	-0.10842	999
	1.3245	-0.24041	-0.23024	-0.0050517	0.86589	0.77589	0.066516	0.2582	0.11578	-0.99755	0.35165	1.2333	0.81619	-0.2736	-0.42261	-0.34255	2.8247	2.9093	-0.041008	-0.31391	-0.15324	0.26081	0.35385	-0.078027	-0.078299	-0.10842	1640
	-2.5556	-0.24041	-0.23024	-0.25462	0.42876	1.5414	0.67971	-0.63606	1.2996	0.077166	-0.5032	-0.76708	-0.34165	-0.2736	-0.42261	1.0511	-0.43258	-0.18172	-0.041008	-0.31391	-0.15324	-0.60662	-0.69118	-0.078027	-0.078299	-0.10842	1701
	0.41456	2.1059	1.9107	0.7966	-1.2712	1.1587	3.3584	0.43301	1.3611	-0.3799	0.013354	1.2333	1.974	-0.2736	-0.42261	-0.34255	0.45809	-0.18172	-0.041008	-0.31391	-0.15324	1.0198	1.5295	-0.078027	-0.078299	-0.10842	2962
	-0.8731	-0.24041	-0.23024	0.91004	-0.83407	1.3227	-0.1594	0.33114	0.1004	0.25834	0.35817	2.1814	-0.34165	-0.2736	4.097	1.0511	-0.43258	-0.18172	-0.041008	-0.31391	-0.15324	0.80296	2.1827	-0.078027	-0.078299	-0.10842	2936
	-0.28936	-0.24041	-0.23024	1.8579	-0.54265	0.44781	1.9868	2.5939	0.73074	-0.31813	1.0283	0.8479	3.1319	-0.2736	-0.42261	-0.34255	0.93427	-0.18172	-0.041008	-0.31391	-0.15324	1.8872	3.3583	-0.078027	-0.078299	-0.10842	3247
	-0.031828	4.4522	1.2744	-0.25462	-0.97978	0.065044	-0.3369	0.069794	-1.6138	-0.72578	-1.003	-0.76708	-0.34165	-0.2736	-0.42261	-0.34255	2.3327	-0.18172	-0.041008	1.8508	-0.15324	-0.38976	0.092596	-0.078027	-0.078299	-0.10842	3052
	1.2043	-0.24041	-0.23024	-0.0050517	0.86589	0.74855	0.066516	0.24265	0.054279	-1.1087	0.35174	0.5665	0.81619	-0.2736	-0.42261	-0.34255	2.8138	-0.18172	-0.041008	-0.31391	-0.15324	0.26081	0.35385	-0.078027	-0.078299	-0.10842	3208
	-0.40954	-0.24041	-0.23024	0.7966	-0.2998	-0.0033065	-0.20781	0.1531	0.038904	-1.2034	0.33341	-0.20435	-0.34165	-0.2736	-0.42261	-0.34255	1.3488	-0.18172	-0.041008	-0.31391	-0.15324	0.36924	-0.95244	-0.078027	-0.078299	-0.10842	477
	-0.8731	-0.24041	-0.23024	0.073096	-0.2998	0.59818	-0.30463	-0.39408	-0.15327	0.47246	-0.32639	-0.48572	-0.34165	-0.2736	1.8372	-0.34255	-0.43258	-0.18172	-0.041008	-0.31391	-0.15324	-0.1729	-0.56055	-0.078027	-0.078299	-0.10842	2183
	0.7236	-0.24041	-0.23024	0.1462	-0.056946	-0.30405	0.74425	0.076064	-0.13021	-2.554	0.43551	-0.1003	-0.34165	-0.2736	-0.42261	-0.34255	-0.43258	-0.18172	-0.041008	-0.31391	-0.15324	-0.28133	-0.56055	-0.078027	-0.078299	-0.10842	713
	1.1185	-0.24041	-0.23024	-0.0050517	0.86589	-0.57745	-0.14326	-0.30988	0.49244	0.57952	-0.15724	-0.76708	-0.34165	-0.2736	1.8372	-0.34255	-0.43258	-0.18172	-0.041008	-0.31391	-0.15324	0.36924	-0.29929	-0.078027	-0.078299	-0.10842	1085
	-0.99328	-0.24041	-0.23024	1.2655	0.18591	-0.12634	0.1472	1.4603	0.02353	-0.83696	-0.15724	-0.76708	4.2897	-0.2736	-0.42261	1.0511	-0.43258	-0.18172	-0.041008	-0.31391	-0.15324	0.91139	1.9214	-0.078027	-0.078299	-0.10842	2878
	-0.27219	-0.24041	-0.23024	0.62013	0.91446	1.5004	1.3736	0.5833	0.061966	0.52187	-0.6815	1.6484	-0.34165	2.3395	-0.42261	-0.34255	-0.43258	-0.18172	-0.041008	-0.31391	-0.15324	-0.38976	-0.038033	-0.078027	-0.078299	-0.10842	3253
	0.92962	-0.24041	-0.23024	-0.25462	0.38019	-1.2063	0.1472	-0.29729	-0.21477	0.13893	0.77383	-0.1003	-0.34165	-0.2736	-0.42261	-0.34255	-0.43258	-0.18172	-0.041008	-0.31391	-0.15324	-0.28133	-0.42992	-0.078027	-0.078299	-0.10842	218
	-1.9547	-0.24041	-0.23024	-0.34285	-0.68836	1.5141	0.29243	-0.7241	-0.62218	1.2589	-0.32639	0.5665	-0.34165	-0.2736	-0.42261	-0.34255	0.39937	-0.18172	-0.041008	-0.31391	-0.15324	-0.49819	0.092596	-0.078027	-0.078299	-0.10842	1841
	0.41456	-0.24041	-0.23024	0.62013	0.76875	0.70754	0.26015	0.61074	-0.045653	0.26658	-1.1721	0.46243	3.1319	2.3395	-0.42261	-0.34255	-0.26185	-0.18172	-0.041008	-0.31391	-0.15324	0.26081	1.007	-0.078027	-0.078299	-0.10842	2053
	1.5305	-0.24041	-0.23024	-0.62772	2.5173	0.10605	0.11493	-0.45639	-0.39157	0.0030479	-0.2411	0.74379	-0.34165	-0.2736	-0.42261	-0.34255	-0.43258	-0.18172	-0.041008	1.8508	-0.15324	-0.82348	-0.29929	-0.078027	-0.078299	-0.10842	3149
	-0.11767	-0.24041	-0.23024	-0.62772	-0.7855	-0.79617	-0.91781	-0.40252	-2.3979	-1.2364	-0.32639	-0.76708	-0.34165	-0.2736	-0.42261	-0.34255	-0.43258	-0.18172	-0.041008	-0.31391	-0.15324	-0.28133	-0.95244	-0.078027	-0.078299	-0.10842	739
	-1.1135	-0.24041	-0.23024	-1.752	-0.83407	-0.18102	0.050379	-0.91505	-1.9136	2.5642	-1.6796	-0.76708	-0.34165	-0.2736	-0.42261	-0.34255	-0.43258	-0.18172	-0.041008	-0.31391	-0.15324	-2.1246	-0.82181	-0.078027	-0.078299	-0.10842	2321
	0.31155	-0.24041	-0.23024	2.657	-0.34837	-0.42708	0.35697	3.2847	0.62312	0.12246	2.6695	3.9004	1.974	-0.2736	1.8372	6.6255	-0.43258	-0.18172	-0.041008	-0.31391	-0.15324	3.08	7.1466	-0.078027	-0.078299	-0.10842	1698
	0.51757	-0.24041	-0.23024	-0.83947	0.86589	1.4731	-0.35303	-0.50437	0.15421	-1.817	0.080399	0.46243	-0.34165	-0.2736	-0.42261	-0.34255	-0.43258	-0.18172	-0.041008	-0.31391	-0.15324	-0.82348	-0.82181	-0.078027	-0.078299	-0.10842	1545
	1.1185	-0.24041	-0.23024	-0.62772	1.8859	0.66653	-0.030303	-0.37009	-0.79899	-0.57343	-0.41025	0.46243	-0.34165	-0.2736	1.8372	-0.34255	-0.43258	-0.18172	-0.041008	1.8508	-0.15324	-0.71505	0.092596	-0.078027	-0.078299	-0.10842	3146
	-1.8345	-0.24041	-0.23024	-0.95039	0.38019	-1.6574	-0.53054	-0.88056	1.3534	-1.8581	-0.32639	-0.76708	-0.34165	-0.2736	-0.42261	-0.34255	-0.43258	-0.18172	-0.041008	-0.31391	-0.15324	-0.71505	-0.42992	-0.078027	-0.078299	-0.10842	2457
	0.7751	-0.24041	-0.23024	-0.25462	0.67161	-0.030647	-0.04644	-0.46951	0.69231	0.74011	-0.15724	-0.76708	-0.34165	-0.2736	1.8372	-0.34255	-0.43258	-0.18172	-0.041008	-0.31391	-0.15324	0.043954	-0.29929	-0.078027	-0.078299	-0.10842	1081
	-0.048997	-0.24041	-0.23024	1.2655	0.57447	-0.49543	1.9384	2.5946	-0.17633	-0.49519	-0.32639	-0.76708	5.4476	-0.2736	-0.42261	-0.34255	1.7198	-0.18172	-0.041008	-0.31391	-0.15324	1.2367	2.7052	-0.078027	-0.078299	-0.10842	284
	1.0841	-0.24041	-0.23024	-1.9159	3.343	-0.90554	5.5691	-0.74828	-0.58375	-1.047	-1.6796	0.26074	-0.34165	-0.2736	-0.42261	-0.34255	-0.43258	-0.18172	-0.041008	-0.31391	-0.15324	-1.6909	-0.69118	-0.078027	-0.078299	-0.10842	1653
	-0.46105	-0.24041	-0.23024	-1.321	0.28305	1.6098	-0.95009	-0.72117	0.66156	0.69482	1.368	2.1814	-0.34165	-0.2736	-0.42261	1.0511	-0.43258	-0.18172	-0.041008	-0.31391	-0.15324	-1.7993	0.22322	-0.078027	-0.078299	-0.10842	2277
	0.62058	-0.24041	-0.23024	-0.085721	-0.2998	0.051374	-0.43372	-0.092213	0.046592	-0.67637	-0.49554	-0.76708	-0.34165	-0.2736	-0.42261	-0.34255	-0.43258	-0.18172	-0.041008	-0.31391	-0.15324	-0.49819	-0.95244	-0.078027	-0.078299	-0.10842	726
	-0.90743	-0.24041	-0.23024	-1.4571	-0.0083761	1.6508	2.2772	-0.89873	-0.26089	0.35717	-0.5794	0.18107	-0.34165	-0.2736	-0.42261	2.4447	1.9286	-0.18172	-0.041008	-0.31391	-0.15324	-1.5825	-0.29929	-0.078027	-0.078299	-0.10842	2879
	0.91245	-0.24041	-0.23024	1.1697	-0.34837	0.4068	0.29243	1.4753	0.64618	0.2954	0.85911	0.5665	0.81619	-0.2736	-0.42261	-0.34255	5.4296	-0.18172	-0.041008	-0.31391	-0.15324	1.562	1.7908	-0.078027	-0.078299	-0.10842	865
	0.31155	-0.24041	-0.23024	-0.16891	-0.44551	0.37946	-0.78872	-0.14266	-1.068	0.93364	-0.32639	-0.48572	-0.34165	-0.2736	-0.42261	-0.34255	-0.43258	-0.18172	-0.041008	-0.31391	-0.15324	-0.064475	-0.42992	-0.078027	-0.078299	-0.10842	583
	-0.16918	-0.24041	-0.23024	-0.0050517	0.088765	-0.0033065	-0.062577	-0.53681	0.1004	-0.10401	0.93744	0.028192	-0.34165	2.3395	-0.42261	-0.34255	-0.43258	-0.18172	-0.041008	1.8508	-0.15324	0.26081	-0.82181	-0.078027	-0.078299	-0.10842	1444
	0.31155	-0.24041	-0.23024	0.7966	-0.056946	-0.39974	-0.64349	0.1008	0.45401	0.30776	0.68852	-0.22351	0.81619	-0.2736	-0.42261	-0.34255	1.1262	-0.18172	-0.041008	-0.31391	-0.15324	1.0198	-0.69118	-0.078027	-0.078299	-0.10842	1432
	0.84378	-0.24041	-0.23024	-1.752	2.0801	-0.18102	0.82493	-0.84865	-0.35314	-1.2981	-0.088749	1.5147	-0.34165	-0.2736	-0.42261	-0.34255	-0.43258	-0.18172	-0.041008	-0.31391	-0.15324	-1.2572	-0.16866	-0.078027	-0.078299	-0.10842	2234
	0.63775	-0.24041	-0.23024	0.73862	-0.39694	-1.4934	-0.8694	-0.13465	1.4687	0.2007	0.68852	-0.50486	-0.34165	-0.2736	-0.42261	-0.34255	1.6093	-0.18172	-0.041008	-0.31391	-0.15324	0.91139	-0.69118	-0.078027	-0.078299	-0.10842	1412
	-0.95894	4.4522	2.0283	0.49409	-0.68836	0.59818	-0.3369	0.32855	-0.86048	-0.80402	-0.32639	-0.48572	-0.34165	-0.2736	-0.42261	-0.34255	2.2365	-0.18172	-0.041008	-0.31391	-0.15324	0.26081	0.35385	-0.078027	-0.078299	-0.10842	3267
	0.55191	2.1059	5.1384	0.55711	-0.2998	-1.4797	-0.53054	0.093842	0.48475	2.1319	-0.0048889	-0.48572	-0.34165	-0.2736	-0.42261	-0.34255	-0.43258	-0.18172	-0.041008	-0.31391	-0.15324	0.043954	-0.95244	-0.078027	-0.078299	-0.10842	758
	1.2215	-0.24041	5.8535	0.62013	-2.0969	0.4068	-0.9985	1.0052	-0.17633	0.34893	-0.5794	0.61531	-0.34165	-0.2736	-0.42261	-0.34255	-0.43258	-0.18172	-0.041008	4.0154	-0.15324	1.0198	0.61511	-0.078027	-0.078299	-0.10842	3240
	0.7751	-0.24041	-0.23024	0.49409	-0.44551	-0.31772	-0.30463	0.21564	-0.014905	1.1148	-0.6647	-0.76708	-0.34165	-0.2736	-0.42261	-0.34255	-0.43258	-0.18172	-0.041008	-0.31391	-0.15324	0.36924	-0.16866	-0.078027	-0.078299	-0.10842	877
	0.43173	-0.24041	-0.23024	0.62013	0.13733	-1.0559	-0.88554	-0.25972	1.4226	0.5754	0.68852	-0.50486	-0.34165	-0.2736	-0.42261	-0.34255	1.6281	-0.18172	-0.041008	-0.31391	-0.15324	0.69453	-0.69118	-0.078027	-0.078299	-0.10842	1392
	1.3932	-0.24041	-0.23024	0.85458	-0.49408	0.35212	0.40538	1.0693	0.20802	0.4354	0.1825	1.9001	-0.34165	-0.2736	-0.42261	-0.34255	-0.43258	2.9093	-0.041008	-0.31391	-0.15324	1.3451	1.6601	-0.078027	-0.078299	-0.10842	1161
	-0.18635	-0.24041	-0.23024	0.68063	-0.20266	0.18808	0.034243	-0.10676	0.77686	0.011283	2.5507	0.5665	-0.34165	-0.2736	1.8372	-0.34255	-0.43258	-0.18172	-0.041008	-0.31391	-0.15324	1.2367	0.35385	-0.078027	-0.078299	-0.10842	1005
	1.0155	-0.24041	-0.23024	-1.321	0.62304	-0.12634	-0.19167	-0.77167	0.061966	-1.2652	0.68997	0.5665	-0.34165	-0.2736	-0.42261	-0.34255	-0.43258	-0.18172	-0.041008	-0.31391	-0.15324	-1.2572	-0.56055	-0.078027	-0.078299	-0.10842	1811
	1.273	-0.24041	-0.23024	-0.16891	1.0116	-0.15368	0.40538	-0.11769	0.70768	-0.26048	1.3666	0.5665	-0.34165	-0.2736	-0.42261	-0.34255	-0.43258	-0.18172	-0.041008	-0.31391	-0.15324	0.043954	-0.038033	-0.078027	-0.078299	-0.10842	1076
	0.20853	-0.24041	-0.23024	0.68063	0.42876	-1.9855	0.34084	0.17815	-0.92967	0.67423	-0.6647	-0.76708	0.81619	-0.2736	-0.42261	-0.34255	1.0364	-0.18172	-0.041008	-0.31391	-0.15324	-0.1729	1.3989	-0.078027	-0.078299	-0.10842	348
	-0.56406	-0.24041	-0.23024	1.0159	-0.54265	0.20175	-0.04644	0.13675	-0.65293	0.14717	0.35022	-0.20435	-0.34165	2.3395	1.8372	-0.34255	-0.43258	-0.18172	-0.041008	-0.31391	-0.15324	0.91139	0.48448	-0.078027	-0.078299	-0.10842	59
	1.0841	-0.24041	-0.23024	1.8579	-0.54265	0.51616	1.3574	2.334	0.55394	0.70305	0.7028	0.5665	0.81619	-0.2736	-0.42261	2.4447	4.6095	-0.18172	-0.041008	-0.31391	-0.15324	2.321	3.6196	-0.078027	-0.078299	-0.10842	2653
	-0.28936	-0.24041	-0.23024	-0.62772	0.13733	1.0356	0.26015	-0.49361	0.054279	-0.62696	-1.5105	0.5665	-0.34165	-0.2736	-0.42261	-0.34255	0.47536	2.9093	-0.041008	-0.31391	-0.15324	-0.60662	0.22322	-0.078027	-0.078299	-0.10842	2219
	0.55191	-0.24041	-0.23024	-1.0664	-0.59122	0.29744	-0.9985	-0.72217	-0.38388	3.0542	-1.003	-0.76708	-0.34165	-0.2736	-0.42261	-0.34255	-0.43258	-0.18172	-0.041008	-0.31391	-0.15324	-0.82348	-0.29929	-0.078027	-0.078299	-0.10842	2347
	0.67209	-0.24041	-0.23024	-0.62772	0.5259	-1.4934	0.56675	-0.54686	0.84605	0.61246	0.011908	-0.76708	0.81619	-0.2736	-0.42261	-0.34255	-0.43258	-0.18172	-0.041008	-0.31391	-0.15324	-0.38976	-0.56055	-0.078027	-0.078299	-0.10842	2435
	-0.066166	-0.24041	-0.23024	0.55711	-0.056946	-0.5091	-0.32076	0.085879	0.1619	0.46834	1.1121	-0.1003	-0.34165	-0.2736	1.8372	-0.34255	-0.43258	-0.18172	-0.041008	-0.31391	-0.15324	0.91139	0.092596	-0.078027	-0.078299	-0.10842	24
	1.0155	-0.24041	-0.23024	2.4856	0.33162	-0.90554	-1.0146	4.3172	0.22339	1.506	-1.003	0.35836	0.81619	-0.2736	-0.42261	-0.34255	-0.43258	-0.18172	-0.041008	-0.31391	-0.15324	2.4294	1.1376	-0.078027	-0.078299	-0.10842	165
	0.60341	-0.24041	-0.23024	-0.085721	0.33162	0.36579	-0.82099	-0.2506	-0.17633	-1.3146	0.26636	-0.1003	-0.34165	-0.2736	1.8372	-0.34255	-0.43258	-0.18172	-0.041008	-0.31391	-0.15324	-0.1729	-0.038033	-0.078027	-0.078299	-0.10842	1023
	-0.46105	-0.24041	-0.23024	-0.34285	-0.2998	0.078714	-0.078713	-0.60257	-0.66062	2.2966	0.011908	-0.76708	-0.34165	-0.2736	-0.42261	-0.34255	-0.43258	-0.18172	-0.041008	-0.31391	-0.15324	-0.38976	-0.29929	-0.078027	-0.078299	-0.10842	1928
	0.31155	-0.24041	-0.23024	0.1462	0.38019	0.11972	-0.62736	-0.011288	-0.52225	-0.40872	1.0953	0.18107	-0.34165	-0.2736	-0.42261	-0.34255	-0.43258	-0.18172	-0.041008	-0.31391	-0.15324	0.15238	-0.29929	-0.078027	-0.078299	-0.10842	1305
	1.9597	2.1059	-0.23024	-0.83947	1.2059	-1.0969	2.5838	-0.37517	0.33101	0.20893	-0.83385	-0.76708	-0.34165	-0.2736	-0.42261	-0.34255	-0.43258	-0.18172	-0.041008	-0.31391	-0.15324	-0.49819	-0.42992	-0.078027	-0.078299	-0.10842	1507
	0.054015	-0.24041	-0.23024	0.49409	-0.39694	0.4068	-0.96622	-0.068906	0.59237	-0.1246	1.2813	-0.1003	-0.34165	-0.2736	-0.42261	-0.34255	-0.43258	-0.18172	-0.041008	-0.31391	-0.15324	0.5861	0.092596	-0.078027	-0.078299	-0.10842	1177
	0.86095	-0.24041	-0.23024	1.8201	-0.88264	-0.071657	1.0347	1.9485	0.49244	-0.6146	2.3183	2.5669	1.974	-0.2736	-0.42261	3.8383	0.34213	-0.18172	-0.041008	-0.31391	-0.15324	2.2125	3.7502	-0.078027	-0.078299	-0.10842	2676
	-0.16918	-0.24041	-0.23024	-0.0050517	-0.59122	-0.79617	-0.9985	-0.34665	-0.045653	0.26246	0.011908	-0.48572	-0.34165	-0.2736	-0.42261	-0.34255	-0.43258	-0.18172	-0.041008	-0.31391	-0.15324	-0.28133	-0.56055	-0.078027	-0.078299	-0.10842	310
	0.12269	-0.24041	-0.23024	1.0159	0.38019	-1.2473	0.16334	0.21402	0.046592	0.2954	0.35022	-0.76708	1.974	-0.2736	-0.42261	-0.34255	1.0468	-0.18172	-0.041008	-0.31391	-0.15324	0.69453	1.1376	-0.078027	-0.078299	-0.10842	345
	0.31155	-0.24041	-0.23024	-2.0898	-0.20266	1.3364	-0.40144	-1.019	0.13115	-1.0099	-0.84151	0.009055	-0.34165	-0.2736	-0.42261	1.0511	-0.43258	-0.18172	-0.041008	0.76842	-0.15324	-1.2572	-0.95244	-0.078027	-0.078299	-0.10842	1910
	1.0155	-0.24041	-0.23024	0.29242	0.96303	-1.548	-1.0146	0.038763	-0.89123	1.3001	0.011908	-0.76708	1.974	-0.2736	-0.42261	-0.34255	-0.43258	-0.18172	-0.041008	-0.31391	-0.15324	0.15238	-0.16866	-0.078027	-0.078299	-0.10842	544
	0.48323	-0.24041	-0.23024	-0.34285	-1.0769	1.5961	-0.82099	-0.43927	0.32333	0.84305	-0.071934	-0.051479	-0.34165	-0.2736	-0.42261	-0.34255	0.60859	-0.18172	-0.041008	2.9331	-0.15324	-0.28133	-0.42992	-0.078027	-0.078299	-0.10842	3224
	0.036846	-0.24041	-0.23024	0.21931	-0.20266	-0.70048	-1.0146	-0.17536	-0.29933	-0.58578	0.52078	3.0256	-0.34165	-0.2736	4.097	-0.34255	-0.43258	-0.18172	-0.041008	-0.31391	-0.15324	-0.1729	0.35385	-0.078027	-0.078299	-0.10842	3018
	-1.4053	-0.24041	-0.23024	-0.62772	-1.2226	-1.1379	-0.75645	-0.69159	-1.3525	-2.0928	0.33341	0.18107	-0.34165	-0.2736	-0.42261	-0.34255	-0.43258	2.9093	-0.041008	-0.31391	-0.15324	-0.49819	-0.69118	-0.078027	-0.078299	-0.10842	2485
	0.31155	-0.24041	-0.23024	0.55711	-0.34837	-1.7257	-1.0146	0.36254	-0.20708	-1.5575	2.0446	1.9001	-0.34165	-0.2736	-0.42261	-0.34255	3.7474	-0.18172	-0.041008	-0.31391	-0.15324	-0.71505	-0.42992	-0.078027	-0.078299	-0.10842	1832
	0.13986	-0.24041	-0.23024	1.2655	0.67161	-0.49543	0.9863	2.8745	-0.66831	-0.98519	0.43551	-0.1003	5.4476	-0.2736	-0.42261	-0.34255	1.8087	-0.18172	-0.041008	-0.31391	-0.15324	1.2367	2.7052	-0.078027	-0.078299	-0.10842	282
	-0.066166	-0.24041	-0.23024	0.49409	-0.0083761	-1.2063	-0.8694	-0.39948	1.7992	0.95423	0.35022	-0.50486	0.81619	-0.2736	-0.42261	-0.34255	-0.43258	-0.18172	-0.041008	-0.31391	-0.15324	0.36924	-0.69118	-0.078027	-0.078299	-0.10842	1385
	-0.11767	-0.24041	-0.23024	1.931	-0.49408	0.33845	1.9545	2.85	0.78455	-0.10401	0.85904	0.8479	3.1319	-0.2736	-0.42261	-0.34255	0.25677	-0.18172	-0.041008	-0.31391	-0.15324	2.1041	3.3583	-0.078027	-0.078299	-0.10842	2893
	0.19136	-0.24041	-0.23024	0.36048	0.18591	-0.98756	0.53448	0.016462	-0.8528	0.85952	0.67172	-0.48572	-0.34165	-0.2736	-0.42261	-0.34255	-0.43258	-0.18172	-0.041008	-0.31391	-0.15324	0.36924	0.22322	-0.078027	-0.078299	-0.10842	327
	0.80944	-0.24041	-0.23024	-0.5294	0.72018	-0.18102	-0.22394	-0.57673	1.6148	1.0283	-0.15724	-0.76708	-0.34165	-0.2736	1.8372	-0.34255	-0.43258	-0.18172	-0.041008	-0.31391	-0.15324	-0.28133	-0.29929	-0.078027	-0.078299	-0.10842	223
	-0.49538	-0.24041	-0.23024	0.55711	-0.49408	0.43414	-0.9985	-0.22144	-0.56069	-0.19048	0.18107	-0.48572	-0.34165	2.3395	-0.42261	-0.34255	-0.43258	-0.18172	-0.041008	-0.31391	-0.15324	0.5861	-0.29929	-0.078027	-0.078299	-0.10842	1449
	0.60341	-0.24041	-0.23024	-0.085721	-0.10552	0.59818	-0.90168	-0.063906	0.53856	-1.0264	-0.6647	-0.48572	-0.34165	-0.2736	-0.42261	-0.34255	-0.43258	-0.18172	-0.041008	-0.31391	-0.15324	-0.1729	-0.69118	-0.078027	-0.078299	-0.10842	480
	-0.95894	-0.24041	-0.23024	-0.16891	-0.83407	-1.8624	-0.67577	-0.42292	-1.6215	-0.90284	-0.83385	-0.76708	-0.34165	-0.2736	1.8372	-0.34255	0.25874	-0.18172	-0.041008	-0.31391	-0.15324	-0.60662	1.1376	-0.078027	-0.078299	-0.10842	804
	-1.0448	2.1059	2.2306	-0.5294	-0.54265	0.69387	0.21174	-0.38266	-1.683	0.41481	-0.17406	-0.48572	-0.34165	-0.2736	-0.42261	-0.34255	-0.43258	-0.18172	-0.041008	-0.31391	-0.15324	-0.71505	-0.42992	-0.078027	-0.078299	-0.10842	76
	0.74076	4.4522	-0.23024	-0.0050517	-0.7855	-0.94655	0.30856	-0.043193	-1.4678	-1.3928	-1.003	-0.76708	-0.34165	-0.2736	-0.42261	-0.34255	1.7638	-0.18172	-0.041008	-0.31391	-0.15324	-0.60662	-0.16866	-0.078027	-0.078299	-0.10842	2449
	1.4103	-0.24041	-0.23024	-0.5294	0.18591	-0.5091	0.8088	-0.47059	0.31564	3.0213	-0.83385	-0.76708	0.81619	-0.2736	-0.42261	-0.34255	-0.43258	-0.18172	-0.041008	-0.31391	-0.15324	-0.49819	-0.29929	-0.078027	-0.078299	-0.10842	2193
	-0.44388	-0.24041	-0.23024	1.8957	-0.15409	0.83057	0.018106	1.9323	0.4002	1.4236	0.18107	0.74379	0.81619	2.3395	-0.42261	-0.34255	-0.43258	-0.18172	-0.041008	-0.31391	-0.15324	1.562	0.87637	-0.078027	-0.078299	-0.10842	2719
	0.4489	-0.24041	-0.23024	0.1462	0.13733	-0.11267	-0.72418	-0.28234	0.60006	2.1442	0.011908	-0.76708	-0.34165	-0.2736	-0.42261	-0.34255	2.4368	-0.18172	-0.041008	-0.31391	-0.15324	0.26081	-0.82181	-0.078027	-0.078299	-0.10842	94
	0.071184	-0.24041	-0.23024	0.62013	-0.59122	0.36579	-0.82099	-0.0034844	-0.0072179	-1.1087	0.94297	-0.1003	-0.34165	-0.2736	1.8372	-0.34255	-0.43258	-0.18172	-0.041008	-0.31391	-0.15324	0.91139	-0.038033	-0.078027	-0.078299	-0.10842	1019
	-0.71858	-0.24041	-0.23024	1.0159	-0.63979	0.63919	-0.30463	-0.040574	-0.24552	0.27481	0.51937	-0.20435	-0.34165	2.3395	1.8372	-0.34255	-0.43258	-0.18172	-0.041008	-0.31391	-0.15324	1.1282	0.35385	-0.078027	-0.078299	-0.10842	35
	-0.3237	-0.24041	-0.23024	2.0394	0.18591	0.47515	-0.40144	1.9871	0.53088	-1.8911	1.2384	-0.38811	-0.34165	-0.2736	-0.42261	-0.34255	-0.43258	-0.18172	-0.041008	1.8508	6.5221	2.2125	0.22322	-0.078027	-0.078299	10.957	2970
	-0.66707	-0.24041	-0.23024	0.85458	-0.63979	1.186	-0.46599	0.050324	-0.66062	-1.0181	-0.6647	-0.48572	-0.34165	2.3395	-0.42261	-0.34255	-0.43258	-0.18172	-0.041008	-0.31391	-0.15324	0.26081	-0.82181	-0.078027	-0.078299	-0.10842	1259
	-0.73575	-0.24041	-0.23024	-0.5294	-0.10552	0.72121	-0.75645	-0.59419	2.1913	0.05246	-0.41025	-0.1003	-0.34165	-0.2736	-0.42261	-0.34255	-0.43258	-0.18172	-0.041008	-0.31391	-0.15324	-1.2572	-0.69118	-0.078027	-0.078299	-0.10842	1768
	0.80944	-0.24041	-0.23024	0.1462	0.040194	-0.18102	-1.0146	0.055509	0.031217	-0.17813	-0.6647	-0.1003	-0.34165	-0.2736	-0.42261	-0.34255	-0.43258	-0.18172	-0.041008	-0.31391	-0.15324	0.043954	0.092596	-0.078027	-0.078299	-0.10842	841
	0.31155	-0.24041	-0.23024	0.1462	-0.54265	-0.27671	-0.14326	-0.38168	0.99979	0.80188	0.35022	-0.48572	-0.34165	-0.2736	-0.42261	1.0511	-0.43258	-0.18172	-0.041008	-0.31391	-0.15324	0.5861	-0.82181	-0.078027	-0.078299	-0.10842	1099
	0.62058	-0.24041	-0.23024	-0.16891	0.040194	-0.2357	0.38925	-0.35967	0.30795	1.2466	0.011908	-0.76708	0.81619	-0.2736	-0.42261	-0.34255	-0.43258	-0.18172	-0.041008	-0.31391	-0.15324	-0.064475	-0.16866	-0.078027	-0.078299	-0.10842	237
	-0.066166	2.1059	-0.23024	-0.34285	-0.15409	-1.1106	0.35697	-0.35126	-1.0527	-1.5658	-0.32639	-0.48572	-0.34165	-0.2736	-0.42261	-0.34255	-0.43258	-0.18172	-0.041008	4.0154	-0.15324	-0.064475	-0.42992	-0.078027	-0.078299	-0.10842	3062
	0.65492	-0.24041	-0.23024	-2.4781	4.3144	0.44781	-0.53054	-0.94921	0.89217	1.0942	-1.6796	1.7445	-0.34165	-0.2736	-0.42261	-0.34255	-0.43258	2.9093	-0.041008	0.76842	-0.15324	-2.0162	-0.42992	-0.078027	-0.078299	-0.10842	2078
	0.94679	-0.24041	-0.23024	-0.34285	-0.20266	-1.261	-0.32076	-0.1029	0.46169	-0.47048	0.011908	-0.25317	-0.34165	-0.2736	-0.42261	-0.34255	-0.43258	-0.18172	24.372	4.0154	-0.15324	-0.064475	-0.82181	-0.078027	-0.078299	-0.10842	1600
	0.31155	-0.24041	5.887	1.7419	-1.9998	1.1997	3.0034	2.4123	0.20802	0.085401	1.9593	2.0094	0.81619	-0.2736	-0.42261	-0.34255	1.5629	-0.18172	-0.041008	-0.31391	-0.15324	2.2125	0.74574	-0.078027	-0.078299	-0.10842	2718
	-0.34087	-0.24041	-0.23024	-1.752	-0.056946	0.065044	-0.14326	-0.94347	-1.9213	-0.86578	-0.6647	-0.76708	-0.34165	-0.2736	-0.42261	-0.34255	0.37273	-0.18172	-0.041008	-0.31391	-0.15324	-1.3656	-0.82181	-0.078027	-0.078299	-0.10842	1799
	0.91245	-0.24041	-0.23024	-1.0664	1.5459	-0.26304	-0.91781	-0.72106	1.438	-0.20695	-1.003	-0.20435	-0.34165	2.3395	-0.42261	-0.34255	-0.43258	-0.18172	-0.041008	-0.31391	-0.15324	-1.1488	-0.69118	-0.078027	-0.078299	-0.10842	1486
	-0.78725	-0.24041	-0.23024	1.1193	-0.44551	0.48882	-0.22394	0.015034	-0.29933	-0.1946	1.0268	-0.20435	-0.34165	4.9525	-0.42261	-0.34255	-0.43258	-0.18172	-0.041008	-0.31391	-0.15324	1.3451	-0.16866	-0.078027	-0.078299	-0.10842	1208
	-0.34087	-0.24041	-0.23024	-0.73107	0.088765	0.51616	-0.43372	-0.46424	-0.7298	-1.4464	-0.32639	-0.76708	-0.34165	-0.2736	-0.42261	-0.34255	0.72258	-0.18172	-0.041008	-0.31391	-0.15324	-0.49819	-0.95244	-0.078027	-0.078299	-0.10842	129
	0.67209	2.1059	2.3915	-0.43361	-1.0769	-0.19469	-0.91781	-0.26311	-0.83742	-0.013423	-0.32639	-0.76708	-0.34165	-0.2736	-0.42261	-0.34255	-0.43258	-0.18172	-0.041008	-0.31391	-0.15324	0.15238	-0.95244	-0.078027	-0.078299	-0.10842	417
	-0.56406	-0.24041	-0.23024	1.0159	-0.49408	0.55717	-0.38531	0.055668	-0.39157	0.031872	0.35022	-0.20435	-0.34165	2.3395	1.8372	-0.34255	-0.43258	-0.18172	-0.041008	-0.31391	-0.15324	0.91139	0.61511	-0.078027	-0.078299	-0.10842	49
	-2.3153	-0.24041	-0.23024	0.21931	-0.056946	1.309	-0.96622	-0.5917	0.015843	0.27893	-0.6647	-0.20435	-0.34165	-0.2736	-0.42261	-0.34255	-0.43258	-0.18172	-0.041008	-0.31391	6.5221	-0.1729	-0.42992	-0.078027	-0.078299	3.58	3181
	-1.0791	-0.24041	-0.23024	1.0689	-0.49408	0.80323	0.97016	-0.062213	0.30026	-0.26872	0.68852	-0.20435	-0.34165	4.9525	-0.42261	-0.34255	-0.43258	-0.18172	-0.041008	-0.31391	-0.15324	1.0198	-0.16866	-0.078027	-0.078299	-0.10842	1231
	0.7236	-0.24041	-0.23024	-1.0664	0.67161	0.024034	-0.35303	-0.5125	1.0459	0.60011	-0.75408	0.028192	-0.34165	2.3395	-0.42261	-0.34255	-0.43258	-0.18172	-0.041008	0.76842	-0.15324	-1.2572	-0.56055	-0.078027	-0.078299	-0.10842	1657
	0.15703	-0.24041	-0.23024	-0.16891	-0.49408	0.37946	-0.030303	-0.207	-0.22246	-1.0181	1.0283	0.5665	-0.34165	-0.2736	1.8372	-0.34255	-0.43258	-0.18172	-0.041008	-0.31391	-0.15324	-0.38976	-0.16866	-0.078027	-0.078299	-0.10842	1378
	-0.083335	-0.24041	-0.23024	1.7419	-0.59122	0.36579	1.8899	2.0992	0.76918	0.26658	3.0596	2.1814	1.974	-0.2736	-0.42261	-0.34255	-0.43258	-0.18172	-0.041008	-0.31391	-0.15324	2.2125	2.8358	-0.078027	-0.078299	-0.10842	3238
	0.071184	-0.24041	-0.23024	0.68063	-0.0083761	0.43414	-0.17553	-0.023167	0.07734	0.13893	0.42998	0.30956	-0.34165	4.9525	-0.42261	-0.34255	-0.43258	-0.18172	-0.041008	1.8508	-0.15324	0.5861	-0.16866	-0.078027	-0.078299	-0.10842	1197
	0.15703	-0.24041	-0.23024	-0.0050517	-0.39694	0.52983	-0.53054	-0.37604	0.22339	-1.1664	0.43551	-0.1003	-0.34165	-0.2736	1.8372	-0.34255	-0.43258	-0.18172	-0.041008	-0.31391	-0.15324	0.26081	-0.038033	-0.078027	-0.078299	-0.10842	1017
	-0.3237	-0.24041	-0.23024	0.49409	0.62304	0.87158	-1.0146	0.11662	1.1612	0.58364	0.18107	-0.1003	-0.34165	-0.2736	-0.42261	1.0511	1.5402	2.9093	-0.041008	-0.31391	-0.15324	0.36924	-0.56055	-0.078027	-0.078299	-0.10842	1646
	0.31155	-0.24041	-0.23024	1.0689	-1.4655	-2.3546	2.5031	1.1077	-0.014905	0.2254	1.5357	0.5665	-0.34165	-0.2736	-0.42261	-0.34255	-0.43258	-0.18172	-0.041008	-0.31391	-0.15324	1.3451	0.092596	-0.078027	-0.078299	-0.10842	1149
	-0.3237	-0.24041	-0.23024	-0.5294	-0.59122	-0.24937	-0.75645	-0.58847	-1.0834	0.73599	0.33341	-0.48572	-0.34165	-0.2736	-0.42261	-0.34255	-0.43258	-0.18172	-0.041008	-0.31391	-0.15324	-0.38976	-0.95244	-0.078027	-0.078299	-0.10842	1919
	0.31155	-0.24041	-0.23024	0.1462	-0.25123	-0.14001	-0.40144	0.016965	0.085027	2.5642	-0.39188	-0.76708	-0.34165	-0.2736	-0.42261	-0.34255	-0.43258	-0.18172	-0.041008	-0.31391	-0.15324	-0.60662	-0.69118	-0.078027	-0.078299	-0.10842	725
	-0.031828	-0.24041	-0.23024	-0.25462	0.18591	0.42047	-0.32076	-0.26046	-0.96041	-0.050482	0.091681	0.028192	-0.34165	2.3395	-0.42261	-0.34255	-0.43258	-0.18172	-0.041008	0.76842	-0.15324	-0.38976	-0.56055	-0.078027	-0.078299	-0.10842	1544
	-0.34087	-0.24041	-0.23024	0.96298	-0.34837	0.70754	0.066516	0.039319	-0.10715	0.11834	1.1066	0.30956	-0.34165	2.3395	1.8372	-0.34255	-0.43258	-0.18172	-0.041008	0.76842	-0.15324	1.1282	-0.038033	-0.078027	-0.078299	-0.10842	65
	0.1742	-0.24041	-0.23024	0.36048	0.33162	0.024034	0.034243	-0.21697	0.52319	-0.087541	1.4504	-0.1003	-0.34165	-0.2736	1.8372	-0.34255	-0.43258	-0.18172	-0.041008	-0.31391	-0.15324	0.47767	-0.038033	-0.078027	-0.078299	-0.10842	1049
	-0.25502	-0.24041	-0.23024	-0.34285	-0.2998	1.0083	0.46993	-0.50001	0.30795	-1.2693	-0.49554	-0.48572	-0.34165	-0.2736	-0.42261	2.4447	-0.43258	-0.18172	-0.041008	1.8508	-0.15324	-0.38976	-0.038033	-0.078027	-0.078299	-0.10842	3110
	0.94679	-0.24041	-0.23024	1.931	-0.73693	0.77589	0.3247	2.4542	0.33101	0.49717	1.803	1.2333	0.81619	-0.2736	-0.42261	2.4447	6.2418	-0.18172	-0.041008	-0.31391	-0.15324	2.4294	4.0115	-0.078027	-0.078299	-0.10842	2886
	0.31155	-0.24041	-0.23024	-1.1899	-0.54265	-0.75516	0.050379	-0.64011	-0.49919	1.786	-1.6796	0.5665	-0.34165	-0.2736	-0.42261	-0.34255	-0.43258	2.9093	-0.041008	-0.31391	-0.15324	-0.82348	0.22322	-0.078027	-0.078299	-0.10842	2042
	-0.031828	-0.24041	-0.23024	-0.34285	0.040194	-2.6006	-1.0146	-0.23427	-1.314	-1.4999	2.5425	2.9279	-0.34165	-0.2736	-0.42261	-0.34255	-0.43258	-0.18172	24.372	-0.31391	-0.15324	-1.5825	-0.42992	-0.078027	-0.078299	-0.10842	1831
	-1.2336	-0.24041	-0.23024	-0.5294	-0.83407	-0.27671	-0.64349	-0.56027	-1.0834	-0.025776	-0.49554	-0.76708	-0.34165	-0.2736	1.8372	-0.34255	0.28292	-0.18172	-0.041008	-0.31391	-0.15324	-0.60662	0.61511	-0.078027	-0.078299	-0.10842	366
	0.088353	2.1059	5.6769	0.85458	-0.7855	0.037704	-0.48213	0.15744	0.19265	-0.17401	0.33341	-0.20435	-0.34165	-0.2736	-0.42261	-0.34255	1.3828	-0.18172	-0.041008	-0.31391	-0.15324	0.69453	-0.95244	-0.078027	-0.078299	-0.10842	750
	-0.1005	-0.24041	4.622	0.55711	-1.8055	1.2407	-0.27235	0.24027	0.18496	0.3407	-0.2411	0.89664	-0.34165	2.3395	-0.42261	-0.34255	-0.43258	-0.18172	-0.041008	2.9331	-0.15324	0.5861	0.35385	-0.078027	-0.078299	-0.10842	3057
	0.12269	-0.24041	-0.23024	-0.43361	-0.0083761	0.43414	-0.078713	-0.67003	0.60775	0.39834	0.35031	-0.76708	-0.34165	-0.2736	-0.42261	-0.34255	3.7913	-0.18172	-0.041008	4.0154	-0.15324	-0.38976	-0.95244	-0.078027	-0.078299	-0.10842	3109
	0.48323	-0.24041	-0.23024	-0.43361	0.040194	0.52983	-0.93395	-0.40274	0.66156	0.59599	0.92616	0.18107	-0.34165	-0.2736	-0.42261	-0.34255	-0.43258	-0.18172	-0.041008	-0.31391	-0.15324	-0.064475	-0.16866	-0.078027	-0.078299	-0.10842	1066
	0.19136	2.1059	5.1576	0.55711	-0.44551	-0.030647	-0.53054	-0.012585	0.39251	-0.013423	0.16426	-0.20435	-0.34165	-0.2736	-0.42261	-0.34255	0.44378	-0.18172	-0.041008	-0.31391	-0.15324	0.26081	-0.95244	-0.078027	-0.078299	-0.10842	602
	0.67209	2.1059	-0.23024	-0.43361	-0.54265	-1.3566	0.79266	-0.38787	-0.4915	0.7154	0.011908	-0.76708	-0.34165	-0.2736	-0.42261	-0.34255	-0.43258	-0.18172	-0.041008	-0.31391	-0.15324	-0.064475	-0.42992	-0.078027	-0.078299	-0.10842	101
	-1.9547	-0.24041	-0.23024	-0.43361	-0.44551	1.3227	-0.40144	-0.68664	0.91523	0.60835	-0.83385	0.69498	-0.34165	-0.2736	-0.42261	1.0511	-0.43258	2.9093	-0.041008	0.76842	-0.15324	-0.93191	-0.42992	-0.078027	-0.078299	-0.10842	2083
	0.5004	-0.24041	-0.23024	1.1193	-0.0083761	0.24276	-0.12712	0.61605	-0.27627	-0.60225	-0.15724	-0.50486	-0.34165	-0.2736	-0.42261	-0.34255	-0.43258	-0.18172	-0.041008	-0.31391	-0.15324	1.1282	0.22322	-0.078027	-0.078299	-0.10842	684
	1.7709	-0.24041	-0.23024	-0.95039	3.4401	-1.0422	3.1325	-0.51107	0.96904	-0.25637	-1.1721	0.41363	-0.34165	-0.2736	-0.42261	-0.34255	2.9105	2.9093	-0.041008	-0.31391	-0.15324	-0.60662	-0.69118	-0.078027	-0.078299	-0.10842	1882
	0.5004	-0.24041	-0.23024	3.2192	0.62304	-1.9855	0.42152	4.2074	0.33101	0.90482	1.5966	4.3441	-0.34165	-0.2736	-0.42261	3.8383	-0.24458	-0.18172	-0.041008	-0.31391	-0.15324	5.0317	0.74574	-0.078027	-0.078299	-0.10842	3258
	0.94679	-0.24041	-0.23024	-0.34285	-0.20266	-1.261	-0.32076	-0.1029	0.46169	-0.47048	0.011908	-0.25317	-0.34165	-0.2736	-0.42261	-0.34255	-0.43258	-0.18172	-0.041008	0.76842	-0.15324	-0.064475	-0.82181	-0.078027	-0.078299	-0.10842	2474
	-2.5556	-0.24041	-0.23024	-0.5294	0.72018	1.4594	0.56675	-0.82431	-0.66831	-0.42931	0.32379	1.3182	-0.34165	2.3395	-0.42261	-0.34255	-0.43258	-0.18172	-0.041008	-0.31391	-0.15324	-1.2572	-0.82181	-0.078027	-0.078299	-0.10842	1476
	0.31155	-0.24041	-0.23024	-0.83947	1.7402	0.37946	0.018106	-0.49623	-0.45307	-0.091658	-1.003	-0.76708	-0.34165	-0.2736	-0.42261	-0.34255	-0.43258	-0.18172	-0.041008	-0.31391	-0.15324	-0.93191	-0.56055	-0.078027	-0.078299	-0.10842	3151
	0.43173	-0.24041	-0.23024	0.49409	0.28305	0.20175	-0.82099	-0.12753	0.46169	0.11422	1.1121	-0.1003	-0.34165	-0.2736	1.8372	-0.34255	-0.43258	-0.18172	-0.041008	-0.31391	-0.15324	0.69453	-0.038033	-0.078027	-0.078299	-0.10842	1031
	-0.46105	-0.24041	-0.23024	0.96298	-0.25123	0.65286	-0.30463	-0.032002	-0.084089	0.37364	0.68852	-0.20435	-0.34165	2.3395	1.8372	-0.34255	-0.43258	-0.18172	-0.041008	-0.31391	-0.15324	1.0198	0.35385	-0.078027	-0.078299	-0.10842	34
	-0.78725	-0.24041	-0.23024	1.1193	-0.44551	0.48882	-0.25622	0.023579	-0.39926	-0.013423	0.85769	-0.20435	-0.34165	4.9525	-0.42261	-0.34255	-0.43258	-0.18172	-0.041008	-0.31391	-0.15324	1.3451	-0.16866	-0.078027	-0.078299	-0.10842	1207
	-0.11767	-0.24041	-0.23024	0.29242	-0.20266	0.13339	-0.22394	-0.26864	-0.50688	-0.56931	0.59914	0.028192	-0.34165	2.3395	-0.42261	-0.34255	-0.43258	-0.18172	-0.041008	1.8508	-0.15324	0.26081	-0.29929	-0.078027	-0.078299	-0.10842	1439
	-0.5984	-0.24041	-0.23024	-0.73107	-0.44551	1.4594	0.050379	-0.29702	-0.45307	1.3578	-0.69732	-0.71828	0.81619	-0.2736	-0.42261	1.0511	-0.43258	-0.18172	-0.041008	2.9331	-0.15324	-0.82348	-0.69118	-0.078027	-0.078299	-0.10842	3143
	0.088353	2.1059	5.7889	0.85458	-0.7855	0.037704	-0.5144	0.15612	0.38482	0.12658	0.33341	-0.20435	-0.34165	-0.2736	-0.42261	-0.34255	1.3897	-0.18172	-0.041008	-0.31391	-0.15324	0.69453	-0.95244	-0.078027	-0.078299	-0.10842	753
	-0.031828	-0.24041	-0.23024	-0.25462	0.23448	-0.42708	-0.78872	-0.53763	0.8768	0.98717	0.35031	-0.76708	-0.34165	-0.2736	-0.42261	-0.34255	-0.43258	-0.18172	-0.041008	-0.31391	-0.15324	0.043954	-0.038033	-0.078027	-0.078299	-0.10842	3230
	-0.5984	2.1059	4.0712	1.4924	-0.54265	-1.2063	1.8738	2.003	0.11578	-0.038129	1.6196	-0.1003	1.974	-0.2736	-0.42261	-0.34255	-0.43258	-0.18172	-0.041008	-0.31391	-0.15324	1.8872	2.8358	-0.078027	-0.078299	-0.10842	562
	-0.51255	-0.24041	-0.23024	-0.62772	1.303	-0.044317	0.13106	-0.3917	-2.4363	-0.52401	-1.0924	-0.25317	1.974	-0.2736	-0.42261	-0.34255	-0.43258	-0.18172	-0.041008	-0.31391	-0.15324	-1.4741	-0.16866	-0.078027	-0.078299	-0.10842	1597
	1.0498	-0.24041	-0.23024	-0.83947	1.1087	0.42047	0.74425	-0.55342	-0.49919	-1.3475	-0.41025	-0.1003	-0.34165	-0.2736	1.8372	-0.34255	-0.43258	-0.18172	-0.041008	-0.31391	-0.15324	-0.71505	-0.038033	-0.078027	-0.078299	-0.10842	1013
	-1.0448	-0.24041	-0.23024	-2.6974	2.5173	-1.8624	2.5193	-1.1391	8.8175	0.6454	1.7781	2.22	-0.34165	-0.2736	-0.42261	-0.34255	-0.43258	12.182	-0.041008	-0.31391	-0.15324	-2.2331	-0.038033	-0.078027	-0.078299	-0.10842	2134
	-1.3195	2.1059	-0.23024	-0.34285	0.47733	-0.56378	-1.0146	-0.12549	-0.28395	-0.0051874	-0.32639	-0.48572	-0.34165	-0.2736	-0.42261	-0.34255	-0.43258	-0.18172	-0.041008	-0.31391	-0.15324	-0.71505	-0.95244	-0.078027	-0.078299	-0.10842	4
	0.98113	-0.24041	-0.23024	2.4856	0.5259	-1.0422	-0.93395	4.3333	0.23877	1.2383	-1.003	0.74379	1.974	-0.2736	-0.42261	-0.34255	-0.43258	-0.18172	-0.041008	-0.31391	-0.15324	2.5378	1.6601	-0.078027	-0.078299	-0.10842	149
	-2.5556	-0.24041	-0.23024	-0.83947	-0.2998	0.77589	-0.80486	-0.94145	-0.35314	-0.91519	-0.6647	1.2333	-0.34165	-0.2736	1.8372	1.0511	0.18916	-0.18172	-0.041008	-0.31391	-0.15324	-0.60662	0.48448	-0.078027	-0.078299	-0.10842	1975
	-0.13484	4.4522	1.6582	0.073096	-0.54265	0.89892	-0.32076	0.17625	-0.3762	-0.44166	-1.003	0.18107	-0.34165	-0.2736	-0.42261	-0.34255	2.1861	-0.18172	-0.041008	-0.31391	-0.15324	-0.064475	0.22322	-0.078027	-0.078299	-0.10842	2992
	-0.22068	-0.24041	-0.23024	0.96298	-0.10552	-1.302	-0.88554	0.0005102	0.60775	-0.062835	1.3651	-0.50486	0.81619	-0.2736	-0.42261	-0.34255	4.8424	-0.18172	-0.041008	-0.31391	-0.15324	1.2367	-0.69118	-0.078027	-0.078299	-0.10842	1428
	0.20853	-0.24041	-0.23024	0.96298	0.86589	-1.0559	-0.20781	2.4053	-0.22246	-0.86578	-1.3413	-0.76708	6.6054	-0.2736	-0.42261	-0.34255	1.1455	-0.18172	-0.041008	-0.31391	-0.15324	0.5861	2.7052	-0.078027	-0.078299	-0.10842	285
	1.1185	6.7984	5.2015	0.62013	-3.0197	0.092384	1.8738	1.3026	-0.33776	0.019519	-0.91771	-0.1003	-0.34165	-0.2736	-0.42261	2.4447	-0.43258	-0.18172	-0.041008	-0.31391	-0.15324	0.26081	1.007	-0.078027	-0.078299	-0.10842	2111
	-0.85593	-0.24041	-0.23024	-0.34285	-0.39694	0.22909	0.46993	-0.49228	2.1605	0.4354	-1.0642	-0.50486	-0.34165	-0.2736	-0.42261	-0.34255	-0.43258	-0.18172	-0.041008	-0.31391	-0.15324	-0.93191	0.092596	-0.078027	-0.078299	-0.10842	1868
	0.31155	-0.24041	-0.23024	-0.0050517	0.42876	-0.5091	-0.062577	-0.11033	-0.030279	-0.42107	-0.32639	-0.48572	-0.34165	-0.2736	-0.42261	-0.34255	-0.43258	-0.18172	-0.041008	-0.31391	-0.15324	-0.1729	-0.95244	-0.078027	-0.078299	-0.10842	77
	1.1356	-0.24041	-0.23024	-1.0664	0.81732	-0.20836	0.76039	-0.63847	-0.91429	-0.095776	0.080399	0.18107	-0.34165	-0.2736	-0.42261	-0.34255	-0.43258	-0.18172	-0.041008	-0.31391	-0.15324	-0.71505	-0.16866	-0.078027	-0.078299	-0.10842	780
	-0.61557	-0.24041	-0.23024	0.55711	-0.10552	0.4068	-0.3369	0.24884	-0.89892	0.23776	0.16426	-0.48572	1.974	-0.2736	-0.42261	-0.34255	-0.43258	-0.18172	-0.041008	-0.31391	-0.15324	0.36924	0.092596	-0.078027	-0.078299	-0.10842	98
	-0.90743	-0.24041	-0.23024	-0.0050517	-0.59122	1.5961	-0.5144	-0.42191	0.40788	-1.1128	0.097214	1.282	-0.34165	-0.2736	1.8372	-0.34255	0.19755	-0.18172	-0.041008	0.76842	-0.15324	-0.064475	0.61511	-0.078027	-0.078299	-0.10842	3087
	-1.5598	-0.24041	-0.23024	-1.6008	-0.59122	-0.82351	-0.43372	-1.0179	-1.6215	2.3419	-0.32639	-0.48572	-0.34165	-0.2736	-0.42261	-0.34255	-0.43258	-0.18172	-0.041008	-0.31391	-0.15324	-1.0403	-0.42992	-0.078027	-0.078299	-0.10842	2566
	0.94679	-0.24041	-0.23024	-1.1899	2.5173	0.20175	-0.1594	-0.67485	-0.95273	-1.5864	0.080399	0.46243	-0.34165	-0.2736	-0.42261	-0.34255	-0.43258	-0.18172	-0.041008	-0.31391	-0.15324	-1.1488	-0.16866	-0.078027	-0.078299	-0.10842	1988
	1.4275	6.7984	4.349	0.073096	-2.5826	0.70754	1.6318	0.27328	-0.553	-0.066952	0.60611	1.2333	-0.34165	-0.2736	-0.42261	-0.34255	-0.43258	-0.18172	-0.041008	-0.31391	-0.15324	0.26081	0.22322	-0.078027	-0.078299	-0.10842	2181
	-1.783	-0.24041	-0.23024	-0.16891	0.57447	0.88525	-0.67577	-0.55908	-0.2532	0.63717	-0.23833	1.3057	-0.34165	-0.2736	-0.42261	1.0511	-0.43258	6.0003	-0.041008	0.76842	-0.15324	-1.3656	0.092596	-0.078027	-0.078299	-0.10842	2374
	-0.54689	-0.24041	-0.23024	1.0689	-0.44551	1.0083	-0.36917	0.081725	0.21571	-0.3346	0.35022	-0.20435	-0.34165	2.3395	1.8372	-0.34255	-0.43258	-0.18172	-0.041008	-0.31391	-0.15324	1.1282	0.35385	-0.078027	-0.078299	-0.10842	53
	-0.1005	-0.24041	-0.23024	-0.73107	0.72018	0.065044	0.1472	-0.66506	1.338	-0.88225	-0.50992	0.0011972	-0.34165	-0.2736	-0.42261	-0.34255	-0.43258	-0.18172	-0.041008	-0.31391	-0.15324	-0.93191	-0.56055	-0.078027	-0.078299	-0.10842	2104
	1.0155	-0.24041	-0.23024	2.5738	0.13733	-1.0696	-0.80486	4.4174	0.22339	1.6789	-1.003	0.076994	0.81619	-0.2736	-0.42261	-0.34255	-0.43258	-0.18172	-0.041008	-0.31391	-0.15324	2.6462	1.1376	-0.078027	-0.078299	-0.10842	166
	-0.75291	-0.24041	-0.23024	0.62013	-1.0284	0.89892	-0.20781	0.054239	0.45401	0.5507	0.52721	1.9	-0.34165	-0.2736	4.097	1.0511	-0.43258	-0.18172	-0.041008	0.76842	-0.15324	0.69453	1.7908	-0.078027	-0.078299	-0.10842	3235
	-1.4053	-0.24041	-0.23024	-0.085721	-1.0769	1.6234	-0.22394	-0.55175	0.73074	-0.19048	2.051	2.5669	-0.34165	-0.2736	-0.42261	1.0511	-0.43258	-0.18172	-0.041008	-0.31391	-0.15324	-0.38976	1.3989	-0.078027	-0.078299	-0.10842	1976
	0.94679	-0.24041	-0.23024	0.073096	-0.10552	-0.33139	-0.8694	0.20641	-0.65293	0.15952	-0.49554	-0.76708	-0.34165	-0.2736	-0.42261	-0.34255	-0.43258	-0.18172	-0.041008	-0.31391	-0.15324	0.043954	-0.16866	-0.078027	-0.078299	-0.10842	292
	-1.8689	-0.24041	-0.23024	0.21931	0.67161	1.4867	0.018106	-0.57358	-0.29164	0.31187	-1.003	1.9245	-0.34165	2.3395	-0.42261	-0.34255	-0.43258	6.0003	-0.041008	-0.31391	-0.15324	-0.71505	-0.16866	-0.078027	-0.078299	-0.10842	2147
	0.53474	-0.24041	-0.23024	0.68063	-0.73693	1.063	0.5022	0.47402	0.97673	-1.4011	-0.83385	-0.20435	-0.34165	-0.2736	-0.42261	-0.34255	0.54099	-0.18172	-0.041008	-0.31391	-0.15324	1.0198	-0.42992	-0.078027	-0.078299	-0.10842	1189
	-0.34087	-0.24041	-0.23024	-0.83947	0.33162	-1.0559	-0.28849	-0.35197	-0.22246	-0.68872	-0.6815	-0.48572	-0.34165	-0.2736	-0.42261	-0.34255	-0.43258	-0.18172	-0.041008	-0.31391	-0.15324	-0.49819	-0.42992	-0.078027	-0.078299	-0.10842	201
	-1.4053	-0.24041	-0.23024	-0.43361	0.088765	1.6371	0.17947	-0.64382	0.54625	-0.22754	0.16669	0.28447	-0.34165	2.3395	-0.42261	-0.34255	-0.43258	-0.18172	-0.041008	-0.31391	-0.15324	-0.60662	-0.56055	-0.078027	-0.078299	-0.10842	2381
	-0.39237	-0.24041	-0.23024	-0.83947	-0.44551	1.4321	0.0019696	-0.72979	-0.43001	2.6754	-0.57784	-0.48572	-0.34165	-0.2736	-0.42261	-0.34255	-0.43258	-0.18172	-0.041008	-0.31391	-0.15324	-1.0403	-0.69118	-0.078027	-0.078299	-0.10842	1870
	-0.8731	-0.24041	-0.23024	0.073096	-1.1741	1.2543	-0.80486	0.080826	-1.0988	-0.52401	1.9159	1.9001	-0.34165	-0.2736	-0.42261	2.4447	-0.43258	-0.18172	-0.041008	-0.31391	-0.15324	-0.28133	0.74574	-0.078027	-0.078299	-0.10842	2871
	0.43173	-0.24041	-0.23024	0.49409	0.28305	0.33845	-0.83713	-0.080943	0.25414	0.089519	1.1121	-0.1003	-0.34165	-0.2736	1.8372	-0.34255	-0.43258	-0.18172	-0.041008	-0.31391	-0.15324	0.69453	-0.038033	-0.078027	-0.078299	-0.10842	1175
	0.99829	-0.24041	-0.23024	0.073096	-0.59122	0.010364	0.46993	-0.15819	-0.39157	-0.91107	-0.83385	-0.71828	-0.34165	-0.2736	-0.42261	-0.34255	-0.43258	-0.18172	-0.041008	2.9331	-0.15324	0.15238	-0.16866	-0.078027	-0.078299	-0.10842	3027
	0.56908	-0.24041	-0.23024	0.36048	-0.2998	0.32478	-0.27235	0.39757	0.18496	-0.49107	0.011908	-0.76708	-0.34165	-0.2736	-0.42261	-0.34255	-0.43258	-0.18172	-0.041008	-0.31391	-0.15324	0.36924	-0.42992	-0.078027	-0.078299	-0.10842	707
	0.91245	-0.24041	-0.23024	-0.95039	1.2059	0.52983	-0.40144	-0.65855	0.092714	-1.0017	-0.2411	-0.1003	-0.34165	-0.2736	1.8372	-0.34255	-0.43258	-0.18172	-0.041008	-0.31391	-0.15324	-0.82348	-0.038033	-0.078027	-0.078299	-0.10842	1006
	0.60341	-0.24041	-0.23024	-0.085721	0.62304	0.5435	0.46993	0.47785	-0.79899	0.94599	-0.071934	-0.1003	1.974	-0.2736	-0.42261	-0.34255	-0.43258	-0.18172	-0.041008	-0.31391	-0.15324	-0.28133	0.48448	-0.078027	-0.078299	-0.10842	1358
	-0.61557	-0.24041	-0.23024	0.21931	-0.056946	0.80323	-0.24008	-0.15954	0.69999	-2.3276	-0.32639	-0.20435	-0.34165	-0.2736	-0.42261	-0.34255	-0.43258	-0.18172	-0.041008	4.0154	-0.15324	-0.28133	-0.69118	-0.078027	-0.078299	-0.10842	3025
	-1.2165	-0.24041	-0.23024	1.0159	0.040194	-0.63213	-0.09485	0.19373	-0.553	1.4854	1.196	-0.20435	-0.34165	-0.2736	-0.42261	-0.34255	-0.43258	-0.18172	-0.041008	-0.31391	-0.15324	0.47767	-0.42992	-0.078027	-0.078299	-0.10842	709
	-1.6457	-0.24041	-0.23024	0.55711	-0.93121	1.3637	-0.96622	-0.26742	0.0081562	-0.83696	1.1974	2.5669	-0.34165	-0.2736	1.8372	-0.34255	-0.43258	-0.18172	-0.041008	-0.31391	-0.15324	0.36924	2.3133	-0.078027	-0.078299	-0.10842	566
	0.31155	-0.24041	-0.23024	-0.83947	1.1087	0.35212	-0.72418	-0.49564	-0.099463	-1.2693	-1.1721	-0.48572	-0.34165	-0.2736	-0.42261	-0.34255	-0.43258	-0.18172	-0.041008	-0.31391	-0.15324	-1.1488	-0.82181	-0.078027	-0.078299	-0.10842	1484
	-0.78725	-0.24041	-0.23024	1.0689	-0.59122	0.024034	-0.98236	0.082757	0.3387	-0.53225	-0.32639	0.5665	-0.34165	-0.2736	1.8372	-0.34255	0.17436	-0.18172	-0.041008	-0.31391	-0.15324	0.47767	1.9214	-0.078027	-0.078299	-0.10842	241
	1.5305	-0.24041	-0.23024	-1.1899	0.81732	-1.4523	-0.54667	-0.56019	-2.5209	-0.91519	-1.0198	-0.48572	-0.34165	-0.2736	-0.42261	-0.34255	-0.43258	-0.18172	-0.041008	-0.31391	-0.15324	-0.71505	-0.95244	-0.078027	-0.078299	-0.10842	2398
	-1.5942	-0.24041	-0.23024	-0.62772	-0.34837	1.3364	-1.0146	-0.83659	2.1452	-1.0923	-0.83385	1.2333	-0.34165	-0.2736	1.8372	-0.34255	-0.43258	-0.18172	-0.041008	-0.31391	-0.15324	-0.60662	0.87637	-0.078027	-0.078299	-0.10842	2380
	1.7194	-0.24041	-0.23024	-0.43361	-1.5141	-0.65947	1.7609	-0.3876	1.3073	-1.7511	-1.6796	-0.76708	-0.34165	-0.2736	-0.42261	-0.34255	-0.43258	-0.18172	-0.041008	-0.31391	-0.15324	0.26081	-0.42992	-0.078027	-0.078299	-0.10842	419
	0.74076	-0.24041	-0.23024	0.1462	-1.2712	0.96727	0.018106	0.21032	0.86142	-1.9323	-1.5105	-0.76708	0.81619	-0.2736	-0.42261	-0.34255	0.51138	-0.18172	-0.041008	-0.31391	-0.15324	0.47767	0.092596	-0.078027	-0.078299	-0.10842	1165
	0.92962	-0.24041	-0.23024	-0.16891	-1.5141	1.268	1.4381	-0.16991	0.98441	-0.80402	0.77533	1.2333	-0.34165	-0.2736	-0.42261	-0.34255	0.45859	-0.18172	-0.041008	-0.31391	-0.15324	0.26081	0.35385	-0.078027	-0.078299	-0.10842	3123
	2.3203	-0.24041	-0.23024	0.073096	0.76875	-1.7531	0.17947	0.11821	0.41557	1.1231	-1.6796	-0.1003	-0.34165	-0.2736	-0.42261	-0.34255	-0.43258	-0.18172	-0.041008	-0.31391	-0.15324	0.80296	-0.038033	-0.078027	-0.078299	-0.10842	1488
	1.0326	-0.24041	-0.23024	1.1697	0.96303	-0.33139	1.7931	1.2407	0.25414	1.4401	-0.83385	1.9001	-0.34165	-0.2736	-0.42261	-0.34255	-0.095557	-0.18172	-0.041008	2.9331	-0.15324	0.91139	-0.16866	-0.078027	-0.078299	-0.10842	2640
	-0.11767	-0.24041	2.1701	-0.5294	-2.0969	1.391	0.45379	-0.63125	-0.51456	-0.98519	-1.3413	-0.1003	-0.34165	-0.2736	-0.42261	-0.34255	-0.43258	-0.18172	-0.041008	-0.31391	-0.15324	-0.38976	0.092596	-0.078027	-0.078299	-0.10842	1626
	-1.1135	-0.24041	-0.23024	0.49409	0.38019	0.96727	-0.48213	-0.1797	0.28489	-0.27284	0.60628	1.3228	-0.34165	-0.2736	-0.42261	-0.34255	-0.43258	-0.18172	-0.041008	4.0154	-0.15324	0.043954	-0.42992	-0.078027	-0.078299	-0.10842	3263
	0.31155	2.1059	5.9753	0.7966	-0.34837	0.11972	-0.38531	0.21212	0.24646	-0.046364	0.16426	0.076994	-0.34165	-0.2736	-0.42261	-0.34255	1.3345	-0.18172	-0.041008	-0.31391	-0.15324	0.47767	-0.69118	-0.078027	-0.078299	-0.10842	603
	0.63775	-0.24041	-0.23024	-0.43361	1.1087	0.74855	-0.014167	-0.43578	0.50013	0.53011	0.92616	0.18107	-0.34165	-0.2736	1.8372	-0.34255	-0.43258	-0.18172	-0.041008	-0.31391	-0.15324	-0.1729	-0.038033	-0.078027	-0.078299	-0.10842	1261
	1.0155	-0.24041	-0.23024	-0.16891	1.1087	-0.098997	0.22788	-0.29157	1.1458	0.32011	0.60468	-0.1003	-0.34165	-0.2736	1.8372	-0.34255	-0.43258	-0.18172	-0.041008	-0.31391	-0.15324	0.043954	-0.038033	-0.078027	-0.078299	-0.10842	1075
	1.1356	-0.24041	-0.23024	-0.16891	0.33162	-1.8078	-0.30463	-0.41062	2.2912	-1.3475	-1.1721	-0.76708	0.81619	-0.2736	-0.42261	-0.34255	0.30907	-0.18172	-0.041008	-0.31391	-0.15324	-0.60662	0.35385	-0.078027	-0.078299	-0.10842	1700
	0.13986	-0.24041	-0.23024	-0.16891	-0.20266	-0.52277	-0.57895	-0.38067	-0.061027	-0.74225	0.84087	-0.48572	-0.34165	-0.2736	-0.42261	-0.34255	-0.43258	-0.18172	-0.041008	-0.31391	-0.15324	0.36924	-0.95244	-0.078027	-0.078299	-0.10842	1902
	1.0326	-0.24041	-0.23024	-0.16891	0.57447	-0.044317	-0.91781	-0.36633	0.23108	0.1554	-0.32639	-0.76708	-0.34165	-0.2736	-0.42261	-0.34255	-0.43258	-0.18172	-0.041008	-0.31391	-0.15324	-0.28133	-0.29929	-0.078027	-0.078299	-0.10842	1187
	0.46606	-0.24041	-0.23024	-0.25462	-0.68836	-1.2336	-0.82099	-0.2056	-1.0834	-0.77107	-0.83385	-0.76708	-0.34165	-0.2736	-0.42261	-0.34255	-0.43258	-0.18172	-0.041008	-0.31391	-0.15324	-0.49819	0.092596	-0.078027	-0.078299	-0.10842	298
	-0.51255	-0.24041	-0.23024	0.85458	-0.34837	0.59818	-0.25622	-0.097874	0.22339	0.15128	0.68852	-0.20435	-0.34165	2.3395	1.8372	-0.34255	-0.43258	-0.18172	-0.041008	-0.31391	-0.15324	1.0198	-0.038033	-0.078027	-0.078299	-0.10842	38
	-1.5942	2.1059	1.0949	-0.62772	-0.59122	1.3364	-0.12712	-0.63178	-1.7983	0.99129	-1.1721	-0.76708	-0.34165	-0.2736	-0.42261	-0.34255	-0.43258	-0.18172	-0.041008	-0.31391	-0.15324	-1.1488	-0.42992	-0.078027	-0.078299	-0.10842	1613
	0.12269	-0.24041	-0.23024	-0.5294	0.96303	1.309	0.79266	-0.51744	0.28489	0.38187	0.080399	0.46243	-0.34165	-0.2736	-0.42261	1.0511	0.32141	-0.18172	-0.041008	-0.31391	-0.15324	-0.93191	-0.16866	-0.078027	-0.078299	-0.10842	1722
	-0.5984	-0.24041	-0.23024	1.9663	-0.63979	0.52983	1.9868	2.4794	0.73074	-0.30989	1.2378	0.8479	3.1319	-0.2736	-0.42261	1.0511	-0.43258	-0.18172	-0.041008	-0.31391	-0.15324	1.9957	3.7502	-0.078027	-0.078299	-0.10842	2899
	0.41456	2.1059	-0.23024	0.91004	0.040194	-2.4639	-1.0146	0.47621	-0.89123	0.61246	-1.003	-0.76708	-0.34165	-0.2736	-0.42261	-0.34255	-0.43258	-0.18172	-0.041008	-0.31391	-0.15324	-0.064475	1.3989	-0.078027	-0.078299	-0.10842	206
	-1.4053	-0.24041	-0.23024	-1.1899	1.0602	1.2133	0.22788	-0.77357	-0.0072179	-2.2658	0.25551	0.90696	-0.34165	-0.2736	-0.42261	2.4447	-0.43258	6.0003	-0.041008	-0.31391	-0.15324	-2.0162	-0.42992	2.4105	-0.078299	-0.10842	1863
	0.19136	-0.24041	-0.23024	0.49409	0.23448	0.35212	0.034243	-0.16372	0.7538	-0.066952	1.2813	-0.1003	-0.34165	-0.2736	1.8372	-0.34255	-0.43258	-0.18172	-0.041008	-0.31391	-0.15324	0.47767	0.22322	-0.078027	-0.078299	-0.10842	433
	-0.34087	-0.24041	-0.23024	-0.0050517	0.13733	-0.098997	-0.36917	-0.37676	-0.1379	-1.887	-0.15724	-0.48572	-0.34165	-0.2736	-0.42261	-0.34255	-0.43258	-0.18172	-0.041008	-0.31391	6.5221	-0.28133	-0.69118	-0.078027	-0.078299	1.7358	1634
	-0.83876	-0.24041	-0.23024	-1.1899	0.040194	-0.3724	-0.28849	-0.91807	0.49244	0.16364	0.35022	-0.48572	-0.34165	-0.2736	-0.42261	-0.34255	-0.43258	-0.18172	-0.041008	-0.31391	-0.15324	-0.49819	-0.95244	-0.078027	-0.078299	-0.10842	1678
	-2.7273	-0.24041	-0.23024	-0.73107	-0.44551	1.3774	-0.3369	-0.89005	-0.52225	0.39423	-0.6647	1.9001	-0.34165	-0.2736	1.8372	-0.34255	-0.43258	-0.18172	-0.041008	-0.31391	-0.15324	-0.60662	0.87637	-0.078027	-0.078299	-0.10842	1603
	1.3932	-0.24041	-0.23024	2.5159	0.72018	-2.3136	1.1961	5.4732	-0.69905	1.7078	-1.3413	0.076994	-0.34165	-0.2736	-0.42261	-0.34255	1.2826	-0.18172	-0.041008	-0.31391	-0.15324	2.4294	0.61511	-0.078027	-0.078299	-0.10842	528
	0.31155	-0.24041	-0.23024	0.42854	0.81732	0.66653	1.0831	0.40981	-0.15327	1.7654	1.2955	0.69498	-0.34165	-0.2736	-0.42261	-0.34255	-0.43258	-0.18172	-0.041008	1.8508	-0.15324	0.043954	0.092596	-0.078027	-0.078299	-0.10842	3023
	-1.5598	-0.24041	-0.23024	0.073096	-1.4655	1.2133	0.59902	-0.16838	-1.3063	-1.5493	-1.5105	-0.76708	-0.34165	-0.2736	1.8372	1.0511	0.092447	-0.18172	-0.041008	0.76842	6.5221	-0.28133	-0.42992	-0.078027	-0.078299	9.1126	3119
	-0.34087	-0.24041	-0.23024	-1.9159	2.4687	-0.52277	-0.75645	-0.90952	1.953	-2.2658	-1.003	1.2991	-0.34165	-0.2736	-0.42261	-0.34255	-0.43258	-0.18172	-0.041008	-0.31391	-0.15324	-1.6909	-0.95244	-0.078027	-0.078299	-0.10842	1940
	-0.11767	-0.24041	-0.23024	0.29242	-0.0083761	-0.22203	-0.8694	-0.23472	0.17727	0.64129	2.2123	0.5665	-0.34165	-0.2736	1.8372	-0.34255	-0.43258	-0.18172	-0.041008	-0.31391	-0.15324	0.5861	0.35385	-0.078027	-0.078299	-0.10842	465
	1.4962	-0.24041	-0.23024	-0.34285	0.62304	-0.96022	0.26015	-0.30448	0.37714	-0.92755	0.33341	-0.48572	-0.34165	-0.2736	-0.42261	-0.34255	-0.43258	-0.18172	-0.041008	-0.31391	-0.15324	0.36924	-0.95244	-0.078027	-0.078299	-0.10842	211
	0.55191	-0.24041	-0.23024	-1.4571	1.7887	-1.1106	0.90562	-0.71979	-1.0142	-0.49107	0.32932	0.69498	-0.34165	-0.2736	-0.42261	-0.34255	-0.43258	-0.18172	-0.041008	-0.31391	-0.15324	-1.1488	-0.69118	-0.078027	-0.078299	-0.10842	2100
	0.31155	-0.24041	0.78255	-0.34285	-2.2426	1.063	1.8093	-0.42128	-0.80667	-1.434	-0.83385	-0.48572	-0.34165	-0.2736	-0.42261	-0.34255	1.2377	-0.18172	-0.041008	-0.31391	-0.15324	-0.1729	-0.82181	-0.078027	-0.078299	-0.10842	2145
	-0.90743	-0.24041	-0.23024	0.62013	-0.25123	0.63919	0.42152	-0.019278	1.1843	0.16775	-0.33405	-0.76708	-0.34165	-0.2736	-0.42261	1.0511	-0.43258	-0.18172	-0.041008	-0.31391	-0.15324	-0.1729	0.48448	-0.078027	-0.078299	-0.10842	485
	1.4962	-0.24041	-0.23024	-0.83947	1.2059	-1.3293	-0.43372	-0.48633	1.2688	0.75246	-0.41578	-0.25317	-0.34165	-0.2736	-0.42261	-0.34255	-0.43258	-0.18172	-0.041008	1.8508	-0.15324	-1.0403	-0.56055	-0.078027	-0.078299	-0.10842	1495
	-0.15201	-0.24041	-0.23024	0.073096	-0.49408	0.29744	-0.82099	-0.17197	-0.23014	1.6625	1.6028	0.18107	-0.34165	-0.2736	-0.42261	-0.34255	-0.43258	-0.18172	-0.041008	-0.31391	-0.15324	0.36924	-0.56055	-0.078027	-0.078299	-0.10842	654
	0.31155	2.1059	0.7441	-0.62772	-1.3683	1.2817	0.92175	-0.51739	-1.4985	-1.187	-0.2411	-0.1003	-0.34165	-0.2736	-0.42261	-0.34255	1.5975	-0.18172	-0.041008	-0.31391	-0.15324	-0.60662	0.092596	-0.078027	-0.078299	-0.10842	2153
	-1.5255	-0.24041	-0.23024	-1.1899	-0.97978	0.96727	-0.62736	-0.91481	-0.76824	1.6295	-0.49554	-0.48572	-0.34165	-0.2736	1.8372	-0.34255	-0.43258	-0.18172	-0.041008	-0.31391	-0.15324	-0.82348	-0.42992	-0.078027	-0.078299	-0.10842	1368
	0.87811	-0.24041	-0.23024	2.5436	0.33162	-1.0422	-0.91781	4.4148	0.02353	1.2836	-1.003	1.3065	-0.34165	-0.2736	-0.42261	-0.34255	-0.43258	2.9093	-0.041008	-0.31391	-0.15324	2.4294	1.007	-0.078027	-0.078299	-0.10842	1555
	-0.5984	-0.24041	-0.23024	-0.25462	0.088765	0.5435	0.11493	-0.49972	-0.27627	1.8642	0.011908	-0.76708	-0.34165	-0.2736	-0.42261	2.4447	2.0845	-0.18172	-0.041008	-0.31391	-0.15324	-0.064475	-0.42992	-0.078027	-0.078299	-0.10842	356
	1.2043	-0.24041	-0.23024	0.073096	0.91446	-0.044317	0.082652	0.038922	0.40788	-0.8699	0.60468	-0.1003	-0.34165	-0.2736	-0.42261	-0.34255	-0.43258	-0.18172	-0.041008	-0.31391	-0.15324	0.26081	0.22322	-0.078027	-0.078299	-0.10842	1102
	-0.61557	-0.24041	-0.23024	0.29242	-0.59122	0.21542	-0.22394	-0.17771	-0.56837	0.081284	-0.15724	-0.76708	-0.34165	-0.2736	-0.42261	-0.34255	0.43983	-0.18172	-0.041008	-0.31391	-0.15324	-0.1729	-0.82181	-0.078027	-0.078299	-0.10842	519
	0.13986	-0.24041	-0.23024	-0.43361	1.2545	0.96727	0.79266	-0.55276	0.72305	-0.01754	0.75701	0.69498	-0.34165	-0.2736	-0.42261	-0.34255	-0.43258	-0.18172	-0.041008	0.76842	-0.15324	-0.49819	0.22322	-0.078027	-0.078299	-0.10842	1771
	-0.1005	-0.24041	-0.23024	0.36048	-0.20266	0.33845	-0.75645	-0.08544	-1.0988	0.18011	0.18107	-0.48572	-0.34165	-0.2736	-0.42261	-0.34255	-0.43258	-0.18172	-0.041008	-0.31391	-0.15324	0.15238	-0.42992	-0.078027	-0.078299	-0.10842	113
	-0.031828	-0.24041	-0.23024	-0.16891	-0.73693	0.42047	-0.030303	-0.32057	-0.62987	0.019519	-0.49554	-0.76708	-0.34165	-0.2736	1.8372	-0.34255	-0.43258	-0.18172	-0.041008	-0.31391	-0.15324	-0.38976	-0.16866	-0.078027	-0.078299	-0.10842	1376
	-0.25502	-0.24041	-0.23024	-0.43361	0.38019	0.58451	-0.93395	-0.57964	0.56931	0.81423	0.011908	-0.76708	-0.34165	-0.2736	-0.42261	-0.34255	-0.43258	-0.18172	-0.041008	-0.31391	-0.15324	-0.1729	-0.29929	-0.078027	-0.078299	-0.10842	1328
	-0.5984	2.1059	-0.23024	-0.25462	0.33162	0.62552	0.69584	-0.017188	0.66156	1.1107	-0.32639	-0.48572	-0.34165	-0.2736	-0.42261	-0.34255	-0.43258	-0.18172	-0.041008	-0.31391	-0.15324	-0.71505	-0.95244	-0.078027	-0.078299	-0.10842	6
	0.96396	-0.24041	-0.23024	-1.1899	-0.10552	-0.46809	0.018106	-0.58384	-1.2679	2.8319	-0.83385	-0.76708	0.81619	-0.2736	-0.42261	-0.34255	-0.43258	-0.18172	-0.041008	-0.31391	-0.15324	-0.93191	-0.56055	-0.078027	-0.078299	-0.10842	2794
	1.8224	-0.24041	-0.23024	-1.752	1.0602	-3.8309	-1.0146	-0.86357	-3.451	0.3654	-1.6796	-0.76708	-0.34165	-0.2736	-0.42261	-0.34255	-0.43258	-0.18172	-0.041008	-0.31391	-0.15324	-1.3656	-0.95244	-0.078027	-0.078299	-0.10842	2306
	0.91245	-0.24041	-0.23024	1.1697	-0.34837	0.4068	0.29243	1.4753	0.64618	0.2954	0.85904	0.5665	0.81619	-0.2736	-0.42261	-0.34255	5.4296	-0.18172	-0.041008	-0.31391	-0.15324	1.562	1.7908	-0.078027	-0.078299	-0.10842	2925
	-0.34087	-0.24041	-0.23024	-3.5015	1.5944	0.98094	0.82493	-1.1391	0.35407	4.6478	-1.6796	-0.48572	-0.34165	-0.2736	-0.42261	2.4447	1.3858	-0.18172	-0.041008	-0.31391	-0.15324	-2.2331	-0.95244	-0.078027	-0.078299	-0.10842	2207
	0.43173	-0.24041	-0.23024	0.42854	-0.15409	0.037704	-0.09485	-0.062531	-0.35314	0.073048	0.011908	-0.76708	-0.34165	-0.2736	-0.42261	-0.34255	-0.43258	-0.18172	-0.041008	-0.31391	-0.15324	0.47767	0.22322	-0.078027	-0.078299	-0.10842	1123
	0.13986	-0.24041	-0.23024	-0.25462	0.47733	-0.15368	-0.49826	-0.46826	0.71537	-1.2158	0.43551	-0.1003	-0.34165	-0.2736	-0.42261	-0.34255	-0.43258	-0.18172	-0.041008	-0.31391	-0.15324	-0.60662	-0.038033	-0.078027	-0.078299	-0.10842	1009
	-2.3668	-0.24041	-0.23024	-0.83947	0.91446	1.8148	-0.25622	-0.76445	0.24646	-0.39225	-0.13123	0.6699	-0.34165	-0.2736	-0.42261	1.0511	-0.43258	2.9093	-0.041008	-0.31391	-0.15324	-1.1488	-0.038033	-0.078027	-0.078299	-0.10842	2151
	0.80944	-0.24041	-0.23024	-0.34285	-0.44551	0.4068	0.34084	-0.49572	0.64618	1.4319	-1.003	-0.76708	-0.34165	-0.2736	-0.42261	-0.34255	-0.43258	-0.18172	-0.041008	-0.31391	-0.15324	-0.71505	-0.95244	-0.078027	-0.078299	-0.10842	1915
	-2.4698	-0.24041	-0.23024	1.1697	-0.20266	0.85791	-0.91781	-0.15861	-0.045653	0.2254	1.6236	0.54074	-0.34165	2.3395	-0.42261	-0.34255	-0.43258	-0.18172	-0.041008	-0.31391	-0.15324	0.91139	0.092596	-0.078027	-0.078299	-0.10842	1680
	1.1356	-0.24041	-0.23024	0.55711	0.42876	0.010364	1.3252	1.1157	-0.98348	0.32011	-0.67234	-0.20435	-0.34165	-0.2736	-0.42261	1.0511	0.33078	-0.18172	-0.041008	0.76842	-0.15324	0.36924	-0.42992	-0.078027	-0.078299	-0.10842	3251
	0.68926	-0.24041	-0.23024	0.1462	0.72018	0.85791	0.30856	0.56177	0.02353	0.94599	-0.83385	-0.76708	1.974	-0.2736	-0.42261	2.4447	-0.43258	-0.18172	-0.041008	-0.31391	-0.15324	-0.28133	0.35385	-0.078027	-0.078299	-0.10842	1347
	-2.1436	-0.24041	-0.23024	-0.085721	-0.44551	1.0356	-0.90168	-0.79156	1.438	-1.0058	0.011908	-0.20435	-0.34165	-0.2736	-0.42261	-0.34255	-0.43258	-0.18172	-0.041008	-0.31391	-0.15324	-0.28133	-0.56055	-0.078027	-0.078299	-0.10842	3147
	-0.44388	-0.24041	-0.23024	0.21931	-0.10552	1.2543	-0.72418	-0.29353	-0.76824	-0.85755	1.0953	1.1101	-0.34165	-0.2736	-0.42261	-0.34255	-0.43258	-0.18172	-0.041008	-0.31391	-0.15324	0.043954	0.61511	-0.078027	-0.078299	-0.10842	1523
	1.1528	-0.24041	-0.23024	-0.62772	0.96303	-0.60479	-0.030303	-0.4144	-0.43769	-0.30578	-0.83385	-0.48572	-0.34165	-0.2736	-0.42261	-0.34255	-0.43258	-0.18172	-0.041008	-0.31391	-0.15324	-0.82348	-0.82181	-0.078027	-0.078299	-0.10842	1931
	1.1528	-0.24041	-0.23024	-0.43361	-1.7083	0.80323	-0.54667	-0.4531	1.2919	-0.49519	-0.74855	-0.1003	-0.34165	-0.2736	-0.42261	1.0511	0.5331	-0.18172	-0.041008	-0.31391	-0.15324	0.26081	-0.29929	-0.078027	-0.078299	-0.10842	2190
	0.10552	-0.24041	2.17	-0.5294	-2.0969	1.6644	0.5022	-0.59493	-0.89123	-1.2775	-0.2411	0.61531	-0.34165	-0.2736	-0.42261	-0.34255	1.5925	-0.18172	-0.041008	2.9331	-0.15324	-0.38976	0.092596	-0.078027	-0.078299	-0.10842	3171
	-0.46105	-0.24041	-0.23024	-1.1899	-0.10552	1.8422	1.0508	-0.75815	-0.21477	-0.083423	1.2827	1.7472	-0.34165	-0.2736	-0.42261	-0.34255	-0.43258	-0.18172	-0.041008	0.76842	-0.15324	-1.0403	0.35385	-0.078027	-0.078299	-0.10842	100
	-0.15201	2.1059	5.7889	0.85458	-0.7855	0.62552	-0.75645	0.12045	0.13884	0.36952	0.33341	-0.20435	-0.34165	-0.2736	-0.42261	-0.34255	1.3818	-0.18172	-0.041008	-0.31391	-0.15324	0.47767	-0.56055	-0.078027	-0.078299	-0.10842	478
	0.31155	-0.24041	-0.23024	-0.16891	-0.68836	-0.90554	1.309	-0.34887	-0.27627	0.72776	0.77383	-0.1003	0.81619	-0.2736	-0.42261	-0.34255	-0.43258	-0.18172	-0.041008	-0.31391	-0.15324	-0.064475	-0.038033	-0.078027	-0.078299	-0.10842	2101
	0.65492	4.4522	1.9209	1.3588	-1.9026	0.73488	-0.32076	1.4321	1.0767	0.24187	2.6374	2.5669	-0.34165	-0.2736	-0.42261	-0.34255	-0.43258	-0.18172	-0.041008	-0.31391	-0.15324	1.6704	2.3133	-0.078027	-0.078299	-0.10842	2315
	-0.40954	-0.24041	-0.23024	-0.16891	-0.88264	1.0356	-0.59508	-0.16279	-1.3986	-0.25225	-1.189	0.18107	-0.34165	-0.2736	1.8372	1.0511	0.26959	2.9093	-0.041008	-0.31391	6.5221	-0.49819	-0.42992	-0.078027	-0.078299	3.58	2666
	-0.23785	-0.24041	-0.23024	0.91004	-0.44551	-0.19469	-0.17553	0.42069	-0.53763	0.10187	-0.15724	-0.76708	-0.34165	-0.2736	-0.42261	-0.34255	-0.43258	-0.18172	-0.041008	-0.31391	-0.15324	0.26081	0.22322	-0.078027	-0.078299	-0.10842	331
	-0.42671	-0.24041	-0.23024	0.68063	0.040194	0.47515	0.0019696	-0.15361	0.76918	-0.98108	1.3651	-0.48572	-0.34165	-0.2736	-0.42261	-0.34255	3.329	-0.18172	-0.041008	5.0977	-0.15324	0.91139	-0.82181	-0.078027	-0.078299	-0.10842	3098
	-0.13484	-0.24041	-0.23024	-0.83947	0.18591	-1.0559	1.422	-0.62077	-0.29933	0.63305	0.33341	-0.48572	-0.34165	-0.2736	-0.42261	-0.34255	-0.43258	-0.18172	-0.041008	-0.31391	-0.15324	-0.60662	-0.56055	-0.078027	-0.078299	-0.10842	1581
	0.63775	-0.24041	-0.23024	-0.43361	0.91446	0.57084	0.16334	-0.44019	-0.86817	-0.69284	0.58786	0.18107	-0.34165	-0.2736	-0.42261	-0.34255	-0.43258	-0.18172	-0.041008	-0.31391	-0.15324	-0.49819	0.22322	-0.078027	-0.078299	-0.10842	103
	-0.61557	-0.24041	-0.23024	0.073096	0.5259	-0.6458	-0.59508	-0.022664	-0.16865	1.226	-0.88328	-0.48572	4.2897	-0.2736	-0.42261	1.0511	-0.43258	-0.18172	-0.041008	-0.31391	-0.15324	-0.60662	0.61511	-0.078027	-0.078299	-0.10842	796
	-1.4053	-0.24041	-0.23024	-2.2764	0.23448	2.0199	-0.25622	-1.0636	-0.46076	0.093637	-0.15579	1.9001	0.81619	-0.2736	-0.42261	-0.34255	-0.43258	-0.18172	-0.041008	-0.31391	-0.15324	-1.7993	0.48448	-0.078027	-0.078299	-0.10842	1499
	-1.1135	-0.24041	-0.23024	1.7419	-0.83407	-3.9813	-1.0146	1.1675	-0.23783	0.34481	4.7482	-0.76708	-0.34165	-0.2736	4.097	-0.34255	1.5131	-0.18172	-0.041008	-0.31391	-0.15324	3.4053	-0.42992	24.807	-0.078299	-0.10842	2942
	-0.3237	-0.24041	-0.23024	-0.62772	0.5259	0.024034	-0.54667	-0.68561	1.5225	1.2425	0.35022	-0.76708	-0.34165	-0.2736	-0.42261	-0.34255	-0.43258	-0.18172	-0.041008	-0.31391	-0.15324	-0.1729	-0.56055	-0.078027	-0.078299	-0.10842	2412
	-0.58123	-0.24041	-0.23024	-1.4571	0.91446	-0.72782	1.3574	-0.94018	1.4149	2.8031	0.011908	-0.48572	-0.34165	2.3395	-0.42261	-0.34255	-0.43258	-0.18172	-0.041008	-0.31391	-0.15324	-0.82348	-0.82181	-0.078027	-0.078299	-0.10842	1675
	-2.0749	-0.24041	-0.23024	-0.5294	-0.44551	1.4867	-0.28849	-0.73418	0.20802	1.9795	-0.39188	0.18107	-0.34165	-0.2736	1.8372	-0.34255	-0.43258	-0.18172	-0.041008	-0.31391	-0.15324	-0.93191	-0.29929	-0.078027	-0.078299	-0.10842	2250
	-0.51255	9.1447	-0.23024	0.55711	-1.854	1.145	1.2768	0.024478	1.7224	0.05246	2.9886	2.5669	-0.34165	-0.2736	-0.42261	2.4447	-0.43258	-0.18172	-0.041008	-0.31391	-0.15324	0.15238	2.4439	-0.078027	-0.078299	-0.10842	3095
	-0.27219	-0.24041	-0.23024	0.21931	-0.20266	0.25643	-0.24008	-0.29432	-0.9681	-0.25637	-0.32639	-0.48572	-0.34165	2.3395	-0.42261	-0.34255	-0.43258	-0.18172	-0.041008	-0.31391	-0.15324	0.043954	-0.29929	-0.078027	-0.078299	-0.10842	1456
	0.5004	-0.24041	-0.23024	-0.5294	-1.4655	1.0356	0.1472	-0.53861	0.68462	0.77717	-1.1721	-0.76708	-0.34165	-0.2736	-0.42261	-0.34255	-0.43258	-0.18172	-0.041008	-0.31391	-0.15324	-0.064475	-0.42992	-0.078027	-0.078299	-0.10842	1547
	-0.78725	2.1059	-0.23024	-0.73107	0.67161	0.33845	-0.6919	-0.78471	0.35407	-0.07107	-1.1721	-0.48764	-0.34165	-0.2736	-0.42261	-0.34255	0.10478	-0.18172	-0.041008	-0.31391	6.5221	-0.93191	-0.69118	-0.078027	-0.078299	1.7358	2351
	0.036846	-0.24041	-0.23024	-1.321	-0.2998	0.20175	-0.38531	-0.88558	-0.56069	1.3372	-0.3432	-0.48572	-0.34165	-0.2736	-0.42261	-0.34255	-0.43258	-0.18172	-0.041008	-0.31391	-0.15324	-1.1488	-0.95244	-0.078027	-0.078299	-0.10842	1922
	-0.54689	-0.24041	-0.23024	1.8579	-0.83407	0.70754	1.9384	2.0677	1.0997	-0.14107	1.9997	1.5146	1.974	-0.2736	-0.42261	1.0511	-0.43258	-0.18172	-0.041008	-0.31391	-0.15324	1.8872	3.4889	-0.078027	-0.078299	-0.10842	3248
	0.86095	-0.24041	-0.23024	0.49409	-0.2998	-1.9171	-0.74031	0.5274	-0.99116	-0.28931	-1.003	-0.76708	-0.34165	-0.2736	-0.42261	-0.34255	-0.43258	-0.18172	-0.041008	-0.31391	-0.15324	0.043954	0.61511	-0.078027	-0.078299	-0.10842	290
	-0.16918	-0.24041	-0.23024	0.68063	-0.10552	0.43414	-0.20781	0.056911	0.26952	0.41481	-0.15724	-0.20435	-0.34165	4.9525	-0.42261	-0.34255	-0.43258	-0.18172	-0.041008	-0.31391	-0.15324	0.5861	-0.16866	-0.078027	-0.078299	-0.10842	1193
	-0.40954	-0.24041	-0.23024	1.1697	-1.0769	1.2954	-0.14326	0.747	0.23877	0.10187	0.36459	1.9	-0.34165	-0.2736	4.097	2.4447	-0.43258	-0.18172	-0.041008	0.76842	-0.15324	1.1282	2.5745	-0.078027	-0.078299	-0.10842	3236
	-0.49538	-0.24041	-0.23024	0.85458	-0.63979	-1.548	-0.1594	0.44418	-1.5293	0.6454	-1.1721	-0.76708	-0.34165	-0.2736	-0.42261	-0.34255	-0.43258	-0.18172	-0.041008	-0.31391	-0.15324	-0.38976	1.5295	-0.078027	-0.078299	-0.10842	495
	0.74076	-0.24041	-0.23024	0.073096	-0.59122	0.24276	0.29243	-0.20684	-0.43001	-0.73401	-0.6647	-0.71828	-0.34165	-0.2736	-0.42261	-0.34255	0.7665	-0.18172	-0.041008	2.9331	-0.15324	0.15238	-0.16866	-0.078027	-0.078299	-0.10842	3219
	0.31155	-0.24041	-0.23024	0.073096	0.088765	-0.30405	-0.93395	-0.28866	0.59237	-0.78754	-0.49554	-0.1003	-0.34165	-0.2736	1.8372	-0.34255	0.25973	-0.18172	-0.041008	-0.31391	-0.15324	0.26081	0.87637	-0.078027	-0.078299	-0.10842	987
	1.8052	-0.24041	-0.23024	0.073096	1.643	-0.55011	3.1486	-0.051499	0.15421	-1.2734	-0.32639	-0.76708	-0.34165	-0.2736	-0.42261	-0.34255	-0.43258	-0.18172	-0.041008	-0.31391	-0.15324	0.26081	-0.29929	-0.078027	-0.078299	-0.10842	921
	-1.3195	2.1059	-0.23024	-0.34285	0.47733	-1.5344	-1.0146	-0.38501	-1.7676	0.32011	-0.32639	-0.48572	-0.34165	-0.2736	-0.42261	-0.34255	-0.43258	-0.18172	-0.041008	-0.31391	-0.15324	-0.71505	-0.95244	-0.078027	-0.078299	-0.10842	5
	-0.34087	-0.24041	-0.23024	-3.8368	6.1115	0.62552	-0.62736	-1.1391	7.8567	1.1642	-0.95784	-0.15633	-0.34165	-0.2736	-0.42261	-0.34255	-0.43258	2.9093	-0.041008	-0.31391	-0.15324	-2.2331	-0.56055	-0.078027	-0.078299	-0.10842	2202
	-0.30653	-0.24041	-0.23024	1.0159	1.0602	0.37946	0.3247	0.73655	0.53088	1.0983	-0.15724	1.3066	0.81619	-0.2736	-0.42261	2.4447	-0.43258	-0.18172	-0.041008	-0.31391	-0.15324	0.47767	0.092596	-0.078027	-0.078299	-0.10842	2941
	1.1528	-0.24041	-0.23024	-0.43361	-1.2712	0.72121	1.1638	-0.46546	1.5994	-1.7264	-1.3413	-0.76708	-0.34165	-0.2736	-0.42261	-0.34255	1.6483	-0.18172	-0.041008	-0.31391	-0.15324	0.26081	-0.42992	-0.078027	-0.078299	-0.10842	10
	0.12269	-0.24041	-0.23024	-0.34285	-0.49408	-0.12634	-0.38531	-0.42797	0.31564	2.8113	-0.15724	-0.76708	-0.34165	-0.2736	-0.42261	-0.34255	-0.43258	-0.18172	-0.041008	-0.31391	-0.15324	-0.064475	-0.29929	-0.078027	-0.078299	-0.10842	1024
	0.19136	2.1059	5.2797	0.62013	-0.34837	-0.60479	-0.98236	0.16186	-0.46076	0.23776	0.33341	0.076994	-0.34165	-0.2736	-0.42261	-0.34255	1.3369	-0.18172	-0.041008	-0.31391	-0.15324	0.36924	-0.95244	-0.078027	-0.078299	-0.10842	762
	-1.4053	-0.24041	-0.23024	-0.43361	-0.34837	-0.71415	-0.95009	-0.55556	-1.1449	0.1554	0.011908	0.18107	-0.34165	-0.2736	-0.42261	-0.34255	-0.43258	2.9093	-0.041008	-0.31391	-0.15324	-0.49819	-0.56055	-0.078027	-0.078299	-0.10842	1644
	-0.01466	-0.24041	-0.23024	-0.085721	0.23448	-0.61846	-0.22394	-0.27956	-0.82973	0.80188	-0.5794	-0.1003	-0.34165	-0.2736	-0.42261	-0.34255	-0.43258	-0.18172	-0.041008	-0.31391	-0.15324	-1.0403	0.092596	-0.078027	-0.078299	-0.10842	1623
	0.31155	-0.24041	0.89077	-0.085721	-1.9998	1.1587	2.4386	-0.083245	-0.29164	0.2007	-0.2411	-0.1003	0.81619	-0.2736	-0.42261	-0.34255	-0.43258	-0.18172	-0.041008	-0.31391	-0.15324	-0.1729	-0.42992	-0.078027	-0.078299	-0.10842	2317
	-0.11767	-0.24041	-0.23024	0.21931	0.47733	0.33845	-0.014167	-0.098747	-0.39157	1.3907	1.4504	-0.1003	-0.34165	-0.2736	1.8372	-0.34255	-0.43258	-0.18172	-0.041008	-0.31391	-0.15324	0.47767	0.092596	-0.078027	-0.078299	-0.10842	1116
	-2.4183	-0.24041	-0.23024	-0.16891	0.57447	0.87158	-0.85327	-0.54559	0.53856	-0.16578	0.56318	0.25938	-0.34165	-0.2736	-0.42261	1.0511	-0.43258	-0.18172	-0.041008	-0.31391	6.5221	-0.71505	-0.42992	-0.078027	-0.078299	10.957	2060
	-2.5556	-0.24041	-0.23024	-0.95039	0.088765	0.89892	0.066516	-0.15211	0.13884	2.0207	-0.32125	-0.76708	-0.34165	-0.2736	-0.42261	-0.34255	-0.43258	-0.18172	-0.041008	-0.31391	-0.15324	-1.0403	-0.42992	7.3875	9.9104	-0.10842	2844
	-0.27219	-0.24041	-0.23024	0.85458	-0.54265	-1.3156	-0.88554	-0.28239	1.0536	0.42717	0.68852	-0.50486	0.81619	-0.2736	-0.42261	-0.34255	1.1341	-0.18172	-0.041008	-0.31391	-0.15324	1.0198	-0.69118	-0.078027	-0.078299	-0.10842	1427
	0.31155	-0.24041	-0.23024	0.55711	0.18591	0.51616	0.16334	-0.078456	0.59237	-0.12048	1.1121	-0.1003	-0.34165	-0.2736	1.8372	-0.34255	-0.43258	-0.18172	-0.041008	-0.31391	-0.15324	0.5861	0.22322	-0.078027	-0.078299	-0.10842	1108
	2.9899	-0.24041	-0.23024	-2.4781	0.96303	-3.6259	4.4557	-1.1391	4.3206	0.44776	-1.6796	-0.76708	-0.34165	-0.2736	-0.42261	-0.34255	-0.43258	-0.18172	-0.041008	-0.31391	-0.15324	-1.4741	-0.95244	-0.078027	-0.078299	-0.10842	2242
	0.31155	-0.24041	-0.23024	-0.085721	1.4487	1.0356	-0.25622	0.11508	0.83067	1.0736	-1.1721	0.18107	-0.34165	2.3395	-0.42261	-0.34255	-0.43258	2.9093	-0.041008	-0.31391	-0.15324	-0.49819	-0.29929	-0.078027	-0.078299	-0.10842	836
	-0.83876	-0.24041	-0.23024	-1.321	0.33162	1.268	0.27629	-0.82355	0.58469	0.86364	-1.1721	-0.22351	-0.34165	-0.2736	-0.42261	-0.34255	-0.43258	-0.18172	-0.041008	-0.31391	-0.15324	-1.5825	-0.95244	-0.078027	-0.078299	-0.10842	2359
	-1.2336	-0.24041	-0.23024	-0.5294	-0.83407	-0.59112	-0.85327	-0.56868	-1.8598	-0.72166	-0.49554	-0.76708	-0.34165	-0.2736	1.8372	-0.34255	0.28292	-0.18172	-0.041008	-0.31391	-0.15324	-0.60662	0.61511	-0.078027	-0.078299	-0.10842	972
	-0.80442	-0.24041	-0.23024	-0.25462	-0.49408	-1.9445	-1.0146	-0.43432	-0.20708	1.8889	-1.6796	-0.20435	-0.34165	-0.2736	-0.42261	-0.34255	-0.43258	-0.18172	-0.041008	-0.31391	-0.15324	-1.2572	-0.16866	-0.078027	-0.078299	-0.10842	2115
	1.376	-0.24041	-0.23024	0.21931	0.47733	0.037704	1.777	-0.1674	0.55394	0.43129	-0.49554	-0.76708	-0.34165	-0.2736	-0.42261	-0.34255	-0.43258	-0.18172	-0.041008	-0.31391	-0.15324	0.36924	-0.56055	-0.078027	-0.078299	-0.10842	582
	0.87811	2.1059	-0.23024	0.42854	0.47733	-1.3293	-1.0146	-0.026976	0.11578	1.0778	0.011908	-0.76708	1.974	-0.2736	-0.42261	-0.34255	-0.43258	-0.18172	-0.041008	-0.31391	-0.15324	0.36924	-0.16866	-0.078027	-0.078299	-0.10842	552
	-0.22068	-0.24041	-0.23024	0.42854	0.18591	-0.030647	-0.40144	-0.32678	0.65387	-0.93578	0.68852	-0.22351	-0.34165	-0.2736	-0.42261	-0.34255	1.5674	-0.18172	-0.041008	-0.31391	-0.15324	0.69453	-0.69118	-0.078027	-0.078299	-0.10842	1420
	-0.56406	-0.24041	-0.23024	1.0689	-0.7855	0.66653	-0.59508	0.079583	-0.099463	-0.26048	0.35022	-0.20435	-0.34165	2.3395	1.8372	-0.34255	-0.43258	-0.18172	-0.041008	-0.31391	-0.15324	1.2367	0.22322	-0.078027	-0.078299	-0.10842	46
	-0.30653	-0.24041	-0.23024	0.1462	-0.20266	0.77589	-0.72418	-0.33829	-0.69137	-0.28519	1.2645	0.44329	-0.34165	-0.2736	-0.42261	-0.34255	-0.43258	-0.18172	-0.041008	-0.31391	-0.15324	0.043954	0.35385	-0.078027	-0.078299	-0.10842	122
	0.87811	-0.24041	-0.23024	-0.0050517	-0.2998	-3.0244	-1.0146	0.11453	-1.2602	2.7042	-1.6796	-0.76708	-0.34165	-0.2736	-0.42261	-0.34255	-0.43258	-0.18172	-0.041008	-0.31391	-0.15324	-1.1488	-0.95244	-0.078027	-0.078299	-0.10842	1917
	1.17	-0.24041	-0.23024	2.6848	0.5259	-1.0559	-0.8694	4.8363	0.1004	1.3701	-1.003	0.35836	0.81619	-0.2736	-0.42261	-0.34255	-0.43258	-0.18172	-0.041008	-0.31391	-0.15324	2.9715	1.6601	-0.078027	-0.078299	-0.10842	155
	0.4489	4.4522	1.4844	0.073096	-1.7083	0.92626	-0.61122	0.4155	-0.8528	0.085401	1.7063	1.9001	0.81619	-0.2736	-0.42261	-0.34255	1.2091	-0.18172	-0.041008	-0.31391	-0.15324	0.26081	1.1376	-0.078027	-0.078299	-0.10842	1824
	-0.90743	4.4522	1.1513	-0.0050517	-0.7855	1.0356	-0.3369	-0.1543	-1.0219	-1.0593	-1.003	-0.48572	-0.34165	-0.2736	-0.42261	2.4447	2.0406	-0.18172	-0.041008	-0.31391	-0.15324	-0.28133	0.48448	-0.078027	-0.078299	-0.10842	3249
	0.46606	4.4522	4.4275	-0.085721	-0.7855	0.28377	1.1477	-0.2024	-0.20708	-0.85343	-1.6668	-0.1003	0.81619	-0.2736	-0.42261	2.4447	-0.43258	2.9093	-0.041008	-0.31391	-0.15324	-0.38976	1.2683	-0.078027	-0.078299	-0.10842	1970
	-0.75291	-0.24041	-0.23024	0.91004	-0.2998	0.6802	-0.85327	-0.044648	-0.41463	0.53834	0.68852	-0.48572	-0.34165	2.3395	1.8372	-0.34255	-0.43258	-0.18172	-0.041008	-0.31391	-0.15324	0.91139	0.35385	-0.078027	-0.078299	-0.10842	740
	0.31155	-0.24041	-0.23024	-0.085721	0.13733	-0.34506	-0.40144	-0.10851	-0.81436	-0.61872	0.51935	0.18107	-0.34165	-0.2736	-0.42261	-0.34255	-0.43258	-0.18172	-0.041008	-0.31391	-0.15324	0.36924	-0.29929	-0.078027	-0.078299	-0.10842	3082
	-1.268	-0.24041	-0.23024	0.073096	-0.44551	-1.4113	0.38925	-0.37348	-0.63756	1.4483	1.1992	-0.76708	-0.34165	-0.2736	-0.42261	-0.34255	-0.43258	-0.18172	-0.041008	-0.31391	-0.15324	0.043954	-0.42992	-0.078027	-0.078299	-0.10842	1876
	0.088353	-0.24041	-0.23024	-0.83947	0.040194	-0.63213	1.1154	-0.38062	-1.2448	-1.3887	0.16426	-0.48572	-0.34165	-0.2736	-0.42261	-0.34255	-0.43258	-0.18172	-0.041008	-0.31391	-0.15324	-0.60662	-0.95244	-0.078027	-0.078299	-0.10842	1467
	0.60341	-0.24041	-0.23024	-1.752	-0.34837	-0.52277	-0.65963	-0.86288	-2.3825	-0.38401	-1.0198	-0.48572	-0.34165	-0.2736	-0.42261	-0.34255	-0.43258	-0.18172	-0.041008	-0.31391	-0.15324	-1.3656	-0.42992	-0.078027	-0.078299	-0.10842	1464
	0.31155	-0.24041	-0.23024	0.42854	-0.0083761	-1.2063	-0.8694	-0.36409	1.7454	0.31599	0.35022	-0.50486	-0.34165	-0.2736	-0.42261	-0.34255	-0.43258	-0.18172	-0.041008	-0.31391	-0.15324	0.36924	-0.82181	-0.078027	-0.078299	-0.10842	1388
	-1.9204	-0.24041	-0.23024	-1.1899	-0.83407	-0.82351	-1.0146	-0.97444	-0.76055	0.16364	-0.15724	-0.76708	-0.34165	-0.2736	4.097	-0.34255	-0.43258	-0.18172	-0.041008	-0.31391	-0.15324	-0.49819	-0.42992	-0.078027	-0.078299	-0.10842	2388
	-0.13484	-0.24041	-0.23024	0.1462	-0.0083761	-0.80984	1.0831	-0.28298	0.20033	-1.4011	-0.077468	0.009055	-0.34165	-0.2736	-0.42261	-0.34255	-0.43258	-0.18172	-0.041008	-0.31391	-0.15324	-0.1729	-0.95244	-0.078027	-0.078299	-0.10842	3199
	-0.15201	-0.24041	-0.23024	1.7797	-0.59122	0.29744	1.9384	2.3296	1.0305	-0.20284	1.6211	1.5146	1.974	-0.2736	-0.42261	-0.34255	0.25825	-0.18172	-0.041008	-0.31391	-0.15324	1.8872	3.0971	-0.078027	-0.078299	-0.10842	3244
	-0.40954	-0.24041	-0.23024	1.1193	-0.0083761	-0.044317	0.64743	0.81565	-0.49919	0.46834	1.2718	-0.48572	0.81619	-0.2736	-0.42261	-0.34255	-0.43258	-0.18172	-0.041008	-0.31391	-0.15324	1.1282	0.35385	14.853	-0.078299	-0.10842	675
	0.80944	-0.24041	1.7726	0.36048	-0.59122	1.2133	0.6313	0.53685	0.52319	0.11011	2.1285	1.5147	-0.34165	-0.2736	-0.42261	-0.34255	3.0714	-0.18172	-0.041008	-0.31391	-0.15324	0.91139	0.092596	-0.078027	-0.078299	-0.10842	1820
	1.685	-0.24041	-0.23024	-0.73107	-0.10552	-0.94655	-0.46599	-0.32171	0.17727	3.1778	-0.071934	-0.1003	-0.34165	-0.2736	-0.42261	-0.34255	-0.43258	-0.18172	-0.041008	-0.31391	-0.15324	-0.28133	-0.56055	-0.078027	-0.078299	-0.10842	666
	-1.2336	-0.24041	-0.23024	-0.5294	-0.34837	0.99461	0.5022	-0.63797	-0.81436	0.8307	-0.49554	-0.48572	-0.34165	2.3395	-0.42261	-0.34255	-0.43258	-0.18172	-0.041008	-0.31391	-0.15324	-0.82348	-0.69118	-0.078027	-0.078299	-0.10842	2230
	-1.8861	-0.24041	-0.23024	-0.16891	0.13733	0.16074	-0.83713	-0.56109	-0.7913	-1.2528	-0.49554	-0.76708	1.974	-0.2736	1.8372	-0.34255	0.22025	-0.18172	-0.041008	-0.31391	-0.15324	-0.38976	1.1376	-0.078027	-0.078299	-0.10842	1171
	0.1742	-0.24041	-0.23024	0.36048	-0.93121	-0.098997	-0.90168	-0.010574	-0.23014	0.45599	0.50256	-0.48572	-0.34165	-0.2736	-0.42261	-0.34255	-0.43258	-0.18172	-0.041008	-0.31391	-0.15324	0.80296	-0.42992	-0.078027	-0.078299	-0.10842	624
	0.13986	-0.24041	-0.23024	-0.34285	-0.63979	0.57084	-0.82099	-0.47078	0.68462	-0.066952	0.097214	0.18107	-0.34165	-0.2736	1.8372	-0.34255	-0.43258	-0.18172	-0.041008	-0.31391	-0.15324	-0.38976	-0.56055	-0.078027	-0.078299	-0.10842	2171
	-0.34087	-0.24041	-0.23024	0.073096	-0.73693	1.1313	-0.54667	-0.22496	-0.084089	-0.21931	-0.49554	-0.76708	-0.34165	-0.2736	-0.42261	-0.34255	-0.43258	-0.18172	-0.041008	-0.31391	-0.15324	-0.28133	-0.82181	-0.078027	-0.078299	-0.10842	85
	0.63775	-0.24041	-0.23024	-0.25462	-0.15409	-0.044317	-0.85327	-0.42128	1.1843	0.77305	-0.15724	-0.76708	-0.34165	-0.2736	-0.42261	-0.34255	-0.43258	-0.18172	-0.041008	-0.31391	-0.15324	0.15238	-0.42992	-0.078027	-0.078299	-0.10842	1064
	-0.15201	-0.24041	-0.23024	-0.0050517	0.38019	0.72121	-0.80486	-0.044727	0.24646	-1.3928	0.097214	-0.1003	-0.34165	-0.2736	1.8372	-0.34255	-0.43258	-0.18172	-0.041008	-0.31391	-0.15324	-0.28133	-0.038033	-0.078027	-0.078299	-0.10842	1036
	0.39739	-0.24041	-0.23024	1.1193	-0.54265	-1.6984	1.0186	1.2944	-1.191	-1.6646	-0.49554	-0.76708	-0.34165	-0.2736	-0.42261	1.0511	-0.43258	-0.18172	-0.041008	-0.31391	-0.15324	0.47767	0.61511	-0.078027	-0.078299	-0.10842	1679
	1.0155	-0.24041	-0.23024	-0.085721	0.5259	0.14706	0.51834	-0.20972	0.61543	-0.81225	0.60468	-0.1003	-0.34165	-0.2736	-0.42261	-0.34255	-0.43258	-0.18172	-0.041008	-0.31391	-0.15324	0.043954	-0.038033	-0.078027	-0.078299	-0.10842	455
	-1.2336	-0.24041	-0.23024	-0.5294	-0.34837	0.91259	-0.95009	-0.67326	-0.21477	-0.79166	-0.49554	0.5665	-0.34165	-0.2736	1.8372	-0.34255	0.21729	-0.18172	-0.041008	-0.31391	-0.15324	-0.38976	0.74574	-0.078027	-0.078299	-0.10842	979
	-2.0062	-0.24041	-0.23024	0.29242	-0.056946	1.1176	-0.56281	-0.39461	-0.36082	-0.22754	-0.6647	-0.20435	-0.34165	-0.2736	-0.42261	-0.34255	-0.43258	-0.18172	-0.041008	-0.31391	6.5221	-0.064475	-0.42992	-0.078027	-0.078299	3.58	3202
	1.2387	-0.24041	-0.23024	-0.0050517	0.18591	0.74855	0.050379	0.17844	0.10809	-0.28931	-0.41025	-0.1003	1.974	-0.2736	-0.42261	-0.34255	2.909	-0.18172	-0.041008	-0.31391	-0.15324	0.26081	0.35385	-0.078027	-0.078299	-0.10842	913
	0.10552	-0.24041	2.3566	-0.43361	-2.194	1.186	0.48607	-0.5653	-0.46076	-0.56931	-1.3413	-0.76708	-0.34165	-0.2736	-0.42261	-0.34255	-0.43258	-0.18172	-0.041008	-0.31391	-0.15324	-0.38976	0.092596	-0.078027	-0.078299	-0.10842	1958
	-0.01466	-0.24041	-0.23024	-0.085721	-0.056946	-0.42708	0.56675	-0.36123	0.65387	0.74835	0.18109	-0.76708	-0.34165	-0.2736	-0.42261	-0.34255	-0.43258	-0.18172	-0.041008	-0.31391	-0.15324	0.043954	0.22322	-0.078027	-0.078299	-0.10842	3066
	0.19136	2.1059	5.2797	0.62013	-0.34837	-0.67314	-0.24008	0.1267	-0.030279	-0.042246	0.011908	-0.20435	-0.34165	-0.2736	-0.42261	-0.34255	1.3384	-0.18172	-0.041008	-0.31391	-0.15324	0.26081	-0.95244	-0.078027	-0.078299	-0.10842	770
	-1.3538	-0.24041	-0.23024	2.1755	0.76875	-1.5754	0.066516	1.4943	-0.7298	-0.63107	-0.32639	-0.66946	11.237	-0.2736	-0.42261	10.806	-0.43258	-0.18172	-0.041008	1.8508	-0.15324	1.3451	3.3583	-0.078027	-0.078299	-0.10842	2911
	0.071184	-0.24041	-0.23024	-1.1899	1.0602	-0.098997	-0.61122	-0.78006	1.1612	0.95423	-1.003	-0.48572	-0.34165	2.3395	-0.42261	-0.34255	-0.43258	-0.18172	-0.041008	-0.31391	-0.15324	-1.2572	-0.56055	-0.078027	-0.078299	-0.10842	1666
	1.0841	-0.24041	-0.23024	2.5738	0.47733	-0.93288	-0.98236	4.4234	0.17727	1.3536	-1.003	0.076994	1.974	-0.2736	-0.42261	-0.34255	-0.43258	-0.18172	-0.041008	-0.31391	-0.15324	2.7547	1.3989	-0.078027	-0.078299	-0.10842	152
	-0.34087	-0.24041	-0.23024	-0.83947	-0.0083761	-0.79617	1.2283	-0.51427	-1.9213	-0.54048	-0.16686	0.26074	-0.34165	-0.2736	-0.42261	-0.34255	-0.43258	-0.18172	-0.041008	0.76842	-0.15324	-1.2572	-0.16866	-0.078027	-0.078299	-0.10842	3165
	-0.066166	-0.24041	-0.23024	0.55711	0.42876	0.44781	0.42152	0.011648	0.34639	-0.7999	0.35022	-0.76708	-0.34165	-0.2736	-0.42261	-0.34255	-0.43258	-0.18172	-0.041008	-0.31391	-0.15324	0.47767	-0.29929	-0.078027	-0.078299	-0.10842	1128
	-0.52972	4.4522	1.4409	-0.085721	-0.49408	0.35212	-0.3369	0.040695	-1.5831	-0.95225	-1.003	0.18107	-0.34165	-0.2736	-0.42261	-0.34255	1.7366	-0.18172	-0.041008	-0.31391	-0.15324	-0.28133	0.48448	-0.078027	-0.078299	-0.10842	3017
	-1.9204	-0.24041	-0.23024	-1.321	0.28305	1.186	0.19561	-0.72979	4.4205	-1.2693	0.0022869	0.26074	-0.34165	-0.2736	-0.42261	-0.34255	-0.43258	-0.18172	-0.041008	0.76842	-0.15324	-1.2572	-0.95244	-0.078027	-0.078299	-0.10842	2875
	0.55191	-0.24041	-0.23024	0.42854	0.040194	0.037704	-0.93395	-0.075282	-0.022592	0.30776	0.35022	-0.76708	-0.34165	-0.2736	-0.42261	-0.34255	-0.43258	-0.18172	-0.041008	-0.31391	-0.15324	0.36924	-0.038033	-0.078027	-0.078299	-0.10842	1130
	0.002509	-0.24041	-0.23024	0.073096	0.13733	-0.75516	0.82493	-0.094673	-0.52225	-1.0964	1.0268	-0.76708	-0.34165	-0.2736	-0.42261	-0.34255	1.784	-0.18172	-0.041008	-0.31391	-0.15324	0.36924	-0.95244	-0.078027	-0.078299	-0.10842	136
	-0.54689	-0.24041	-0.23024	-2.4781	2.5173	0.31111	-0.25622	-1.0427	-0.36082	-1.1046	-1.003	0.18107	-0.34165	-0.2736	-0.42261	-0.34255	-0.43258	-0.18172	-0.041008	-0.31391	-0.15324	-1.5825	-0.56055	-0.078027	-0.078299	-0.10842	2044
	-0.083335	-0.24041	-0.23024	1.7419	-0.59122	0.74855	0.43766	1.4538	0.16958	0.093637	1.803	1.2333	4.2897	-0.2736	-0.42261	2.4447	1.0932	-0.18172	-0.041008	-0.31391	-0.15324	1.562	4.1421	-0.078027	-0.078299	-0.10842	2914
	1.4619	-0.24041	-0.23024	-0.34285	1.8373	-0.55011	-0.9985	-0.39509	-0.78361	-0.91931	-0.2411	0.74379	-0.34165	-0.2736	-0.42261	-0.34255	-0.43258	-0.18172	-0.041008	2.9331	-0.15324	-0.49819	-0.29929	-0.078027	-0.078299	-0.10842	3227
	-0.99328	-0.24041	-0.23024	-1.0664	0.96303	-0.41341	-0.74031	-0.81257	2.1605	0.5054	-0.14296	0.0031031	-0.34165	-0.2736	-0.42261	-0.34255	-0.43258	-0.18172	-0.041008	1.8508	-0.15324	-1.2572	-0.69118	-0.078027	-0.078299	-0.10842	2285
	0.43173	-0.24041	-0.23024	0.29242	-0.25123	-0.70048	-0.95009	0.097413	-0.14559	0.55482	0.84087	-0.48572	-0.34165	-0.2736	-0.42261	-0.34255	-0.43258	-0.18172	-0.041008	-0.31391	-0.15324	0.69453	-0.42992	-0.078027	-0.078299	-0.10842	620
	0.82661	-0.24041	-0.23024	0.73862	-0.44551	-0.91921	0.69584	0.64579	-0.76055	-0.43343	-0.83385	-0.76708	-0.34165	-0.2736	-0.42261	-0.34255	-0.43258	-0.18172	-0.041008	-0.31391	-0.15324	0.69453	0.092596	-0.078027	-0.078299	-0.10842	701
	0.86095	-0.24041	-0.23024	-0.73107	1.0116	0.11972	0.79266	-0.5031	0.49244	0.48482	0.92616	0.84785	-0.34165	-0.2736	-0.42261	-0.34255	-0.43258	-0.18172	-0.041008	-0.31391	-0.15324	-0.28133	-0.42992	-0.078027	-0.078299	-0.10842	1858
	0.87811	-0.24041	-0.23024	0.55711	-0.59122	-2.5733	-0.93395	0.43198	-0.41463	-1.1005	-0.15579	0.5665	-0.34165	-0.2736	-0.42261	-0.34255	-0.43258	-0.18172	-0.041008	-0.31391	-0.15324	-0.49819	-0.69118	-0.078027	-0.078299	-0.10842	660
	-0.75291	-0.24041	-0.23024	-1.1899	0.81732	0.25643	-0.25622	-0.86233	-0.045653	1.0819	-0.15724	-0.1003	-0.34165	-0.2736	-0.42261	-0.34255	-0.43258	2.9093	-0.041008	-0.31391	-0.15324	-0.71505	-0.16866	-0.078027	-0.078299	-0.10842	2140
	-1.0104	-0.24041	-0.23024	0.21931	-0.59122	-1.3566	-1.0146	-0.51869	-0.23783	0.60423	0.31658	0.32008	-0.34165	-0.2736	-0.42261	-0.34255	1.37	-0.18172	-0.041008	-0.31391	-0.15324	-0.1729	-0.95244	-0.078027	-0.078299	-0.10842	3010
	0.31155	-0.24041	-0.23024	-1.6008	-0.59122	1.1176	0.37311	-0.95868	-1.2218	1.9507	-1.003	-0.76708	-0.34165	-0.2736	-0.42261	-0.34255	-0.43258	-0.18172	-0.041008	-0.31391	-0.15324	-1.1488	-0.95244	-0.078027	-0.078299	-0.10842	2300
	0.4489	-0.24041	-0.23024	0.073096	0.91446	0.35212	0.098789	-0.22253	1.338	-0.24813	-0.15724	-0.76708	0.81619	-0.2736	1.8372	-0.34255	-0.43258	-0.18172	-0.041008	-0.31391	-0.15324	0.15238	0.22322	-0.078027	-0.078299	-0.10842	1109
	-0.39237	-0.24041	-0.23024	0.29242	0.57447	0.58451	-0.67577	-0.033563	0.41557	-0.087541	-0.39188	0.051906	-0.34165	2.3395	-0.42261	-0.34255	-0.43258	-0.18172	-0.041008	-0.31391	-0.15324	-0.064475	-0.29929	-0.078027	-0.078299	-0.10842	2568
	-2.5556	-0.24041	-0.23024	-2.2764	-0.10552	-6.1412	-1.0146	-1.1391	0.35407	0.3654	-1.6796	-0.76708	-0.34165	-0.2736	-0.42261	-0.34255	-0.43258	-0.18172	-0.041008	-0.31391	-0.15324	-1.6909	-0.95244	-0.078027	-0.078299	-0.10842	1638
	-0.18635	2.1059	2.6959	-0.0050517	-0.7855	-0.071657	-0.46599	-0.44816	0.19265	-0.28107	0.51171	-0.76708	-0.34165	-0.2736	-0.42261	1.0511	-0.43258	-0.18172	-0.041008	-0.31391	-0.15324	0.36924	-0.95244	-0.078027	-0.078299	-0.10842	749
	0.74076	-0.24041	-0.23024	0.073096	-0.59122	0.14706	0.66357	-0.21142	-0.41463	-0.74637	-0.6647	-0.71828	-0.34165	-0.2736	-0.42261	-0.34255	0.76995	-0.18172	-0.041008	2.9331	-0.15324	0.15238	-0.16866	-0.078027	-0.078299	-0.10842	3076
	1.479	-0.24041	-0.23024	-1.1899	2.2259	0.16074	-0.04644	-0.65133	-1.0373	-0.98931	0.080399	0.18107	-0.34165	-0.2736	-0.42261	-0.34255	-0.43258	-0.18172	-0.041008	-0.31391	-0.15324	-1.0403	-0.16866	-0.078027	-0.078299	-0.10842	1658
	-0.54689	-0.24041	-0.23024	0.21931	1.1573	0.74855	0.53448	0.18955	-0.30701	-1.047	0.96275	0.5665	-0.34165	-0.2736	-0.42261	-0.34255	0.98855	-0.18172	-0.041008	-0.31391	-0.15324	-0.28133	0.092596	-0.078027	-0.078299	-0.10842	3097
	-0.16918	-0.24041	-0.23024	-0.085721	0.040194	0.66653	-0.27235	-0.03568	-1.2448	-0.42931	0.7244	0.18107	-0.34165	-0.2736	1.8372	1.0511	-0.43258	-0.18172	-0.041008	-0.31391	-0.15324	-0.38976	-0.29929	-0.078027	-0.078299	-0.10842	2408
	1.2215	-0.24041	-0.23024	-0.95039	-0.056946	-0.16735	-0.88554	-0.39813	0.038904	0.5754	-0.85067	-0.48572	-0.34165	-0.2736	-0.42261	-0.34255	-0.43258	-0.18172	-0.041008	-0.31391	-0.15324	-0.82348	-0.42992	-0.078027	-0.078299	-0.10842	1981
	0.70643	-0.24041	-0.23024	0.1462	0.42876	-0.82351	-0.32076	-0.32197	0.77686	1.0325	-0.15724	-0.76708	0.81619	-0.2736	-0.42261	-0.34255	-0.43258	-0.18172	-0.041008	-0.31391	-0.15324	-0.1729	0.092596	-0.078027	-0.078299	-0.10842	531
	0.94679	-0.24041	-0.23024	-1.0664	-0.20266	-1.1106	0.59902	-0.50945	-1.4524	-0.98519	-1.0198	-0.48572	-0.34165	-0.2736	-0.42261	-0.34255	-0.43258	-0.18172	-0.041008	-0.31391	-0.15324	-1.3656	-0.16866	-0.078027	-0.078299	-0.10842	2310
	0.071184	-0.24041	-0.23024	0.68063	-0.20266	0.24276	-0.61122	0.65698	-0.69905	1.0695	0.1566	-0.48572	1.974	-0.2736	-0.42261	1.0511	-0.43258	-0.18172	-0.041008	-0.31391	-0.15324	0.47767	-0.29929	-0.078027	-0.078299	-0.10842	22
	-0.80442	-0.24041	-0.23024	-0.25462	0.28305	0.13339	1.4059	-0.6072	-1.8444	0.73188	0.011908	-0.76708	0.81619	-0.2736	-0.42261	-0.34255	0.4122	-0.18172	-0.041008	-0.31391	-0.15324	-0.064475	-0.038033	-0.078027	-0.078299	-0.10842	2339
	-0.3237	4.4522	1.5378	-0.0050517	-0.59122	0.2701	-0.36917	0.19918	-1.0527	-1.0758	-1.003	-0.48572	-0.34165	-0.2736	-0.42261	-0.34255	2.2222	-0.18172	-0.041008	-0.31391	-0.15324	-0.28133	0.22322	-0.078027	-0.078299	-0.10842	3265
	-0.15201	-0.24041	-0.23024	0.073096	-0.056946	0.4068	-0.11099	-0.34417	0.13884	-0.24401	-0.15724	-0.76708	-0.34165	-0.2736	1.8372	-0.34255	-0.43258	-0.18172	-0.041008	-0.31391	-0.15324	0.043954	-0.69118	-0.078027	-0.078299	-0.10842	521
	-0.3237	-0.24041	-0.23024	1.0159	-0.34837	0.50249	-0.1594	0.094133	-0.17633	0.11834	0.51937	-0.20435	-0.34165	2.3395	1.8372	-0.34255	-0.43258	-0.18172	-0.041008	-0.31391	-0.15324	1.1282	0.22322	-0.078027	-0.078299	-0.10842	66
	0.13986	-0.24041	-0.23024	1.5377	-0.49408	0.11972	-0.57895	2.4969	0.43863	-0.42519	0.7812	-0.1003	-0.34165	-0.2736	-0.42261	-0.34255	-0.43258	2.9093	-0.041008	-0.31391	-0.15324	1.562	0.48448	17.342	-0.078299	-0.10842	676
	-1.0791	-0.24041	-0.23024	0.62013	-0.20266	0.47515	-0.61122	0.048022	-0.19939	-0.46225	0.18107	-0.76708	-0.34165	-0.2736	1.8372	-0.34255	-0.43258	-0.18172	-0.041008	-0.31391	-0.15324	0.5861	-0.69118	-0.078027	-0.078299	-0.10842	723
	-0.6499	-0.24041	-0.23024	0.55711	-1.0284	0.80323	0.22788	0.15596	-0.65293	-0.021658	1.2892	2.5669	-0.34165	-0.2736	4.097	1.0511	-0.43258	-0.18172	-0.041008	1.8508	-0.15324	0.5861	1.5295	-0.078027	-0.078299	-0.10842	2968
	1.0841	-0.24041	-0.23024	-1.752	2.4687	-1.1106	-0.19167	-0.80532	0.26952	-1.9034	-0.19594	0.51045	-0.34165	-0.2736	-0.42261	-0.34255	-0.43258	2.9093	-0.041008	-0.31391	-0.15324	-1.9078	-0.42992	-0.078027	-0.078299	-0.10842	2166
	-0.40954	-0.24041	-0.23024	-1.9159	0.96303	0.35212	1.3252	-0.99624	-0.0072179	-0.74637	-0.32639	-0.76708	-0.34165	-0.2736	-0.42261	-0.34255	-0.43258	-0.18172	-0.041008	-0.31391	-0.15324	-1.0403	-0.95244	-0.078027	-0.078299	-0.10842	1925
	0.054015	-0.24041	-0.23024	-1.4571	2.5173	-0.24937	-0.53054	-0.80947	0.91523	-0.25225	-1.003	-0.76708	0.81619	-0.2736	-0.42261	-0.34255	-0.43258	-0.18172	-0.041008	-0.31391	-0.15324	-1.4741	-0.16866	-0.078027	-0.078299	-0.10842	2194
	-0.066166	-0.24041	-0.23024	0.55711	-1.2712	0.99461	0.66357	0.57693	0.37714	0.011283	-0.41025	-0.1003	0.81619	-0.2736	-0.42261	-0.34255	1.4164	-0.18172	-0.041008	-0.31391	6.5221	0.5861	1.3989	-0.078027	-0.078299	5.4242	2141
	1.5305	-0.24041	-0.23024	-0.34285	-1.2226	0.77589	1.5672	-0.32533	1.4918	-1.784	-1.5105	-0.76708	-0.34165	-0.2736	-0.42261	-0.34255	0.54889	-0.18172	-0.041008	-0.31391	-0.15324	0.36924	-0.42992	-0.078027	-0.078299	-0.10842	11
	0.19136	-0.24041	-0.23024	0.49409	0.18591	0.31111	0.050379	-0.056764	0.038904	-0.066952	1.2813	-0.1003	-0.34165	-0.2736	1.8372	-0.34255	-0.43258	-0.18172	-0.041008	-0.31391	-0.15324	0.47767	0.22322	-0.078027	-0.078299	-0.10842	1050
	-0.3237	2.1059	1.0757	-0.5294	-0.7855	0.5435	-0.80486	-0.30173	-2.0289	-1.154	-0.69732	-0.76708	-0.34165	-0.2736	1.8372	1.0511	-0.43258	-0.18172	-0.041008	-0.31391	-0.15324	-0.28133	-0.69118	-0.078027	-0.078299	-0.10842	790
	-0.1005	-0.24041	-0.23024	1.1193	-1.1255	0.8169	-0.61122	0.33878	0.43863	0.33658	0.52078	0.61531	-0.34165	-0.2736	-0.42261	-0.34255	0.27453	-0.18172	-0.041008	4.0154	-0.15324	0.91139	0.22322	-0.078027	-0.078299	-0.10842	3070
	0.87811	-0.24041	-0.23024	0.55711	-1.1741	-0.87819	-1.0146	0.48571	-0.34545	-1.0758	-0.6815	-0.48572	-0.34165	-0.2736	-0.42261	-0.34255	-0.43258	-0.18172	-0.041008	-0.31391	-0.15324	0.47767	0.092596	-0.078027	-0.078299	-0.10842	2471
	-1.062	-0.24041	-0.23024	0.1462	-0.93121	0.83057	0.90562	-0.25112	-0.34545	0.1554	0.51937	-0.1003	-0.34165	-0.2736	-0.42261	1.0511	-0.43258	-0.18172	-0.041008	-0.31391	-0.15324	0.15238	-0.56055	-0.078027	-0.078299	-0.10842	1846
	0.31155	2.1059	2.3302	-0.73107	-0.88264	0.39313	0.24402	-0.62143	-0.7298	-0.53637	-0.32639	-0.76708	-0.34165	-0.2736	-0.42261	-0.34255	-0.43258	-0.18172	-0.041008	-0.31391	-0.15324	-0.49819	-0.95244	-0.078027	-0.078299	-0.10842	1661
	0.68926	-0.24041	-0.23024	-0.73107	0.76875	-0.56378	-0.22394	-0.22845	0.9306	-0.54048	-0.15724	-0.76708	-0.34165	-0.2736	-0.42261	-0.34255	-0.43258	-0.18172	-0.041008	-0.31391	-0.15324	-0.49819	-0.29929	-0.078027	-0.078299	-0.10842	1648
	-0.18635	-0.24041	-0.23024	0.55711	0.38019	0.065044	-0.078713	0.1412	-0.68368	0.26246	0.39538	-0.15633	-0.34165	-0.2736	-0.42261	-0.34255	2.6145	2.9093	-0.041008	-0.31391	-0.15324	-0.064475	0.092596	-0.078027	-0.078299	-0.10842	2795
	1.479	-0.24041	-0.23024	0.73862	0.62304	0.16074	-0.11099	1.0293	0.30026	-1.5081	3.2133	4.0777	-0.34165	-0.2736	-0.42261	1.0511	-0.43258	-0.18172	-0.041008	-0.31391	-0.15324	-0.49819	0.092596	-0.078027	-0.078299	-0.10842	2521
	0.31155	-0.24041	-0.23024	-1.9159	2.0801	-0.33139	-0.17553	-0.62657	-3.3203	-1.8376	-1.6796	-0.20435	-0.34165	-0.2736	-0.42261	-0.34255	-0.43258	-0.18172	-0.041008	-0.31391	-0.15324	-2.0162	-0.95244	-0.078027	-0.078299	-0.10842	1500
	0.70643	-0.24041	-0.23024	2.8158	0.13733	-0.91921	0.58289	4.6826	0.1004	1.5925	0.68852	0.35836	0.81619	-0.2736	-0.42261	-0.34255	-0.43258	-0.18172	-0.041008	-0.31391	-0.15324	3.7305	1.1376	-0.078027	-0.078299	-0.10842	164
	0.12269	-0.24041	1.1679	-0.34285	-0.93121	1.5277	-0.93395	-0.38948	-0.97579	0.45187	-0.079592	0.44329	-0.34165	-0.2736	-0.42261	1.0511	0.62044	-0.18172	-0.041008	-0.31391	-0.15324	-0.38976	-0.69118	-0.078027	-0.078299	-0.10842	1828
	-0.52972	-0.24041	-0.23024	-0.0050517	-0.59122	0.62552	-0.14326	-0.37263	0.66924	0.72776	0.35022	-0.48572	-0.34165	-0.2736	-0.42261	1.0511	-0.43258	-0.18172	-0.041008	-0.31391	-0.15324	0.26081	-0.82181	-0.078027	-0.078299	-0.10842	1098
	-0.15201	2.1059	5.6769	0.85458	-0.7855	0.62552	-0.72418	0.12355	-0.05334	0.097754	0.33341	-0.20435	-0.34165	-0.2736	-0.42261	-0.34255	1.3749	-0.18172	-0.041008	-0.31391	-0.15324	0.47767	-0.56055	-0.078027	-0.078299	-0.10842	476
	-0.75291	-0.24041	-0.23024	-0.16891	-0.2998	-2.833	-0.56281	-0.49773	0.43863	0.52187	0.35022	-0.76708	-0.34165	-0.2736	-0.42261	-0.34255	-0.43258	-0.18172	-0.041008	-0.31391	-0.15324	0.043954	-0.16866	-0.078027	-0.078299	-0.10842	2092
	-0.25502	-0.24041	2.7217	-0.25462	-2.0969	1.5551	-0.22394	-0.42191	0.015843	-0.054599	-0.41025	0.5665	-0.34165	-0.2736	-0.42261	-0.34255	0.49066	-0.18172	-0.041008	-0.31391	-0.15324	-0.1729	0.48448	-0.078027	-0.078299	-0.10842	1689
	-0.18635	-0.24041	-0.23024	1.9663	-0.44551	0.39313	1.9545	2.8148	0.82299	-0.20695	1.1975	0.8479	3.1319	-0.2736	-0.42261	-0.34255	1.4544	-0.18172	-0.041008	-0.31391	-0.15324	2.2125	3.3583	-0.078027	-0.078299	-0.10842	3245
	-1.6629	-0.24041	-0.23024	-1.6008	0.91446	-0.96022	-0.12712	-0.83556	-0.40695	1.5842	-1.003	-0.76708	-0.34165	-0.2736	-0.42261	-0.34255	-0.43258	-0.18172	-0.041008	-0.31391	-0.15324	-1.6909	-0.42992	4.899	-0.078299	-0.10842	747
	1.0498	-0.24041	-0.23024	-0.83947	1.2059	0.010364	-0.56281	-0.5254	-1.1757	-0.3799	-0.088749	0.18107	-0.34165	-0.2736	1.8372	-0.34255	-0.43258	-0.18172	-0.041008	-0.31391	-0.15324	-0.60662	-0.038033	-0.078027	-0.078299	-0.10842	2189
	0.55191	-0.24041	-0.23024	0.55711	0.13733	0.93993	-0.57895	0.43333	-0.014905	-1.5987	-0.49554	-0.50486	0.81619	-0.2736	-0.42261	-0.34255	-0.43258	-0.18172	-0.041008	-0.31391	-0.15324	0.47767	-0.29929	-0.078027	-0.078299	-0.10842	334
	-0.46105	-0.24041	-0.23024	0.21931	-0.93121	0.87158	-0.59508	-0.19597	-0.65293	-0.91107	-1.003	-0.76708	-0.34165	-0.2736	-0.42261	-0.34255	-0.43258	-0.18172	-0.041008	-0.31391	-0.15324	-0.28133	-0.95244	-0.078027	-0.078299	-0.10842	1241
	-0.01466	-0.24041	-0.23024	0.96298	-0.39694	-1.1516	-0.88554	-0.17367	0.99979	-0.82049	0.68852	-0.50486	-0.34165	-0.2736	-0.42261	-0.34255	1.6063	-0.18172	-0.041008	-0.31391	-0.15324	0.91139	-0.16866	-0.078027	-0.078299	-0.10842	1413
	-0.70141	-0.24041	-0.23024	0.36048	-0.056946	-0.35873	-0.40144	-0.4876	1.1305	0.43129	1.2758	0.009055	0.81619	-0.2736	-0.42261	-0.34255	1.1055	-0.18172	-0.041008	1.8508	-0.15324	0.36924	-0.69118	-0.078027	-0.078299	-0.10842	1433
	-0.048997	-0.24041	2.9046	-0.085721	-2.194	1.2133	-0.27235	-0.28919	-0.030279	0.035989	-0.5794	0.5665	-0.34165	-0.2736	-0.42261	-0.34255	-0.43258	-0.18172	-0.041008	-0.31391	-0.15324	0.043954	0.48448	-0.078027	-0.078299	-0.10842	1690
	0.53474	-0.24041	-0.23024	-1.0664	0.088765	-0.46809	0.066516	-0.66903	1.3995	-0.029893	-0.83385	-0.27231	-0.34165	-0.2736	-0.42261	-0.34255	-0.43258	-0.18172	-0.041008	-0.31391	-0.15324	-1.2572	-0.82181	-0.078027	-0.078299	-0.10842	1628
	-0.85593	-0.24041	-0.23024	-0.73107	-0.93121	0.9536	-0.062577	-0.37483	-1.5369	0.75246	-0.49554	-0.76708	-0.34165	-0.2736	1.8372	-0.34255	-0.43258	-0.18172	-0.041008	-0.31391	-0.15324	-0.60662	-0.42992	-0.078027	-0.078299	-0.10842	1370
	-0.22068	-0.24041	-0.23024	0.49409	-0.68836	-0.91921	-0.9985	-0.15102	0.092714	0.31599	0.85769	-0.48572	-0.34165	-0.2736	-0.42261	-0.34255	-0.43258	-0.18172	-0.041008	-0.31391	-0.15324	0.36924	-0.82181	-0.078027	-0.078299	-0.10842	634
	1.479	-0.24041	-0.23024	1.0159	2.1773	-1.7121	1.0831	1.4344	-0.20708	-0.27284	-0.15579	2.6401	-0.34165	-0.2736	-0.42261	-0.34255	-0.43258	2.9093	-0.041008	-0.31391	-0.15324	0.69453	0.48448	-0.078027	-0.078299	-0.10842	2243
	0.13986	-0.24041	-0.23024	-0.25462	0.088765	1.5004	-0.56281	-0.41242	-0.11484	0.073048	0.58786	0.84785	-0.34165	-0.2736	-0.42261	-0.34255	-0.43258	-0.18172	-0.041008	-0.31391	-0.15324	-0.49819	-0.16866	-0.078027	-0.078299	-0.10842	1629
	1.273	-0.24041	-0.23024	-0.34285	-1.4655	0.83057	1.1799	-0.36374	1.4994	-0.44166	-0.74855	-0.1003	-0.34165	-0.2736	-0.42261	-0.34255	0.52421	-0.18172	-0.041008	-0.31391	-0.15324	0.26081	-0.038033	-0.078027	-0.078299	-0.10842	12
	-1.6629	-0.24041	-0.23024	-1.4571	-1.854	0.5435	-0.1594	-1.1391	-2.444	0.38599	-1.6796	-0.76708	-0.34165	-0.2736	-0.42261	1.0511	0.32042	-0.18172	-0.041008	-0.31391	-0.15324	-1.1488	-0.95244	-0.078027	-0.078299	-0.10842	2343
	0.53474	-0.24041	-0.23024	0.68063	-0.25123	-1.6301	-1.0146	0.52971	-0.030279	-1.4423	2.8918	3.2337	-0.34165	-0.2736	-0.42261	-0.34255	-0.43258	-0.18172	-0.041008	-0.31391	-0.15324	-0.71505	0.092596	-0.078027	-0.078299	-0.10842	1816
	1.5134	-0.24041	-0.23024	1.3588	-0.25123	0.11972	3.907	2.8323	0.93829	1.2136	1.3809	1.9001	0.81619	-0.2736	-0.42261	2.4447	-0.43258	-0.18172	-0.041008	-0.31391	-0.15324	1.0198	3.3583	-0.078027	-0.078299	-0.10842	2588
	-0.1005	-0.24041	-0.23024	0.36048	-0.10552	0.46148	1.1315	-0.17909	-0.29933	0.45187	0.18107	-0.48572	-0.34165	-0.2736	-0.42261	-0.34255	-0.43258	-0.18172	-0.041008	-0.31391	-0.15324	0.15238	-0.42992	-0.078027	-0.078299	-0.10842	956
	0.4489	-0.24041	-0.23024	0.073096	0.040194	0.16074	0.098789	-0.07343	0.0081562	0.32834	-0.83385	0.72464	-0.34165	-0.2736	-0.42261	-0.34255	-0.43258	-0.18172	-0.041008	7.2624	-0.15324	0.26081	-0.69118	-0.078027	-0.078299	-0.10842	3035
	0.31155	-0.24041	-0.23024	-0.34285	0.088765	-0.31772	0.098789	-0.46437	-0.40695	2.2678	-1.003	-0.76708	-0.34165	-0.2736	-0.42261	-0.34255	-0.43258	-0.18172	-0.041008	-0.31391	-0.15324	-1.0403	-0.16866	-0.078027	-0.078299	-0.10842	1669
	0.1742	-0.24041	-0.23024	0.1462	0.5259	-0.68681	-0.9985	0.1367	0.53088	-0.36342	0.43551	-0.1003	0.81619	-0.2736	-0.42261	-0.34255	-0.43258	-0.18172	-0.041008	-0.31391	-0.15324	0.15238	0.61511	-0.078027	-0.078299	-0.10842	1312
	1.6335	-0.24041	-0.23024	-2.4781	0.86589	-1.9445	-0.8694	-1.0299	0.5155	0.30364	-0.83385	-0.76708	-0.34165	-0.2736	-0.42261	-0.34255	-0.43258	-0.18172	-0.041008	-0.31391	-0.15324	-1.4741	-0.95244	-0.078027	-0.078299	-0.10842	1574
	0.46606	-0.24041	-0.23024	-0.16891	0.72018	0.52983	0.59902	0.37336	-0.99885	1.156	-0.071934	-0.1003	1.974	-0.2736	-0.42261	-0.34255	-0.43258	-0.18172	-0.041008	-0.31391	-0.15324	-0.38976	0.35385	-0.078027	-0.078299	-0.10842	1338
	-0.23785	-0.24041	-0.23024	0.42854	-0.39694	0.11972	-0.61122	-0.12684	-0.16865	-0.11636	0.68852	-0.76708	-0.34165	-0.2736	-0.42261	-0.34255	0.4349	-0.18172	-0.041008	-0.31391	-0.15324	0.15238	-0.82181	-0.078027	-0.078299	-0.10842	636
	0.13986	2.1059	-0.23024	-0.25462	-0.34837	-0.98756	-0.04644	-0.26848	-0.65293	-0.60637	-0.32639	-0.71828	-0.34165	-0.2736	-0.42261	-0.34255	-0.43258	-0.18172	-0.041008	4.0154	-0.15324	-0.064475	-0.42992	-0.078027	-0.078299	-0.10842	3102
	0.55191	-0.24041	-0.23024	0.49409	0.67161	-1.7394	-1.0146	0.020404	-0.022592	1.5678	0.011908	-0.76708	1.974	-0.2736	-0.42261	-0.34255	-0.43258	-0.18172	-0.041008	-0.31391	-0.15324	0.043954	0.87637	-0.078027	-0.078299	-0.10842	546
	0.15703	-0.24041	-0.23024	-0.085721	-0.056946	-0.24937	0.21174	-0.33636	0.64618	0.25011	0.18109	-0.48572	-0.34165	-0.2736	-0.42261	-0.34255	-0.43258	-0.18172	-0.041008	-0.31391	-0.15324	0.043954	-0.16866	-0.078027	-0.078299	-0.10842	3046
	0.91245	-0.24041	-0.23024	-0.95039	0.67161	0.36579	0.97016	-0.55898	0.72305	-0.3799	-0.91771	0.18107	-0.34165	-0.2736	-0.42261	-0.34255	-0.43258	-0.18172	-0.041008	-0.31391	-0.15324	-0.71505	-0.16866	-0.078027	-0.078299	-0.10842	2109
	-0.66707	-0.24041	-0.23024	1.0689	-0.25123	0.48882	-0.24008	0.021198	-0.26858	0.0030479	0.011908	-0.20435	-0.34165	4.9525	1.8372	-0.34255	-0.43258	-0.18172	-0.041008	-0.31391	-0.15324	0.91139	0.092596	-0.078027	-0.078299	-0.10842	1209
	-0.11767	-0.24041	2.1701	-0.5294	-2.0969	1.6371	0.45379	-0.61424	-0.86817	-1.1993	-0.2411	0.5665	-0.34165	-0.2736	-0.42261	-0.34255	1.5758	-0.18172	-0.041008	-0.31391	-0.15324	-0.38976	0.092596	-0.078027	-0.078299	-0.10842	1962
	1.0326	-0.24041	-0.23024	1.6613	-1.0284	-0.24937	1.2929	1.6453	0.79992	-0.50343	2.3183	2.5669	0.81619	-0.2736	-0.42261	3.8383	0.39444	-0.18172	-0.041008	-0.31391	-0.15324	2.1041	3.2277	-0.078027	-0.078299	-0.10842	2916
	-0.066166	-0.24041	-0.23024	0.49409	0.088765	-0.57745	-0.96622	0.65642	0.41557	-0.24813	-1.003	-0.76708	1.974	-0.2736	-0.42261	-0.34255	-0.43258	-0.18172	-0.041008	-0.31391	6.5221	-0.064475	0.092596	-0.078027	-0.078299	22.022	244
	0.4489	-0.24041	-0.23024	0.29242	-0.44551	-0.18102	-0.93395	-0.18478	0.76918	-0.23989	0.35022	-0.76708	-0.34165	-0.2736	-0.42261	-0.34255	-0.43258	-0.18172	-0.041008	-0.31391	-0.15324	0.69453	-0.29929	-0.078027	-0.078299	-0.10842	611
	0.1742	-0.24041	-0.23024	-0.0050517	0.91446	-0.016977	-0.25622	0.11532	0.21571	1.7448	0.011908	-0.76708	0.81619	-0.2736	-0.42261	2.4447	-0.43258	-0.18172	-0.041008	-0.31391	-0.15324	-0.38976	-0.29929	-0.078027	-0.078299	-0.10842	1350
	-1.0791	-0.24041	-0.23024	-1.1899	0.42876	0.42047	-0.22394	-0.87759	-0.24552	1.2548	-0.31211	0.0031031	-0.34165	-0.2736	-0.42261	-0.34255	-0.43258	-0.18172	-0.041008	1.8508	-0.15324	-1.2572	-0.42992	-0.078027	-0.078299	-0.10842	2289
	1.7881	-0.24041	-0.23024	-2.2764	1.4002	-1.0696	2.4386	-1.0132	1.1228	0.10187	-0.51235	-0.48572	-0.34165	-0.2736	-0.42261	-0.34255	-0.43258	-0.18172	-0.041008	-0.31391	-0.15324	-1.2572	-0.95244	-0.078027	-0.078299	-0.10842	2369
	0.94679	-0.24041	-0.23024	-1.1899	2.5173	0.24276	0.51834	-0.68844	-0.8528	-1.8005	0.080399	0.69498	-0.34165	-0.2736	-0.42261	-0.34255	-0.43258	-0.18172	-0.041008	0.76842	-0.15324	-1.0403	-0.16866	-0.078027	-0.078299	-0.10842	1498
	1.4962	-0.24041	-0.23024	0.36048	-1.6112	0.78956	-0.3369	0.31788	0.70768	-0.56519	-0.91771	-0.1003	-0.34165	-0.2736	-0.42261	-0.34255	-0.43258	-0.18172	-0.041008	-0.31391	-0.15324	0.91139	-0.038033	-0.078027	-0.078299	-0.10842	2272
	0.4489	-0.24041	-0.23024	0.29242	-1.7083	0.84424	0.74425	0.6082	0.1619	0.34481	-0.74855	-0.1003	-0.34165	-0.2736	-0.42261	-0.34255	0.36138	-0.18172	-0.041008	-0.31391	6.5221	0.47767	1.007	-0.078027	-0.078299	1.7358	2163
	-0.46105	-0.24041	-0.23024	-2.0898	0.86589	0.55717	1.9868	-1.0276	-0.33007	-0.66813	-0.67234	-0.76708	-0.34165	-0.2736	-0.42261	1.0511	-0.43258	-0.18172	-0.041008	-0.31391	-0.15324	-1.4741	-0.95244	-0.078027	-0.078299	-0.10842	1927
	2.389	-0.24041	-0.23024	-2.6974	5.0915	-2.0128	6.7955	-0.96431	3.1445	-2.3976	-1.6796	-0.76708	0.81619	-0.2736	-0.42261	-0.34255	-0.43258	-0.18172	-0.041008	-0.31391	-0.15324	-2.0162	-0.42992	-0.078027	-0.078299	-0.10842	2205
	1.0498	-0.24041	-0.23024	-0.83947	1.4487	-0.85085	4.617	-0.47453	-2.1827	-1.1334	-0.91771	0.18107	-0.34165	-0.2736	-0.42261	-0.34255	-0.43258	-0.18172	-0.041008	2.9331	-0.15324	-1.4741	-0.16866	-0.078027	-0.078299	-0.10842	3121
	-0.031828	-0.24041	-0.23024	-0.085721	-1.4169	1.391	0.018106	-0.32467	0.39251	0.41481	-1.003	-0.50486	0.81619	-0.2736	-0.42261	1.0511	0.37717	-0.18172	-0.041008	-0.31391	-0.15324	-0.1729	-0.29929	-0.078027	-0.078299	-0.10842	2297
	0.63775	-0.24041	-0.23024	-0.16891	-1.5141	1.2133	1.7124	-0.26528	0.8768	-0.6846	0.013354	0.5665	-0.34165	-0.2736	-0.42261	-0.34255	0.43835	-0.18172	-0.041008	-0.31391	-0.15324	0.26081	0.35385	-0.078027	-0.078299	-0.10842	1552
	0.31155	-0.24041	-0.23024	0.21931	0.040194	0.74855	-0.40144	-0.21144	-0.40695	-0.85755	0.26636	0.18107	-0.34165	-0.2736	-0.42261	-0.34255	-0.43258	-0.18172	-0.041008	-0.31391	-0.15324	-0.1729	0.22322	-0.078027	-0.078299	-0.10842	557
	-0.25502	-0.24041	-0.23024	0.85458	-0.59122	0.98094	0.69584	0.27458	0.60775	1.8972	-0.56103	-0.48572	-0.34165	2.3395	-0.42261	-0.34255	-0.43258	-0.18172	-0.041008	-0.31391	-0.15324	0.043954	-0.16866	-0.078027	-0.078299	-0.10842	2633
	-0.6499	-0.24041	-0.23024	1.4041	0.040194	-0.15368	-0.75645	0.2922	0.11578	1.5595	2.5324	0.076994	-0.34165	4.9525	-0.42261	-0.34255	-0.43258	-0.18172	-0.041008	-0.31391	-0.15324	2.1041	0.092596	-0.078027	-0.078299	-0.10842	1683
	0.74076	-0.24041	-0.23024	-1.0664	1.303	-0.65947	1.1315	-0.67657	0.00046914	0.14717	-0.15724	-0.76708	-0.34165	-0.2736	-0.42261	-0.34255	-0.43258	-0.18172	-0.041008	-0.31391	-0.15324	-0.71505	-0.56055	-0.078027	-0.078299	-0.10842	1714
	1.3932	-0.24041	-0.23024	-0.83947	1.2545	-0.76883	-0.8694	-0.63604	0.29258	-0.07107	-1.003	-0.76708	-0.34165	-0.2736	-0.42261	-0.34255	-0.43258	-0.18172	-0.041008	-0.31391	-0.15324	-0.93191	0.092596	-0.078027	-0.078299	-0.10842	2252
	0.68926	-0.24041	-0.23024	-0.83947	2.1287	0.66653	0.018106	-0.47056	-0.8528	-1.4628	-0.088749	0.46243	-0.34165	-0.2736	1.8372	-0.34255	-0.43258	-0.18172	-0.041008	-0.31391	-0.15324	-0.93191	0.092596	-0.078027	-0.078299	-0.10842	2034
	1.3073	-0.24041	-0.23024	-0.43361	-0.63979	0.10605	-0.78872	-0.27954	0.25414	2.8607	0.26636	-0.1003	-0.34165	-0.2736	-0.42261	-0.34255	1.9069	-0.18172	-0.041008	-0.31391	-0.15324	0.043954	-0.56055	-0.078027	-0.078299	-0.10842	1840
	0.80944	-0.24041	-0.23024	-0.5294	0.72018	-1.0149	-0.24008	-0.48178	1.5456	1.7284	0.011908	-0.76708	0.81619	-0.2736	-0.42261	-0.34255	-0.43258	-0.18172	-0.041008	-0.31391	-0.15324	-0.28133	-0.56055	-0.078027	-0.078299	-0.10842	1760
	0.58625	-0.24041	-0.23024	0.073096	-0.39694	0.22909	1.7124	0.27386	-1.0065	0.77305	-0.83385	-0.76708	-0.34165	-0.2736	-0.42261	-0.34255	-0.43258	-0.18172	-0.041008	-0.31391	-0.15324	-0.71505	-0.69118	-0.078027	-0.078299	-0.10842	2370
	0.55191	-0.24041	-0.23024	0.42854	-0.49408	-2.6963	-1.0146	0.35079	-0.44538	-1.4875	1.368	1.9001	-0.34165	-0.2736	-0.42261	-0.34255	-0.43258	-0.18172	-0.041008	-0.31391	-0.15324	-0.93191	-0.42992	-0.078027	-0.078299	-0.10842	658
	-0.46105	-0.24041	-0.23024	-0.43361	-0.39694	0.5435	-0.04644	-0.51572	-0.69137	-0.98108	-1.3413	-0.1003	-0.34165	-0.2736	1.8372	1.0511	0.22469	2.9093	-0.041008	-0.31391	6.5221	-0.93191	-0.42992	-0.078027	-0.078299	3.58	1709
	-2.0921	-0.24041	-0.23024	-1.321	-0.2998	2.1019	0.098789	-0.9982	2.3988	0.41481	-1.1318	-0.22351	-0.34165	-0.2736	-0.42261	1.0511	-0.43258	-0.18172	-0.041008	-0.31391	-0.15324	-1.6909	-0.56055	-0.078027	-0.078299	-0.10842	2185
	0.55191	-0.24041	-0.23024	0.62013	-1.2712	0.72121	-0.8694	0.39608	-0.26858	-1.4917	-0.51235	0.44329	-0.34165	-0.2736	-0.42261	-0.34255	-0.43258	-0.18172	-0.041008	-0.31391	-0.15324	0.69453	-0.16866	-0.078027	-0.078299	-0.10842	2722
	-0.71858	-0.24041	-0.23024	-1.9159	1.7402	-0.67314	1.067	-0.85251	-0.26089	3.0625	-1.003	-0.1003	-0.34165	-0.2736	-0.42261	-0.34255	-0.43258	2.9093	-0.041008	-0.31391	-0.15324	-1.3656	-0.038033	-0.078027	-0.078299	-0.10842	2103
	0.12269	-0.24041	-0.23024	-0.5294	-0.10552	0.39313	-0.14326	-0.27319	-0.8528	-0.87402	-0.49554	-0.76708	-0.34165	-0.2736	1.8372	-0.34255	-0.43258	-0.18172	-0.041008	-0.31391	-0.15324	-0.60662	-0.69118	-0.078027	-0.078299	-0.10842	714
	-0.58123	-0.24041	-0.23024	0.21931	0.57447	-0.55011	-0.82099	-0.55773	1.3226	-1.8705	0.26636	1.2333	-0.34165	-0.2736	1.8372	-0.34255	0.20643	-0.18172	-0.041008	-0.31391	-0.15324	-0.1729	1.6601	-0.078027	-0.078299	-0.10842	1463
	1.0498	-0.24041	-0.23024	2.5436	0.38019	-1.0559	-0.88554	4.378	0.16958	1.5266	-1.003	0.076994	1.974	-0.2736	-0.42261	-0.34255	-0.43258	-0.18172	-0.041008	-0.31391	-0.15324	2.6462	1.3989	-0.078027	-0.078299	-0.10842	158
	-0.01466	-0.24041	-0.23024	-0.085721	-0.2998	0.44781	-0.53054	0.080059	-0.62218	0.46423	-0.15724	-0.76708	-0.34165	-0.2736	-0.42261	-0.34255	0.51879	-0.18172	-0.041008	0.76842	6.5221	-0.1729	-0.95244	-0.078027	-0.078299	1.7358	3092
	-0.90743	-0.24041	-0.23024	0.55711	0.23448	-0.49543	-0.54667	0.29863	0.3387	-1.3723	0.94297	-0.1003	-0.34165	-0.2736	-0.42261	-0.34255	-0.43258	-0.18172	-0.041008	-0.31391	-0.15324	0.80296	-0.56055	-0.078027	-0.078299	-0.10842	395
	-0.54689	-0.24041	-0.23024	-0.73107	-0.63979	1.0356	0.95403	-0.38908	0.069653	-0.49519	1.5372	1.9001	-0.34165	-0.2736	-0.42261	1.0511	0.41516	-0.18172	-0.041008	-0.31391	-0.15324	-1.0403	0.35385	-0.078027	-0.078299	-0.10842	2833
	0.67209	-0.24041	-0.23024	0.55711	-1.1741	-0.98756	-0.98236	0.38095	-0.28395	-0.94813	-0.6815	-0.48572	-0.34165	-0.2736	-0.42261	-0.34255	-0.43258	-0.18172	-0.041008	-0.31391	-0.15324	0.47767	0.092596	-0.078027	-0.078299	-0.10842	1564
	-2.2294	-0.24041	-0.23024	0.49409	-0.20266	1.1723	-0.77259	-0.26983	0.046592	-0.36754	-0.6647	-0.20435	-0.34165	-0.2736	-0.42261	-0.34255	-0.43258	-0.18172	-0.041008	-0.31391	-0.15324	-0.064475	-0.69118	-0.078027	-0.078299	-0.10842	2957
	0.31155	-0.24041	-0.23024	-0.43361	1.4973	0.22909	-0.49826	-0.168	0.88448	1.5472	-0.83385	0.30956	-0.34165	-0.2736	-0.42261	-0.34255	-0.43258	-0.18172	-0.041008	-0.31391	-0.15324	-0.82348	-0.42992	-0.078027	-0.078299	-0.10842	3103
	-0.83876	-0.24041	-0.23024	0.36048	0.72018	1.1723	0.050379	-0.25282	-0.030279	1.2672	0.0701	0.051906	-0.34165	2.3395	-0.42261	-0.34255	-0.43258	-0.18172	-0.041008	-0.31391	-0.15324	-0.1729	0.35385	-0.078027	-0.078299	-0.10842	3024
	0.19136	-0.24041	-0.23024	0.7966	-0.97978	-0.30405	0.48607	0.18953	-0.084089	0.077166	0.33341	0.076994	-0.34165	-0.2736	-0.42261	-0.34255	1.3419	-0.18172	-0.041008	-0.31391	-0.15324	0.69453	-0.95244	-0.078027	-0.078299	-0.10842	765
	1.273	-0.24041	-0.23024	-3.5015	6.0629	-0.12634	0.16334	-1.077	1.5379	0.064813	-1.6796	-0.76708	0.81619	-0.2736	-0.42261	-0.34255	-0.43258	-0.18172	-0.041008	-0.31391	-0.15324	-2.1246	-0.42992	-0.078027	-0.078299	-0.10842	1655
	-1.5255	-0.24041	-0.23024	0.68063	-1.0284	0.80323	-0.9985	-0.12711	-0.66831	-1.1005	0.43551	1.2333	-0.34165	-0.2736	1.8372	-0.34255	-0.43258	-0.18172	-0.041008	-0.31391	-0.15324	0.36924	2.3133	-0.078027	-0.078299	-0.10842	961
	1.3932	-0.24041	-0.23024	0.073096	0.81732	0.70754	-0.20781	0.35296	0.069653	-0.62696	0.35165	1.2333	0.81619	-0.2736	-0.42261	-0.34255	2.8266	2.9093	-0.041008	-0.31391	-0.15324	0.36924	0.35385	-0.078027	-0.078299	-0.10842	1758
	-0.083335	-0.24041	-0.23024	1.7419	-0.59122	0.36579	1.8899	2.0993	0.76918	0.26658	3.0595	2.1814	1.974	-0.2736	-0.42261	-0.34255	-0.43258	-0.18172	-0.041008	-0.31391	-0.15324	2.2125	2.8358	-0.078027	-0.078299	-0.10842	2582
	-0.71858	-0.24041	-0.23024	0.96298	-0.20266	0.5435	-0.43372	-0.05515	0.046592	-0.10813	1.0268	-0.20435	-0.34165	2.3395	1.8372	-0.34255	0.33818	-0.18172	-0.041008	-0.31391	-0.15324	1.0198	0.35385	-0.078027	-0.078299	-0.10842	29
	-1.9719	2.1059	1.0569	-0.95039	-0.056946	1.145	0.11493	-0.63813	-0.26089	-1.0264	-0.32639	-0.48572	-0.34165	-0.2736	-0.42261	-0.34255	-0.43258	-0.18172	-0.041008	-0.31391	-0.15324	-0.71505	-0.82181	-0.078027	-0.078299	-0.10842	1694
	-0.54689	-0.24041	4.7583	0.49409	-1.6112	1.7328	0.45379	0.0053514	-0.22246	-1.364	1.2891	2.5669	-0.34165	-0.2736	-0.42261	1.0511	1.4998	2.9093	-0.041008	-0.31391	-0.15324	0.15238	1.6601	-0.078027	-0.078299	-0.10842	2672
	0.15703	-0.24041	-0.23024	-0.16891	0.62304	-0.39974	0.92175	-0.11063	-0.64524	-2.6487	-0.15724	-0.25317	-0.34165	-0.2736	-0.42261	-0.34255	-0.43258	-0.18172	-0.041008	-0.31391	-0.15324	-0.38976	-0.56055	-0.078027	-0.078299	-0.10842	615
	0.071184	-0.24041	-0.23024	0.62013	0.5259	-0.63213	0.5022	-0.080123	0.4002	0.40658	2.6177	0.18107	-0.34165	-0.2736	1.8372	-0.34255	-0.43258	-0.18172	-0.041008	-0.31391	-0.15324	1.3451	-0.038033	-0.078027	-0.078299	-0.10842	1042
	2.389	-0.24041	-0.23024	-2.4781	2.7116	-2.0812	-0.98236	-0.91976	-1.9751	-2.797	-1.6796	-0.76708	-0.34165	-0.2736	-0.42261	-0.34255	-0.43258	-0.18172	-0.041008	-0.31391	-0.15324	-2.0162	-0.69118	-0.078027	-0.078299	-0.10842	1478
	0.31155	-0.24041	-0.23024	-0.95039	-0.056946	-0.42708	-0.8694	-0.62374	-1.6446	-0.3799	-0.15724	-0.76708	-0.34165	-0.2736	-0.42261	-0.34255	-0.43258	-0.18172	-0.041008	-0.31391	-0.15324	-0.60662	-0.56055	-0.078027	-0.078299	-0.10842	2229
	0.5004	-0.24041	-0.23024	1.1193	0.5259	-0.19469	2.132	0.83877	0.89217	0.81423	1.2814	0.74379	-0.34165	-0.2736	-0.42261	-0.34255	-0.43258	-0.18172	-0.041008	-0.31391	-0.15324	1.3451	-0.038033	-0.078027	-0.078299	-0.10842	2982
	0.58625	-0.24041	-0.23024	0.21931	0.28305	-1.507	1.0024	-0.0017913	-0.53763	-1.1417	0.51937	-0.76708	-0.34165	-0.2736	-0.42261	-0.34255	-0.43258	-0.18172	-0.041008	-0.31391	-0.15324	0.5861	-0.95244	-0.078027	-0.078299	-0.10842	107
	0.75793	-0.24041	-0.23024	-1.1899	1.0602	-0.098997	0.35697	-0.63241	-0.045653	-0.56519	-0.32639	-0.76708	-0.34165	-0.2736	-0.42261	-0.34255	-0.43258	-0.18172	-0.041008	-0.31391	-0.15324	-0.82348	-0.95244	-0.078027	-0.078299	-0.10842	1924
	1.2387	-0.24041	-0.23024	-0.0050517	0.72018	0.092384	-0.88554	-0.26731	0.12346	0.1307	-0.32639	-0.76708	-0.34165	-0.2736	-0.42261	-0.34255	-0.43258	-0.18172	-0.041008	-0.31391	-0.15324	-0.064475	-0.29929	-0.078027	-0.078299	-0.10842	1141
	1.0498	-0.24041	-0.23024	-1.6008	1.9344	-1.5344	1.7609	-0.80265	-1.7983	1.6913	-1.003	-0.76708	-0.34165	-0.2736	-0.42261	-0.34255	-0.43258	-0.18172	-0.041008	1.8508	-0.15324	-1.6909	-0.69118	-0.078027	-0.078299	-0.10842	1692
	0.92962	-0.24041	-0.23024	2.2713	1.1573	-4.159	0.24402	3.6005	-0.6145	1.0283	-1.6796	0.92109	6.6054	-0.2736	-0.42261	-0.34255	-0.43258	-0.18172	-0.041008	-0.31391	-0.15324	2.2125	2.9664	-0.078027	-0.078299	-0.10842	2601
	0.74076	-0.24041	-0.23024	2.6016	0.28305	-0.85085	-0.8694	4.2614	0.11578	1.2878	-0.15724	0.74379	0.81619	-0.2736	-0.42261	-0.34255	-0.43258	2.9093	-0.041008	-0.31391	-0.15324	2.9715	1.3989	-0.078027	-0.078299	-0.10842	1554
	-0.16918	-0.24041	-0.23024	1.7016	-1.4655	0.69387	-0.32076	1.5048	0.45401	-0.57754	0.95722	2.6157	0.81619	-0.2736	4.097	2.4447	-0.43258	-0.18172	-0.041008	-0.31391	-0.15324	1.4535	3.8808	-0.078027	-0.078299	-0.10842	2913
	0.31155	-0.24041	-0.23024	-1.752	0.67161	-3.1064	-1.0146	-0.96555	-0.16865	0.38187	-1.003	-0.76708	-0.34165	-0.2736	-0.42261	-0.34255	-0.43258	-0.18172	-0.041008	4.0154	-0.15324	-1.3656	-0.95244	-0.078027	-0.078299	-0.10842	1909
	-0.031828	-0.24041	-0.23024	-0.25462	0.28305	-0.5091	0.67971	-0.44268	0.046592	0.36952	0.35031	-0.76708	-0.34165	-0.2736	-0.42261	-0.34255	-0.43258	-0.18172	-0.041008	-0.31391	-0.15324	0.043954	-0.038033	-0.078027	-0.078299	-0.10842	3229
	-0.51255	-0.24041	-0.23024	0.85458	-0.54265	0.51616	0.43766	-0.014728	-0.44538	0.15128	0.68852	-0.48572	-0.34165	2.3395	1.8372	-0.34255	-0.43258	-0.18172	-0.041008	-0.31391	-0.15324	0.91139	-0.038033	-0.078027	-0.078299	-0.10842	60
	1.2902	-0.24041	-0.23024	-0.0050517	-1.5626	0.32478	1.3413	-0.040415	0.8768	-0.83284	0.013354	0.5665	0.81619	-0.2736	-0.42261	-0.34255	0.40085	-0.18172	-0.041008	-0.31391	-0.15324	0.47767	0.092596	-0.078027	-0.078299	-0.10842	2559
	0.071184	-0.24041	-0.23024	1.4924	0.62304	0.010364	1.1961	2.8554	0.02353	0.031872	0.26636	-0.1003	6.6054	-0.2736	-0.42261	-0.34255	1.0241	-0.18172	-0.041008	-0.31391	-0.15324	1.4535	3.3583	-0.078027	-0.078299	-0.10842	272
	0.4489	-0.24041	-0.23024	0.1462	0.18591	-0.57745	0.018106	-0.2034	1.2842	1.1725	1.1121	-0.1003	-0.34165	-0.2736	-0.42261	-0.34255	-0.43258	-0.18172	-0.041008	-0.31391	-0.15324	0.47767	-0.16866	-0.078027	-0.078299	-0.10842	609
	0.70643	4.4522	1.687	0.21931	-1.7083	0.93993	-0.64349	0.56547	-0.77592	0.5507	1.7063	1.9001	0.81619	-0.2736	-0.42261	-0.34255	1.2234	-0.18172	-0.041008	-0.31391	-0.15324	0.47767	1.1376	-0.078027	-0.078299	-0.10842	1825
	0.53474	-0.24041	-0.23024	-1.0664	0.18591	0.18808	-0.77259	-0.56353	-1.5523	0.7607	-1.003	-0.48572	-0.34165	-0.2736	-0.42261	-0.34255	-0.43258	-0.18172	-0.041008	-0.31391	-0.15324	-0.93191	-0.69118	-0.078027	-0.078299	-0.10842	639
	-0.66707	-0.24041	-0.23024	0.7966	-0.2998	0.42047	-0.24008	-0.012214	-0.30701	0.068931	0.45415	-0.20435	-0.34165	4.9525	-0.42261	2.4447	-0.43258	-0.18172	-0.041008	-0.31391	-0.15324	0.69453	-0.16866	-0.078027	-0.078299	-0.10842	1203
	0.31155	-0.24041	-0.23024	-0.085721	0.47733	-0.085327	0.40538	-0.19438	-0.51456	-2.5417	-0.15724	-0.25317	-0.34165	-0.2736	-0.42261	-0.34255	-0.43258	-0.18172	-0.041008	-0.31391	-0.15324	-0.064475	-0.29929	-0.078027	-0.078299	-0.10842	614
	1.067	-0.24041	-0.23024	0.7966	0.91446	-0.63213	-0.44985	0.31672	0.60006	0.093637	-0.15579	1.6728	-0.34165	-0.2736	-0.42261	1.0511	-0.43258	-0.18172	-0.041008	-0.31391	-0.15324	0.15238	0.22322	-0.078027	-0.078299	-0.10842	2823
	-0.35803	-0.24041	-0.23024	0.91004	-0.20266	0.037704	-0.24008	0.0069122	-0.39926	-0.034011	0.68852	-0.20435	-0.34165	4.9525	-0.42261	-0.34255	-0.43258	-0.18172	-0.041008	-0.31391	-0.15324	1.1282	-0.16866	-0.078027	-0.078299	-0.10842	1459
	-0.3237	4.4522	1.5378	-0.0050517	-0.59122	0.2701	-0.41758	0.32601	-0.9681	-1.3681	-1.003	-0.48572	-0.34165	-0.2736	-0.42261	-0.34255	2.5735	-0.18172	-0.041008	-0.31391	-0.15324	-0.28133	-0.038033	-0.078027	-0.078299	-0.10842	3266
	0.31155	-0.24041	-0.23024	0.21931	-0.49408	-0.26304	-0.78872	-0.29499	1.0075	-0.28107	0.35022	-0.76708	-0.34165	-0.2736	-0.42261	-0.34255	-0.43258	-0.18172	-0.041008	-0.31391	-0.15324	0.5861	-0.29929	-0.078027	-0.078299	-0.10842	1781
	0.96396	-0.24041	-0.23024	-2.4781	1.5944	-1.466	-1.0146	-0.94833	0.02353	0.27481	2.8918	3.2337	-0.34165	-0.2736	-0.42261	-0.34255	-0.43258	-0.18172	-0.041008	-0.31391	-0.15324	-1.7993	0.35385	-0.078027	-0.078299	-0.10842	1808
	0.67209	2.1059	2.4977	-0.43361	-0.49408	-1.0696	-0.65963	-0.39858	-0.24552	1.0613	-0.32639	-0.76708	-0.34165	-0.2736	-0.42261	-0.34255	-0.43258	-0.18172	-0.041008	-0.31391	-0.15324	-0.064475	-0.42992	-0.078027	-0.078299	-0.10842	263
	-0.066166	2.1059	-0.23024	0.62013	-0.97978	1.2407	-0.75645	0.49444	0.8153	0.55893	0.43551	0.18107	-0.34165	-0.2736	-0.42261	1.0511	2.4052	-0.18172	-0.041008	-0.31391	-0.15324	0.69453	0.74574	-0.078027	-0.078299	-0.10842	178
	-0.18635	-0.24041	-0.23024	0.62013	-0.59122	-1.0832	-0.88554	-0.4039	2.0529	1.5513	0.35022	-0.50486	0.81619	-0.2736	-0.42261	-0.34255	-0.43258	-0.18172	-0.041008	-0.31391	-0.15324	0.5861	-0.69118	-0.078027	-0.078299	-0.10842	1391
	0.68926	-0.24041	-0.23024	-0.62772	-0.0083761	0.55717	-0.44985	-0.38115	-0.24552	-0.50754	-0.49554	-0.76708	-0.34165	-0.2736	-0.42261	-0.34255	-0.43258	-0.18172	-0.041008	-0.31391	-0.15324	-0.28133	-0.95244	-0.078027	-0.078299	-0.10842	778
	-0.083335	-0.24041	-0.23024	1.7419	-0.73693	0.58451	1.9384	2.246	1.0382	-0.12048	1.4518	1.5146	1.974	-0.2736	-0.42261	-0.34255	-0.43258	-0.18172	-0.041008	-0.31391	-0.15324	1.7788	3.0971	-0.078027	-0.078299	-0.10842	2900
	1.1185	-0.24041	-0.23024	0.29242	0.76875	0.092384	-0.12712	0.8206	0.0081562	1.3783	-0.071934	-0.1003	1.974	-0.2736	-0.42261	-0.34255	-0.43258	-0.18172	-0.041008	-0.31391	-0.15324	0.26081	0.61511	-0.078027	-0.078299	-0.10842	1343
	-0.34087	-0.24041	-0.23024	0.55711	-1.2226	0.18808	-0.62736	0.45307	-0.62987	-0.38813	0.52078	0.8479	0.81619	-0.2736	-0.42261	2.4447	-0.43258	-0.18172	-0.041008	1.8508	-0.15324	0.043954	1.1376	-0.078027	-0.078299	-0.10842	2989
	0.58625	-0.24041	-0.23024	0.21931	0.13733	0.44781	0.098789	-0.24404	0.054279	0.53011	0.35022	-0.76708	-0.34165	-0.2736	-0.42261	-0.34255	-0.43258	-0.18172	-0.041008	-0.31391	-0.15324	0.5861	-0.29929	-0.078027	-0.078299	-0.10842	1144
	-0.95894	-0.24041	-0.23024	-0.25462	1.2059	0.63919	0.5022	-0.59228	0.02353	0.90482	-0.6647	-0.76708	0.81619	-0.2736	-0.42261	-0.34255	-0.43258	-0.18172	-0.041008	-0.31391	-0.15324	-0.60662	0.35385	-0.078027	-0.078299	-0.10842	1611
	1.067	-0.24041	-0.23024	0.42854	-0.10552	-1.2883	-0.9985	0.51182	-0.3762	-0.41695	-0.83385	-0.76708	-0.34165	-0.2736	-0.42261	-0.34255	-0.43258	-0.18172	-0.041008	1.8508	-0.15324	0.043954	0.35385	-0.078027	-0.078299	-0.10842	1676
	2.3203	-0.24041	-0.23024	0.91004	2.9544	-4.5008	5.8757	0.44442	1.6224	-1.9117	0.60468	-0.1003	-0.34165	-0.2736	-0.42261	-0.34255	10.058	-0.18172	-0.041008	-0.31391	-0.15324	2.4294	-0.82181	-0.078027	-0.078299	-0.10842	1838
	1.067	-0.24041	-0.23024	1.931	-0.7855	0.80323	0.29243	2.7065	0.26183	0.37776	1.4583	1.2333	0.81619	-0.2736	-0.42261	1.0511	4.233	-0.18172	-0.041008	-0.31391	-0.15324	2.4294	4.1421	-0.078027	-0.078299	-0.10842	271
	0.60341	-0.24041	-0.23024	-0.085721	0.47733	0.39313	0.27629	-0.25626	-0.091776	-1.4011	0.26636	-0.1003	-0.34165	-0.2736	1.8372	-0.34255	-0.43258	-0.18172	-0.041008	-0.31391	-0.15324	-0.1729	-0.038033	-0.078027	-0.078299	-0.10842	1035
	3.9857	-0.24041	-0.23024	-6.9955	-13.997	-6.2642	7.215	-1.1391	0.35407	-4.164	-1.6796	-0.25317	-0.34165	-0.2736	-0.42261	-0.34255	-0.43258	-0.18172	-0.041008	-0.31391	-0.15324	-2.3415	-0.95244	-0.078027	-0.078299	-0.10842	1656
	-1.1478	-0.24041	-0.23024	-0.43361	-0.34837	-0.74149	-0.95009	-0.52551	-1.2295	0.28305	0.011908	0.028192	-0.34165	-0.2736	-0.42261	-0.34255	-0.43258	-0.18172	-0.041008	0.76842	-0.15324	-0.49819	-0.69118	-0.078027	-0.078299	-0.10842	312
	-0.3752	-0.24041	-0.23024	-0.16891	-0.49408	-0.18102	-0.77259	-0.40104	-0.50688	-1.5781	0.17145	0.5421	-0.34165	-0.2736	-0.42261	-0.34255	-0.43258	-0.18172	-0.041008	0.76842	-0.15324	-0.71505	-0.16866	-0.078027	-0.078299	-0.10842	3214
	0.41456	-0.24041	-0.23024	0.7966	0.57447	1.2133	1.4865	1.2476	-0.38388	0.11422	0.41871	0.97634	-0.34165	-0.2736	-0.42261	-0.34255	4.045	-0.18172	-0.041008	-0.31391	-0.15324	0.5861	0.74574	-0.078027	-0.078299	-0.10842	256
	-0.01466	-0.24041	-0.23024	1.6209	-0.7855	0.93993	0.43766	1.239	0.4002	0.30364	2.565	1.9	3.1319	-0.2736	-0.42261	2.4447	1.0966	-0.18172	-0.041008	-0.31391	-0.15324	1.4535	3.8808	-0.078027	-0.078299	-0.10842	2928
	0.1742	-0.24041	-0.23024	0.42854	-0.44551	-0.2357	-0.17553	0.11241	0.26952	1.856	-0.49554	-0.76708	-0.34165	-0.2736	-0.42261	-0.34255	-0.43258	-0.18172	-0.041008	-0.31391	-0.15324	-0.38976	-0.95244	-0.078027	-0.078299	-0.10842	1627
	-2.2981	-0.24041	-0.23024	-1.752	1.2545	1.5414	0.27629	-0.93907	-1.1757	0.35717	-1.003	1.0804	-0.34165	-0.2736	-0.42261	-0.34255	0.27404	-0.18172	-0.041008	0.76842	-0.15324	-1.2572	-0.42992	-0.078027	-0.078299	-0.10842	1913
	-0.46105	-0.24041	-0.23024	0.21931	-0.49408	0.065044	-0.59508	-0.083377	-0.6145	0.2007	-0.51235	-0.48572	-0.34165	-0.2736	-0.42261	-0.34255	-0.43258	-0.18172	-0.041008	-0.31391	-0.15324	-0.82348	-0.69118	-0.078027	-0.078299	-0.10842	698
	-0.6499	-0.24041	-0.23024	0.55711	-0.44551	0.17441	-0.24008	-0.23202	-0.84511	-0.56107	0.011908	-0.48572	-0.34165	2.3395	-0.42261	-0.34255	-0.43258	-0.18172	-0.041008	-0.31391	-0.15324	0.36924	-0.29929	-0.078027	-0.078299	-0.10842	1454
	-1.1993	-0.24041	-0.23024	-0.83947	0.040194	1.4867	-0.24008	-0.83857	0.16958	-0.67637	-0.6647	-0.76708	0.81619	-0.2736	-0.42261	2.4447	2.0781	-0.18172	-0.041008	-0.31391	-0.15324	-0.93191	0.35385	-0.078027	-0.078299	-0.10842	330
	0.7751	-0.24041	-0.23024	-0.25462	0.38019	0.092384	-0.82099	-0.4389	0.89217	-0.75049	0.50971	0.26074	-0.34165	-0.2736	-0.42261	-0.34255	-0.43258	-0.18172	-0.041008	4.0154	-0.15324	0.15238	-0.69118	-0.078027	-0.078299	-0.10842	3053
	0.31155	-0.24041	-0.23024	0.29242	0.18591	0.43414	-0.91781	-0.2197	0.069653	0.94188	-0.15724	-0.76708	-0.34165	-0.2736	-0.42261	-0.34255	-0.43258	-0.18172	-0.041008	-0.31391	-0.15324	-0.064475	-0.29929	-0.078027	-0.078299	-0.10842	1138
	1.8224	-0.24041	-0.23024	-0.62772	-1.4655	0.39313	1.5511	-0.48908	1.0228	-0.28931	-0.91771	-0.1003	-0.34165	-0.2736	-0.42261	-0.34255	-0.43258	-0.18172	-0.041008	-0.31391	-0.15324	0.043954	-0.42992	-0.078027	-0.078299	-0.10842	657
	-0.3752	-0.24041	-0.23024	1.6209	-0.73693	-0.42708	0.93789	1.5743	0.59237	-0.0093051	0.85911	1.0909	1.974	-0.2736	4.097	-0.34255	-0.43258	-0.18172	-0.041008	-0.31391	-0.15324	1.7788	2.1827	-0.078027	-0.078299	-0.10842	587
	0.96396	-0.24041	-0.23024	0.49409	0.57447	-1.7121	-1.0146	0.044874	-0.20708	1.3454	0.011908	-0.76708	1.974	-0.2736	-0.42261	-0.34255	-0.43258	-0.18172	-0.041008	-0.31391	-0.15324	0.47767	-0.16866	-0.078027	-0.078299	-0.10842	542
	1.7194	-0.24041	-0.23024	-0.43361	-1.2712	0.85791	1.6156	-0.39305	1.3303	-1.5905	-0.74855	-0.1003	-0.34165	-0.2736	-0.42261	-0.34255	0.79265	-0.18172	-0.041008	-0.31391	-0.15324	0.26081	-0.42992	-0.078027	-0.078299	-0.10842	2254
	-0.34087	-0.24041	-0.23024	-0.0050517	-0.0083761	0.48882	-0.82099	-0.27194	0.76149	1.1519	-0.15724	-0.76708	-0.34165	-0.2736	1.8372	-0.34255	-0.43258	-0.18172	-0.041008	-0.31391	-0.15324	-0.064475	-0.69118	-0.078027	9.9104	-0.10842	523
	0.92962	-0.24041	-0.23024	0.21931	-0.44551	0.65286	0.034243	0.36865	0.83067	-0.25637	2.1428	5.1364	-0.34165	-0.2736	-0.42261	2.4447	-0.43258	-0.18172	-0.041008	2.9331	-0.15324	-0.60662	1.7908	-0.078027	-0.078299	-0.10842	2228
	0.74076	-0.24041	-0.23024	2.5738	0.18591	-0.76883	-0.96622	4.2884	0.10809	1.4936	-0.45514	0.35836	0.81619	-0.2736	-0.42261	1.0511	-0.43258	-0.18172	-0.041008	-0.31391	-0.15324	2.5378	1.3989	-0.078027	-0.078299	-0.10842	163
	-0.1005	-0.24041	-0.23024	-2.4781	1.4002	1.0356	0.034243	-0.95249	-1.0988	1.2672	-1.3413	-0.25317	-0.34165	-0.2736	-0.42261	-0.34255	-0.43258	-0.18172	-0.041008	0.76842	-0.15324	-1.5825	-0.95244	-0.078027	-0.078299	-0.10842	2132
	-0.6499	-0.24041	-0.23024	0.55711	-0.25123	-0.19469	-0.12712	0.032811	0.11578	-1.4917	0.18107	-0.48572	-0.34165	-0.2736	-0.42261	-0.34255	-0.43258	-0.18172	-0.041008	-0.31391	-0.15324	0.5861	-0.95244	-0.078027	-0.078299	-0.10842	140
	-0.16918	-0.24041	-0.23024	-0.0050517	-0.63979	-0.44075	-0.28849	-0.41559	-0.24552	0.31187	0.18109	-0.76708	-0.34165	-0.2736	-0.42261	-0.34255	-0.43258	-0.18172	-0.041008	-0.31391	-0.15324	0.26081	-0.42992	-0.078027	-0.078299	-0.10842	3036
	-0.97611	-0.24041	-0.23024	0.85458	0.91446	0.14706	-1.0146	0.38958	0.56931	0.71952	0.33341	0.028192	-0.34165	-0.2736	-0.42261	-0.34255	-0.43258	-0.18172	-0.041008	-0.31391	-0.15324	0.5861	-0.56055	-0.078027	-0.078299	-0.10842	396
	1.17	-0.24041	-0.23024	0.42854	0.67161	-1.466	-1.0146	0.13881	0.34639	1.4195	0.011908	-0.76708	1.974	-0.2736	-0.42261	-0.34255	-0.43258	-0.18172	-0.041008	-0.31391	-0.15324	0.36924	-0.16866	-0.078027	-0.078299	-0.10842	549
	0.31155	-0.24041	-0.23024	-1.6008	-0.93121	1.2407	-0.54667	-0.95833	-0.36851	0.95423	-0.6815	-0.22351	-0.34165	-0.2736	-0.42261	-0.34255	-0.43258	-0.18172	-0.041008	-0.31391	-0.15324	-1.0403	-0.95244	-0.078027	-0.078299	-0.10842	2162
	0.13986	-0.24041	-0.23024	-0.34285	-0.34837	-0.34506	-0.1594	-0.39697	0.20033	-1.1005	1.1974	0.5665	-0.34165	-0.2736	1.8372	-0.34255	-0.43258	-0.18172	-0.041008	-0.31391	-0.15324	-0.38976	-0.42992	-0.078027	-0.078299	-0.10842	1377
	0.84378	-0.24041	-0.23024	-1.6008	-0.44551	-0.42708	-0.40144	-0.82503	-0.90661	-0.41284	-1.0198	-0.48572	-0.34165	-0.2736	-0.42261	-0.34255	-0.43258	-0.18172	-0.041008	-0.31391	-0.15324	-1.2572	-0.42992	-0.078027	-0.078299	-0.10842	2267
	0.071184	2.1059	5.6318	0.68063	-0.2998	-0.19469	-0.9985	0.052943	0.069653	0.17599	0.67172	0.076994	-0.34165	-0.2736	-0.42261	-0.34255	3.5525	-0.18172	-0.041008	-0.31391	-0.15324	0.47767	-0.95244	-0.078027	-0.078299	-0.10842	767
	-1.2851	-0.24041	-0.23024	0.36048	-0.63979	0.024034	-0.1594	-0.42178	0.054279	1.4813	1.196	-0.48572	-0.34165	-0.2736	-0.42261	1.0511	-0.43258	-0.18172	-0.041008	-0.31391	-0.15324	0.47767	-0.038033	-0.078027	-0.078299	-0.10842	1095
	0.46606	-0.24041	-0.23024	-0.085721	-0.10552	0.35212	-0.80486	-0.32972	0.1004	0.71952	-0.51235	-0.48572	-0.34165	-0.2736	-0.42261	-0.34255	0.29081	-0.18172	-0.041008	-0.31391	-0.15324	-1.0403	-0.56055	-0.078027	-0.078299	-0.10842	1783
	-0.46105	-0.24041	-0.23024	0.96298	-0.44551	0.61185	-0.59508	0.042467	0.19265	-0.17401	0.51937	-0.20435	-0.34165	2.3395	1.8372	-0.34255	-0.43258	-0.18172	-0.041008	-0.31391	-0.15324	1.0198	0.22322	-0.078027	-0.078299	-0.10842	47
	0.7236	-0.24041	-0.23024	-0.95039	0.18591	-1.9855	-1.0146	-0.45723	-0.27627	-1.4464	-0.32639	0.5665	-0.34165	-0.2736	-0.42261	-0.34255	-0.43258	-0.18172	-0.041008	-0.31391	-0.15324	-0.28133	-0.42992	-0.078027	-0.078299	-0.10842	1979
	0.7236	-0.24041	-0.23024	-2.6974	0.42876	0.33845	3.5197	-1.1391	2.1605	-0.0093051	-1.6796	-0.48572	-0.34165	-0.2736	-0.42261	-0.34255	-0.43258	-0.18172	-0.041008	-0.31391	-0.15324	-1.6909	-0.69118	-0.078027	-0.078299	-0.10842	1957
	-0.82159	-0.24041	-0.23024	0.21931	-1.5141	-0.24937	-0.59508	-0.026632	-1.0603	0.31187	-1.003	-0.25317	0.81619	-0.2736	-0.42261	2.4447	-0.43258	-0.18172	-0.041008	1.8508	-0.15324	-0.1729	0.74574	-0.078027	-0.078299	-0.10842	2770
	0.4489	-0.24041	-0.23024	0.21931	0.23448	0.48882	-0.56281	0.024875	-0.1379	-0.31401	1.0953	0.18107	-0.34165	-0.2736	-0.42261	-0.34255	-0.43258	-0.18172	-0.041008	-0.31391	-0.15324	0.26081	-0.29929	-0.078027	-0.078299	-0.10842	1306
	-1.0276	-0.24041	-0.23024	0.73862	-0.88264	0.84424	-0.64349	-0.12208	-0.73749	-1.5328	-0.83385	-0.76708	-0.34165	-0.2736	-0.42261	-0.34255	-0.43258	-0.18172	-0.041008	-0.31391	-0.15324	0.26081	-0.95244	-0.078027	-0.078299	-0.10842	1251
	-0.16918	-0.24041	-0.23024	0.73862	-0.20266	-1.0969	-0.36917	-0.01568	1.0843	-0.47048	1.196	-0.1003	-0.34165	-0.2736	-0.42261	-0.34255	-0.43258	-0.18172	-0.041008	-0.31391	-0.15324	0.91139	-0.69118	-0.078027	-0.078299	-0.10842	1406
	0.12269	-0.24041	-0.23024	-0.5294	0.42876	-1.1243	0.74425	-0.48414	-0.099463	-0.77931	-0.15724	-0.76708	-0.34165	-0.2736	-0.42261	-0.34255	-0.43258	-0.18172	-0.041008	-0.31391	-0.15324	-0.49819	-0.29929	-0.078027	-0.078299	-0.10842	301
	0.87811	-0.24041	-0.23024	0.96298	-0.15409	0.61185	1.0508	0.81872	0.1619	-1.2899	0.011908	-0.66946	-0.34165	-0.2736	-0.42261	-0.34255	-0.43258	-0.18172	24.372	6.1801	-0.15324	1.2367	-0.69118	-0.078027	-0.078299	-0.10842	2986
	0.63775	-0.24041	-0.23024	-1.9159	0.38019	0.62552	-0.19167	-1.0103	0.79224	0.98305	-1.003	0.2416	-0.34165	-0.2736	-0.42261	-0.34255	-0.43258	-0.18172	-0.041008	-0.31391	-0.15324	-1.3656	-0.95244	-0.078027	-0.078299	-0.10842	2033
	-2.5556	-0.24041	-0.23024	-0.83947	-0.15409	0.77589	-0.82099	-0.94786	0.53856	-1.3558	-0.49554	1.2333	-0.34165	-0.2736	1.8372	-0.34255	0.1867	-0.18172	-0.041008	-0.31391	-0.15324	-0.60662	0.61511	-0.078027	-0.078299	-0.10842	2373
	0.19136	-0.24041	-0.23024	0.42854	-0.10552	-0.59112	-0.9985	-0.040097	-0.34545	0.39834	0.84087	-0.48572	-0.34165	-0.2736	-0.42261	-0.34255	-0.43258	-0.18172	-0.041008	-0.31391	-0.15324	0.91139	-0.42992	-0.078027	-0.078299	-0.10842	621
	0.31155	-0.24041	-0.23024	-0.16891	0.33162	0.29744	-0.93395	-0.3857	0.14652	-0.41695	1.3666	0.5665	-0.34165	-0.2736	1.8372	-0.34255	-0.43258	-0.18172	-0.041008	-0.31391	-0.15324	-0.064475	0.35385	-0.078027	-0.078299	-0.10842	458
	-2.3153	-0.24041	-0.23024	0.21931	-0.056946	1.1723	-0.96622	-0.60191	0.38482	0.056578	-0.6647	-0.20435	-0.34165	-0.2736	-0.42261	-0.34255	-0.43258	-0.18172	-0.041008	-0.31391	6.5221	-0.1729	-0.42992	-0.078027	-0.078299	3.58	2966
	-0.20352	-0.24041	-0.23024	0.55711	-0.49408	-0.48176	0.35697	0.068234	0.33101	-0.72166	0.51937	-0.48572	-0.34165	-0.2736	-0.42261	2.4447	-0.43258	-0.18172	-0.041008	-0.31391	-0.15324	0.69453	-0.82181	-0.078027	-0.078299	-0.10842	251
	0.74076	-0.24041	-0.23024	-0.085721	0.5259	0.13339	0.48607	-0.22779	0.55394	-0.96872	0.60468	-0.1003	-0.34165	-0.2736	-0.42261	-0.34255	-0.43258	-0.18172	-0.041008	-0.31391	-0.15324	-0.1729	0.22322	-0.078027	-0.078299	-0.10842	456
	-0.25502	-0.24041	-0.23024	2.9167	0.28305	1.145	0.066516	3.3384	0.48475	0.23776	5.7718	9.0872	-0.34165	4.9525	-0.42261	6.6255	-0.43258	-0.18172	-0.041008	2.9331	-0.15324	1.8872	3.6196	-0.078027	-0.078299	-0.10842	1907
	-2.899	-0.24041	-0.23024	-0.62772	-0.39694	0.73488	-0.9985	-0.86627	-0.3762	-1.0017	-0.83385	2.5669	-0.34165	-0.2736	1.8372	-0.34255	-0.43258	-0.18172	-0.041008	-0.31391	-0.15324	-0.60662	1.1376	-0.078027	-0.078299	-0.10842	1667
	-0.51255	-0.24041	-0.23024	-1.321	0.86589	0.77589	-0.41758	-0.87728	0.13884	-0.73813	-0.32639	-0.76708	0.81619	-0.2736	-0.42261	-0.34255	2.1319	-0.18172	-0.041008	-0.31391	-0.15324	-0.93191	-0.16866	-0.078027	-0.078299	-0.10842	2182
	1.8911	-0.24041	-0.23024	-0.95039	1.1087	-0.83718	2.4547	-0.46427	0.25414	0.2007	-0.83385	-0.76708	-0.34165	-0.2736	-0.42261	-0.34255	-0.43258	-0.18172	-0.041008	-0.31391	-0.15324	-0.60662	-0.42992	-0.078027	-0.078299	-0.10842	2440
	-0.80442	-0.24041	-0.23024	-0.16891	-0.44551	0.92626	0.21174	-0.61646	0.69999	-0.042246	-0.49554	0.038721	-0.34165	-0.2736	-0.42261	-0.34255	-0.43258	-0.18172	-0.041008	4.0154	-0.15324	-0.49819	-0.82181	-0.078027	-0.078299	-0.10842	3099
	-4.4614	-0.24041	-0.23024	-1.9159	1.2545	1.6098	-0.59508	0.044901	2.1221	0.82658	-1.3413	-0.76708	-0.34165	-0.2736	-0.42261	-0.34255	-0.43258	-0.18172	-0.041008	-0.31391	-0.15324	-1.4741	-0.56055	-0.078027	-0.078299	-0.10842	2160
	0.92962	4.4522	2.1432	1.6209	-1.1741	0.57084	-0.96622	1.9027	0.71537	-0.25637	-0.91771	-0.1003	-0.34165	-0.2736	-0.42261	-0.34255	-0.43258	-0.18172	-0.041008	-0.31391	-0.15324	1.8872	4.0115	-0.078027	-0.078299	-0.10842	2912
	-0.35803	2.1059	6.2232	0.91004	-0.39694	0.47515	0.066516	0.45137	-0.10715	1.5184	0.26792	0.076994	-0.34165	-0.2736	-0.42261	-0.34255	1.2989	-0.18172	-0.041008	-0.31391	-0.15324	0.15238	-0.69118	-0.078027	-0.078299	-0.10842	600
	0.70643	-0.24041	-0.23024	-0.73107	0.28305	-1.548	1.2768	-0.45541	-0.57606	1.1354	0.011908	-0.76708	-0.34165	-0.2736	-0.42261	-0.34255	-0.43258	-0.18172	-0.041008	-0.31391	-0.15324	-0.38976	-0.42992	-0.078027	-0.078299	-0.10842	207
	-0.01466	-0.24041	-0.23024	-0.16891	0.5259	0.5435	-0.65963	-0.38623	0.35407	-1.3558	0.43551	-0.1003	-0.34165	-0.2736	1.8372	-0.34255	-0.43258	-0.18172	-0.041008	-0.31391	-0.15324	-0.38976	-0.038033	-0.078027	-0.078299	-0.10842	1056
	-3.6888	-0.24041	-0.23024	-2.2764	0.33162	2.3343	0.066516	-1.1391	6.7113	-0.62284	-1.1721	-0.48572	-0.34165	-0.2736	-0.42261	-0.34255	-0.43258	-0.18172	-0.041008	-0.31391	-0.15324	-1.6909	-0.69118	-0.078027	-0.078299	-0.10842	1533
	-0.6499	-0.24041	-0.23024	0.55711	-0.2998	0.57084	-0.93395	-0.13682	-0.014905	-0.23989	0.51937	-0.1003	-0.34165	-0.2736	1.8372	-0.34255	-0.43258	-0.18172	-0.041008	-0.31391	-0.15324	0.69453	-0.42992	-0.078027	-0.078299	-0.10842	517
	0.5004	2.1059	2.2381	-0.34285	-1.2226	-0.60479	-0.9985	-0.25491	-1.0757	0.064813	-0.32639	-0.76708	-0.34165	-0.2736	-0.42261	-0.34255	-0.43258	-0.18172	-0.041008	-0.31391	-0.15324	-0.064475	-0.95244	-0.078027	-0.078299	-0.10842	482
	0.1742	-0.24041	-0.23024	0.21931	0.96303	0.11972	0.29243	-0.18253	0.038904	0.46011	1.6028	0.18107	-0.34165	-0.2736	1.8372	-0.34255	-0.43258	-0.18172	-0.041008	-0.31391	-0.15324	0.47767	0.48448	-0.078027	-0.078299	-0.10842	1091
	0.19136	-0.24041	-0.23024	0.42854	0.13733	-0.87819	0.77652	0.10971	-0.87586	0.39423	0.67172	0.076994	-0.34165	-0.2736	-0.42261	-0.34255	1.329	-0.18172	-0.041008	-0.31391	-0.15324	0.043954	-0.95244	-0.078027	-0.078299	-0.10842	761
	-0.52972	-0.24041	-0.23024	0.85458	-1.3683	1.022	-0.32076	0.2782	-0.28395	-0.76696	0.95079	2.6157	-0.34165	-0.2736	4.097	1.0511	-0.43258	-0.18172	-0.041008	-0.31391	-0.15324	0.69453	2.1827	-0.078027	-0.078299	-0.10842	2949
	0.4489	-0.24041	-0.23024	-0.0050517	0.42876	-0.60479	-0.41758	-0.078589	-0.70674	-0.9646	0.51935	-0.051479	-0.34165	-0.2736	-0.42261	-0.34255	-0.43258	-0.18172	-0.041008	-0.31391	-0.15324	0.36924	-0.29929	-0.078027	-0.078299	-0.10842	3101
	-0.75291	-0.24041	-0.23024	-2.9369	1.4002	-1.4113	3.5681	-1.1391	0.35407	0.44776	-1.6796	-0.48572	-0.34165	-0.2736	-0.42261	-0.34255	-0.43258	-0.18172	-0.041008	-0.31391	-0.15324	-2.0162	-0.42992	-0.078027	-0.078299	-0.10842	2119
	-0.52972	4.4522	1.4475	-0.085721	-0.93121	0.35212	-0.40144	0.076435	-1.1526	-1.084	-1.003	-0.48572	-0.34165	-0.2736	-0.42261	-0.34255	2.5414	-0.18172	-0.041008	-0.31391	-0.15324	-0.38976	0.092596	-0.078027	-0.078299	-0.10842	3011
	-0.40954	-0.24041	-0.23024	0.29242	0.13733	0.16074	0.43766	-0.2461	0.32333	-0.4499	1.2813	-0.1003	-0.34165	-0.2736	1.8372	-0.34255	-0.43258	-0.18172	-0.041008	-0.31391	-0.15324	0.26081	-0.038033	-0.078027	-0.078299	-0.10842	464
	-2.0577	-0.24041	-0.23024	0.073096	-0.49408	1.4184	0.58289	-0.45104	0.69999	-0.30578	-1.6796	0.18107	-0.34165	-0.2736	-0.42261	1.0511	-0.43258	2.9093	-0.041008	-0.31391	-0.15324	-1.4741	-0.16866	-0.078027	-0.078299	-0.10842	2084
	1.273	-0.24041	-0.23024	-2.2764	2.2259	-1.0696	-0.38531	-0.92198	0.07734	-1.6275	-1.6796	1.0177	-0.34165	-0.2736	-0.42261	-0.34255	-0.43258	-0.18172	-0.041008	-0.31391	-0.15324	-2.1246	-0.69118	-0.078027	-0.078299	-0.10842	2218
	-0.82159	-0.24041	-0.23024	1.0159	-0.10552	0.61185	-0.53054	-0.0019236	-0.36082	-0.18225	0.85769	-0.20435	-0.34165	4.9525	-0.42261	-0.34255	-0.43258	-0.18172	-0.041008	-0.31391	-0.15324	0.91139	-0.16866	-0.078027	-0.078299	-0.10842	1213
	0.5004	-0.24041	-0.23024	0.96298	0.5259	0.22909	0.27629	0.82142	0.89217	-1.3228	-0.27969	-0.71828	-0.34165	-0.2736	-0.42261	-0.34255	-0.43258	-0.18172	-0.041008	2.9331	-0.15324	0.80296	0.22322	-0.078027	-0.078299	-0.10842	3262
	-0.95894	-0.24041	-0.23024	0.7966	-1.1741	1.3364	-0.1594	0.23791	0.54625	-0.025776	0.35817	1.9	-0.34165	-0.2736	4.097	1.0511	-0.43258	-0.18172	-0.041008	0.76842	-0.15324	0.69453	1.9214	-0.078027	-0.078299	-0.10842	2932
	0.31155	-0.24041	-0.23024	2.4276	-0.54265	-0.45442	-0.49826	2.6551	0.89217	0.29128	5.5479	6.5676	-0.34165	-0.2736	1.8372	6.6255	-0.43258	-0.18172	-0.041008	-0.31391	-0.15324	2.8631	6.7547	-0.078027	-0.078299	-0.10842	2752
	-0.1005	-0.24041	-0.23024	-2.4781	1.8859	1.0356	1.3574	-0.96807	-0.13021	-1.9034	-1.5105	-0.20435	-0.34165	-0.2736	-0.42261	-0.34255	0.32782	-0.18172	-0.041008	-0.31391	-0.15324	-1.7993	-0.82181	-0.078027	-0.078299	-0.10842	2259
	-2.1436	-0.24041	-0.23024	-2.9369	2.0801	1.309	0.24402	-1.1168	0.29258	0.74835	-1.6796	-0.25317	-0.34165	-0.2736	-0.42261	-0.34255	-0.43258	-0.18172	-0.041008	-0.31391	-0.15324	-2.0162	-0.82181	-0.078027	-0.078299	-0.10842	2260
	-0.68424	-0.24041	-0.23024	-0.43361	-0.44551	1.4731	0.3247	-0.61236	1.0075	0.29952	-1.1721	0.69498	-0.34165	-0.2736	-0.42261	1.0511	2.4704	2.9093	-0.041008	0.76842	-0.15324	-0.82348	-0.42992	-0.078027	-0.078299	-0.10842	1890
	-0.90743	-0.24041	-0.23024	-0.95039	0.86589	1.7191	0.034243	-0.739	0.3387	1.6131	-0.28501	0.77924	-0.34165	-0.2736	-0.42261	-0.34255	-0.43258	-0.18172	-0.041008	-0.31391	-0.15324	-1.2572	-0.69118	-0.078027	-0.078299	-0.10842	1873
	0.31155	-0.24041	-0.23024	-0.34285	-0.34837	-0.52277	-0.91781	-0.45303	-0.7298	-0.85343	-0.32639	-0.76708	-0.34165	-0.2736	-0.42261	-0.34255	-0.43258	-0.18172	-0.041008	-0.31391	-0.15324	-0.49819	-0.16866	-0.078027	-0.078299	-0.10842	401
	0.31155	-0.24041	-0.23024	-0.0050517	0.81732	-0.7825	0.53448	-0.1551	-0.80667	-2.9123	0.011908	-0.1003	-0.34165	-0.2736	-0.42261	-0.34255	-0.43258	2.9093	-0.041008	-0.31391	-0.15324	0.043954	-0.16866	-0.078027	-0.078299	-0.10842	1782
	0.31155	-0.24041	-0.23024	-0.62772	0.28305	-0.44075	-0.3369	-0.63429	1.2381	0.64952	-0.32639	-0.1003	-0.34165	-0.2736	-0.42261	-0.34255	-0.43258	-0.18172	-0.041008	-0.31391	-0.15324	-0.49819	-0.29929	-0.078027	-0.078299	-0.10842	1842
	-1.1478	-0.24041	-0.23024	-0.43361	-0.63979	0.50249	-0.6919	-0.70985	1.3457	-1.0223	-1.003	0.67584	-0.34165	-0.2736	-0.42261	-0.34255	0.031259	-0.18172	-0.041008	-0.31391	-0.15324	-0.71505	0.22322	-0.078027	-0.078299	-0.10842	2087
	0.054015	-0.24041	-0.23024	0.49409	-0.49408	0.2701	-0.98236	-0.00986	0.23877	0.011283	1.2813	-0.1003	-0.34165	-0.2736	-0.42261	-0.34255	-0.43258	-0.18172	-0.041008	-0.31391	-0.15324	0.5861	0.092596	-0.078027	-0.078299	-0.10842	782
	-0.15201	-0.24041	-0.23024	0.073096	-0.73693	0.57084	-0.30463	-0.44141	0.89217	0.89658	0.35022	-0.48572	-0.34165	-0.2736	-0.42261	1.0511	-0.43258	-0.18172	-0.041008	-0.31391	-0.15324	0.26081	-0.56055	-0.078027	-0.078299	-0.10842	21
	2.4061	-0.24041	-0.23024	-0.0050517	-0.7855	-0.31772	1.7609	0.056276	1.0075	-1.7305	-0.74855	-0.1003	-0.34165	-0.2736	-0.42261	-0.34255	0.84644	-0.18172	-0.041008	-0.31391	-0.15324	0.91139	-0.69118	-0.078027	-0.078299	-0.10842	3093
	0.65492	-0.24041	-0.23024	0.55711	0.23448	-0.071657	0.42152	0.12765	-0.17633	0.54246	0.50256	0.076994	-0.34165	-0.2736	-0.42261	-0.34255	0.45809	-0.18172	-0.041008	-0.31391	-0.15324	0.26081	-0.95244	-0.078027	-0.078299	-0.10842	774
	-2.3324	-0.24041	-0.23024	-1.1899	-0.97978	1.8832	-0.74031	-0.95548	-0.66062	-1.364	-0.25427	0.26936	-0.34165	-0.2736	-0.42261	1.0511	-0.43258	-0.18172	-0.041008	0.76842	-0.15324	-1.0403	-0.95244	-0.078027	-0.078299	-0.10842	1912
	-1.1135	-0.24041	-0.23024	-0.83947	0.47733	0.9536	-0.57895	-0.68847	-0.86817	-0.050482	-1.003	0.52104	-0.34165	-0.2736	-0.42261	-0.34255	-0.43258	-0.18172	-0.041008	0.76842	-0.15324	-1.2572	-0.56055	-0.078027	-0.078299	-0.10842	2357
	-1.1993	-0.24041	-0.23024	0.1462	-0.73693	-0.2357	-0.61122	-0.28075	-1.6292	1.7489	-0.75408	-0.25317	-0.34165	-0.2736	-0.42261	-0.34255	-0.43258	-0.18172	-0.041008	0.76842	-0.15324	-1.2572	-0.16866	-0.078027	-0.078299	-0.10842	1881
	-1.165	-0.24041	-0.23024	-1.321	0.86589	0.83057	-0.46599	-0.92929	-0.20708	-1.5328	-0.15724	-0.76708	0.81619	-0.2736	-0.42261	-0.34255	2.8148	-0.18172	-0.041008	-0.31391	-0.15324	-0.93191	-0.16866	-0.078027	-0.078299	-0.10842	191
	0.31155	-0.24041	-0.23024	0.73862	-0.0083761	0.69387	-0.17553	0.046303	-0.16865	0.35305	0.011908	-0.20435	-0.34165	4.9525	-0.42261	-0.34255	-0.43258	-0.18172	-0.041008	-0.31391	-0.15324	0.80296	-0.16866	-0.078027	-0.078299	-0.10842	1191
	0.80944	-0.24041	-0.23024	0.29242	0.5259	-0.48176	1.4543	-0.16756	0.13884	0.49305	-0.32639	-0.48572	0.81619	-0.2736	-0.42261	-0.34255	-0.43258	-0.18172	-0.041008	-0.31391	-0.15324	0.15238	-0.42992	-0.078027	-0.078299	-0.10842	534
	-0.51255	-0.24041	-0.23024	0.55711	-0.7855	0.32478	-0.67577	-0.40998	0.46938	0.31599	0.011908	-0.24264	-0.34165	-0.2736	-0.42261	-0.34255	-0.43258	-0.18172	-0.041008	-0.31391	-0.15324	0.15238	-0.56055	-0.078027	-0.078299	-0.10842	1987
	-0.18635	-0.24041	-0.23024	-0.16891	-0.10552	0.50249	-0.49826	-0.3307	0.23877	-1.3517	1.0283	1.1589	-0.34165	-0.2736	-0.42261	-0.34255	-0.43258	-0.18172	-0.041008	4.0154	-0.15324	-0.49819	-0.42992	-0.078027	-0.078299	-0.10842	3118
	-1.9891	-0.24041	-0.23024	1.1193	-0.056946	-0.72782	0.17947	0.11056	0.22339	-1.7799	-0.32639	3.2337	-0.34165	-0.2736	-0.42261	-0.34255	-0.43258	12.182	-0.041008	-0.31391	-0.15324	0.69453	1.7908	-0.078027	-0.078299	-0.10842	2793
	-0.13484	-0.24041	-0.23024	0.7966	-0.54265	-1.6027	-0.83713	0.24646	-0.71443	0.44364	-0.32639	-0.20435	-0.34165	-0.2736	-0.42261	-0.34255	-0.43258	-0.18172	-0.041008	-0.31391	-0.15324	0.15238	0.61511	-0.078027	-0.078299	-0.10842	111
	0.86095	-0.24041	-0.23024	-0.73107	0.13733	-1.4797	-0.78872	-0.48035	-1.0142	-0.3346	-1.3413	-0.76708	-0.34165	-0.2736	1.8372	-0.34255	-0.43258	-0.18172	-0.041008	-0.31391	-0.15324	-0.93191	0.092596	-0.078027	-0.078299	-0.10842	1516
	-0.066166	-0.24041	-0.23024	0.49409	0.28305	-0.071657	0.0019696	-0.10483	0.069653	1.2795	1.4504	-0.1003	-0.34165	-0.2736	1.8372	-0.34255	-0.43258	-0.18172	-0.041008	-0.31391	-0.15324	0.5861	0.092596	-0.078027	-0.078299	-0.10842	451
	0.12269	-0.24041	-0.23024	-0.5294	0.13733	0.43414	-0.11099	-0.40141	0.43095	-0.8946	-0.49554	-0.76708	-0.34165	-0.2736	1.8372	-0.34255	-0.43258	-0.18172	-0.041008	-0.31391	-0.15324	-0.60662	-0.69118	-0.078027	-0.078299	-0.10842	720
	0.87811	-0.24041	-0.23024	-0.0050517	-1.1741	0.80323	1.6963	0.021303	0.47707	-1.4134	-1.3413	-0.76708	0.81619	-0.2736	-0.42261	-0.34255	1.6626	-0.18172	-0.041008	-0.31391	-0.15324	0.47767	0.22322	-0.078027	-0.078299	-0.10842	326
	-0.34087	-0.24041	-0.23024	1.6209	-0.20266	-0.63213	-0.46599	2.0965	0.35407	1.7284	0.94297	1.4106	-0.34165	-0.2736	-0.42261	-0.34255	-0.43258	-0.18172	-0.041008	-0.31391	-0.15324	1.2367	1.1376	-0.078027	-0.078299	-0.10842	2634
	-0.031828	-0.24041	-0.23024	-0.25462	0.040194	-0.56378	0.76039	-0.45842	1.1074	1.0778	0.35022	-0.76708	-0.34165	-0.2736	-0.42261	-0.34255	-0.43258	-0.18172	-0.041008	-0.31391	-0.15324	0.043954	-0.038033	-0.078027	-0.078299	-0.10842	1322
	-0.54689	-0.24041	-0.23024	0.29242	0.57447	0.5435	-0.46599	-0.082663	0.18496	-0.013423	-0.39188	-0.20435	-0.34165	2.3395	-0.42261	-0.34255	-0.43258	-0.18172	-0.041008	-0.31391	-0.15324	-0.064475	-0.29929	-0.078027	-0.078299	-0.10842	3184
	-0.3237	-0.24041	-0.23024	0.073096	-0.34837	0.10605	1.3413	-0.45787	0.5155	1.366	-0.32639	-0.76708	-0.34165	-0.2736	1.8372	-0.34255	-0.43258	-0.18172	-0.041008	-0.31391	-0.15324	0.15238	0.22322	-0.078027	-0.078299	-0.10842	901
	-0.6499	-0.24041	-0.23024	-0.83947	-0.63979	-0.016977	-0.24008	-0.59204	-1.2218	0.64952	-0.32639	-0.76708	-0.34165	-0.2736	1.8372	-0.34255	-0.43258	-0.18172	-0.041008	-0.31391	-0.15324	-0.49819	-0.69118	-0.078027	-0.078299	-0.10842	1381
	-0.83876	-0.24041	-0.23024	0.73862	-0.49408	0.33845	-0.22394	-0.17406	-0.068714	0.19658	0.68852	-0.20435	-0.34165	2.3395	1.8372	-0.34255	-0.43258	-0.18172	-0.041008	-0.31391	-0.15324	0.80296	-0.038033	-0.078027	-0.078299	-0.10842	36
	0.054015	-0.24041	-0.23024	0.55711	-0.93121	0.5435	-0.96622	0.076355	-0.89892	-0.058717	-0.83385	-0.76708	-0.34165	-0.2736	-0.42261	-0.34255	-0.43258	-0.18172	-0.041008	-0.31391	-0.15324	0.043954	-0.95244	-0.078027	-0.078299	-0.10842	1255
	0.39739	-0.24041	-0.23024	1.4041	-0.15409	0.16074	0.66357	0.62759	0.22339	1.4566	-0.15724	-0.48572	-0.34165	-0.2736	-0.42261	-0.34255	2.3727	-0.18172	-0.041008	-0.31391	-0.15324	2.4294	0.48448	-0.078027	-0.078299	-0.10842	2983
	-2.3839	2.1059	1.0684	-0.43361	-0.83407	1.5141	-0.53054	-0.40681	0.577	-0.083423	-0.49554	-0.76708	-0.34165	-0.2736	-0.42261	-0.34255	-0.43258	-0.18172	-0.041008	-0.31391	-0.15324	-0.60662	-0.95244	-0.078027	-0.078299	-0.10842	1773
	-0.3237	-0.24041	-0.23024	-0.62772	-0.20266	0.078714	-0.82099	-0.53345	-0.36082	-0.95225	-0.83385	1.9001	-0.34165	-0.2736	-0.42261	-0.34255	-0.43258	-0.18172	-0.041008	-0.31391	-0.15324	-0.49819	0.092596	-0.078027	-0.078299	-0.10842	1850
	-0.30653	-0.24041	-0.23024	-1.4571	-0.88264	0.63919	-0.22394	-0.92114	-1.3601	1.7078	-0.5794	-0.1003	-0.34165	-0.2736	-0.42261	3.8383	-0.43258	-0.18172	-0.041008	-0.31391	-0.15324	-1.3656	-0.29929	-0.078027	-0.078299	-0.10842	2172
	-1.0963	-0.24041	-0.23024	0.7966	-1.1741	1.4047	-0.14326	0.1253	0.31564	0.25834	1.8819	3.2337	-0.34165	-0.2736	4.097	1.0511	-0.43258	-0.18172	-0.041008	-0.31391	-0.15324	0.69453	2.4439	-0.078027	-0.078299	-0.10842	2929
	-0.066166	-0.24041	-0.23024	0.55711	-0.10552	-0.56378	-0.75645	-0.13748	0.45401	0.81835	1.0268	-0.76708	-0.34165	-0.2736	1.8372	-0.34255	1.7672	-0.18172	-0.041008	-0.31391	-0.15324	0.5861	-0.69118	-0.078027	-0.078299	-0.10842	132
	-0.1005	-0.24041	-0.23024	-0.62772	0.47733	-0.22203	-0.80486	-0.72223	0.77686	0.29128	0.76617	-0.1003	-0.34165	-0.2736	-0.42261	1.0511	-0.43258	-0.18172	-0.041008	-0.31391	-0.15324	-0.38976	-0.69118	-0.078027	-0.078299	-0.10842	1812
	-0.22068	-0.24041	-0.23024	-0.25462	0.28305	-0.030647	-0.59508	-0.34065	1.0997	0.064813	0.43551	-0.1003	-0.34165	-0.2736	1.8372	-0.34255	-0.43258	-0.18172	-0.041008	-0.31391	-0.15324	-0.064475	-0.29929	-0.078027	-0.078299	-0.10842	262
	0.31155	-0.24041	-0.23024	0.29242	-0.2998	-1.1106	1.3252	0.082228	-0.9681	-0.42931	1.2813	-0.1003	-0.34165	-0.2736	-0.42261	-0.34255	-0.43258	-0.18172	-0.041008	-0.31391	-0.15324	0.26081	-0.16866	-0.078027	-0.078299	-0.10842	829
	0.65492	-0.24041	-0.23024	0.49409	0.86589	-0.72782	-0.19167	0.036515	1.215	-0.01754	1.2813	-0.1003	-0.34165	-0.2736	1.8372	-0.34255	-0.43258	-0.18172	-0.041008	-0.31391	-0.15324	0.80296	0.35385	-0.078027	-0.078299	-0.10842	469
	-0.90743	-0.24041	-0.23024	-0.95039	0.42876	-1.1379	1.4865	-0.58728	-0.014905	0.21717	0.33933	-0.21312	-0.34165	-0.2736	-0.42261	-0.34255	-0.43258	-0.18172	-0.041008	-0.31391	-0.15324	-0.71505	-0.56055	-0.078027	-0.078299	-0.10842	2464
	-0.40954	-0.24041	-0.23024	1.1193	-0.20266	-0.60479	-0.25622	0.74385	-0.81436	-0.07107	1.01	-0.48572	1.974	-0.2736	-0.42261	-0.34255	-0.43258	-0.18172	-0.041008	-0.31391	-0.15324	1.1282	-0.038033	-0.078027	-0.078299	-0.10842	318
	0.68926	-0.24041	-0.23024	0.21931	0.47733	-0.42708	1.2606	-0.23118	0.16958	0.1554	-0.32639	-0.48572	0.81619	-0.2736	-0.42261	-0.34255	-0.43258	-0.18172	-0.041008	-0.31391	-0.15324	0.043954	-0.42992	-0.078027	-0.078299	-0.10842	533
	1.4962	-0.24041	-0.23024	-0.25462	0.76875	-1.261	0.3247	-0.20081	-0.3147	0.70305	-1.3413	-0.76708	-0.34165	-0.2736	-0.42261	-0.34255	-0.43258	-0.18172	-0.041008	-0.31391	-0.15324	-0.60662	0.22322	-0.078027	-0.078299	-0.10842	574
	-0.22068	-0.24041	-0.23024	-0.16891	-0.49408	-0.071657	-0.20781	-0.51863	-0.10715	-0.021658	0.18109	-0.76708	-0.34165	-0.2736	-0.42261	-0.34255	2.7354	-0.18172	-0.041008	1.8508	-0.15324	-0.064475	-0.42992	-0.078027	-0.078299	-0.10842	3232
	1.4447	-0.24041	-0.23024	0.29242	-0.2998	0.051374	0.066516	0.43492	-0.45307	1.0489	-0.32639	-0.66946	-0.34165	-0.2736	-0.42261	-0.34255	-0.43258	-0.18172	-0.041008	5.0977	-0.15324	0.15238	-0.56055	-0.078027	-0.078299	-0.10842	3013
	0.019678	-0.24041	-0.23024	1.2176	-0.68836	-1.3156	-0.40144	0.59174	-0.45307	0.39423	0.18107	-0.76708	-0.34165	-0.2736	-0.42261	-0.34255	-0.43258	-0.18172	-0.041008	-0.31391	-0.15324	1.562	0.87637	-0.078027	-0.078299	-0.10842	347
	-0.5984	-0.24041	-0.23024	-0.62772	-0.97978	1.4594	-0.72418	-0.72392	0.43863	3.0131	-0.84151	-0.50486	-0.34165	-0.2736	1.8372	1.0511	-0.43258	-0.18172	-0.041008	-0.31391	-0.15324	-0.60662	-0.69118	-0.078027	-0.078299	-0.10842	2579
	0.13986	2.1059	-0.23024	-0.25462	-0.34837	-0.98756	0.42152	-0.33647	-0.6145	-1.6646	-0.32639	-0.71828	-0.34165	-0.2736	-0.42261	-0.34255	-0.43258	-0.18172	-0.041008	4.0154	-0.15324	-0.064475	-0.42992	-0.078027	-0.078299	-0.10842	3200
	0.13986	-0.24041	-0.23024	1.3134	0.76875	0.28377	-0.19167	1.007	0.10809	1.4648	0.91045	0.74379	-0.34165	-0.2736	-0.42261	1.0511	-0.43258	-0.18172	-0.041008	-0.31391	-0.15324	0.91139	-0.42992	-0.078027	-0.078299	-0.10842	3276
	1.479	-0.24041	-0.23024	2.5159	0.91446	-2.3272	-0.85327	5.3157	-0.75286	1.6748	-0.5794	1.0251	-0.34165	-0.2736	-0.42261	-0.34255	1.3438	-0.18172	-0.041008	-0.31391	-0.15324	2.5378	0.74574	-0.078027	-0.078299	-0.10842	1
	-1.3023	-0.24041	-0.23024	-0.95039	-0.2998	1.5277	-0.43372	-0.72701	-0.16096	-0.84519	-1.003	-0.22351	-0.34165	-0.2736	-0.42261	-0.34255	-0.43258	-0.18172	-0.041008	-0.31391	-0.15324	-1.0403	-0.95244	-0.078027	-0.078299	-0.10842	1763
	-0.11767	-0.24041	-0.23024	0.29242	0.42876	0.36579	0.5022	-0.23737	0.30026	-0.48695	-0.56103	0.295	-0.34165	-0.2736	-0.42261	-0.34255	-0.43258	-0.18172	-0.041008	1.8508	-0.15324	-0.49819	-0.56055	-0.078027	-0.078299	-0.10842	3069
	2.1486	-0.24041	-0.23024	-2.0898	-0.73693	-2.9561	4.1975	-1.1391	5.2507	-1.3311	-1.6796	-0.25317	-0.34165	-0.2736	-0.42261	-0.34255	-0.43258	-0.18172	-0.041008	2.9331	-0.15324	-1.0403	-0.95244	-0.078027	-0.078299	-0.10842	1489
	-0.13484	-0.24041	-0.23024	0.073096	0.28305	0.48882	2.4547	-0.11753	2.6294	1.0119	-0.49554	0.78518	-0.34165	-0.2736	-0.42261	-0.34255	-0.43258	-0.18172	-0.041008	1.8508	-0.15324	-0.60662	-0.42992	-0.078027	-0.078299	-0.10842	3186
	-1.5598	-0.24041	-0.23024	-1.752	0.42876	-0.55011	-0.062577	-0.68291	-2.8437	0.87188	-0.52917	-0.20435	-0.34165	-0.2736	-0.42261	-0.34255	-0.43258	-0.18172	-0.041008	-0.31391	-0.15324	-1.5825	-0.95244	-0.078027	-0.078299	-0.10842	1549
	-0.031828	4.4522	1.2744	-0.25462	-0.97978	-0.39974	-0.30463	-0.10287	-1.8675	-0.70519	-1.003	-0.76708	-0.34165	-0.2736	-0.42261	-0.34255	2.1388	-0.18172	-0.041008	1.8508	-0.15324	-0.38976	0.35385	-0.078027	-0.078299	-0.10842	3212
	0.1742	-0.24041	6.6093	1.931	-1.854	1.0766	2.8904	2.9728	0.28489	-0.34695	1.1975	0.92632	3.1319	-0.2736	-0.42261	-0.34255	1.8649	-0.18172	-0.041008	6.1801	-0.15324	2.321	1.1376	-0.078027	-0.078299	-0.10842	3223
	-0.34087	-0.24041	-0.23024	-1.6008	-0.59122	0.46148	-0.36917	-0.9232	-0.045653	1.7366	-0.83385	-0.76708	-0.34165	-0.2736	-0.42261	-0.34255	-0.43258	-0.18172	-0.041008	-0.31391	-0.15324	-1.3656	-0.95244	-0.078027	-0.078299	-0.10842	2299
	-0.90743	2.1059	-0.23024	0.55711	-0.54265	0.91259	1.4704	-0.27165	1.6455	0.60423	-0.83385	0.46243	-0.34165	-0.2736	-0.42261	1.0511	-0.43258	2.9093	-0.041008	-0.31391	-0.15324	-0.49819	-0.16866	-0.078027	-0.078299	-0.10842	2391
	1.0155	-0.24041	-0.23024	1.1193	2.323	-0.14001	1.9384	1.2762	0.33101	-0.27284	0.60611	4.4144	1.974	-0.2736	-0.42261	-0.34255	-0.43258	12.182	-0.041008	0.76842	-0.15324	1.0198	1.9214	-0.078027	-0.078299	-0.10842	2792
	-0.66707	-0.24041	-0.23024	0.7966	-0.2998	0.42047	-0.24008	-0.065388	-0.43769	-0.22342	0.60018	-0.20435	-0.34165	4.9525	-0.42261	2.4447	-0.43258	-0.18172	-0.041008	-0.31391	-0.15324	0.69453	0.092596	-0.078027	-0.078299	-0.10842	1204
	1.376	-0.24041	-0.23024	2.5738	0.91446	-2.0265	0.71198	5.5622	-0.72212	1.4648	-1.3413	0.35836	0.81619	-0.2736	-0.42261	-0.34255	1.3424	-0.18172	-0.041008	-0.31391	-0.15324	2.5378	1.007	-0.078027	-0.078299	-0.10842	88
	-0.75291	-0.24041	-0.23024	-0.085721	-0.0083761	0.35212	1.0508	-0.50104	0.56931	0.78541	-0.49554	-0.76708	-0.34165	-0.2736	-0.42261	2.4447	-0.43258	-0.18172	-0.041008	-0.31391	-0.15324	-0.60662	0.092596	-0.078027	-0.078299	-0.10842	900
	0.071184	-0.24041	-0.23024	0.68063	-0.20266	-0.3724	-0.56281	-0.070097	0.73074	0.43952	0.68852	-0.22351	0.81619	-0.2736	-0.42261	-0.34255	1.1223	-0.18172	-0.041008	-0.31391	-0.15324	0.80296	-0.69118	-0.078027	-0.078299	-0.10842	1431
	-1.2851	-0.24041	-0.23024	-1.4571	0.86589	0.037704	-0.80486	-0.95579	1.215	0.35305	0.6789	0.26074	-0.34165	-0.2736	-0.42261	-0.34255	-0.43258	-0.18172	-0.041008	0.76842	-0.15324	-1.2572	-0.95244	-0.078027	-0.078299	-0.10842	2245
	-0.51255	-0.24041	-0.23024	-0.5294	0.040194	0.6802	-0.1594	-0.39382	0.20033	-1.0058	-0.83385	0.5665	-0.34165	-0.2736	-0.42261	-0.34255	-0.43258	-0.18172	-0.041008	-0.31391	-0.15324	-0.82348	-0.42992	-0.078027	-0.078299	-0.10842	1482
	0.15703	-0.24041	-0.23024	-0.085721	-0.20266	1.0083	-0.27235	-0.14131	1.2611	-1.1623	-0.38762	-0.76708	-0.34165	-0.2736	-0.42261	-0.34255	-0.43258	-0.18172	-0.041008	-0.31391	-0.15324	-0.38976	-0.42992	-0.078027	-0.078299	-0.10842	717
	0.019678	-0.24041	-0.23024	0.21931	-0.83407	0.52983	-0.67577	-0.2938	-0.3147	-1.2734	-0.83385	-0.76708	-0.34165	-0.2736	-0.42261	-0.34255	-0.43258	-0.18172	-0.041008	-0.31391	-0.15324	-0.1729	-0.95244	-0.078027	-0.078299	-0.10842	1238
	0.48323	-0.24041	-0.23024	-0.5294	0.5259	-0.38607	0.43766	-0.46861	0.53088	0.52187	0.60468	-0.1003	-0.34165	-0.2736	1.8372	-0.34255	-0.43258	-0.18172	-0.041008	-0.31391	-0.15324	-0.38976	-0.038033	-0.078027	-0.078299	-0.10842	1176
	-0.46105	-0.24041	-0.23024	0.55711	0.23448	-0.75516	1.1154	0.11977	-1.0757	-1.294	0.011908	0.075088	-0.34165	-0.2736	-0.42261	-0.34255	1.2728	-0.18172	-0.041008	-0.31391	-0.15324	-0.1729	-0.95244	-0.078027	-0.078299	-0.10842	604
	-0.51255	-0.24041	-0.23024	0.85458	-0.2998	-0.016977	-0.17553	-0.048563	-0.27627	0.53011	0.85769	-0.20435	-0.34165	4.9525	-0.42261	-0.34255	-0.43258	-0.18172	-0.041008	-0.31391	-0.15324	1.0198	-0.16866	-0.078027	-0.078299	-0.10842	1201
	0.10552	-0.24041	-0.23024	0.91004	-0.39694	-0.96022	1.6479	1.0193	-0.26089	-1.1911	-0.15724	-0.76708	-0.34165	-0.2736	-0.42261	1.0511	-0.43258	-0.18172	-0.041008	-0.31391	-0.15324	0.36924	0.092596	-0.078027	-0.078299	-0.10842	1686
	-0.01466	-0.24041	-0.23024	0.91004	0.38019	-0.49543	0.3247	0.12926	0.15421	-0.087541	2.1271	-0.1003	-0.34165	-0.2736	1.8372	-0.34255	-0.43258	-0.18172	-0.041008	-0.31391	-0.15324	1.2367	0.48448	-0.078027	-0.078299	-0.10842	1182
	-0.73575	-0.24041	-0.23024	0.68063	-0.2998	0.55717	-0.30463	-0.25393	0.13884	0.48893	1.0268	-0.20435	-0.34165	2.3395	1.8372	-0.34255	-0.43258	-0.18172	-0.041008	-0.31391	-0.15324	0.91139	-0.16866	-0.078027	-0.078299	-0.10842	33
	0.86095	-0.24041	-0.23024	-0.73107	1.4973	-0.57745	0.55061	-0.63662	0.061966	-0.38813	-0.15724	-0.76708	-0.34165	-0.2736	-0.42261	-0.34255	1.5866	-0.18172	-0.041008	-0.31391	-0.15324	-0.1729	-0.95244	-0.078027	-0.078299	-0.10842	1765
	-1.3023	-0.24041	-0.23024	0.73862	-1.0769	0.35212	-0.98236	-0.071367	-0.71443	-0.74637	0.43551	0.5665	-0.34165	-0.2736	1.8372	-0.34255	-0.43258	-0.18172	-0.041008	-0.31391	-0.15324	0.36924	2.3133	-0.078027	-0.078299	-0.10842	962
	0.31155	-0.24041	-0.23024	-0.83947	-0.0083761	-0.71415	0.29243	-0.57816	0.00046914	-0.81225	-0.32639	-0.76708	-0.34165	-0.2736	-0.42261	-0.34255	-0.43258	-0.18172	-0.041008	-0.31391	-0.15324	-0.82348	-0.95244	-0.078027	-0.078299	-0.10842	1896
	0.62058	-0.24041	-0.23024	-0.16891	0.72018	0.24276	-0.1594	-0.39993	0.20033	0.53011	-0.15724	-0.76708	-0.34165	-0.2736	1.8372	-0.34255	-0.43258	-0.18172	-0.041008	-0.31391	-0.15324	-0.064475	-0.038033	-0.078027	-0.078299	-0.10842	1117
	0.39739	-0.24041	-0.23024	1.1193	0.18591	0.69387	1.1961	2.1928	-0.12252	0.75246	1.0283	0.5665	3.1319	-0.2736	-0.42261	-0.34255	1.1178	-0.18172	-0.041008	-0.31391	-0.15324	1.3451	2.052	-0.078027	-0.078299	-0.10842	229
	1.7881	-0.24041	-0.23024	-2.2764	1.2059	-0.91921	3.3906	-1.0534	0.83836	-1.8458	-1.6796	0.41363	-0.34165	-0.2736	-0.42261	-0.34255	-0.43258	2.9093	-0.041008	0.76842	-0.15324	-1.3656	-0.69118	-0.078027	-0.078299	-0.10842	2152
	1.0841	-0.24041	-0.23024	-0.25462	-1.5626	0.98094	1.1477	-0.27901	1.215	-0.85755	0.013354	0.5665	-0.34165	-0.2736	-0.42261	-0.34255	0.5104	-0.18172	-0.041008	-0.31391	-0.15324	0.26081	0.092596	-0.078027	-0.078299	-0.10842	3142
	-0.1005	-0.24041	-0.23024	1.1193	-0.83407	-1.4387	-1.0146	0.55825	0.62312	-1.607	2.7212	1.9001	-0.34165	-0.2736	-0.42261	-0.34255	-0.43258	-0.18172	-0.041008	-0.31391	-0.15324	0.36924	-0.42992	-0.078027	-0.078299	-0.10842	663
	0.31155	-0.24041	-0.23024	-0.73107	0.13733	-1.1379	0.85721	-0.33758	-1.2448	-1.4381	-0.15724	-0.76708	-0.34165	-0.2736	-0.42261	-0.34255	-0.43258	-0.18172	-0.041008	-0.31391	-0.15324	-0.60662	-0.95244	-0.078027	-0.078299	-0.10842	1528
	0.7751	-0.24041	-0.23024	-0.34285	0.81732	0.051374	0.018106	-0.40321	0.86911	0.18834	0.60468	-0.1003	-0.34165	-0.2736	1.8372	-0.34255	-0.43258	-0.18172	-0.041008	-0.31391	-0.15324	-0.1729	-0.038033	-0.078027	-0.078299	-0.10842	435
	-1.6457	-0.24041	-0.23024	0.073096	-1.5626	0.76222	-0.64349	-0.48628	-0.87586	-0.98519	-1.003	-0.76708	-0.34165	-0.2736	-0.42261	5.2319	-0.43258	-0.18172	-0.041008	-0.31391	-0.15324	-0.38976	0.61511	-0.078027	-0.078299	-0.10842	2069
	0.2257	-0.24041	-0.23024	1.2176	0.42876	0.21542	1.0993	2.4503	-0.24552	0.50129	0.26636	-0.1003	4.2897	-0.2736	-0.42261	-0.34255	1.1085	-0.18172	-0.041008	-0.31391	-0.15324	1.3451	2.3133	-0.078027	-0.078299	-0.10842	232
	0.70643	-0.24041	-0.23024	-0.62772	-1.5141	-0.55011	0.42152	-0.54821	-0.037966	-0.29754	-0.0048889	-0.48572	-0.34165	-0.2736	-0.42261	-0.34255	-0.43258	-0.18172	-0.041008	-0.31391	-0.15324	0.043954	-0.95244	-0.078027	-0.078299	-0.10842	319
	-0.56406	2.1059	3.7783	1.3588	-0.73693	-1.0559	1.8254	1.6619	0.061966	0.20893	2.3815	0.5665	0.81619	-0.2736	-0.42261	-0.34255	-0.43258	-0.18172	-0.041008	-0.31391	-0.15324	1.7788	2.5745	-0.078027	-0.078299	-0.10842	563
	-0.25502	-0.24041	-0.23024	0.7966	-0.20266	-0.94655	-0.3369	0.051594	-0.48382	1.0283	0.18107	-0.76708	-0.34165	-0.2736	-0.42261	-0.34255	-0.43258	-0.18172	-0.041008	-0.31391	-0.15324	0.69453	0.61511	-0.078027	-0.078299	-0.10842	349
	0.19136	-0.24041	-0.23024	0.49409	-0.59122	-0.20836	-0.74031	0.23561	-1.0988	0.93776	1.2813	-0.1003	-0.34165	-0.2736	-0.42261	-0.34255	-0.43258	-0.18172	-0.041008	-0.31391	-0.15324	0.5861	-0.56055	-0.078027	-0.078299	-0.10842	652
	0.87811	-0.24041	-0.23024	-0.085721	-0.10552	0.6802	-0.62736	-0.011474	0.52319	-1.1828	-0.6647	-0.17469	-0.34165	-0.2736	-0.42261	-0.34255	-0.43258	-0.18172	-0.041008	7.2624	-0.15324	-0.1729	-0.69118	-0.078027	-0.078299	-0.10842	3043
	-0.25502	-0.24041	-0.23024	0.21931	0.18591	0.62552	-0.5144	0.20932	-0.29933	-0.34695	-0.012386	-0.48572	-0.34165	-0.2736	-0.42261	1.0511	0.46944	-0.18172	-0.041008	0.76842	6.5221	-0.064475	-0.95244	-0.078027	-0.078299	1.7358	3197
	0.65492	-0.24041	-0.23024	-0.43361	-0.15409	-1.3977	-0.98236	-0.27485	0.39251	0.019519	0.011908	-0.25317	-0.34165	-0.2736	-0.42261	-0.34255	-0.43258	-0.18172	-0.041008	0.76842	-0.15324	-0.064475	-0.82181	-0.078027	-0.078299	-0.10842	1599
	0.84378	-0.24041	-0.23024	0.1462	-0.056946	-2.1905	-1.0146	-0.36583	-0.084089	0.10187	1.1974	0.5665	-0.34165	-0.2736	-0.42261	-0.34255	-0.43258	-0.18172	-0.041008	-0.31391	-0.15324	-0.28133	0.35385	-0.078027	-0.078299	-0.10842	2165
	-0.83876	-0.24041	-0.23024	-1.321	-0.25123	1.7738	0.35697	-0.84635	-0.63756	0.12246	0.77525	1.7472	-0.34165	-0.2736	-0.42261	2.4447	0.89085	-0.18172	-0.041008	0.76842	-0.15324	-1.6909	0.092596	-0.078027	-0.078299	-0.10842	2876
	-0.94177	-0.24041	-0.23024	1.0689	-0.49408	0.62552	0.1472	-0.016394	-0.42232	0.011283	0.85769	-0.20435	-0.34165	4.9525	-0.42261	-0.34255	-0.43258	-0.18172	-0.041008	-0.31391	-0.15324	1.2367	-0.16866	-0.078027	-0.078299	-0.10842	1211
	0.55191	-0.24041	-0.23024	-1.1899	0.38019	-0.65947	-0.030303	-0.8117	1.5609	0.47246	-0.83385	-0.76708	-0.34165	-0.2736	-0.42261	-0.34255	-0.43258	-0.18172	-0.041008	-0.31391	-0.15324	-1.1488	-0.69118	-0.078027	-0.078299	-0.10842	2237
	0.31155	-0.24041	-0.23024	0.49409	0.28305	-1.2883	-1.0146	0.052096	-0.14559	1.3825	-0.32639	-0.76708	1.974	-0.2736	-0.42261	-0.34255	-0.43258	-0.18172	-0.041008	-0.31391	-0.15324	0.26081	-0.16866	-0.078027	-0.078299	-0.10842	539
	-0.13484	-0.24041	-0.23024	0.1462	-0.20266	0.72121	-0.72418	-0.30197	-0.86817	0.2007	0.94294	0.44329	-0.34165	-0.2736	-0.42261	-0.34255	-0.43258	-0.18172	-0.041008	-0.31391	-0.15324	0.043954	0.35385	-0.078027	-0.078299	-0.10842	3056
	0.31155	-0.24041	-0.23024	-0.83947	0.91446	-0.24937	0.79266	-0.6512	0.55394	0.18423	0.75701	1.5147	-0.34165	-0.2736	-0.42261	-0.34255	-0.43258	-0.18172	-0.041008	-0.31391	-0.15324	-0.49819	-0.16866	-0.078027	-0.078299	-0.10842	1859
	0.4489	-0.24041	-0.23024	0.1462	-0.15409	-0.75516	-0.5144	-0.078721	-1.1065	-1.3146	0.097214	-0.1003	-0.34165	-0.2736	-0.42261	-0.34255	-0.43258	-0.18172	-0.041008	-0.31391	-0.15324	-0.60662	0.74574	-0.078027	-0.078299	-0.10842	215
	0.088353	-0.24041	-0.23024	-1.0664	1.0116	1.5688	-0.85327	-0.40001	-0.0072179	-0.07107	0.60611	2.1814	-0.34165	-0.2736	-0.42261	1.0511	-0.43258	2.9093	-0.041008	-0.31391	-0.15324	-1.4741	0.87637	-0.078027	-0.078299	-0.10842	2222
	-0.01466	-0.24041	-0.23024	-0.085721	0.040194	-0.3724	-0.09485	-0.37975	0.10809	0.6907	0.18109	-0.76708	-0.34165	-0.2736	-0.42261	-0.34255	-0.43258	-0.18172	-0.041008	-0.31391	-0.15324	0.043954	0.22322	-0.078027	-0.078299	-0.10842	3063
	-1.3538	-0.24041	-0.23024	0.85458	-0.15409	0.84424	-0.48213	-0.15285	0.42326	-0.0093051	1.5351	0.99624	-0.34165	-0.2736	-0.42261	-0.34255	-0.43258	-0.18172	-0.041008	-0.31391	-0.15324	0.47767	-0.42992	-0.078027	-0.078299	-0.10842	2804
	0.31155	-0.24041	-0.23024	-0.16891	-0.39694	0.21542	0.74425	-0.38419	0.30795	-2.0393	0.097214	-0.1003	-0.34165	-0.2736	-0.42261	-0.34255	-0.43258	-0.18172	-0.041008	-0.31391	-0.15324	-0.71505	-0.82181	-0.078027	-0.078299	-0.10842	1900
	0.1742	-0.24041	-0.23024	0.073096	0.040194	-2.4229	0.45379	0.0050075	-0.068714	-0.6846	0.35022	-0.76708	-0.34165	-0.2736	-0.42261	-0.34255	-0.43258	-0.18172	-0.041008	-0.31391	-0.15324	0.15238	-0.16866	-0.078027	-0.078299	-0.10842	75
	0.31155	-0.24041	-0.23024	-0.16891	-0.7855	0.37946	-0.5144	-0.14734	-1.2295	1.2878	0.43551	-0.1003	-0.34165	-0.2736	-0.42261	-0.34255	-0.43258	-0.18172	-0.041008	-0.31391	-0.15324	-0.064475	-0.56055	-0.078027	-0.078299	-0.10842	651
	-0.25502	-0.24041	-0.23024	-0.34285	-1.1741	0.47515	-0.65963	-0.5157	0.31564	-0.36754	-1.003	0.5665	-0.34165	-0.2736	-0.42261	-0.34255	-0.43258	-0.18172	-0.041008	-0.31391	-0.15324	-0.38976	0.092596	-0.078027	-0.078299	-0.10842	894
	-0.5984	-0.24041	-0.23024	-0.73107	-0.15409	0.17441	-0.11099	-0.6685	0.40788	-0.65578	-0.51235	2.1814	-0.34165	-0.2736	-0.42261	-0.34255	-0.43258	-0.18172	-0.041008	-0.31391	-0.15324	-0.49819	0.092596	-0.078027	-0.078299	-0.10842	1851
	-0.8731	-0.24041	-0.23024	0.073096	-0.15409	0.8169	-0.11099	-0.39826	0.35407	-0.45401	-0.49554	-0.20435	-0.34165	2.3395	-0.42261	-0.34255	-0.43258	-0.18172	-0.041008	-0.31391	-0.15324	-0.38976	-0.82181	-0.078027	-0.078299	-0.10842	261
	0.48323	-0.24041	-0.23024	-0.5294	1.303	0.18808	0.050379	-0.56345	1.4072	-0.050482	0.60468	-0.1003	-0.34165	-0.2736	1.8372	-0.34255	-0.43258	-0.18172	-0.041008	-0.31391	-0.15324	-0.38976	-0.038033	-0.078027	-0.078299	-0.10842	428
	-1.2336	-0.24041	-0.23024	-0.5294	-0.59122	-0.67314	-0.96622	-0.78921	-0.037966	-0.72166	-0.49554	-0.76708	-0.34165	-0.2736	1.8372	-0.34255	0.28637	-0.18172	-0.041008	-0.31391	-0.15324	-0.60662	0.61511	-0.078027	-0.078299	-0.10842	1152
	0.31155	-0.24041	-0.23024	-2.9369	3.4887	0.078714	1.5672	-0.9255	-2.8514	3.9972	-1.6796	-0.48572	-0.34165	-0.2736	-0.42261	-0.34255	-0.43258	-0.18172	-0.041008	-0.31391	-0.15324	-2.2331	-0.82181	-0.078027	-0.078299	-0.10842	1888
	0.68926	-0.24041	-0.23024	0.73862	2.663	1.268	-0.74031	0.57997	0.53856	0.10187	0.43551	2.9767	-0.34165	-0.2736	-0.42261	-0.34255	7.056	9.0913	-0.041008	0.76842	-0.15324	0.47767	0.35385	-0.078027	-0.078299	-0.10842	2847
	0.019678	-0.24041	-0.23024	0.1462	-0.0083761	0.33845	0.69584	-0.39284	1.3303	-0.47048	-0.32639	-0.76708	-0.34165	-0.2736	1.8372	-0.34255	-0.43258	-0.18172	-0.041008	-0.31391	-0.15324	0.15238	-0.69118	-0.078027	-0.078299	-0.10842	525
	0.19136	-0.24041	-0.23024	0.42854	0.38019	0.39313	-0.1594	-0.16237	0.36945	-0.38813	0.51937	-0.76708	-0.34165	-0.2736	1.8372	-0.34255	-0.43258	-0.18172	-0.041008	-0.31391	-0.15324	0.5861	-0.29929	-0.078027	-0.078299	-0.10842	1118
	0.10552	-0.24041	-0.23024	-0.73107	0.33162	0.63919	0.082652	-0.56543	-1.0296	0.50129	0.52082	0.5665	-0.34165	-0.2736	-0.42261	-0.34255	0.26515	-0.18172	-0.041008	-0.31391	-0.15324	-0.93191	0.48448	-0.078027	-0.078299	-0.10842	2148
	-0.30653	-0.24041	-0.23024	1.1193	-0.54265	-0.057987	-0.25622	0.32743	0.20033	-0.75049	-0.49554	0.5665	-0.34165	-0.2736	1.8372	-0.34255	-0.43258	-0.18172	-0.041008	0.76842	-0.15324	0.47767	1.9214	-0.078027	-0.078299	-0.10842	1608
	0.80944	-0.24041	-0.23024	2.4276	0.62304	-1.0696	0.37311	2.9335	0.50782	1.7695	0.011908	2.7442	-0.34165	-0.2736	-0.42261	-0.34255	-0.12418	-0.18172	-0.041008	2.9331	-0.15324	3.08	0.35385	-0.078027	-0.078299	-0.10842	2678
	-2.8132	-0.24041	-0.23024	-1.752	0.86589	-0.0033065	-0.61122	-1.0126	3.0907	0.54246	-0.75408	-0.25317	-0.34165	-0.2736	-0.42261	-0.34255	-0.43258	-0.18172	-0.041008	0.76842	-0.15324	-1.6909	-0.16866	-0.078027	-0.078299	-0.10842	2788
	0.48323	-0.24041	-0.23024	-0.43361	-0.39694	-0.41341	-0.88554	-0.45266	0.17727	-0.27695	-0.3432	-0.48572	-0.34165	-0.2736	-0.42261	-0.34255	-0.43258	-0.18172	-0.041008	-0.31391	-0.15324	-0.38976	-0.16866	-0.078027	-0.078299	-0.10842	505
	-0.01466	-0.24041	-0.23024	-0.085721	0.18591	-0.56378	-0.20781	0.10826	-0.43769	-1.0058	1.01	-0.48572	-0.34165	-0.2736	-0.42261	-0.34255	-0.43258	-0.18172	-0.041008	-0.31391	-0.15324	0.36924	-0.56055	-0.078027	-0.078299	-0.10842	358
	0.86095	-0.24041	-0.23024	0.96298	0.088765	-1.6301	-1.0146	0.50666	-0.3762	1.0654	-0.6647	-0.76708	1.974	-0.2736	-0.42261	-0.34255	-0.43258	-0.18172	-0.041008	-0.31391	-0.15324	0.47767	0.87637	-0.078027	-0.078299	-0.10842	551
	0.019678	-0.24041	-0.23024	1.1193	0.28305	0.87158	1.1961	1.0059	-0.037966	1.2466	0.011908	-0.20435	1.974	-0.2736	-0.42261	-0.34255	1.0191	-0.18172	-0.041008	-0.31391	-0.15324	1.1282	0.87637	-0.078027	-0.078299	-0.10842	147
	0.088353	-0.24041	-0.23024	0.85458	-0.20266	-1.6437	-1.0146	-0.018061	0.50782	1.6048	0.68852	-0.76708	1.974	-0.2736	-0.42261	-0.34255	-0.43258	-0.18172	-0.041008	-0.31391	-0.15324	1.1282	-0.16866	-0.078027	-0.078299	-0.10842	369
	0.86095	-0.24041	-0.23024	-0.085721	1.0602	0.17441	0.21174	-0.13428	0.8153	-0.33872	0.43551	0.5665	-0.34165	-0.2736	1.8372	-0.34255	-0.43258	-0.18172	-0.041008	-0.31391	-0.15324	0.043954	0.22322	-0.078027	-0.078299	-0.10842	1068
	0.46606	-0.24041	-0.23024	-0.0050517	-0.44551	-0.63213	-0.27235	-0.32805	-0.33007	-0.94813	0.43551	-0.1003	-0.34165	-0.2736	1.8372	-0.34255	-0.43258	-0.18172	-0.041008	-0.31391	-0.15324	-0.1729	-0.56055	-0.078027	-0.078299	-0.10842	1366
	1.273	-0.24041	-0.23024	-0.62772	-0.34837	-1.6574	-0.32076	-0.46506	0.99979	-0.14107	-1.3413	-0.76708	-0.34165	-0.2736	-0.42261	-0.34255	-0.43258	-0.18172	-0.041008	-0.31391	-0.15324	-1.1488	0.22322	-0.078027	-0.078299	-0.10842	2543
	0.99829	-0.24041	-0.23024	-0.5294	0.088765	-1.7941	-0.85327	-0.40551	0.29258	2.3254	0.77383	-0.1003	-0.34165	-0.2736	-0.42261	-0.34255	-0.43258	-0.18172	-0.041008	-0.31391	-0.15324	-0.064475	-0.56055	-0.078027	-0.078299	-0.10842	647
	0.70643	-0.24041	-0.23024	-0.83947	1.0116	0.2701	0.79266	-0.49789	-0.58375	-0.16578	-0.49554	-0.76708	-0.34165	-0.2736	-0.42261	-0.34255	-0.43258	-0.18172	-0.041008	-0.31391	-0.15324	-1.0403	-0.69118	-0.078027	-0.078299	-0.10842	1735
	0.1742	-0.24041	-0.23024	0.1462	-0.2998	0.62552	0.48607	-0.29414	-0.099463	-0.62284	0.26636	-0.1003	-0.34165	-0.2736	-0.42261	-0.34255	-0.43258	-0.18172	-0.041008	-0.31391	-0.15324	-0.38976	0.092596	-0.078027	-0.078299	-0.10842	515
	0.019678	-0.24041	-0.23024	1.0689	0.5259	0.10605	-0.25622	2.1401	-0.4915	-0.31401	-1.003	-0.76708	4.2897	-0.2736	-0.42261	-0.34255	1.215	-0.18172	-0.041008	-0.31391	-0.15324	0.91139	2.052	-0.078027	-0.078299	-0.10842	276
	0.31155	-0.24041	-0.23024	-1.752	1.7887	0.4068	-0.40144	-0.88616	0.07734	2.4942	-0.41578	-0.25317	-0.34165	-0.2736	-0.42261	-0.34255	-0.43258	-0.18172	-0.041008	1.8508	-0.15324	-1.3656	-0.29929	-0.078027	-0.078299	-0.10842	2352
	0.60341	-0.24041	-0.23024	0.91004	-0.7855	0.065044	0.018106	1.1316	0.46938	-0.0093051	4.4349	7.1368	-0.34165	-0.2736	-0.42261	3.8383	-0.43258	-0.18172	-0.041008	1.8508	-0.15324	-0.1729	3.2277	-0.078027	-0.078299	-0.10842	2240
	-1.4053	-0.24041	-0.23024	-1.752	1.5459	1.391	1.1638	-0.96238	0.1004	-0.066952	-0.7562	0.18107	-0.34165	-0.2736	-0.42261	1.0511	-0.43258	-0.18172	-0.041008	-0.31391	-0.15324	-2.0162	-0.42992	-0.078027	-0.078299	-0.10842	2379
	1.0841	-0.24041	-0.23024	2.5738	0.47733	-1.0149	-0.91781	4.4698	0.1619	1.436	-1.003	0.076994	1.974	-0.2736	-0.42261	-0.34255	-0.43258	-0.18172	-0.041008	-0.31391	-0.15324	2.7547	1.6601	-0.078027	-0.078299	-0.10842	172
	-0.11767	-0.24041	-0.23024	0.29242	-0.10552	-0.14001	-0.24008	-0.25708	-0.89892	-0.17401	0.59914	0.028192	-0.34165	2.3395	-0.42261	-0.34255	-0.43258	-0.18172	-0.041008	1.8508	-0.15324	0.26081	-0.29929	-0.078027	-0.078299	-0.10842	1443
	0.071184	-0.24041	-0.23024	-0.95039	0.23448	-0.12634	-0.5144	-0.76021	0.80761	-0.85343	-0.83385	-0.5087	-0.34165	-0.2736	-0.42261	-0.34255	-0.43258	-0.18172	-0.041008	-0.31391	-0.15324	-1.2572	-0.95244	-0.078027	-0.078299	-0.10842	1914
	0.96396	-0.24041	-0.23024	1.7016	-1.0769	-0.18102	1.0347	1.7802	0.67693	-0.35107	3.0801	3.2337	0.81619	-0.2736	-0.42261	3.8383	0.34312	-0.18172	-0.041008	-0.31391	-0.15324	2.1041	3.4889	-0.078027	-0.078299	-0.10842	2906
	-1.4053	-0.24041	-0.23024	0.1462	0.23448	0.80323	-0.35303	-0.2652	-0.62987	-0.23578	0.51171	-0.76708	-0.34165	-0.2736	-0.42261	1.0511	-0.43258	-0.18172	-0.041008	-0.31391	-0.15324	0.043954	-0.56055	-0.078027	-0.078299	-0.10842	240
	-0.16918	-0.24041	-0.23024	0.68063	-0.0083761	0.43414	-0.17553	-0.019463	0.24646	0.19658	-0.15724	-0.20435	-0.34165	4.9525	-0.42261	-0.34255	-0.43258	-0.18172	-0.041008	-0.31391	-0.15324	0.5861	-0.16866	-0.078027	-0.078299	-0.10842	1220
	-0.25502	-0.24041	-0.23024	0.29242	-0.15409	0.51616	-0.90168	-0.069859	-0.34545	0.031872	0.18109	-0.71828	-0.34165	-0.2736	-0.42261	-0.34255	-0.43258	-0.18172	-0.041008	-0.31391	-0.15324	-0.1729	-0.56055	-0.078027	-0.078299	-0.10842	3050
	1.2215	-0.24041	-0.23024	-1.4571	1.8859	0.39313	-0.28849	-0.57964	-0.98348	-0.60637	0.080399	0.18107	-0.34165	-0.2736	-0.42261	-0.34255	-0.43258	-0.18172	-0.041008	-0.31391	-0.15324	-1.2572	-0.29929	-0.078027	-0.078299	-0.10842	1880
	0.20853	-0.24041	-0.23024	0.73862	0.23448	-0.94655	-0.88554	-0.26319	1.4226	0.94188	0.68852	-0.50486	0.81619	-0.2736	-0.42261	-0.34255	1.4618	-0.18172	-0.041008	-0.31391	-0.15324	0.80296	-0.56055	-0.078027	-0.078299	-0.10842	1397
	0.15703	-0.24041	-0.23024	-0.0050517	-1.8055	1.4047	0.69584	-0.099726	1.1074	0.17599	1.8754	1.9	-0.34165	-0.2736	-0.42261	-0.34255	1.6828	-0.18172	-0.041008	-0.31391	6.5221	0.26081	0.61511	-0.078027	-0.078299	1.7358	3193
	1.5305	-0.24041	-0.23024	0.7966	0.47733	-1.6574	-0.078713	0.6597	0.07734	0.019519	-0.6647	-0.76708	-0.34165	-0.2736	-0.42261	-0.34255	-0.43258	-0.18172	-0.041008	-0.31391	-0.15324	1.0198	0.092596	-0.078027	-0.078299	-0.10842	187
	-0.16918	-0.24041	-0.23024	-0.085721	-0.2998	0.39313	0.13106	0.068339	-1.2756	0.1554	-0.32639	-0.76708	-0.34165	-0.2736	-0.42261	-0.34255	-0.43258	-0.18172	-0.041008	0.76842	6.5221	-0.28133	-0.95244	-0.078027	-0.078299	1.7358	3196
	-0.5984	2.1059	3.0508	-0.16891	-0.44551	0.31111	-0.75645	-0.48869	-1.5062	-0.45401	-0.6647	-0.48572	-0.34165	2.3395	-0.42261	-0.34255	-0.43258	-0.18172	-0.041008	-0.31391	-0.15324	-0.82348	-0.69118	-0.078027	-0.078299	-0.10842	1802
	0.48323	-0.24041	-0.23024	-0.25462	-1.4655	1.35	0.55061	-0.34147	0.59237	-0.47872	0.013354	0.5665	-0.34165	-0.2736	-0.42261	-0.34255	0.43391	-0.18172	-0.041008	-0.31391	-0.15324	0.15238	0.35385	-0.078027	-0.078299	-0.10842	866
	-0.39237	-0.24041	-0.23024	-0.83947	-0.15409	0.29744	-0.12712	-0.86045	2.6141	0.5507	-0.32639	-0.76708	-0.34165	-0.2736	-0.42261	-0.34255	-0.43258	-0.18172	-0.041008	-0.31391	-0.15324	-0.60662	-0.29929	-0.078027	-0.078299	-0.10842	1650
	-0.066166	-0.24041	-0.23024	0.62013	-0.68836	-0.56378	-0.93395	-0.087451	0.43095	0.17599	0.68852	-0.48572	-0.34165	-0.2736	-0.42261	-0.34255	-0.43258	-0.18172	-0.041008	-0.31391	-0.15324	0.69453	-0.56055	-0.078027	-0.078299	-0.10842	512
	1.2043	-0.24041	-0.23024	-1.9159	0.96303	-0.83718	1.8415	-0.90849	-0.94504	-1.4999	-0.51235	-0.48572	-0.34165	-0.2736	-0.42261	-0.34255	-0.43258	-0.18172	-0.041008	-0.31391	-0.15324	-1.3656	-0.95244	-0.078027	-0.078299	-0.10842	2418
	0.12269	-0.24041	-0.23024	-0.73107	1.5944	-0.63213	0.050379	-0.4503	-0.18402	-1.8787	-1.1721	0.84785	-0.34165	-0.2736	-0.42261	-0.34255	-0.43258	6.0003	-0.041008	-0.31391	-0.15324	-0.93191	-0.29929	-0.078027	-0.078299	-0.10842	2135
	2.0284	-0.24041	-0.23024	-1.1899	1.0602	-0.97389	0.64743	-0.47551	-0.068714	-0.99755	-0.83385	-0.76708	-0.34165	-0.2736	-0.42261	-0.34255	-0.43258	-0.18172	-0.041008	-0.31391	-0.15324	-0.60662	-0.95244	-0.078027	-0.078299	-0.10842	1614
	0.019678	-0.24041	-0.23024	0.073096	1.1087	-1.9855	-1.0146	-0.47657	0.68462	-0.2646	0.011908	-0.20435	-0.34165	-0.2736	-0.42261	-0.34255	-0.43258	-0.18172	-0.041008	-0.31391	-0.15324	-0.60662	-0.69118	-0.078027	-0.078299	-0.10842	548
	-0.18635	-0.24041	-0.23024	0.55711	0.088765	-0.19469	1.5188	-0.011976	3.0522	-0.72166	-0.32639	-0.48572	-0.34165	2.3395	1.8372	-0.34255	-0.43258	-0.18172	-0.041008	-0.31391	-0.15324	0.80296	-0.56055	-0.078027	-0.078299	-0.10842	794
	0.55191	-0.24041	-0.23024	0.49409	0.38019	0.65286	-0.90168	0.021356	0.19265	-0.29754	0.35022	-0.76708	-0.34165	-0.2736	-0.42261	-0.34255	-0.43258	-0.18172	-0.041008	-0.31391	-0.15324	0.5861	-0.29929	-0.078027	-0.078299	-0.10842	1127
	0.43173	-0.24041	-0.23024	0.55711	-0.34837	0.43414	0.95403	0.62973	0.76918	0.081284	-1.0685	-0.76708	-0.34165	-0.2736	-0.42261	-0.34255	-0.43258	-0.18172	-0.041008	-0.31391	-0.15324	-0.064475	-0.56055	-0.078027	-0.078299	-0.10842	2604
	-1.5598	-0.24041	-0.23024	-1.752	0.38019	1.022	-0.062577	-0.98754	0.56163	1.3289	-1.1721	0.028192	-0.34165	-0.2736	-0.42261	1.0511	1.1859	-0.18172	-0.041008	0.76842	-0.15324	-1.3656	-0.82181	-0.078027	-0.078299	-0.10842	2052
	-0.46105	-0.24041	-0.23024	0.21931	-0.83407	0.61185	-0.59508	-0.25665	-1.0603	-1.2981	-1.003	-0.76708	-0.34165	-0.2736	-0.42261	-0.34255	-0.43258	-0.18172	-0.041008	-0.31391	-0.15324	-0.28133	-0.95244	-0.078027	-0.078299	-0.10842	1243
	0.054015	-0.24041	-0.23024	0.55711	-0.49408	-0.2357	-1.0146	-0.060467	-0.12252	0.18011	0.33341	0.076994	-0.34165	-0.2736	-0.42261	-0.34255	1.3345	-0.18172	-0.041008	-0.31391	-0.15324	0.26081	-0.95244	-0.078027	-0.078299	-0.10842	766
	-3.7918	-0.24041	-0.23024	-1.321	0.5259	1.5414	-0.20781	-1.0427	-0.7298	0.42717	-0.57542	0.0031031	-0.34165	-0.2736	-0.42261	-0.34255	0.049517	-0.18172	-0.041008	-0.31391	-0.15324	-1.6909	-0.42992	-0.078027	-0.078299	-0.10842	2095
	1.3245	4.4522	3.1386	-0.0050517	-2.7283	1.0083	3.0356	0.1213	-0.23014	0.064813	0.60611	1.2333	-0.34165	-0.2736	-0.42261	-0.34255	-0.43258	-0.18172	-0.041008	-0.31391	-0.15324	0.36924	-0.16866	-0.078027	-0.078299	-0.10842	2224
	0.91245	2.1059	1.1884	-0.83947	-0.34837	1.0356	-0.32076	-0.46813	-0.42232	-0.67637	-0.51235	-0.48572	-0.34165	-0.2736	-0.42261	-0.34255	0.74972	-0.18172	-0.041008	-0.31391	-0.15324	-0.71505	-0.95244	-0.078027	-0.078299	-0.10842	2779
	-0.11767	-0.24041	-0.23024	-0.73107	0.23448	0.52983	-0.014167	-0.8013	0.00046914	2.1978	-0.49554	-0.76708	-0.34165	-0.2736	-0.42261	2.4447	3.1439	-0.18172	-0.041008	-0.31391	-0.15324	-0.71505	-0.29929	-0.078027	-0.078299	-0.10842	415
	0.43173	-0.24041	-0.23024	0.36048	0.28305	0.46148	-0.85327	-0.13348	-0.26858	0.91305	-0.15724	-0.76708	-0.34165	-0.2736	-0.42261	-0.34255	-0.43258	-0.18172	-0.041008	-0.31391	-0.15324	0.043954	-0.29929	-0.078027	-0.078299	-0.10842	1139
	-2.5556	-0.24041	-0.23024	-2.6974	1.9344	-0.0033065	-0.38531	-1.1187	-0.41463	1.6213	-1.003	-0.1003	-0.34165	-0.2736	-0.42261	-0.34255	-0.43258	-0.18172	-0.041008	-0.31391	-0.15324	-1.6909	-0.42992	-0.078027	-0.078299	-0.10842	1945
	0.60341	-0.24041	-0.23024	-0.0050517	-0.83407	-0.72782	-0.6919	0.12112	-0.66062	1.4689	0.011908	-0.76708	-0.34165	-0.2736	-0.42261	-0.34255	-0.43258	-0.18172	-0.041008	-0.31391	-0.15324	0.043954	-0.56055	-0.078027	-0.078299	-0.10842	209
	0.75793	-0.24041	-0.23024	-0.16891	-0.20266	0.35212	1.7609	0.22566	-0.7913	0.85541	-0.359	-0.76708	-0.34165	-0.2736	-0.42261	1.0511	-0.43258	-0.18172	-0.041008	-0.31391	-0.15324	-0.38976	-0.69118	-0.078027	-0.078299	-0.10842	867
	0.46606	-0.24041	-0.23024	-0.16891	-0.44551	-0.75516	-0.27235	-0.38128	-0.9681	-0.087541	-0.32639	-0.76708	-0.34165	-0.2736	1.8372	-0.34255	-0.43258	-0.18172	-0.041008	-0.31391	-0.15324	-0.28133	-0.69118	-0.078027	-0.078299	-0.10842	1383
	-0.75291	-0.24041	-0.23024	-0.16891	-0.49408	-0.46809	-0.57895	-0.041817	-0.99885	1.646	-0.85067	-0.48572	1.974	-0.2736	-0.42261	-0.34255	-0.43258	-0.18172	-0.041008	-0.31391	-0.15324	-0.49819	0.092596	-0.078027	-0.078299	-0.10842	788
	-0.16918	-0.24041	-0.23024	0.073096	-0.73693	-2.9971	-0.9985	-0.21052	-1.56	-0.45401	-1.6796	-0.76708	-0.34165	-0.2736	-0.42261	-0.34255	-0.43258	-0.18172	-0.041008	-0.31391	-0.15324	-1.3656	-0.16866	-0.078027	-0.078299	-0.10842	1474
	0.91245	-0.24041	-0.23024	-0.95039	1.4487	-0.53644	2.0513	-0.64919	1.2304	0.28717	0.33341	-0.48572	-0.34165	-0.2736	-0.42261	-0.34255	-0.43258	-0.18172	-0.041008	-0.31391	-0.15324	-0.49819	-0.56055	-0.078027	-0.078299	-0.10842	494
	-0.031828	-0.24041	-0.23024	-0.25462	0.67161	0.55717	-0.74031	-0.41041	0.092714	-2.0311	0.011908	-0.71828	-0.34165	-0.2736	-0.42261	-0.34255	1.9078	-0.18172	-0.041008	2.9331	-0.15324	-0.064475	-0.69118	-0.078027	-0.078299	-0.10842	3083
	-0.54689	-0.24041	-0.23024	-0.62772	-0.7855	0.9536	-0.09485	-0.40321	-1.6138	0.63305	-0.49554	-0.76708	-0.34165	-0.2736	1.8372	-0.34255	-0.43258	-0.18172	-0.041008	-0.31391	-0.15324	-0.49819	-0.42992	-0.078027	-0.078299	-0.10842	1382
	1.5305	-0.24041	-0.23024	-0.62772	-1.4655	0.47515	1.4059	-0.53951	1.1535	-0.25637	-0.74855	-0.1003	-0.34165	-0.2736	-0.42261	-0.34255	0.77291	-0.18172	-0.041008	-0.31391	-0.15324	0.043954	-0.42992	-0.078027	-0.078299	-0.10842	3164
	0.31155	2.1059	-0.23024	-0.73107	-0.39694	0.31111	-0.24008	-0.68678	-0.21477	0.15952	-1.1721	-0.1003	-0.34165	-0.2736	-0.42261	-0.34255	-0.43258	-0.18172	-0.041008	-0.31391	-0.15324	-0.82348	0.092596	-0.078027	-0.078299	-0.10842	2246
	-1.8002	-0.24041	-0.23024	0.29242	0.040194	1.6371	-0.85327	-0.35173	-0.51456	-0.30166	-0.49554	-0.20435	-0.34165	-0.2736	-0.42261	-0.34255	-0.43258	-0.18172	-0.041008	-0.31391	6.5221	0.043954	-0.56055	-0.078027	-0.078299	3.58	3012
	-2.2638	-0.24041	-0.23024	-0.16891	-0.44551	0.31111	-0.74031	-0.72051	-0.45307	-0.73813	0.35022	0.5665	-0.34165	-0.2736	1.8372	-0.34255	0.21186	-0.18172	-0.041008	-0.31391	-0.15324	0.043954	0.87637	-0.078027	-0.078299	-0.10842	977
	-1.062	-0.24041	-0.23024	0.073096	-0.10552	1.4594	-0.24008	-0.2797	-0.92967	0.040107	-0.32639	-0.71828	-0.34165	-0.2736	-0.42261	-0.34255	-0.43258	-0.18172	-0.041008	-0.31391	-0.15324	-0.38976	-0.82181	-0.078027	-0.078299	-0.10842	3187
	-0.99328	-0.24041	-0.23024	-0.83947	-1.4655	0.89892	-0.9985	-0.75289	-0.7913	-0.18636	-0.83385	-0.50486	-0.34165	-0.2736	-0.42261	-0.34255	-0.43258	-0.18172	-0.041008	-0.31391	-0.15324	-0.38976	-0.95244	-0.078027	-0.078299	-0.10842	1978
	-0.8731	-0.24041	-0.23024	-0.0050517	-1.0284	-2.546	-0.67577	-0.18052	-2.1596	-0.81225	-1.003	-0.76708	-0.34165	-0.2736	1.8372	-0.34255	0.24443	-0.18172	-0.041008	-0.31391	-0.15324	-0.60662	1.3989	-0.078027	-0.078299	-0.10842	803
	-0.52972	-0.24041	-0.23024	1.931	-0.7855	0.20175	1.9222	2.4438	0.36945	0.34893	3.1434	1.5147	3.1319	2.3395	-0.42261	-0.34255	-0.43258	-0.18172	-0.041008	-0.31391	-0.15324	2.7547	2.8358	-0.078027	-0.078299	-0.10842	2732
	-1.3195	-0.24041	-0.23024	-0.25462	-0.73693	0.52983	0.84107	-0.65895	0.48475	0.31599	-0.83385	-0.76708	-0.34165	-0.2736	-0.42261	-0.34255	-0.43258	-0.18172	-0.041008	-0.31391	-0.15324	-0.49819	-0.42992	-0.078027	-0.078299	-0.10842	1798
	-0.52972	-0.24041	-0.23024	0.85458	-1.1741	-0.41341	-1.0146	-0.017902	-0.99885	1.0366	0.18107	-0.76708	-0.34165	-0.2736	-0.42261	-0.34255	-0.43258	-0.18172	-0.041008	-0.31391	-0.15324	1.1282	-0.16866	-0.078027	-0.078299	-0.10842	1334
	0.38022	-0.24041	6.4856	1.8957	-1.854	1.0083	2.9388	3.0135	0.31564	-0.16578	1.1975	0.92632	3.1319	-0.2736	-0.42261	-0.34255	1.6241	-0.18172	-0.041008	6.1801	-0.15324	2.321	1.1376	-0.078027	-0.078299	-0.10842	2901
	0.31155	-0.24041	-0.23024	0.42854	-0.34837	-1.0969	-0.27235	0.59682	-0.42232	2.0948	1.4504	-0.051479	-0.34165	-0.2736	-0.42261	-0.34255	-0.43258	-0.18172	-0.041008	2.9331	-0.15324	0.69453	-0.42992	-0.078027	-0.078299	-0.10842	3080
	0.31155	-0.24041	-0.23024	0.36048	-0.20266	-0.016977	-0.19167	-0.11727	-0.44538	-0.066952	0.011908	-0.76708	-0.34165	-0.2736	-0.42261	-0.34255	-0.43258	-0.18172	-0.041008	-0.31391	-0.15324	0.36924	0.22322	-0.078027	-0.078299	-0.10842	1146
	-0.28936	2.1059	2.4332	-0.43361	-0.49408	0.52983	0.13106	-0.43244	-2.052	-1.6852	-0.49554	-0.76708	-0.34165	-0.2736	-0.42261	-0.34255	-0.43258	-0.18172	-0.041008	-0.31391	-0.15324	-0.49819	-0.95244	-0.078027	-0.078299	-0.10842	249
	-1.474	-0.24041	-0.23024	0.073096	-0.39694	0.66653	-0.46599	-0.4821	0.015843	-1.0264	-0.6647	-0.1003	-0.34165	-0.2736	1.8372	1.0511	0.15956	2.9093	-0.041008	-0.31391	6.5221	-0.38976	-0.42992	-0.078027	-0.078299	3.58	1575
	0.89528	-0.24041	-0.23024	-0.16891	0.67161	0.20175	0.42152	-0.30864	0.50782	-0.35519	1.3666	0.5665	-0.34165	-0.2736	-0.42261	-0.34255	-0.43258	-0.18172	-0.041008	-0.31391	-0.15324	0.043954	-0.038033	-0.078027	-0.078299	-0.10842	454
	0.19136	-0.24041	-0.23024	0.49409	0.5259	-0.18102	0.16334	-0.055415	-0.0072179	-0.59813	1.2813	0.5665	-0.34165	-0.2736	1.8372	-0.34255	-0.43258	-0.18172	-0.041008	-0.31391	-0.15324	0.5861	0.22322	-0.078027	-0.078299	-0.10842	466
	1.0326	-0.24041	-0.23024	0.21931	0.76875	0.36579	-0.24008	0.60595	0.10809	1.1148	-0.071934	-0.1003	1.974	-0.2736	-0.42261	-0.34255	-0.43258	-0.18172	-0.041008	-0.31391	-0.15324	0.15238	0.48448	-0.078027	-0.078299	-0.10842	1346
	0.19136	-0.24041	-0.23024	0.68063	0.088765	0.010364	-0.19167	-0.077478	0.26952	0.031872	0.011908	-0.20435	-0.34165	4.9525	-0.42261	-0.34255	-0.43258	-0.18172	-0.041008	-0.31391	-0.15324	0.69453	-0.16866	-0.078027	-0.078299	-0.10842	1219
	1.9082	-0.24041	-0.23024	0.42854	-1.4655	-0.93288	1.5027	0.74854	0.65387	-0.21107	-0.74855	0.5665	-0.34165	-0.2736	-0.42261	-0.34255	0.82916	2.9093	-0.041008	-0.31391	-0.15324	1.3451	-0.42992	-0.078027	-0.078299	-0.10842	1818
	-0.90743	-0.24041	-0.23024	-0.5294	0.81732	0.72121	-0.36917	-0.53472	0.28489	0.95011	-0.32639	-0.1003	-0.34165	-0.2736	-0.42261	-0.34255	-0.43258	2.9093	-0.041008	-0.31391	-0.15324	-0.60662	-0.29929	-0.078027	-0.078299	-0.10842	1543
	-1.7144	-0.24041	-0.23024	1.0159	-0.7855	1.4047	-0.88554	-0.1579	0.00046914	-0.56107	1.2813	1.9001	-0.34165	-0.2736	1.8372	-0.34255	-0.43258	-0.18172	-0.041008	-0.31391	-0.15324	1.1282	2.4439	-0.078027	-0.078299	-0.10842	967
	-0.66707	-0.24041	-0.23024	0.42854	-0.10552	-0.14001	-0.24008	-0.23798	-0.82205	-0.51166	0.011908	-0.48572	-0.34165	2.3395	-0.42261	-0.34255	-0.43258	-0.18172	-0.041008	-0.31391	-0.15324	0.26081	-0.038033	-0.078027	-0.078299	-0.10842	1441
	-0.6499	-0.24041	-0.23024	-0.83947	0.5259	-3.3525	-1.0146	-0.79336	-0.74518	0.33246	0.68852	-0.20435	-0.34165	-0.2736	-0.42261	-0.34255	-0.43258	-0.18172	-0.041008	-0.31391	-0.15324	-0.38976	-0.95244	-0.078027	-0.078299	-0.10842	1670
	-0.42671	-0.24041	-0.23024	1.3588	0.81732	0.46148	-0.85327	0.88417	0.45401	1.0448	0.85762	1.3066	0.81619	-0.2736	-0.42261	-0.34255	0.85334	-0.18172	-0.041008	-0.31391	-0.15324	1.4535	0.48448	-0.078027	-0.078299	-0.10842	2939
	-0.42671	-0.24041	-0.23024	-0.34285	-0.63979	-1.1653	-0.12712	-0.47496	-0.64524	-0.30578	-0.6647	-0.76708	-0.34165	-0.2736	-0.42261	-0.34255	-0.43258	-0.18172	-0.041008	-0.31391	-0.15324	-0.49819	0.092596	-0.078027	-0.078299	-0.10842	1707
	0.1742	-0.24041	-0.23024	0.29242	-0.54265	0.11972	-0.95009	-0.11777	0.085027	0.53423	-0.49554	-0.50486	-0.34165	-0.2736	-0.42261	-0.34255	-0.43258	-0.18172	-0.041008	-0.31391	-0.15324	-0.1729	-0.038033	-0.078027	-0.078299	-0.10842	70
	-0.85593	-0.24041	-0.23024	-0.83947	1.1573	0.66653	-0.09485	-0.71564	0.52319	-0.7999	-0.15724	-0.1003	-0.34165	-0.2736	1.8372	-0.34255	-0.43258	2.9093	-0.041008	-0.31391	-0.15324	-0.49819	-0.038033	-0.078027	-0.078299	-0.10842	2346
	-0.82159	-0.24041	-0.23024	0.21931	-1.5626	0.35212	-0.88554	0.0076794	-1.8444	-0.91107	-1.1721	-0.76708	-0.34165	-0.2736	-0.42261	2.4447	-0.43258	-0.18172	-0.041008	-0.31391	-0.15324	-0.38976	0.87637	-0.078027	-0.078299	-0.10842	387
	-0.90743	-0.24041	-0.23024	-0.0050517	-0.73693	-0.12634	-0.61122	-0.37065	-2.0366	2.0948	-0.20622	-0.25317	-0.34165	-0.2736	-0.42261	1.0511	-0.43258	-0.18172	-0.041008	0.76842	-0.15324	-0.93191	0.092596	-0.078027	-0.078299	-0.10842	3273
	-0.1005	-0.24041	-0.23024	-0.62772	0.5259	-1.4797	-0.35303	-0.67053	1.3995	1.9178	0.68852	-0.76708	-0.34165	-0.2736	-0.42261	-0.34255	-0.43258	-0.18172	-0.041008	-0.31391	-0.15324	0.043954	-0.56055	-0.078027	-0.078299	-0.10842	2411
	0.74076	-0.24041	-0.23024	-0.0050517	-1.8055	1.2954	0.59902	0.043393	0.89986	0.91305	1.1136	1.2333	-0.34165	-0.2736	-0.42261	-0.34255	2.3243	-0.18172	-0.041008	-0.31391	6.5221	0.47767	0.092596	-0.078027	-0.078299	1.7358	1950
	0.15703	-0.24041	-0.23024	-0.085721	-0.15409	0.20175	-0.61122	-0.41644	-0.23783	-1.2652	-0.32639	-0.48572	-0.34165	-0.2736	-0.42261	-0.34255	-0.43258	-0.18172	-0.041008	-0.31391	-0.15324	-0.1729	-0.95244	-0.078027	-0.078299	-0.10842	486
	0.31155	-0.24041	-0.23024	-0.73107	-1.3683	1.1313	0.30856	-0.72987	0.9921	0.36129	-1.003	-0.1003	-0.34165	-0.2736	-0.42261	-0.34255	0.72209	-0.18172	-0.041008	-0.31391	-0.15324	-0.064475	-0.42992	-0.078027	-0.078299	-0.10842	1854
	0.31155	2.1059	2.2892	-0.73107	0.088765	0.18808	-0.40144	-0.57519	-0.66062	-0.46225	-0.15724	-0.76708	-0.34165	-0.2736	-0.42261	-0.34255	0.72209	-0.18172	-0.041008	-0.31391	-0.15324	-0.38976	-0.56055	-0.078027	-0.078299	-0.10842	210
	1.5305	-0.24041	-0.23024	-0.83947	0.47733	-1.3703	1.1477	-0.33713	0.40788	0.044225	0.011908	-0.76708	-0.34165	-0.2736	-0.42261	-0.34255	-0.43258	-0.18172	-0.041008	2.9331	-0.15324	-0.38976	-0.95244	-0.078027	-0.078299	-0.10842	1903
	-0.68424	-0.24041	-0.23024	-0.34285	-0.7855	0.99461	-0.95009	-0.65567	-0.74518	-1.0511	-0.83385	-0.48572	-0.34165	-0.2736	-0.42261	-0.34255	-0.43258	-0.18172	-0.041008	-0.31391	-0.15324	-0.49819	-0.95244	-0.078027	-0.078299	-0.10842	1234
	-0.083335	-0.24041	-0.23024	-0.5294	-0.056946	-1.7121	0.92175	-0.44718	-0.92198	0.34481	-1.3581	-0.48572	-0.34165	-0.2736	-0.42261	-0.34255	-0.43258	-0.18172	-0.041008	-0.31391	-0.15324	-1.7993	-0.95244	-0.078027	-0.078299	-0.10842	1742
	-1.6629	-0.24041	-0.23024	-0.43361	0.42876	0.85791	-0.46599	-0.46974	-0.50688	-0.22754	-0.33405	-0.76708	-0.34165	-0.2736	-0.42261	1.0511	-0.43258	-0.18172	-0.041008	-0.31391	-0.15324	-0.60662	-0.56055	-0.078027	-0.078299	-0.10842	1588
	0.39739	-0.24041	-0.23024	1.0159	2.0801	-1.1243	0.69584	0.57378	0.1619	0.92129	0.011908	0.076994	1.974	-0.2736	-0.42261	-0.34255	-0.43258	-0.18172	-0.041008	-0.31391	-0.15324	0.69453	0.74574	-0.078027	-0.078299	-0.10842	499
	0.10552	-0.24041	-0.23024	-0.73107	0.38019	-0.14001	-0.14326	-0.47041	1.1305	-1.1581	-0.49554	-0.76708	-0.34165	-0.2736	-0.42261	-0.34255	-0.43258	-0.18172	-0.041008	-0.31391	-0.15324	-0.60662	-0.56055	-0.078027	-0.078299	-0.10842	1635
	-0.22068	-0.24041	-0.23024	0.42854	-0.49408	0.93993	1.1477	-0.056182	-0.091776	0.97894	0.52078	0.8479	-0.34165	-0.2736	-0.42261	1.0511	-0.43258	-0.18172	-0.041008	0.76842	-0.15324	-0.71505	0.22322	-0.078027	-0.078299	-0.10842	3065
	-0.90743	-0.24041	-0.23024	0.85458	-0.2998	0.42047	-0.57895	0.3523	-0.014905	1.0366	0.18109	-0.48572	-0.34165	-0.2736	-0.42261	-0.34255	-0.43258	-0.18172	-0.041008	-0.31391	-0.15324	0.47767	-0.038033	-0.078027	-0.078299	-0.10842	3037
	0.43173	-0.24041	-0.23024	0.42854	0.28305	0.47515	-0.85327	-0.092186	0.22339	-0.97284	0.35022	-0.76708	-0.34165	-0.2736	-0.42261	-0.34255	-0.43258	-0.18172	-0.041008	-0.31391	-0.15324	0.47767	-0.29929	-0.078027	-0.078299	-0.10842	1135
	-0.85593	-0.24041	-0.23024	0.96298	-0.0083761	1.1176	0.34084	-0.069462	-0.19171	-0.025776	1.0268	0.46243	-0.34165	4.9525	-0.42261	-0.34255	-0.43258	-0.18172	-0.041008	-0.31391	-0.15324	1.1282	-0.16866	-0.078027	-0.078299	-0.10842	1217
	-0.99328	-0.24041	-0.23024	-1.0664	0.67161	1.8422	-0.30463	-0.48776	-0.14559	-0.50343	-0.84151	-0.76708	-0.34165	-0.2736	-0.42261	1.0511	0.41269	-0.18172	-0.041008	-0.31391	-0.15324	-1.1488	-0.56055	-0.078027	-0.078299	-0.10842	1591
	-0.16918	-0.24041	-0.23024	0.073096	-0.88264	0.77589	-0.64349	-0.37702	-0.29164	-0.72166	-0.5032	-0.50486	-0.34165	-0.2736	-0.42261	3.8383	-0.43258	-0.18172	-0.041008	-0.31391	-0.15324	-0.38976	-0.16866	-0.078027	-0.078299	-0.10842	569
	0.56908	-0.24041	-0.23024	0.21931	0.088765	-1.1106	-0.75645	0.34312	-1.9982	2.4531	0.85769	-0.76708	-0.34165	-0.2736	-0.42261	-0.34255	-0.43258	-0.18172	-0.041008	-0.31391	-0.15324	0.36924	-0.29929	-0.078027	-0.078299	-0.10842	120
	-0.066166	-0.24041	-0.23024	-0.43361	0.42876	0.50249	-0.6919	-0.56554	0.44632	-0.11636	-0.49554	-0.76708	-0.34165	-0.2736	1.8372	-0.34255	-0.43258	-0.18172	-0.041008	-0.31391	-0.15324	-0.60662	-0.69118	-0.078027	-0.078299	-0.10842	1503
	1.4447	-0.24041	-0.23024	2.4856	0.86589	-2.2589	-0.62736	5.1979	-0.65293	1.6625	-0.5794	1.0251	-0.34165	-0.2736	-0.42261	-0.34255	1.2195	-0.18172	-0.041008	-0.31391	-0.15324	2.4294	0.74574	-0.078027	-0.078299	-0.10842	2727
	0.31155	-0.24041	-0.23024	-0.16891	0.76875	0.28377	0.21174	-0.51162	0.97673	0.19658	0.60468	-0.1003	-0.34165	-0.2736	1.8372	-0.34255	-0.43258	-0.18172	-0.041008	-0.31391	-0.15324	-0.1729	0.22322	-0.078027	-0.078299	-0.10842	1071
	1.4447	-0.24041	-0.23024	-0.5294	-0.10552	-0.34506	-0.11099	-0.43303	-0.33776	-0.87402	-1.1721	-0.71828	-0.34165	-0.2736	-0.42261	-0.34255	0.81288	-0.18172	-0.041008	2.9331	-0.15324	-0.38976	-0.42992	-0.078027	-0.078299	-0.10842	3127
	0.70643	-0.24041	-0.23024	-0.83947	0.76875	0.47515	-0.28849	-0.56379	-0.29164	0.12246	-0.2411	-0.1003	-0.34165	-0.2736	1.8372	-0.34255	-0.43258	-0.18172	-0.041008	-0.31391	-0.15324	-0.93191	0.22322	-0.078027	-0.078299	-0.10842	1729
	0.94679	-0.24041	-0.23024	2.7906	0.33162	-0.89187	-0.93395	4.7782	0.069653	1.5225	-0.15724	0.35836	0.81619	-0.2736	-0.42261	-0.34255	-0.43258	-0.18172	-0.041008	-0.31391	-0.15324	3.4053	1.3989	-0.078027	-0.078299	-0.10842	167
	1.8911	-0.24041	-0.23024	0.91004	-0.88264	-0.38607	1.5995	1.6355	0.054279	-2.0764	-1.6796	-0.71828	1.974	-0.2736	-0.42261	-0.34255	-0.43258	-0.18172	-0.041008	6.1801	-0.15324	1.1282	0.092596	-0.078027	-0.078299	-0.10842	3207
	-0.031828	-0.24041	-0.23024	-0.25462	0.13733	-0.31772	-0.56281	-0.51911	1.4456	1.0572	0.35031	-0.76708	-0.34165	-0.2736	-0.42261	-0.34255	-0.43258	-0.18172	-0.041008	-0.31391	-0.15324	0.043954	-0.038033	-0.078027	-0.078299	-0.10842	3231
	0.7236	-0.24041	-0.23024	-0.83947	0.18591	0.065044	0.21174	-0.33287	-0.11484	-0.57343	-0.359	-0.76708	-0.34165	-0.2736	-0.42261	1.0511	-0.43258	-0.18172	-0.041008	-0.31391	-0.15324	-0.82348	-0.95244	-0.078027	-0.078299	-0.10842	1937
	0.002509	-0.24041	-0.23024	0.073096	-0.056946	0.051374	-1.0146	-0.61427	1.0997	-0.69696	0.011908	-0.50486	-0.34165	-0.2736	-0.42261	-0.34255	1.5925	-0.18172	-0.041008	-0.31391	-0.15324	-0.064475	-0.42992	-0.078027	-0.078299	-0.10842	1424
	0.071184	-0.24041	6.0954	1.8201	-1.9026	1.0766	3.0841	2.5362	0.2772	-0.01754	0.60468	0.16193	3.1319	-0.2736	-0.42261	-0.34255	2.7689	-0.18172	-0.041008	-0.31391	-0.15324	2.2125	0.74574	-0.078027	-0.078299	-0.10842	2723
	-2.899	-0.24041	-0.23024	-0.62772	-0.44551	1.309	-0.72418	-0.88159	-0.21477	-0.43343	-0.83385	2.5669	-0.34165	-0.2736	1.8372	-0.34255	-0.43258	-0.18172	-0.041008	-0.31391	-0.15324	-0.60662	1.1376	-0.078027	-0.078299	-0.10842	2262
	0.31155	-0.24041	-0.23024	0.42854	0.81732	0.66653	1.0831	0.40981	-0.15327	1.7654	1.2956	0.69498	-0.34165	-0.2736	-0.42261	-0.34255	-0.43258	-0.18172	-0.041008	1.8508	-0.15324	0.043954	0.092596	-0.078027	-0.078299	-0.10842	1948
	-2.0749	-0.24041	-0.23024	-0.5294	0.23448	2.0472	-0.40144	-0.37782	-0.21477	0.11834	-0.70497	-0.76708	-0.34165	-0.2736	-0.42261	2.4447	-0.43258	-0.18172	-0.041008	-0.31391	-0.15324	-0.93191	-0.56055	-0.078027	-0.078299	-0.10842	1770
	0.4489	-0.24041	-0.23024	0.1462	0.42876	0.11972	-0.1594	-0.1142	0.12346	-1.3023	0.097214	-0.1003	-0.34165	-0.2736	4.097	-0.34255	-0.43258	-0.18172	-0.041008	-0.31391	-0.15324	0.043954	0.22322	-0.078027	-0.078299	-0.10842	1174
	-1.2336	-0.24041	-0.23024	-0.62772	0.72018	1.227	0.37311	-0.59281	0.90754	0.66599	-0.49554	0.18107	-0.34165	2.3395	-0.42261	-0.34255	-0.43258	2.9093	-0.041008	-0.31391	-0.15324	-0.60662	-0.29929	-0.078027	-0.078299	-0.10842	1649
	1.685	-0.24041	-0.23024	0.91004	0.040194	0.25643	1.2606	1.0909	0.60006	-1.4299	0.73575	1.5147	-0.34165	-0.2736	-0.42261	-0.34255	-0.43258	-0.18172	-0.041008	1.8508	-0.15324	1.0198	0.35385	-0.078027	-0.078299	-0.10842	2818
	-2.3668	2.1059	1.2671	-0.73107	-0.0083761	0.89892	0.17947	-0.7599	-0.56069	-0.50754	-0.32639	-0.48572	-0.34165	-0.2736	-0.42261	-0.34255	-0.43258	-0.18172	-0.041008	-0.31391	-0.15324	-0.71505	-0.56055	-0.078027	-0.078299	-0.10842	1801
	-0.34087	-0.24041	-0.23024	-0.16891	0.33162	-0.057987	-0.85327	0.012177	-0.94504	0.39834	-0.6815	-0.48572	1.974	-0.2736	-0.42261	-0.34255	-0.43258	-0.18172	-0.041008	-0.31391	-0.15324	-0.38976	-0.038033	-0.078027	-0.078299	-0.10842	379
	0.75793	-0.24041	-0.23024	-1.1899	1.2059	-0.016977	-0.11099	-0.498	-1.045	-0.95637	-0.359	-0.76708	-0.34165	-0.2736	-0.42261	1.0511	-0.43258	-0.18172	-0.041008	-0.31391	-0.15324	-1.1488	-0.95244	-0.078027	-0.078299	-0.10842	1938
	-1.0448	-0.24041	-0.23024	1.0159	0.28305	-0.52277	-0.53054	0.93319	0.55394	-0.96049	0.18107	-0.76708	4.2897	-0.2736	-0.42261	1.0511	0.50053	-0.18172	-0.041008	-0.31391	-0.15324	0.69453	1.3989	-0.078027	-0.078299	-0.10842	743
	1.17	-0.24041	-0.23024	-0.25462	-0.0083761	0.9536	-0.80486	0.34177	0.40788	0.16775	0.60611	1.5147	-0.34165	-0.2736	-0.42261	1.0511	-0.43258	-0.18172	-0.041008	-0.31391	-0.15324	-0.82348	0.35385	-0.078027	-0.078299	-0.10842	889
	0.51757	-0.24041	-0.23024	0.7966	0.38019	-2.4639	-1.0146	0.46772	-1.3755	0.84717	-1.003	-0.76708	-0.34165	-0.2736	-0.42261	-0.34255	-0.43258	-0.18172	-0.041008	-0.31391	-0.15324	-0.28133	1.3989	-0.078027	-0.078299	-0.10842	264
	0.31155	-0.24041	-0.23024	0.36048	0.42876	-1.0286	-0.04644	-0.064541	0.61543	-1.6893	0.51937	-0.48572	-0.34165	-0.2736	-0.42261	-0.34255	-0.43258	-0.18172	-0.041008	-0.31391	-0.15324	0.47767	-0.95244	-0.078027	-0.078299	-0.10842	198
	-0.70141	-0.24041	-0.23024	0.73862	-1.0769	1.2407	-0.17553	0.13926	0.23108	0.35717	0.35817	1.9	-0.34165	-0.2736	4.097	1.0511	-0.43258	-0.18172	-0.041008	-0.31391	-0.15324	0.69453	2.052	-0.078027	-0.078299	-0.10842	2937
	-0.01466	-0.24041	-0.23024	0.073096	-1.4655	1.5688	-0.61122	-0.24467	0.30795	-0.40048	-0.41025	0.82871	-0.34165	-0.2736	-0.42261	-0.34255	-0.43258	2.9093	-0.041008	-0.31391	-0.15324	-0.1729	0.092596	-0.078027	-0.078299	-0.10842	2850
	-2.7101	-0.24041	-0.23024	-0.25462	-0.83407	-0.5091	1.4543	-0.76926	-0.56837	1.6378	-0.32639	0.5665	-0.34165	-0.2736	4.097	-0.34255	-0.43258	-0.18172	-0.041008	-0.31391	-0.15324	-0.1729	0.61511	-0.078027	-0.078299	-0.10842	2378
	-0.048997	-0.24041	-0.23024	0.68063	0.38019	-0.5091	-0.11099	0.14892	0.19265	-1.3928	0.33341	0.076994	-0.34165	-0.2736	-0.42261	-0.34255	1.3029	-0.18172	-0.041008	-0.31391	-0.15324	0.26081	-0.95244	-0.078027	-0.078299	-0.10842	514
	0.96396	-0.24041	-0.23024	2.3974	0.33162	-0.90554	3.9232	4.1796	0.66924	1.3166	0.7739	0.74379	0.81619	-0.2736	-0.42261	-0.34255	-0.43258	-0.18172	-0.041008	-0.31391	-0.15324	2.9715	1.007	-0.078027	-0.078299	-0.10842	3237
	1.9082	-0.24041	-0.23024	0.42854	-1.6112	-0.71415	1.9868	0.78245	0.82299	-0.16989	-0.91771	0.5665	-0.34165	-0.2736	-0.42261	-0.34255	-0.43258	2.9093	-0.041008	-0.31391	-0.15324	1.3451	-0.42992	-0.078027	-0.078299	-0.10842	2068
	-0.90743	-0.24041	-0.23024	-0.43361	-0.44551	0.024034	-0.93395	-0.56339	-0.52994	-0.55284	-0.49554	-0.1003	-0.34165	-0.2736	1.8372	-0.34255	0.24295	-0.18172	-0.041008	-0.31391	-0.15324	-0.38976	0.87637	-0.078027	-0.078299	-0.10842	985
	0.98113	-0.24041	-0.23024	0.49409	0.088765	-1.3566	-0.17553	0.10413	0.19265	1.7078	2.2123	0.5665	-0.34165	-0.2736	-0.42261	-0.34255	-0.43258	-0.18172	-0.041008	-0.31391	-0.15324	1.2367	-0.29929	-0.078027	-0.078299	-0.10842	943
	-0.30653	-0.24041	-0.23024	0.21931	-0.44551	0.037704	-0.59508	-0.22684	0.89986	-1.1828	-0.49554	-0.76708	-0.34165	-0.2736	-0.42261	-0.34255	-0.43258	-0.18172	-0.041008	-0.31391	-0.15324	-0.1729	-0.95244	-0.078027	-0.078299	-0.10842	729
	0.67209	-0.24041	-0.23024	1.1193	0.42876	0.36579	-0.25622	0.95472	0.20802	0.25423	1.7048	1.2269	-0.34165	-0.2736	-0.42261	-0.34255	-0.43258	-0.18172	-0.041008	0.76842	-0.15324	1.2367	-0.16866	-0.078027	-0.078299	-0.10842	3259
	-0.46105	-0.24041	-0.23024	0.1462	-0.0083761	0.14706	-0.80486	-0.29628	0.26183	-1.2981	0.43551	-0.1003	-0.34165	-0.2736	-0.42261	-0.34255	0.60119	-0.18172	-0.041008	-0.31391	-0.15324	-0.064475	-0.82181	-0.078027	-0.078299	-0.10842	2751
	0.4489	-0.24041	-0.23024	0.1462	-0.68836	-0.16735	-0.90168	-0.15531	-0.022592	-0.68049	-0.6647	-0.50486	-0.34165	-0.2736	-0.42261	-0.34255	-0.43258	-0.18172	-0.041008	-0.31391	-0.15324	-0.28133	-0.16866	-0.078027	-0.078299	-0.10842	338
	0.41456	-0.24041	-0.23024	0.68063	0.38019	-0.80984	0.51834	0.20376	0.23877	-0.50754	2.6177	0.18107	-0.34165	-0.2736	-0.42261	-0.34255	-0.43258	-0.18172	-0.041008	-0.31391	-0.15324	1.3451	-0.038033	-0.078027	-0.078299	-0.10842	457
	0.31155	-0.24041	-0.23024	0.36048	0.28305	-0.2357	-0.75645	-0.13793	0.73074	0.05246	-0.15724	-0.48572	-0.34165	-0.2736	1.8372	-0.34255	-0.43258	-0.18172	-0.041008	-0.31391	-0.15324	-0.064475	-0.56055	-0.078027	-0.078299	-0.10842	376
	-0.39237	-0.24041	-0.23024	-0.73107	-1.3198	1.2817	-0.38531	-0.69241	-1.1218	-0.7999	-0.83385	0.5665	-0.34165	-0.2736	-0.42261	-0.34255	-0.43258	-0.18172	-0.041008	-0.31391	-0.15324	-0.38976	-0.42992	-0.078027	-0.078299	-0.10842	1843
	1.1356	-0.24041	-0.23024	-0.085721	0.62304	0.024034	-0.85327	-0.2866	-0.14559	0.18011	-0.32639	-0.76708	-0.34165	-0.2736	-0.42261	-0.34255	-0.43258	-0.18172	-0.041008	-0.31391	-0.15324	-0.1729	-0.29929	-0.078027	-0.078299	-0.10842	1188
	0.4489	-0.24041	-0.23024	0.1462	-0.0083761	-0.31772	-0.85327	-0.16422	-0.091776	-0.6146	-0.49554	-0.76708	-0.34165	-0.2736	1.8372	-0.34255	0.30907	-0.18172	-0.041008	-0.31391	-0.15324	0.26081	0.87637	-0.078027	-0.078299	-0.10842	990
	0.13986	-0.24041	-0.23024	-0.16891	-1.2712	1.6371	-0.17553	-0.43231	0.62312	-1.0428	-0.2411	0.82871	-0.34165	-0.2736	-0.42261	-0.34255	-0.43258	2.9093	-0.041008	-0.31391	-0.15324	-0.064475	-0.42992	-0.078027	-0.078299	-0.10842	2319
	1.1528	-0.24041	-0.23024	0.62013	-0.20266	-0.96022	-0.12712	0.54555	-0.65293	-0.9399	-0.83385	-0.76708	-0.34165	-0.2736	-0.42261	-0.34255	-0.43258	-0.18172	-0.041008	-0.31391	-0.15324	0.5861	0.092596	-0.078027	-0.078299	-0.10842	685
	-0.27219	-0.24041	-0.23024	0.21931	-0.44551	0.29744	-0.72418	-0.22372	-0.084089	0.7154	0.011908	-0.76708	-0.34165	-0.2736	-0.42261	-0.34255	2.6066	-0.18172	-0.041008	1.8508	-0.15324	0.15238	-0.038033	-0.078027	-0.078299	-0.10842	3007
	-0.22068	2.1059	3.0508	-0.16891	-0.44551	0.4068	-0.75645	-0.42348	-1.2064	-0.28931	-0.6647	-0.38811	-0.34165	2.3395	-0.42261	-0.34255	-0.43258	-0.18172	-0.041008	-0.31391	-0.15324	-0.82348	-0.69118	-0.078027	-0.078299	-0.10842	3255
	-1.3023	-0.24041	-0.23024	0.73862	-1.1255	0.22909	-0.8694	-0.12271	-0.54531	-0.37578	0.43551	0.5665	-0.34165	-0.2736	1.8372	-0.34255	-0.43258	-0.18172	-0.041008	-0.31391	-0.15324	0.36924	2.3133	-0.078027	-0.078299	-0.10842	963
	0.31155	-0.24041	-0.23024	-0.085721	-1.3683	1.4731	-0.14326	-0.27774	0.085027	0.056578	-0.2411	0.16193	0.81619	-0.2736	-0.42261	-0.34255	-0.43258	-0.18172	-0.041008	-0.31391	-0.15324	-0.064475	-0.42992	-0.078027	-0.078299	-0.10842	1991
	0.2257	-0.24041	-0.23024	1.3134	0.23448	0.43414	1.3413	2.449	0.17727	0.44364	1.0283	0.5665	4.2897	-0.2736	-0.42261	-0.34255	1.0428	-0.18172	-0.041008	-0.31391	-0.15324	1.4535	2.7052	-0.078027	-0.078299	-0.10842	227
	-1.3023	-0.24041	-0.23024	0.91004	0.088765	1.0903	0.34084	-0.18872	-0.1379	-0.67637	1.0268	-0.20435	-0.34165	4.9525	-0.42261	-0.34255	-0.43258	-0.18172	-0.041008	-0.31391	-0.15324	1.1282	-0.69118	-0.078027	-0.078299	-0.10842	1215
	0.96396	-0.24041	-0.23024	-0.0050517	0.86589	1.1313	-0.54667	0.21238	0.085027	-1.1375	1.1136	1.2333	0.81619	-0.2736	-0.42261	-0.34255	2.4605	-0.18172	-0.041008	-0.31391	-0.15324	0.15238	0.61511	-0.078027	-0.078299	-0.10842	3209
	-1.1478	-0.24041	-0.23024	2.1755	1.2545	-1.3293	-0.17553	1.0828	-0.49919	-0.33872	0.011908	-0.50486	10.079	-0.2736	-0.42261	13.593	-0.43258	-0.18172	-0.041008	-0.31391	-0.15324	1.2367	2.4439	-0.078027	-0.078299	-0.10842	2919
	-0.01466	-0.24041	-0.23024	-0.16891	0.62304	0.2701	-0.43372	-0.47088	0.83836	-1.1458	0.43551	-0.1003	-0.34165	-0.2736	1.8372	-0.34255	-0.43258	-0.18172	-0.041008	-0.31391	-0.15324	-0.38976	-0.038033	-0.078027	-0.078299	-0.10842	1284
	0.13986	-0.24041	-0.23024	-0.25462	0.23448	0.4068	-0.8694	-0.40654	-0.030279	-0.2646	-0.32639	-0.76708	-0.34165	-0.2736	1.8372	-0.34255	-0.43258	-0.18172	-0.041008	-0.31391	-0.15324	-0.38976	-0.42992	-0.078027	-0.078299	-0.10842	245
	-0.3237	-0.24041	-0.23024	1.0159	-0.34837	0.72121	-0.78872	0.043869	0.17727	0.13893	0.35022	-0.20435	-0.34165	2.3395	1.8372	-0.34255	-0.43258	-0.18172	-0.041008	-0.31391	-0.15324	1.1282	0.35385	-0.078027	-0.078299	-0.10842	48
	0.071184	-0.24041	-0.23024	0.62013	-0.15409	0.63919	-0.17553	-0.052081	-0.28395	0.43952	0.011908	-0.20435	-0.34165	4.9525	-0.42261	-0.34255	-0.43258	-0.18172	-0.041008	-0.31391	-0.15324	0.5861	-0.16866	-0.078027	-0.078299	-0.10842	1224
	-1.0448	-0.24041	-0.23024	-0.73107	0.47733	1.268	1.664	-0.66143	-0.30701	-0.14931	-0.83385	-0.48572	0.81619	-0.2736	-0.42261	-0.34255	0.23949	-0.18172	-0.041008	-0.31391	-0.15324	-0.82348	-0.16866	-0.078027	-0.078299	-0.10842	3252
	1.0326	-0.24041	-0.23024	0.21931	-0.10552	-0.83718	-0.96622	0.1677	-0.24552	0.093637	-0.6647	-0.71828	-0.34165	-0.2736	-0.42261	-0.34255	-0.43258	-0.18172	-0.041008	1.8508	-0.15324	0.043954	0.092596	-0.078027	-0.078299	-0.10842	3003
	0.94679	-0.24041	-0.23024	-0.34285	-0.44551	-0.26304	-0.5144	-0.34282	0.26952	-0.27695	-0.6647	-0.76708	-0.34165	-0.2736	-0.42261	-0.34255	-0.43258	-0.18172	-0.041008	-0.31391	-0.15324	-0.1729	-0.42992	-0.078027	-0.078299	-0.10842	511
	-1.1135	-0.24041	-0.23024	-1.6008	-0.93121	1.5004	-0.5144	-0.9987	-0.63756	0.81423	-0.83385	-0.50486	-0.34165	-0.2736	-0.42261	-0.34255	-0.43258	-0.18172	-0.041008	-0.31391	-0.15324	-1.0403	-0.95244	-0.078027	-0.078299	-0.10842	2161
	-2.5556	-0.24041	-0.23024	-0.085721	0.5259	1.4457	-0.24008	-0.82738	-0.030279	0.67423	0.11558	0.82278	-0.34165	-0.2736	-0.42261	-0.34255	-0.43258	2.9093	-0.041008	-0.31391	-0.15324	-0.49819	-0.16866	-0.078027	-0.078299	-0.10842	1875
	-0.83876	-0.24041	-0.23024	-1.1899	-0.10552	-0.72782	-0.22394	-0.8878	0.43095	0.18423	0.35022	-0.48572	-0.34165	-0.2736	-0.42261	-0.34255	-0.43258	-0.18172	-0.041008	-0.31391	-0.15324	-0.49819	-0.95244	-0.078027	-0.078299	-0.10842	1677
	-0.01466	-0.24041	-0.23024	1.4495	0.67161	-0.7825	0.26015	3.146	-0.17633	-0.9646	0.26636	-0.1003	6.6054	-0.2736	-0.42261	-0.34255	1.1218	-0.18172	-0.041008	-0.31391	-0.15324	1.3451	3.2277	-0.078027	-0.078299	-0.10842	277
	-0.5984	-0.24041	-0.23024	1.9663	-0.83407	0.22909	2.132	2.5027	0.44632	0.31599	3.9054	2.1814	3.1319	2.3395	-0.42261	-0.34255	-0.43258	-0.18172	-0.041008	-0.31391	-0.15324	2.7547	3.0971	-0.078027	-0.078299	-0.10842	2910
	-0.083335	-0.24041	-0.23024	0.49409	-0.59122	0.52983	0.11493	-0.15044	-0.030279	0.42305	0.16426	-0.20435	-0.34165	-0.2736	-0.42261	-0.34255	1.3808	-0.18172	-0.041008	-0.31391	-0.15324	0.043954	-0.95244	-0.078027	-0.078299	-0.10842	755
	0.46606	-0.24041	-0.23024	-0.085721	-0.0083761	-0.20836	-0.98236	-0.60035	1.4533	-0.046364	0.011908	-0.50486	-0.34165	-0.2736	-0.42261	-0.34255	1.594	-0.18172	-0.041008	-0.31391	-0.15324	-0.064475	-0.69118	-0.078027	-0.078299	-0.10842	1422
	-0.90743	-0.24041	-0.23024	-1.6008	2.4687	0.50249	-0.38531	-0.76326	-0.48382	0.0030479	-0.2411	0.41363	-0.34165	-0.2736	-0.42261	-0.34255	-0.43258	-0.18172	-0.041008	-0.31391	-0.15324	-1.4741	-0.16866	-0.078027	-0.078299	-0.10842	888
	-0.083335	-0.24041	-0.23024	1.2176	-0.93121	0.31111	-0.09485	1.0761	-0.56837	-0.97696	0.011908	0.5665	-0.34165	-0.2736	-0.42261	-0.34255	-0.43258	-0.18172	-0.041008	-0.31391	-0.15324	1.3451	1.1376	-0.078027	-0.078299	-0.10842	2313
	-2.5556	-0.24041	-0.23024	-0.0050517	-0.88264	0.62552	0.72811	-0.72789	1.1228	-0.091658	-0.6647	0.5665	-0.34165	-0.2736	8.6166	-0.34255	1.1578	-0.18172	-0.041008	-0.31391	-0.15324	0.36924	0.61511	-0.078027	-0.078299	-0.10842	1972
	1.273	-0.24041	-0.23024	0.1462	0.13733	-0.90554	-0.85327	0.13561	-0.19939	0.45599	-0.6647	-0.25317	-0.34165	-0.2736	-0.42261	-0.34255	-0.43258	-0.18172	-0.041008	2.9331	-0.15324	-0.064475	0.092596	-0.078027	-0.078299	-0.10842	1560
	-1.3023	-0.24041	-0.23024	-0.95039	-1.0284	1.8148	0.35697	-0.82662	0.48475	0.048342	1.1933	1.7472	-0.34165	-0.2736	-0.42261	1.0511	-0.43258	-0.18172	-0.041008	-0.31391	-0.15324	-1.6909	0.092596	-0.078027	-0.078299	-0.10842	2316
	2.9384	-0.24041	-0.23024	-1.321	0.76875	-4.2821	6.4566	-0.69508	0.39251	-0.11636	-1.6796	-0.76708	-0.34165	-0.2736	-0.42261	-0.34255	-0.43258	-0.18172	-0.041008	-0.31391	-0.15324	-1.2572	-0.95244	-0.078027	-0.078299	-0.10842	2372
	0.79227	-0.24041	-0.23024	-0.34285	0.18591	-0.38607	-0.64349	-0.25581	-0.69905	1.3083	0.011908	-0.76708	-0.34165	-0.2736	-0.42261	-0.34255	-0.43258	-0.18172	-0.041008	-0.31391	-0.15324	-0.1729	-0.82181	-0.078027	-0.078299	-0.10842	1156
	1.1185	-0.24041	-0.23024	2.6016	0.67161	-1.3293	-0.93395	4.495	0.20802	1.3042	-1.003	0.076994	1.974	-0.2736	-0.42261	-0.34255	-0.43258	-0.18172	-0.041008	-0.31391	-0.15324	2.8631	2.052	-0.078027	-0.078299	-0.10842	150
	0.31155	-0.24041	2.0861	0.62013	-0.54265	1.0083	0.61516	0.92901	0.60006	0.50129	1.3666	0.84785	0.81619	-0.2736	-0.42261	-0.34255	2.724	-0.18172	-0.041008	-0.31391	-0.15324	1.0198	0.61511	-0.078027	-0.078299	-0.10842	1557
	0.31155	-0.24041	-0.23024	-0.085721	-0.63979	0.037704	-0.030303	-0.26321	-0.80667	-0.054599	-0.49554	-0.76708	-0.34165	-0.2736	1.8372	-0.34255	-0.43258	-0.18172	-0.041008	-0.31391	-0.15324	-0.38976	-0.42992	-0.078027	-0.078299	-0.10842	1372
	0.74076	-0.24041	-0.23024	0.073096	-0.68836	0.24276	0.13106	-0.19919	-0.44538	-0.39225	-0.6647	-0.71828	-0.34165	-0.2736	-0.42261	-0.34255	0.7665	-0.18172	-0.041008	2.9331	-0.15324	0.15238	-0.16866	-0.078027	-0.078299	-0.10842	3218
	0.31155	-0.24041	-0.23024	-0.16891	-0.10552	1.186	-0.74031	-0.50086	-0.11484	-1.2117	0.0042683	0.16193	-0.34165	-0.2736	-0.42261	1.0511	0.74676	-0.18172	-0.041008	-0.31391	-0.15324	0.15238	-0.69118	-0.078027	-0.078299	-0.10842	863
	-0.25502	-0.24041	-0.23024	-0.43361	0.23448	1.0766	1.1638	-0.5431	-0.045653	-0.18225	0.41871	1.5147	-0.34165	-0.2736	-0.42261	2.4447	-0.43258	-0.18172	-0.041008	-0.31391	-0.15324	-0.49819	0.35385	-0.078027	-0.078299	-0.10842	1733
	-0.73575	2.1059	2.4332	-0.43361	-0.49408	0.5435	-0.014167	-0.34533	-1.5677	0.073048	-0.49554	-0.76708	-0.34165	-0.2736	-0.42261	-0.34255	-0.43258	-0.18172	-0.041008	-0.31391	-0.15324	-0.71505	-0.42992	-0.078027	-0.078299	-0.10842	307
	1.3932	-0.24041	-0.23024	0.1462	1.0116	-1.0832	1.0186	-0.12065	0.10809	-1.3146	-0.6647	-0.76708	-0.34165	-0.2736	-0.42261	2.4447	3.1119	-0.18172	-0.041008	-0.31391	-0.15324	0.15238	-0.42992	-0.078027	-0.078299	-0.10842	410
	0.87811	-0.24041	-0.23024	2.0722	0.47733	0.57084	2.0029	2.6913	-0.037966	-0.30166	3.5235	2.897	-0.34165	-0.2736	-0.42261	1.0511	5.6857	-0.18172	-0.041008	-0.31391	-0.15324	2.321	2.4439	9.876	-0.078299	-0.10842	2921
	0.46606	-0.24041	-0.23024	-0.0050517	-0.39694	0.57084	-0.88554	-0.42231	0.55394	1.1066	-0.32639	-0.48572	-0.34165	-0.2736	-0.42261	1.0511	-0.43258	-0.18172	-0.041008	-0.31391	-0.15324	-0.1729	-0.42992	-0.078027	-0.078299	-0.10842	225
	0.1742	-0.24041	-0.23024	0.36048	0.040194	0.55717	0.17947	-0.060441	0.64618	1.0242	-0.15724	-0.76708	-0.34165	-0.2736	-0.42261	-0.34255	-0.43258	-0.18172	-0.041008	-0.31391	-0.15324	-0.28133	-0.56055	-0.078027	-0.078299	-0.10842	372
	0.98113	-0.24041	-0.23024	0.36048	0.86589	0.37946	0.29243	0.72057	0.20033	0.85952	-0.83385	-0.76708	1.974	-0.2736	-0.42261	2.4447	-0.43258	-0.18172	-0.041008	-0.31391	-0.15324	0.043954	0.35385	-0.078027	-0.078299	-0.10842	1355
	2.1143	-0.24041	-0.23024	-1.0664	-1.1741	-1.302	1.7931	-0.77331	0.76918	0.38599	-1.6796	-0.76708	-0.34165	-0.2736	-0.42261	-0.34255	-0.43258	-0.18172	-0.041008	-0.31391	-0.15324	-0.82348	-0.95244	-0.078027	-0.078299	-0.10842	2394
	1.2043	-0.24041	-0.23024	-0.25462	-0.39694	-0.15368	-0.77259	-0.13597	0.89986	-0.021658	-0.15724	-0.76708	-0.34165	-0.2736	-0.42261	-0.34255	-0.43258	-0.18172	-0.041008	-0.31391	-0.15324	-0.1729	-0.69118	-0.078027	-0.078299	-0.10842	341
	1.4275	-0.24041	-0.23024	1.2176	-0.97978	-0.0033065	0.74425	1.5942	0.43095	0.12246	0.60611	1.2333	-0.34165	-0.2736	-0.42261	-0.34255	-0.43258	-0.18172	-0.041008	-0.31391	-0.15324	1.3451	3.0971	-0.078027	-0.078299	-0.10842	3006
	-1.2851	-0.24041	-0.23024	0.42854	1.1573	-1.3293	0.21174	-0.53167	-0.13021	-0.72166	0.99321	-0.20435	-0.34165	-0.2736	-0.42261	-0.34255	2.6525	-0.18172	-0.041008	-0.31391	-0.15324	0.26081	-0.95244	-0.078027	-0.078299	-0.10842	265
	1.8396	-0.24041	-0.23024	-0.83947	3.0516	-1.0149	3.1002	-0.49295	1.2765	1.2301	-1.1721	-0.25317	0.81619	-0.2736	-0.42261	-0.34255	2.951	-0.18172	-0.041008	-0.31391	-0.15324	-0.60662	-0.69118	-0.078027	-0.078299	-0.10842	2557
	-0.34087	2.1059	-0.23024	-0.83947	0.76875	0.078714	-0.014167	-0.56749	-2.2518	-2.1711	-1.0924	1.0369	-0.34165	2.3395	-0.42261	-0.34255	-0.43258	-0.18172	-0.041008	-0.31391	-0.15324	-1.4741	-0.82181	-0.078027	-0.078299	-0.10842	1479
	-1.5255	-0.24041	-0.23024	0.68063	-1.0769	0.77589	-0.93395	-0.1975	-0.32239	-0.64343	0.43551	1.2333	-0.34165	-0.2736	1.8372	-0.34255	-0.43258	-0.18172	-0.041008	-0.31391	-0.15324	0.36924	2.3133	-0.078027	-0.078299	-0.10842	960
	-0.51255	-0.24041	-0.23024	0.42854	-0.15409	-0.29038	-0.48213	-0.46279	1.438	0.62482	0.68852	-0.22351	0.81619	-0.2736	-0.42261	-0.34255	1.1134	-0.18172	-0.041008	-0.31391	-0.15324	0.36924	-0.69118	-0.078027	-0.078299	-0.10842	1429
	0.56908	-0.24041	-0.23024	0.21931	1.1573	-1.9035	-1.0146	-0.37276	1.6993	0.73599	0.011908	-0.76708	1.974	-0.2736	-0.42261	-0.34255	-0.43258	-0.18172	-0.041008	-0.31391	-0.15324	0.043954	-0.16866	-0.078027	-0.078299	-0.10842	1752
	0.4489	-0.24041	-0.23024	0.21931	0.33162	-0.91921	-0.43372	0.047626	0.54625	-0.24813	0.77383	-0.1003	-0.34165	-0.2736	1.8372	-0.34255	-0.43258	-0.18172	-0.041008	-0.31391	-0.15324	0.15238	-0.16866	-0.078027	-0.078299	-0.10842	1310
	-0.16918	-0.24041	-0.23024	-0.0050517	-0.63979	0.93993	0.13106	-0.39496	0.65387	-0.6146	-0.83385	0.22987	-0.34165	2.3395	-0.42261	-0.34255	-0.43258	-0.18172	-0.041008	-0.31391	-0.15324	-0.28133	-0.56055	-0.078027	-0.078299	-0.10842	3054
	0.31155	2.1059	0.99699	-0.62772	-0.7855	0.47515	-0.90168	-0.30319	-1.952	-0.34695	-0.69732	-0.76708	-0.34165	-0.2736	-0.42261	1.0511	-0.43258	-0.18172	-0.041008	-0.31391	-0.15324	-0.28133	-0.95244	-0.078027	-0.078299	-0.10842	789
	-0.49538	-0.24041	-0.23024	0.85458	0.33162	0.31111	-0.8694	0.64457	-0.16865	-1.4258	2.2123	0.8479	-0.34165	2.3395	-0.42261	-0.34255	-0.43258	-0.18172	-0.041008	-0.31391	-0.15324	1.2367	-0.038033	-0.078027	-0.078299	-0.10842	3049
	-0.40954	-0.24041	-0.23024	-0.25462	-0.25123	-0.12634	-0.93395	-0.39451	-0.75286	-0.36754	-0.49554	-0.1003	-0.34165	-0.2736	1.8372	-0.34255	0.24986	-0.18172	-0.041008	-0.31391	-0.15324	-0.1729	0.87637	-0.078027	-0.078299	-0.10842	984
	0.019678	-0.24041	-0.23024	0.073096	0.5259	-0.55011	-0.3369	0.15437	-0.29933	-1.3105	0.51937	-0.1003	-0.34165	-0.2736	-0.42261	-0.34255	-0.43258	-0.18172	-0.041008	-0.31391	-0.15324	0.36924	-0.29929	-0.078027	-0.078299	-0.10842	18
	0.019678	-0.24041	-0.23024	0.21931	0.13733	0.47515	-0.04644	-0.30017	0.61543	-0.19048	0.94297	-0.1003	-0.34165	-0.2736	1.8372	-0.34255	-0.43258	-0.18172	-0.041008	-0.31391	-0.15324	0.36924	0.22322	-0.078027	-0.078299	-0.10842	461
	0.84378	-0.24041	-0.23024	-1.752	0.62304	0.092384	0.69584	-0.7585	-1.0142	1.716	-0.41025	0.41363	-0.34165	-0.2736	-0.42261	-0.34255	-0.43258	-0.18172	-0.041008	0.76842	-0.15324	-1.3656	-0.16866	-0.078027	-0.078299	-0.10842	2211
	-0.42671	-0.24041	-0.23024	1.0689	-0.44551	0.66653	-0.6919	0.085958	0.31564	0.14305	0.35022	-0.20435	-0.34165	2.3395	1.8372	-0.34255	-0.43258	-0.18172	-0.041008	-0.31391	-0.15324	1.0198	0.61511	-0.078027	-0.078299	-0.10842	57
	0.15703	-0.24041	-0.23024	-0.16891	-0.68836	-1.2336	-0.91781	0.76346	-0.69905	-0.70931	-1.003	-0.76708	-0.34165	-0.2736	-0.42261	-0.34255	-0.43258	-0.18172	-0.041008	-0.31391	-0.15324	-0.49819	0.092596	-0.078027	19.899	-0.10842	911
	0.99829	-0.24041	-0.23024	0.073096	-0.68836	0.10605	-0.062577	-0.13647	-0.46844	-0.54872	-0.83385	-0.71828	-0.34165	-0.2736	-0.42261	-0.34255	-0.43258	-0.18172	-0.041008	2.9331	-0.15324	0.15238	-0.16866	-0.078027	-0.078299	-0.10842	3221
	0.31155	-0.24041	-0.23024	0.55711	-0.59122	-1.0012	-0.12712	0.18135	-0.29933	-1.3475	0.68997	0.5665	-0.34165	-0.2736	-0.42261	-0.34255	-0.43258	-0.18172	-0.041008	-0.31391	-0.15324	-0.1729	-0.69118	-0.078027	-0.078299	-0.10842	665
	-2.6586	-0.24041	-0.23024	0.42854	-0.15409	1.1587	-0.95009	-0.41356	0.02353	-0.68872	-0.6647	-0.20435	-0.34165	-0.2736	-0.42261	-0.34255	-0.43258	-0.18172	-0.041008	-0.31391	6.5221	-0.064475	-0.42992	-0.078027	-0.078299	9.1126	2952
	-1.1135	-0.24041	-0.23024	-1.9159	1.5944	1.8422	1.1477	-0.96071	0.26183	0.64952	-1.5105	1.0804	-0.34165	-0.2736	-0.42261	2.4447	1.37	2.9093	-0.041008	-0.31391	-0.15324	-1.6909	-0.16866	-0.078027	-0.078299	-0.10842	2214
	-0.18635	-0.24041	-0.23024	0.55711	0.23448	0.42047	-0.35303	0.19585	0.69231	-0.4046	0.94297	-0.1003	-0.34165	-0.2736	1.8372	-0.34255	-0.43258	-0.18172	-0.041008	-0.31391	-0.15324	0.5861	-0.038033	-0.078027	-0.078299	-0.10842	1012
	-1.3023	-0.24041	-0.23024	-0.95039	-1.3683	-0.5091	-0.1594	-0.71045	-1.6984	-0.28931	-0.96261	-0.76708	-0.34165	-0.2736	-0.42261	1.0511	-0.43258	-0.18172	-0.041008	-0.31391	-0.15324	-1.1488	0.092596	-0.078027	-0.078299	-0.10842	2274
	-0.58123	-0.24041	-0.23024	-1.6008	1.1573	0.44781	-0.30463	-0.89725	1.5763	0.92541	-1.5717	-0.76708	-0.34165	-0.2736	-0.42261	-0.34255	-0.43258	-0.18172	-0.041008	-0.31391	-0.15324	-1.9078	-0.16866	-0.078027	-0.078299	-0.10842	2304
	1.4447	-0.24041	-0.23024	2.4856	0.81732	-2.1085	0.88948	5.2179	-0.69905	1.6542	-0.5794	1.0252	-0.34165	-0.2736	-0.42261	-0.34255	1.3399	-0.18172	-0.041008	-0.31391	-0.15324	2.4294	0.74574	-0.078027	-0.078299	-0.10842	2891
	-1.4053	-0.24041	-0.23024	0.1462	-0.59122	1.1997	-0.82099	-0.54604	0.7538	-0.42107	2.7277	2.5669	-0.34165	-0.2736	1.8372	1.0511	0.19558	-0.18172	-0.041008	-0.31391	-0.15324	-0.064475	1.7908	-0.078027	-0.078299	-0.10842	1746
	-0.5984	-0.24041	-0.23024	-0.83947	0.5259	0.33845	0.88948	-0.41588	-0.28395	-1.7428	-0.11208	-0.15633	-0.34165	-0.2736	-0.42261	2.4447	-0.43258	2.9093	-0.041008	-0.31391	-0.15324	-1.3656	-0.42992	-0.078027	-0.078299	-0.10842	2122
	1.9082	-0.24041	-0.23024	-0.62772	2.4201	-0.27671	1.0993	-0.38369	0.1619	-0.82049	0.080399	0.18107	-0.34165	-0.2736	-0.42261	-0.34255	-0.43258	-0.18172	-0.041008	-0.31391	-0.15324	-0.49819	-0.29929	-0.078027	-0.078299	-0.10842	1878
	1.0155	-0.24041	-0.23024	2.7629	-0.10552	-0.91921	4.1813	4.5645	0.30795	1.1519	-1.003	0.35836	0.81619	-0.2736	-0.42261	-0.34255	-0.43258	-0.18172	-0.041008	-0.31391	-0.15324	3.5137	1.1376	-0.078027	-0.078299	-0.10842	162
	-0.22068	-0.24041	-0.23024	-0.16891	-0.49408	-0.071657	-0.93395	-0.47916	-1.1372	-0.15342	0.18109	-0.76708	-0.34165	-0.2736	-0.42261	-0.34255	2.911	-0.18172	-0.041008	1.8508	-0.15324	-0.064475	-0.95244	-0.078027	-0.078299	-0.10842	3269
	0.5004	-0.24041	-0.23024	-0.43361	-0.44551	-0.67314	-0.72418	-0.51191	-0.05334	-0.034011	-0.32639	-0.76708	-0.34165	-0.2736	-0.42261	-0.34255	-0.43258	-0.18172	-0.041008	-0.31391	-0.15324	-0.38976	-0.42992	-0.078027	-0.078299	-0.10842	407
	-1.4053	-0.24041	-0.23024	-0.73107	-0.25123	1.268	0.034243	-0.74268	0.33101	-0.79578	-0.071934	2.5669	-0.34165	-0.2736	-0.42261	-0.34255	-0.43258	-0.18172	-0.041008	-0.31391	-0.15324	-0.60662	0.87637	-0.078027	-0.078299	-0.10842	2128
	0.31155	-0.24041	-0.23024	1.7419	-0.44551	0.77589	-0.22394	1.8902	0.60006	0.48893	0.52078	2.897	0.81619	-0.2736	1.8372	1.0511	3.8895	-0.18172	-0.041008	-0.31391	-0.15324	1.7788	2.4439	-0.078027	-0.078299	-0.10842	2923
	-1.5942	-0.24041	-0.23024	-0.62772	-0.49408	0.89892	-0.90168	-0.75336	-0.030279	-0.82049	-0.49554	0.5665	-0.34165	-0.2736	1.8372	-0.34255	0.21384	-0.18172	-0.041008	-0.31391	-0.15324	-0.49819	0.74574	-0.078027	-0.078299	-0.10842	980
	-1.8002	-0.24041	-0.23024	0.36048	0.18591	-0.057987	-0.75645	-0.42501	0.1619	-1.2693	0.35022	-0.76708	1.974	-0.2736	1.8372	-0.34255	0.23012	-0.18172	-0.041008	-0.31391	-0.15324	0.36924	1.2683	-0.078027	-0.078299	-0.10842	997
	0.96396	-0.24041	-0.23024	-1.321	2.1773	-0.39974	-0.82099	-0.65527	-1.6676	-1.3599	-0.2411	0.18107	-0.34165	-0.2736	-0.42261	-0.34255	-0.43258	-0.18172	-0.041008	2.9331	-0.15324	-1.0403	-0.29929	-0.078027	-0.078299	-0.10842	3173
	-2.0234	-0.24041	-0.23024	-0.73107	-0.34837	0.9536	-0.85327	-0.93003	1.6532	-1.5081	-0.49554	0.5665	-0.34165	-0.2736	1.8372	-0.34255	0.21186	-0.18172	-0.041008	-0.31391	-0.15324	-0.60662	0.61511	-0.078027	-0.078299	-0.10842	2126
	0.67209	-0.24041	-0.23024	-0.5294	0.42876	0.52983	0.3247	-0.56323	0.52319	0.18834	-0.49554	-0.76708	-0.34165	-0.2736	-0.42261	-0.34255	-0.43258	-0.18172	-0.041008	-0.31391	-0.15324	-0.71505	-0.69118	-0.078027	-0.078299	-0.10842	588
	-1.7315	-0.24041	-0.23024	-1.9159	0.33162	1.6234	0.13106	-1.0675	1.9145	-1.3228	-1.003	-0.1003	0.81619	-0.2736	-0.42261	-0.34255	0.27305	-0.18172	-0.041008	-0.31391	-0.15324	-1.2572	-0.16866	-0.078027	-0.078299	-0.10842	2712
	0.31155	-0.24041	-0.23024	-1.0664	1.0602	0.31111	-0.38531	-0.29917	0.23108	-0.51166	-0.49554	-0.76708	-0.34165	-0.2736	-0.42261	-0.34255	-0.43258	-0.18172	-0.041008	-0.31391	-0.15324	-0.82348	-0.95244	-0.078027	9.9104	-0.10842	1514
	-1.1135	-0.24041	-0.23024	0.96298	-0.39694	0.65286	0.082652	-0.05806	-0.39926	-0.36342	0.51937	-0.20435	-0.34165	2.3395	1.8372	-0.34255	-0.43258	-0.18172	-0.041008	-0.31391	-0.15324	0.91139	0.22322	-0.078027	-0.078299	-0.10842	61
	0.10552	-0.24041	-0.23024	-0.62772	0.28305	-0.057987	-0.9985	-0.55757	-0.037966	-1.0675	-0.89934	-0.23136	-0.34165	-0.2736	-0.42261	-0.34255	-0.43258	-0.18172	-0.041008	-0.31391	-0.15324	-0.82348	-0.69118	-0.078027	-0.078299	-0.10842	2157
	-0.16918	-0.24041	-0.23024	0.68063	-0.10552	0.51616	-0.1594	0.013896	0.07734	-0.066952	-0.15724	-0.20435	-0.34165	4.9525	-0.42261	-0.34255	-0.43258	-0.18172	-0.041008	-0.31391	-0.15324	0.5861	-0.16866	-0.078027	-0.078299	-0.10842	1194
	-0.30653	-0.24041	-0.23024	0.21931	-0.54265	-0.33139	-0.80486	-0.24528	-0.19939	1.2795	0.011908	-0.76708	-0.34165	-0.2736	-0.42261	-0.34255	-0.43258	-0.18172	-0.041008	-0.31391	-0.15324	-0.1729	-0.82181	-0.078027	-0.078299	-0.10842	520
	0.31155	-0.24041	-0.23024	0.21931	0.040194	-0.65947	-1.0146	-0.17052	-0.30701	-0.34284	1.5021	1.6919	-0.34165	-0.2736	4.097	-0.34255	-0.43258	-0.18172	-0.041008	-0.31391	-0.15324	0.043954	-0.16866	-0.078027	-0.078299	-0.10842	642
	1.0155	-0.24041	-0.23024	-0.16891	1.2059	-0.75516	0.082652	-0.36125	1.3841	0.073048	0.60468	-0.1003	-0.34165	-0.2736	1.8372	-0.34255	-0.43258	-0.18172	-0.041008	-0.31391	-0.15324	0.043954	-0.038033	-0.078027	-0.078299	-0.10842	439
	-0.16918	-0.24041	-0.23024	-0.085721	0.72018	0.25643	-0.04644	-0.40292	-0.1379	0.65364	1.4504	0.18107	-0.34165	-0.2736	1.8372	-0.34255	-0.43258	-0.18172	-0.041008	-0.31391	-0.15324	0.26081	-0.038033	-0.078027	-0.078299	-0.10842	442
	0.20853	-0.24041	-0.23024	0.73862	-0.44551	-0.83718	0.21174	0.40749	-0.76824	-0.21931	-0.15724	-0.76708	-0.34165	-0.2736	-0.42261	-0.34255	-0.43258	-0.18172	-0.041008	-0.31391	-0.15324	0.69453	0.092596	-0.078027	-0.078299	-0.10842	704
	0.68926	-0.24041	-0.23024	0.21931	0.5259	-0.46809	-0.04644	-0.13928	1.1458	-0.25225	0.94297	-0.1003	-0.34165	-0.2736	1.8372	-0.34255	-0.43258	-0.18172	-0.041008	-0.31391	-0.15324	0.5861	-0.038033	-0.078027	-0.078299	-0.10842	460
	-1.0104	-0.24041	-0.23024	0.21931	-0.59122	-1.3566	-1.0146	-0.4544	-0.86048	-0.56107	0.95522	0.35453	-0.34165	-0.2736	-0.42261	-0.34255	1.4075	-0.18172	-0.041008	-0.31391	-0.15324	-0.1729	-0.95244	-0.078027	-0.078299	-0.10842	2749
	0.19136	2.1059	5.6318	0.68063	-0.2998	-0.56378	-0.61122	0.062546	0.35407	0.20893	0.33123	0.075088	-0.34165	-0.2736	-0.42261	-0.34255	1.3315	-0.18172	-0.041008	-0.31391	-0.15324	0.26081	-0.95244	-0.078027	-0.078299	-0.10842	771
	-1.5942	-0.24041	-0.23024	-0.62772	-0.73693	0.25643	-0.93395	-0.72162	-0.29933	-0.78754	-0.49554	-0.1003	-0.34165	-0.2736	1.8372	-0.34255	0.23357	-0.18172	-0.041008	-0.31391	-0.15324	-0.60662	0.61511	-0.078027	-0.078299	-0.10842	973
	0.31155	-0.24041	-0.23024	0.29242	-0.20266	0.46148	-0.062577	-0.098191	-0.9681	0.20893	-0.32639	-0.48572	-0.34165	-0.2736	-0.42261	-0.34255	-0.43258	-0.18172	-0.041008	-0.31391	-0.15324	-0.1729	-0.82181	-0.078027	-0.078299	-0.10842	695
	-0.13484	-0.24041	-0.23024	0.85458	0.040194	-1.0559	-0.88554	-0.28663	1.4918	0.70305	1.5343	-0.50486	-0.34165	-0.2736	-0.42261	-0.34255	1.6108	-0.18172	-0.041008	-0.31391	-0.15324	1.1282	-0.69118	-0.078027	-0.078299	-0.10842	1394
	0.46606	-0.24041	-0.23024	-0.085721	-0.63979	-0.41341	-0.12712	-0.233	-0.95273	0.11834	-0.49554	-0.76708	-0.34165	-0.2736	1.8372	-0.34255	-0.43258	-0.18172	-0.041008	-0.31391	-0.15324	-0.064475	-0.42992	-0.078027	-0.078299	-0.10842	1361
	-2.9505	-0.24041	-0.23024	-0.95039	1.0116	1.8695	0.5022	-0.91984	0.031217	0.29128	-0.6647	0.18107	-0.34165	-0.2736	-0.42261	-0.34255	-0.43258	2.9093	-0.041008	-0.31391	-0.15324	-1.0403	-0.69118	-0.078027	-0.078299	-0.10842	2231
	0.65492	-0.24041	-0.23024	-0.34285	-0.34837	-1.261	-0.93395	-0.44374	-0.60681	-0.075188	-0.32639	-0.76708	-0.34165	-0.2736	-0.42261	-0.34255	-0.43258	-0.18172	-0.041008	-0.31391	-0.15324	-0.28133	-0.42992	-0.078027	-0.078299	-0.10842	402
	0.62058	-0.24041	-0.23024	0.73862	-0.39694	0.85791	-0.062577	0.88417	0.6385	-0.0093051	4.4285	6.9042	-0.34165	-0.2736	-0.42261	2.4447	-0.43258	-0.18172	-0.041008	1.8508	-0.15324	-0.28133	2.7052	-0.078027	-0.078299	-0.10842	2048
	1.2902	-0.24041	-0.23024	-0.16891	0.76875	-0.49543	1.0347	0.027679	1.0459	0.66188	0.011908	-0.76708	-0.34165	-0.2736	-0.42261	-0.34255	-0.43258	-0.18172	-0.041008	-0.31391	-0.15324	-0.064475	-0.69118	-0.078027	-0.078299	-0.10842	838
	0.43173	2.1059	5.3917	0.62013	-0.39694	0.010364	-0.54667	0.096143	0.15421	0.27481	0.16426	0.076994	-0.34165	-0.2736	-0.42261	-0.34255	0.4576	-0.18172	-0.041008	-0.31391	-0.15324	0.36924	-0.95244	-0.078027	-0.078299	-0.10842	759
	-0.71858	-0.24041	-0.23024	-0.0050517	-0.83407	0.13339	-0.41758	-0.094038	-0.60681	-0.72166	-0.77089	0.69498	-0.34165	-0.2736	1.8372	1.0511	0.13538	2.9093	-0.041008	0.76842	6.5221	-0.49819	-0.42992	-0.078027	-0.078299	7.2684	2592
	1.0326	-0.24041	-0.23024	1.6613	-1.0284	-0.24937	1.2929	1.6451	0.79992	-0.50343	2.3183	2.5669	0.81619	-0.2736	-0.42261	3.8383	0.39444	-0.18172	-0.041008	-0.31391	-0.15324	2.1041	3.2277	-0.078027	-0.078299	-0.10842	2720
	0.31155	-0.24041	-0.23024	-2.0898	1.1087	1.1313	-0.17553	-0.93471	-0.93735	0.5054	-0.088749	1.5147	-0.34165	-0.2736	-0.42261	-0.34255	-0.43258	-0.18172	-0.041008	-0.31391	-0.15324	-1.4741	-0.16866	-0.078027	-0.078299	-0.10842	1847
	1.0155	-0.24041	-0.23024	-0.16891	1.1573	-0.71415	-0.11099	-0.2565	1.0997	-0.21107	0.60468	-0.1003	-0.34165	-0.2736	1.8372	-0.34255	-0.43258	-0.18172	-0.041008	-0.31391	-0.15324	0.043954	-0.038033	-0.078027	-0.078299	-0.10842	429
	0.96396	-0.24041	-0.23024	0.49409	0.28305	-1.6027	-1.0146	0.0076529	0.092714	1.2425	-0.32639	-0.76708	1.974	-0.2736	-0.42261	-0.34255	-0.43258	-0.18172	-0.041008	-0.31391	-0.15324	0.47767	-0.16866	-0.078027	-0.078299	-0.10842	536
	-0.70141	-0.24041	-0.23024	0.73862	-0.39694	0.83057	-0.95009	-0.11428	-0.35314	0.24599	0.18107	-0.20435	-0.34165	4.9525	-0.42261	-0.34255	-0.43258	-0.18172	-0.041008	-0.31391	-0.15324	0.5861	-0.16866	-0.078027	-0.078299	-0.10842	1223
	1.3932	-0.24041	-0.23024	-0.83947	1.4973	-1.9308	-0.9985	-0.42289	1.1382	-1.7593	0.33341	-0.48572	-0.34165	-0.2736	-0.42261	-0.34255	-0.43258	-0.18172	-0.041008	-0.31391	-0.15324	-0.1729	-0.95244	-0.078027	-0.078299	-0.10842	581
	0.63775	-0.24041	-0.23024	-0.25462	-0.2998	-0.44075	0.11493	-0.31784	0.29258	0.76482	0.77383	-0.1003	0.81619	-0.2736	-0.42261	-0.34255	-0.43258	-0.18172	-0.041008	-0.31391	-0.15324	-0.1729	-0.038033	-0.078027	-0.078299	-0.10842	2390
	-0.15201	-0.24041	-0.23024	1.2655	0.23448	-0.27671	-0.14326	0.23352	0.61543	0.40246	0.45773	-0.76708	-0.34165	-0.2736	1.8372	-0.34255	-0.43258	-0.18172	-0.041008	-0.31391	-0.15324	1.3451	1.007	-0.078027	-0.078299	-0.10842	792
	0.89528	-0.24041	-0.23024	-0.25462	0.67161	-0.85085	0.17947	-0.19478	0.96135	-0.22754	-0.071934	-0.1003	-0.34165	-0.2736	1.8372	-0.34255	-0.43258	-0.18172	-0.041008	-0.31391	-0.15324	-0.49819	-0.16866	-0.078027	-0.078299	-0.10842	1309
	-1.6457	-0.24041	-0.23024	-0.16891	0.38019	0.88525	-0.91781	-0.14584	0.13884	0.11422	-0.33405	-0.76708	-0.34165	-0.2736	-0.42261	1.0511	-0.43258	-0.18172	-0.041008	-0.31391	-0.15324	-0.49819	-0.16866	-0.078027	-0.078299	-0.10842	1699
	0.7236	-0.24041	-0.23024	0.073096	0.18591	-0.72782	-0.75645	-0.3207	1.4533	-0.091658	0.51937	-0.76708	-0.34165	-0.2736	-0.42261	-0.34255	-0.43258	-0.18172	-0.041008	-0.31391	-0.15324	0.36924	-0.29929	-0.078027	-0.078299	-0.10842	314
	-0.25502	-0.24041	-0.23024	-0.43361	-0.2998	-2.5596	-0.36917	0.0040816	-0.50688	-1.0881	1.1961	-0.76708	-0.34165	-0.2736	-0.42261	-0.34255	1.8082	-0.18172	-0.041008	7.2624	-0.15324	-0.064475	-0.95244	9.876	9.9104	-0.10842	3177
	-2.0062	-0.24041	-0.23024	0.29242	-0.056946	1.1176	-0.88554	-0.34194	-0.62218	-0.16166	-0.6647	-0.20435	-0.34165	-0.2736	-0.42261	-0.34255	-0.43258	-0.18172	-0.041008	-0.31391	6.5221	-0.064475	-0.42992	-0.078027	-0.078299	3.58	3191
	0.46606	-0.24041	-0.23024	-0.16891	0.088765	-0.70048	-0.30463	-0.14015	-0.86048	0.064813	0.68857	-0.48572	-0.34165	-0.2736	-0.42261	-0.34255	-0.43258	-0.18172	-0.041008	-0.31391	-0.15324	0.36924	-0.56055	-0.078027	-0.078299	-0.10842	3117
	-0.01466	-0.24041	-0.23024	-0.25462	0.91446	-0.11267	-0.35303	-0.2315	0.46169	1.5019	0.77383	-0.1003	0.81619	-0.2736	-0.42261	-0.34255	-0.43258	-0.18172	-0.041008	-0.31391	-0.15324	-0.38976	-0.29929	-0.078027	-0.078299	-0.10842	1351
	0.31155	-0.24041	-0.23024	0.29242	-1.5141	1.0356	1.2445	0.3845	0.092714	-1.154	0.35174	0.5665	-0.34165	-0.2736	-0.42261	-0.34255	1.8383	-0.18172	-0.041008	-0.31391	6.5221	0.47767	1.1376	-0.078027	-0.078299	3.58	3031
	0.019678	-0.24041	-0.23024	0.1462	-0.10552	0.051374	-0.48213	-0.1242	0.22339	-0.0051874	-0.32639	-0.48572	-0.34165	-0.2736	-0.42261	-0.34255	0.74232	-0.18172	-0.041008	-0.31391	-0.15324	-0.064475	-0.82181	-0.078027	-0.078299	-0.10842	143
	0.31155	-0.24041	-0.23024	0.36048	0.23448	0.43414	-0.93395	-0.18004	0.577	-0.96049	0.35022	-0.76708	-0.34165	-0.2736	-0.42261	-0.34255	-0.43258	-0.18172	-0.041008	-0.31391	-0.15324	0.36924	-0.29929	-0.078027	-0.078299	-0.10842	1134
	0.48323	-0.24041	-0.23024	-0.34285	0.088765	-0.93288	0.11493	-0.37041	0.10809	0.68658	0.77383	-0.1003	0.81619	-0.2736	-0.42261	-0.34255	-0.43258	-0.18172	-0.041008	-0.31391	-0.15324	-0.28133	-0.038033	-0.078027	-0.078299	-0.10842	2201
	-0.39237	-0.24041	-0.23024	-1.0664	2.8087	0.77589	-0.98236	-0.55448	-0.65293	-2.6158	-0.88512	1.7628	-0.34165	-0.2736	-0.42261	1.0511	-0.43258	-0.18172	-0.041008	0.76842	-0.15324	-1.9078	-0.95244	-0.078027	-0.078299	-0.10842	2137
	1.0498	-0.24041	-0.23024	-0.83947	1.2059	-1.1653	0.066516	-0.42456	-0.80667	-0.4046	1.0953	0.18107	-0.34165	-0.2736	-0.42261	-0.34255	-0.43258	-0.18172	-0.041008	-0.31391	-0.15324	-0.28133	-0.69118	-0.078027	-0.078299	-0.10842	645
	1.17	-0.24041	-0.23024	-1.1899	-0.15409	0.31111	-0.53054	-0.57712	-0.6145	0.95423	-1.003	-0.051479	-0.34165	-0.2736	-0.42261	-0.34255	-0.43258	-0.18172	-0.041008	1.8508	-0.15324	-0.82348	-0.42992	-0.078027	-0.078299	-0.10842	3172
	1.2902	-0.24041	-0.23024	-0.34285	1.643	-0.3724	-0.35303	-0.20647	-0.62987	-0.30166	-0.41025	0.46243	-0.34165	-0.2736	1.8372	-0.34255	-0.43258	-0.18172	-0.041008	2.9331	-0.15324	-0.71505	-0.038033	-0.078027	-0.078299	-0.10842	3226
	-1.2851	-0.24041	-0.23024	0.29242	-0.49408	-0.057987	-0.77259	-0.24062	-1.0142	-0.0093051	-0.32639	-0.76708	-0.34165	-0.2736	6.3568	-0.34255	-0.43258	-0.18172	-0.041008	0.76842	-0.15324	0.15238	0.092596	-0.078027	-0.078299	-0.10842	3091
	-1.8345	-0.24041	-0.23024	-0.83947	-0.15409	0.73488	-0.77259	-0.87087	1.0075	-1.2652	-0.6647	1.2333	-0.34165	-0.2736	1.8372	-0.34255	-0.43258	-0.18172	-0.041008	-0.31391	-0.15324	-0.60662	0.61511	-0.078027	-0.078299	-0.10842	924
	0.58625	-0.24041	-0.23024	-0.0050517	1.0602	-0.85085	-1.0146	-0.28464	0.10809	-0.14519	1.5021	3.7964	-0.34165	-0.2736	-0.42261	-0.34255	-0.43258	-0.18172	-0.041008	-0.31391	-0.15324	-0.064475	0.61511	-0.078027	-0.078299	-0.10842	1848
	0.56908	-0.24041	-0.23024	1.8957	0.42876	0.61185	0.76039	3.0371	-0.32239	-0.046364	2.7212	1.9001	5.4476	-0.2736	-0.42261	-0.34255	5.4163	-0.18172	-0.041008	-0.31391	-0.15324	2.2125	3.7502	-0.078027	-0.078299	-0.10842	1515
	-0.6499	-0.24041	-0.23024	-1.4571	-0.83407	1.268	-0.41758	-0.94384	-2.8899	2.3995	-1.003	-0.76708	-0.34165	-0.2736	-0.42261	-0.34255	-0.43258	-0.18172	-0.041008	-0.31391	-0.15324	-1.1488	-0.82181	-0.078027	-0.078299	-0.10842	2301
	0.31155	-0.24041	-0.23024	0.42854	0.33162	0.36579	0.27629	-0.17957	0.56163	0.11834	1.2813	-0.1003	-0.34165	-0.2736	1.8372	-0.34255	-0.43258	-0.18172	-0.041008	-0.31391	-0.15324	0.5861	-0.038033	-0.078027	-0.078299	-0.10842	1039
	-1.1821	-0.24041	-0.23024	-0.16891	0.67161	-0.86452	0.43766	-0.49908	-0.47613	-2.0681	0.18107	-0.76708	1.974	-0.2736	-0.42261	-0.34255	-0.43258	-0.18172	-0.041008	-0.31391	-0.15324	-0.064475	0.092596	-0.078027	-0.078299	-0.10842	2070
	-0.01466	-0.24041	-0.23024	-0.16891	0.62304	0.63919	-0.88554	-0.43332	0.32333	-1.1623	0.43551	-0.1003	-0.34165	-0.2736	1.8372	-0.34255	-0.43258	-0.18172	-0.041008	-0.31391	-0.15324	-0.38976	-0.038033	-0.078027	-0.078299	-0.10842	1007
	-1.165	-0.24041	-0.23024	-1.321	0.23448	0.51616	0.67971	-0.78894	0.61543	1.3783	-0.89508	-0.76708	-0.34165	-0.2736	-0.42261	1.0511	-0.43258	-0.18172	-0.041008	-0.31391	-0.15324	-1.3656	-0.29929	-0.078027	-0.078299	-0.10842	2090
	1.1356	-0.24041	-0.23024	0.073096	-1.6112	0.51616	1.067	0.10027	0.66156	-0.63519	0.77525	1.2333	0.81619	-0.2736	-0.42261	-0.34255	0.34953	-0.18172	-0.041008	-0.31391	-0.15324	0.47767	0.35385	-0.078027	-0.078299	-0.10842	2721
	0.15703	-0.24041	-0.23024	-0.0050517	-0.15409	-0.26304	-0.85327	-0.20367	-1.068	-0.50754	-0.49554	-0.76708	-0.34165	-0.2736	1.8372	-0.34255	0.30463	-0.18172	-0.041008	-0.31391	-0.15324	0.043954	0.87637	-0.078027	-0.078299	-0.10842	993
	-0.1005	-0.24041	-0.23024	1.0159	0.57447	-1.4113	-1.0146	0.35701	-0.46844	1.0489	1.3651	-0.76708	-0.34165	-0.2736	-0.42261	-0.34255	-0.43258	-0.18172	-0.041008	-0.31391	-0.15324	1.0198	0.35385	-0.078027	-0.078299	-0.10842	363
	0.1742	-0.24041	-0.23024	0.21931	0.13733	0.39313	-0.80486	-0.30869	0.17727	0.79364	-0.15724	-0.76708	-0.34165	-0.2736	-0.42261	-0.34255	-0.43258	-0.18172	-0.041008	-0.31391	-0.15324	-0.1729	-0.29929	-0.078027	-0.078299	-0.10842	1137
	0.31155	-0.24041	-0.23024	0.21931	-0.10552	-0.96022	-0.014167	0.2436	-0.56837	0.78541	1.6196	-0.051479	-0.34165	-0.2736	-0.42261	-0.34255	-0.43258	-0.18172	-0.041008	0.76842	-0.15324	0.47767	-0.56055	-0.078027	-0.078299	-0.10842	3059
	1.1185	-0.24041	-0.23024	-0.43361	-0.10552	0.037704	-0.35303	-0.23967	-0.47613	1.9136	-0.071934	-0.1003	0.81619	-0.2736	-0.42261	-0.34255	-0.43258	-0.18172	-0.041008	-0.31391	-0.15324	-0.28133	-0.038033	-0.078027	-0.078299	-0.10842	472
	0.15703	-0.24041	-0.23024	1.4924	1.4002	-0.016977	0.84107	1.3923	-0.26858	0.71129	-0.15724	2.1019	-0.34165	-0.2736	-0.42261	-0.34255	-0.43258	-0.18172	-0.041008	0.76842	-0.15324	1.2367	0.48448	-0.078027	-0.078299	-0.10842	3260
	-0.68424	-0.24041	-0.23024	-0.43361	-0.49408	0.28377	1.3574	-0.52559	2.3297	0.74011	-0.83064	-0.50486	-0.34165	-0.2736	-0.42261	-0.34255	-0.43258	-0.18172	-0.041008	-0.31391	-0.15324	-0.93191	-0.16866	-0.078027	-0.078299	-0.10842	682
	-0.83876	-0.24041	-0.23024	-1.4571	1.643	0.59818	-0.24008	-0.78347	-0.21477	0.8307	-0.89934	-0.22944	-0.34165	-0.2736	-0.42261	-0.34255	-0.43258	-0.18172	-0.041008	-0.31391	-0.15324	-1.4741	-0.69118	-0.078027	-0.078299	-0.10842	2093
	0.63775	-0.24041	1.3362	-0.16891	-1.0284	1.35	-0.77259	-0.24589	-0.76824	0.33658	-0.079592	0.22987	-0.34165	-0.2736	-0.42261	1.0511	0.64412	-0.18172	-0.041008	2.9331	-0.15324	-0.28133	-0.69118	-0.078027	-0.078299	-0.10842	3112
	0.55191	-0.24041	-0.23024	-1.1899	1.2059	0.66653	0.8088	-0.46879	-1.0603	-0.19872	-0.72993	-0.76708	-0.34165	-0.2736	-0.42261	2.4447	-0.43258	-0.18172	-0.041008	-0.31391	-0.15324	-1.3656	-0.95244	-0.078027	-0.078299	-0.10842	1934
	-0.68424	-0.24041	-0.23024	1.0159	-0.63979	0.77589	-0.93395	0.11342	1.1228	-0.15342	3.7504	4.5672	-0.34165	-0.2736	1.8372	2.4447	-0.43258	-0.18172	-0.041008	-0.31391	-0.15324	0.47767	3.6196	-0.078027	-0.078299	-0.10842	2168
	-2.5556	-0.24041	-0.23024	-1.1899	0.86589	1.063	-0.46599	-0.94249	-0.74518	1.5348	0.026188	0.0031031	-0.34165	-0.2736	-0.42261	-0.34255	-0.43258	-0.18172	-0.041008	1.8508	-0.15324	-1.3656	-0.69118	-0.078027	-0.078299	-0.10842	2281
	-0.77008	-0.24041	-0.23024	1.4041	-0.68836	0.4068	0.43766	0.3554	0.59237	-0.15342	0.18107	-0.76708	-0.34165	-0.2736	-0.42261	-0.34255	0.35644	-0.18172	-0.041008	-0.31391	-0.15324	0.5861	0.35385	-0.078027	-0.078299	-0.10842	2611
	-2.5556	-0.24041	-0.23024	-1.9159	2.323	1.4457	0.1472	-0.95632	-1.4293	-0.49931	0.32263	1.0598	-0.34165	-0.2736	-0.42261	-0.34255	-0.43258	9.0913	-0.041008	-0.31391	-0.15324	-1.5825	-0.42992	7.3875	-0.078299	-0.10842	2149
	1.1356	-0.24041	-0.23024	-1.1899	2.0316	0.31111	-0.98236	-0.57514	-1.1526	-0.41284	0.24955	0.18107	-0.34165	-0.2736	-0.42261	-0.34255	0.39592	-0.18172	-0.041008	-0.31391	-0.15324	-1.0403	0.092596	-0.078027	-0.078299	-0.10842	1703
	1.17	-0.24041	-0.23024	0.49409	0.5259	-1.6437	-1.0146	0.050086	0.046592	1.1519	0.011908	-0.20435	-0.34165	-0.2736	-0.42261	-0.34255	-0.43258	-0.18172	-0.041008	-0.31391	-0.15324	0.47767	-0.69118	-0.078027	-0.078299	-0.10842	547
	1.582	-0.24041	-0.23024	1.3588	-0.25123	0.13339	3.8909	2.8476	0.95367	1.2548	1.3808	1.9489	0.81619	-0.2736	-0.42261	2.4447	-0.43258	-0.18172	-0.041008	0.76842	-0.15324	1.0198	3.3583	-0.078027	-0.078299	-0.10842	2922
	0.75793	-0.24041	-0.23024	-0.16891	0.088765	-0.67314	-0.49826	-0.30231	0.92292	-0.15342	-1.003	-0.25317	-0.34165	-0.2736	1.8372	-0.34255	-0.43258	-0.18172	-0.041008	-0.31391	-0.15324	-0.28133	-0.56055	-0.078027	-0.078299	-0.10842	413
	0.31155	-0.24041	-0.23024	-0.34285	-0.63979	-1.2746	-0.14326	-0.33165	-0.76055	-0.58578	-0.51235	-0.48572	-0.34165	-0.2736	-0.42261	-0.34255	-0.43258	-0.18172	-0.041008	-0.31391	-0.15324	-0.49819	0.092596	-0.078027	-0.078299	-0.10842	350
	-0.083335	-0.24041	-0.23024	1.6613	0.28305	0.29744	0.34084	3.0142	0.13884	0.015401	1.3666	0.5665	4.2897	-0.2736	-0.42261	-0.34255	1.1223	-0.18172	-0.041008	-0.31391	-0.15324	1.8872	2.9664	-0.078027	-0.078299	-0.10842	279
	-0.15201	-0.24041	-0.23024	0.1462	-0.93121	0.50249	-0.59508	-0.32528	-0.91429	-1.294	-0.83385	-0.76708	-0.34165	-0.2736	-0.42261	-0.34255	-0.43258	-0.18172	-0.041008	-0.31391	-0.15324	-0.28133	-0.95244	-0.078027	-0.078299	-0.10842	1237
	0.51757	2.1059	2.0888	-0.83947	-0.34837	-0.071657	-0.91781	-0.59834	-0.3762	-0.26048	0.33341	-0.48572	-0.34165	-0.2736	-0.42261	-0.34255	1.7939	-0.18172	-0.041008	-0.31391	-0.15324	-0.1729	-0.95244	-0.078027	-0.078299	-0.10842	475
	1.3073	-0.24041	-0.23024	0.21931	1.0116	-0.3724	0.93789	0.77221	-0.56069	0.33658	-0.6647	-0.20435	-0.34165	-0.2736	-0.42261	-0.34255	0.32832	-0.18172	-0.041008	0.76842	-0.15324	0.15238	-0.42992	-0.078027	-0.078299	-0.10842	3032
	-0.01466	-0.24041	-0.23024	-2.0898	1.9344	-0.75516	0.3247	-0.65985	-2.5286	3.1695	-1.5105	-0.76708	0.81619	-0.2736	-0.42261	-0.34255	0.076657	-0.18172	-0.041008	-0.31391	-0.15324	-2.0162	-0.42992	2.4105	-0.078299	-0.10842	1864
	0.4489	-0.24041	-0.23024	0.1462	-0.39694	0.2701	-0.30463	-0.12134	0.53088	-0.35107	0.26636	-0.1003	-0.34165	-0.2736	1.8372	-0.34255	-0.43258	-0.18172	-0.041008	-0.31391	-0.15324	-0.1729	-0.56055	-0.078027	-0.078299	-0.10842	731
	0.74076	-0.24041	-0.23024	0.68063	-0.54265	-1.2746	0.46993	0.58833	-0.8528	-0.39225	-0.83385	-0.76708	-0.34165	-0.2736	-0.42261	-0.34255	-0.43258	-0.18172	-0.041008	-0.31391	-0.15324	0.5861	0.092596	-0.078027	-0.078299	-0.10842	703
	-0.85593	-0.24041	-0.23024	0.96298	-0.0083761	1.1176	0.34084	-0.15205	0.50782	-0.062835	1.0268	0.46243	-0.34165	4.9525	-0.42261	-0.34255	-0.43258	-0.18172	-0.041008	-0.31391	-0.15324	1.1282	-0.16866	-0.078027	-0.078299	-0.10842	1216
	-2.1436	-0.24041	-0.23024	-1.0664	-0.7855	-0.30405	-0.64349	-0.68096	-1.7522	-0.4046	-0.32639	-0.76708	-0.34165	-0.2736	-0.42261	-0.34255	-0.43258	-0.18172	-0.041008	-0.31391	-0.15324	-0.93191	-0.29929	-0.078027	-0.078299	-0.10842	1713
	0.1742	-0.24041	-0.23024	0.36048	-0.54265	-0.016977	-0.93395	-0.19816	0.25414	-0.43343	0.35022	-0.76708	-0.34165	-0.2736	-0.42261	-0.34255	-0.43258	-0.18172	-0.041008	-0.31391	-0.15324	0.80296	-0.29929	-0.078027	-0.078299	-0.10842	370
	-0.40954	-0.24041	-0.23024	0.85458	-0.59122	0.62552	-0.70804	0.011462	-0.32239	-1.7552	-0.15724	-0.48572	-0.34165	-0.2736	-0.42261	-0.34255	-0.43258	-0.18172	-0.041008	-0.31391	-0.15324	0.5861	-0.82181	-0.078027	-0.078299	-0.10842	1250
	-2.4011	-0.24041	-0.23024	-0.25462	-0.54265	1.5961	-0.6919	-0.61101	-1.7137	-0.91519	0.59914	0.2416	-0.34165	-0.2736	-0.42261	-0.34255	2.0386	-0.18172	-0.041008	1.8508	-0.15324	0.043954	-0.16866	-0.078027	-0.078299	-0.10842	3124
	-0.52972	4.4522	1.4589	-0.085721	-0.49408	0.47515	-0.27235	-0.085705	-0.69905	-1.1375	-1.003	0.18107	-0.34165	-0.2736	-0.42261	-0.34255	1.9641	-0.18172	-0.041008	-0.31391	-0.15324	-0.28133	0.48448	-0.078027	-0.078299	-0.10842	2996
	-2.1092	-0.24041	-0.23024	-0.34285	0.38019	1.0083	-0.44985	-0.4352	-0.4915	-0.36342	-0.5032	-0.76708	-0.34165	-0.2736	-0.42261	1.0511	-0.43258	-0.18172	-0.041008	-0.31391	-0.15324	-0.60662	-0.56055	-0.078027	-0.078299	-0.10842	1662
	-0.61557	-0.24041	-0.23024	0.91004	-0.54265	0.32478	-0.19167	0.015827	-0.41463	0.23776	0.51937	-0.20435	-0.34165	2.3395	1.8372	-0.34255	-0.43258	-0.18172	-0.041008	-0.31391	-0.15324	0.91139	0.22322	-0.078027	-0.078299	-0.10842	64
	-1.1993	-0.24041	-0.23024	-2.6974	1.303	0.36579	-0.27235	-1.0871	1.2535	3.4578	-0.75628	0.024364	-0.34165	-0.2736	-0.42261	-0.34255	-0.43258	-0.18172	-0.041008	-0.31391	-0.15324	-1.7993	-0.82181	-0.078027	-0.078299	-0.10842	1631
	0.31155	-0.24041	-0.23024	0.55711	-0.34837	-0.27671	-0.9985	-0.26298	1.3918	0.28717	0.68852	-0.22351	-0.34165	-0.2736	-0.42261	-0.34255	1.6019	-0.18172	-0.041008	-0.31391	-0.15324	0.69453	-0.69118	-0.078027	-0.078299	-0.10842	1415
	0.63775	-0.24041	-0.23024	-0.25462	-1.1255	1.4321	0.27629	-0.33917	0.30026	0.26246	-0.071934	-0.1003	-0.34165	-0.2736	-0.42261	-0.34255	0.61402	-0.18172	-0.041008	2.9331	-0.15324	-0.28133	-0.42992	-0.078027	-0.078299	-0.10842	3094
	0.51757	-0.24041	-0.23024	0.73862	0.23448	0.35212	-0.30463	0.033975	0.71537	-0.30578	0.94297	-0.1003	-0.34165	-0.2736	1.8372	-0.34255	-0.43258	-0.18172	-0.041008	-0.31391	-0.15324	0.5861	0.22322	-0.078027	-0.078299	-0.10842	1037
	0.036846	-0.24041	-0.23024	0.36048	0.18591	0.35212	-0.74031	-0.24499	0.46938	1.3001	0.85769	-0.76708	-0.34165	-0.2736	-0.42261	-0.34255	2.3623	-0.18172	-0.041008	-0.31391	-0.15324	0.5861	-0.82181	-0.078027	-0.078299	-0.10842	95
	-0.46105	-0.24041	-0.23024	0.21931	-0.83407	0.9536	-0.56281	-0.29906	-1.1449	-1.4175	-1.003	-0.76708	-0.34165	-0.2736	-0.42261	-0.34255	-0.43258	-0.18172	-0.041008	-0.31391	-0.15324	-0.28133	-0.95244	-0.078027	-0.078299	-0.10842	1242
	-0.3752	2.1059	1.8541	-0.16891	-0.25123	0.61185	0.19561	-0.15062	1.6763	-0.13284	-0.49554	-0.76708	-0.34165	-0.2736	-0.42261	-0.34255	-0.43258	-0.18172	-0.041008	-0.31391	6.5221	-0.38976	-0.82181	-0.078027	-0.078299	1.7358	250
	0.7236	-0.24041	-0.23024	-0.95039	0.67161	-0.098997	-0.38531	-0.54302	-0.084089	0.22128	-0.32639	-0.76708	-0.34165	-0.2736	-0.42261	-0.34255	-0.43258	-0.18172	-0.041008	-0.31391	-0.15324	-0.82348	-0.42992	-0.078027	-0.078299	-0.10842	1585
	0.1742	-0.24041	-0.23024	-0.085721	1.4487	1.0083	-0.25622	0.081196	0.86911	0.95011	-1.1721	-0.48572	-0.34165	2.3395	-0.42261	-0.34255	-0.43258	-0.18172	-0.041008	-0.31391	-0.15324	-0.49819	-0.29929	-0.078027	-0.078299	-0.10842	3111
	-0.3752	2.1059	3.2865	-0.085721	-0.54265	0.65286	-0.53054	-0.030547	-1.8521	1.8436	-0.83385	-0.76708	-0.34165	-0.2736	-0.42261	-0.34255	-0.43258	-0.18172	-0.041008	-0.31391	-0.15324	-0.064475	-0.82181	-0.078027	-0.078299	-0.10842	3084
	0.31155	-0.24041	-0.23024	1.4495	0.33162	-1.1653	0.93789	3.4755	-0.037966	0.14305	-1.6796	-0.76708	7.7632	-0.2736	-0.42261	-0.34255	-0.43258	-0.18172	-0.041008	-0.31391	-0.15324	1.1282	3.4889	-0.078027	-0.078299	-0.10842	275
	-0.6499	-0.24041	-0.23024	-0.34285	-0.59122	0.28377	-0.80486	-0.42996	-1.6446	-0.43343	-0.49554	-0.76708	-0.34165	-0.2736	1.8372	-0.34255	0.29229	-0.18172	-0.041008	-0.31391	-0.15324	-0.38976	0.74574	-0.078027	-0.078299	-0.10842	983
	-1.5255	-0.24041	-0.23024	-1.321	0.86589	1.1176	-0.43372	-0.94095	-0.57606	1.3454	0.19534	0.0031031	-0.34165	-0.2736	-0.42261	-0.34255	-0.43258	-0.18172	-0.041008	1.8508	-0.15324	-1.2572	-0.69118	-0.078027	-0.078299	-0.10842	2287
	-0.49538	-0.24041	-0.23024	0.55711	-0.44551	0.43414	-0.30463	-0.21422	-0.8528	-0.087541	0.18107	-0.48572	-0.34165	2.3395	-0.42261	-0.34255	-0.43258	-0.18172	-0.041008	-0.31391	-0.15324	0.5861	-0.29929	-0.078027	-0.078299	-0.10842	1445
	1.4275	-0.24041	-0.23024	2.5436	0.81732	-1.8078	0.61516	5.4428	-0.7913	1.4195	0.1825	1.6919	-0.34165	-0.2736	-0.42261	-0.34255	1.3098	-0.18172	-0.041008	-0.31391	-0.15324	2.5378	1.007	-0.078027	-0.078299	-0.10842	628
	0.51757	-0.24041	-0.23024	1.0159	-0.73693	0.9536	0.5022	0.57732	1.0767	-1.3064	0.011908	-0.20435	-0.34165	-0.2736	-0.42261	-0.34255	0.54543	-0.18172	-0.041008	-0.31391	-0.15324	1.7788	-0.42992	-0.078027	-0.078299	-0.10842	1147
	0.054015	-0.24041	-0.23024	0.42854	-0.10552	-0.2357	-0.77259	-0.38041	1.3918	0.33246	0.68852	-0.22351	-0.34165	-0.2736	-0.42261	-0.34255	1.597	-0.18172	-0.041008	-0.31391	-0.15324	0.47767	-0.69118	-0.078027	-0.078299	-0.10842	1414
	0.31155	-0.24041	-0.23024	1.0689	0.5259	-0.22203	0.066516	2.3348	-0.76055	-0.76284	0.43551	-0.1003	4.2897	-0.2736	-0.42261	-0.34255	2.0786	-0.18172	-0.041008	-0.31391	-0.15324	1.1282	2.052	-0.078027	-0.078299	-0.10842	283
	0.019678	-0.24041	-0.23024	0.29242	-0.83407	0.50249	-0.43372	-0.1301	-1.0219	0.097754	-0.83385	-0.76708	-0.34165	-0.2736	-0.42261	-0.34255	-0.43258	-0.18172	-0.041008	-0.31391	-0.15324	-0.28133	-0.69118	-0.078027	-0.078299	-0.10842	1254
	-0.95894	-0.24041	-0.23024	-0.16891	-0.97978	-1.589	-0.80486	-0.37636	-1.4831	-0.63107	-0.83385	-0.76708	-0.34165	-0.2736	1.8372	-0.34255	0.25874	-0.18172	-0.041008	-0.31391	-0.15324	-0.60662	1.1376	-0.078027	-0.078299	-0.10842	802
	1.6679	-0.24041	-0.23024	-3.5015	4.6058	-2.1905	2.1804	-1.1391	0.40788	-2.4717	-1.6796	-0.76708	-0.34165	-0.2736	-0.42261	-0.34255	-0.43258	-0.18172	-0.041008	-0.31391	-0.15324	-2.1246	-0.95244	-0.078027	-0.078299	-0.10842	2197
	-0.44388	-0.24041	-0.23024	0.1462	-0.056946	0.57084	-0.85327	0.20347	-0.34545	0.48893	-0.012386	-0.76708	-0.34165	-0.2736	-0.42261	1.0511	0.41023	-0.18172	-0.041008	0.76842	6.5221	-0.064475	-0.95244	-0.078027	-0.078299	1.7358	3198
	1.479	-0.24041	-0.23024	-1.0664	0.040194	-0.34506	0.61516	-0.51667	-0.68368	1.1766	0.080399	0.18107	-0.34165	-0.2736	-0.42261	-0.34255	-0.43258	-0.18172	-0.041008	-0.31391	-0.15324	-0.71505	-0.29929	-0.078027	-0.078299	-0.10842	359
	0.62058	-0.24041	-0.23024	-0.16891	0.72018	0.29744	-0.74031	-0.31353	-0.30701	-1.5246	0.60468	-0.1003	-0.34165	-0.2736	1.8372	-0.34255	-0.43258	-0.18172	-0.041008	-0.31391	-0.15324	0.043954	-0.038033	-0.078027	-0.078299	-0.10842	1105
	0.4489	-0.24041	-0.23024	0.073096	0.13733	0.31111	-0.93395	0.31556	0.25414	-0.13695	-0.6647	-0.76708	-0.34165	-0.2736	-0.42261	-0.34255	-0.43258	-0.18172	-0.041008	-0.31391	-0.15324	0.043954	-0.42992	-0.078027	-0.078299	-0.10842	288
	0.31155	-0.24041	-0.23024	0.21931	-0.49408	0.36579	-0.56281	0.11535	0.02353	-0.68049	0.011908	-0.1003	-0.34165	-0.2736	-0.42261	-0.34255	-0.43258	-0.18172	-0.041008	-0.31391	-0.15324	0.47767	-0.16866	-0.078027	-0.078299	-0.10842	80
	0.2257	-0.24041	-0.23024	1.2176	0.42876	0.16074	1.1477	2.4206	-0.17633	0.5054	0.26636	-0.1003	4.2897	-0.2736	-0.42261	-0.34255	1.1075	-0.18172	-0.041008	-0.31391	-0.15324	1.3451	2.3133	-0.078027	-0.078299	-0.10842	230
	1.1356	-0.24041	-0.23024	1.6209	-0.15409	0.39313	0.67971	2.5447	0.10809	0.40658	1.1136	1.2333	0.81619	-0.2736	-0.42261	-0.34255	2.3273	-0.18172	-0.041008	-0.31391	-0.15324	1.9957	2.3133	-0.078027	-0.078299	-0.10842	2920
	0.48323	-0.24041	-0.23024	-0.5294	0.040194	-1.3977	-0.38531	-0.51041	0.68462	1.9136	0.77383	-0.1003	0.81619	-0.2736	-0.42261	-0.34255	-0.43258	-0.18172	-0.041008	-0.31391	-0.15324	-0.38976	-0.16866	-0.078027	-0.078299	-0.10842	1506
	1.2387	6.7984	5.8837	0.49409	-2.7283	0.17441	1.9222	1.3039	-0.92967	0.69893	0.60611	1.2333	-0.34165	-0.2736	-0.42261	-0.34255	-0.43258	-0.18172	-0.041008	-0.31391	-0.15324	0.26081	1.007	-0.078027	-0.078299	-0.10842	2112
	-0.083335	2.1059	2.4332	-0.43361	-0.49408	0.43414	-0.20781	-0.36155	-1.9367	0.47658	-0.49554	-0.76708	-0.34165	-0.2736	-0.42261	-0.34255	-0.43258	-0.18172	-0.041008	-0.31391	-0.15324	-0.60662	-0.95244	-0.078027	-0.078299	-0.10842	738
	-0.80442	-0.24041	-0.23024	-1.9159	-0.34837	-1.343	2.487	-0.40766	-5.8494	1.5595	-1.6796	-0.76708	-0.34165	-0.2736	-0.42261	-0.34255	-0.43258	-0.18172	-0.041008	-0.31391	-0.15324	-1.6909	-0.42992	-0.078027	-0.078299	-0.10842	2774
	0.80944	-0.24041	-0.23024	0.073096	2.0316	-0.7825	0.30856	0.19376	-0.13021	0.12246	-1.003	1.2577	-0.34165	-0.2736	-0.42261	-0.34255	-0.43258	-0.18172	-0.041008	-0.31391	-0.15324	-0.1729	-0.16866	-0.078027	-0.078299	-0.10842	3029
	-0.13484	-0.24041	-0.23024	0.91004	0.088765	-0.18102	-0.04644	0.13154	0.24646	0.056578	2.956	0.18107	-0.34165	-0.2736	1.8372	-0.34255	-0.43258	-0.18172	-0.041008	-0.31391	-0.15324	1.8872	-0.038033	-0.078027	-0.078299	-0.10842	463
	-0.90743	-0.24041	-0.23024	-0.43361	-0.49408	0.87158	-0.90168	-0.56027	-0.84511	-0.5446	-0.49554	-0.1003	-0.34165	-0.2736	1.8372	-0.34255	0.24295	-0.18172	-0.041008	-0.31391	-0.15324	-0.38976	0.74574	-0.078027	-0.078299	-0.10842	1170
	-0.30653	-0.24041	-0.23024	0.1462	-0.15409	0.58451	-0.27235	-0.32234	-0.24552	-0.35107	0.26636	0.18107	-0.34165	2.3395	-0.42261	-0.34255	-0.43258	-0.18172	-0.041008	-0.31391	-0.15324	-0.38976	0.22322	-0.078027	-0.078299	-0.10842	2476
	0.4489	-0.24041	-0.23024	0.1462	-0.25123	-0.56378	-0.57895	-0.14729	-0.69137	0.94188	-0.83385	-0.76708	-0.34165	-0.2736	-0.42261	-0.34255	-0.43258	-0.18172	-0.041008	-0.31391	-0.15324	-0.38976	0.22322	-0.078027	-0.078299	-0.10842	1596
	-0.25502	-0.24041	-0.23024	-0.43361	-0.25123	0.32478	0.26015	-0.42382	0.60775	-1.2446	-0.49554	-0.76708	-0.34165	-0.2736	-0.42261	-0.34255	-0.43258	-0.18172	-0.041008	-0.31391	-0.15324	-0.28133	-0.42992	-0.078027	-0.078299	-0.10842	1540
	0.89528	4.4522	-0.23024	-0.16891	-0.15409	-0.91921	0.6313	-0.14777	-0.21477	-1.4011	-0.6815	-0.48572	-0.34165	-0.2736	-0.42261	-0.34255	1.7036	-0.18172	-0.041008	-0.31391	-0.15324	-0.71505	-0.16866	-0.078027	-0.078299	-0.10842	2450
	-0.90743	-0.24041	-0.23024	0.91004	-0.2998	0.47515	0.34084	-0.26885	0.4002	0.027754	1.196	-0.20435	-0.34165	4.9525	-0.42261	-0.34255	-0.43258	-0.18172	-0.041008	-0.31391	-0.15324	1.3451	-0.69118	-0.078027	-0.078299	-0.10842	1462
	-0.1005	-0.24041	-0.23024	0.21931	0.57447	-0.53644	-0.30463	0.10495	-0.05334	0.71952	-0.6815	-0.48572	1.974	-0.2736	-0.42261	-0.34255	-0.43258	-0.18172	-0.041008	-0.31391	-0.15324	-0.28133	0.61511	-0.078027	-0.078299	-0.10842	377
	0.10552	-0.24041	-0.23024	-0.62772	0.33162	-1.1243	0.26015	-0.21562	0.84605	-1.2446	-0.98697	-0.27826	-0.34165	-0.2736	-0.42261	-0.34255	-0.43258	-0.18172	-0.041008	-0.31391	-0.15324	-1.3656	1.6601	-0.078027	-0.078299	-0.10842	3131
	1.5305	-0.24041	-0.23024	1.4495	-0.88264	-0.22203	0.51834	1.8512	0.30795	0.25834	-0.15579	1.2333	-0.34165	-0.2736	-0.42261	-0.34255	-0.43258	2.9093	-0.041008	-0.31391	-0.15324	1.7788	3.3583	-0.078027	-0.078299	-0.10842	2854
	-0.30653	-0.24041	-0.23024	0.1462	-0.15409	-1.7257	-0.91781	-0.55109	1.6839	-0.48284	0.35022	0.16193	-0.34165	-0.2736	-0.42261	-0.34255	-0.43258	-0.18172	-0.041008	-0.31391	-0.15324	0.043954	-0.69118	-0.078027	-0.078299	-0.10842	1405
	0.48323	-0.24041	-0.23024	-0.25462	-0.54265	-1.1789	-0.27235	-0.42236	-0.64524	0.1307	-0.32639	-0.76708	-0.34165	-0.2736	1.8372	-0.34255	-0.43258	-0.18172	-0.041008	-0.31391	-0.15324	-0.064475	-0.69118	-0.078027	-0.078299	-0.10842	1360
	-0.28936	-0.24041	-0.23024	-0.43361	-0.59122	-0.48176	-0.41758	-0.59014	-0.69905	0.0071656	-0.32639	-0.76708	-0.34165	-0.2736	-0.42261	-0.34255	-0.43258	-0.18172	-0.041008	-0.31391	-0.15324	-0.49819	-0.29929	-0.078027	-0.078299	-0.10842	403
	-0.77008	-0.24041	-0.23024	0.85458	-0.34837	0.51616	-0.27235	-0.15774	0.069653	0.32423	1.0268	-0.20435	-0.34165	2.3395	1.8372	-0.34255	1.6177	-0.18172	-0.041008	-0.31391	-0.15324	1.0198	-0.038033	-0.078027	-0.078299	-0.10842	42
	0.19136	-0.24041	-0.23024	0.49409	0.088765	-0.22203	-0.56281	-0.28337	0.84605	-0.083423	0.68852	0.057857	-0.34165	-0.2736	-0.42261	-0.34255	1.5975	-0.18172	-0.041008	-0.31391	-0.15324	0.69453	-0.69118	-0.078027	-0.078299	-0.10842	1417
	0.31155	-0.24041	-0.23024	-0.16891	0.81732	0.48882	0.48607	-0.46543	0.62312	0.16775	0.60468	-0.1003	-0.34165	-0.2736	1.8372	-0.34255	-0.43258	-0.18172	-0.041008	-0.31391	-0.15324	-0.1729	0.22322	-0.078027	-0.078299	-0.10842	1041
	0.31155	-0.24041	-0.23024	0.55711	-0.34837	-3.0791	-1.0146	0.39693	-0.39926	-1.6481	1.368	1.9001	-0.34165	-0.2736	-0.42261	-0.34255	-0.43258	-0.18172	-0.041008	-0.31391	-0.15324	-1.1488	0.092596	-0.078027	-0.078299	-0.10842	1738
	0.80944	-0.24041	-0.23024	-0.43361	0.23448	-0.0033065	0.90562	-0.41157	0.02353	-0.091658	0.60468	0.5665	-0.34165	-0.2736	-0.42261	-0.34255	-0.43258	-0.18172	-0.041008	-0.31391	-0.15324	-0.064475	-0.42992	-0.078027	-0.078299	-0.10842	2174
	0.74076	-0.24041	-0.23024	-1.0664	1.303	-0.071657	1.1477	-0.54379	-0.81436	-0.15754	-0.32639	-0.76708	-0.34165	-0.2736	-0.42261	-0.34255	-0.43258	-0.18172	-0.041008	-0.31391	-0.15324	-1.0403	-0.95244	-0.078027	-0.078299	-0.10842	1926
	0.002509	-0.24041	-0.23024	-0.0050517	0.81732	-0.016977	0.0019696	-0.38951	0.49244	0.47658	1.7719	0.18107	-0.34165	-0.2736	1.8372	-0.34255	-0.43258	-0.18172	-0.041008	-0.31391	-0.15324	0.36924	-0.038033	-0.078027	-0.078299	-0.10842	430
	0.46606	-0.24041	-0.23024	-0.25462	0.62304	0.28377	0.034243	-0.45456	0.53088	0.1307	0.60468	-0.1003	-0.34165	-0.2736	1.8372	-0.34255	-0.43258	-0.18172	-0.041008	-0.31391	-0.15324	-0.064475	-0.038033	-0.078027	-0.078299	-0.10842	431
	-0.80442	-0.24041	-0.23024	0.7966	-0.25123	0.4068	-0.46599	-0.14732	-0.39926	0.13481	0.68852	-0.48572	-0.34165	2.3395	-0.42261	-0.34255	-0.43258	-0.18172	-0.041008	-0.31391	-0.15324	0.5861	0.092596	-0.078027	-0.078299	-0.10842	30
	1.5305	-0.24041	-0.23024	-0.83947	0.42876	-0.26304	1.2768	-0.45027	0.5155	0.86776	-1.1721	-0.48572	-0.34165	-0.2736	-0.42261	-0.34255	-0.43258	-0.18172	-0.041008	-0.31391	-0.15324	-0.60662	-0.82181	-0.078027	-0.078299	-0.10842	2074
	-0.066166	2.1059	2.6129	-0.34285	-0.59122	0.37946	-0.98236	-0.38453	-1.0911	-0.087541	-0.32639	-0.76708	-0.34165	-0.2736	-0.42261	-0.34255	0.67373	-0.18172	-0.041008	-0.31391	-0.15324	-0.49819	-0.16866	-0.078027	-0.078299	-0.10842	333
	0.31155	-0.24041	-0.23024	-0.0050517	0.38019	0.39313	-0.74031	-0.3184	-0.60681	-1.1375	0.43551	-0.1003	-0.34165	-0.2736	-0.42261	-0.34255	0.36286	-0.18172	-0.041008	-0.31391	-0.15324	-0.49819	0.092596	-0.078027	-0.078299	-0.10842	398
	-0.75291	4.4522	6.0263	0.96298	-0.83407	-0.61846	0.19561	0.0060127	-0.84511	1.8807	-1.003	-0.76708	-0.34165	-0.2736	-0.42261	-0.34255	1.3473	-0.18172	-0.041008	-0.31391	-0.15324	0.47767	0.61511	-0.078027	-0.078299	-0.10842	3225
	1.0841	-0.24041	-0.23024	0.49409	0.088765	-1.302	-0.17553	0.14321	0.092714	1.5884	2.2123	0.61531	-0.34165	-0.2736	-0.42261	-0.34255	-0.43258	-0.18172	-0.041008	2.9331	-0.15324	1.2367	-0.29929	-0.078027	-0.078299	-0.10842	3257
	0.31155	-0.24041	-0.23024	0.29242	1.7887	-1.3703	-1.0146	-0.052425	0.82299	-1.257	-0.32639	2.9002	-0.34165	-0.2736	-0.42261	-0.34255	-0.43258	-0.18172	-0.041008	-0.31391	-0.15324	-0.49819	-0.95244	-0.078027	-0.078299	-0.10842	887
	-0.25502	-0.24041	-0.23024	-1.4571	-0.88264	0.2701	0.034243	-0.84603	-0.91429	1.7654	-0.83385	-0.48572	-0.34165	-0.2736	-0.42261	-0.34255	-0.43258	-0.18172	-0.041008	-0.31391	-0.15324	-1.2572	-0.82181	-0.078027	-0.078299	-0.10842	1652
	-0.13484	-0.24041	-0.23024	0.073096	-0.34837	-1.3566	1.309	0.057784	0.07734	0.64952	0.011908	-0.76708	1.974	-0.2736	-0.42261	-0.34255	-0.43258	-0.18172	-0.041008	-0.31391	-0.15324	0.043954	0.092596	-0.078027	-0.078299	-0.10842	2807
	1.067	-0.24041	-0.23024	0.42854	-0.10552	-1.2883	-0.9985	0.51182	-0.3762	-0.41695	-0.83385	-0.76708	-0.34165	-0.2736	-0.42261	-0.34255	-0.43258	-0.18172	-0.041008	-0.31391	-0.15324	0.043954	0.35385	-0.078027	-0.078299	-0.10842	2498
	-2.1608	-0.24041	-0.23024	-0.0050517	-0.10552	1.7328	0.11493	-0.47633	0.18496	0.38187	-1.1318	0.69498	-0.34165	-0.2736	-0.42261	2.4447	-0.43258	2.9093	-0.041008	-0.31391	-0.15324	-1.1488	0.22322	-0.078027	-0.078299	-0.10842	2086
	0.99829	-0.24041	-0.23024	0.073096	-0.59122	0.010364	0.098789	-0.14031	-0.43769	-0.87402	-0.83385	-0.71828	-0.34165	-0.2736	-0.42261	-0.34255	-0.43258	-0.18172	-0.041008	2.9331	-0.15324	0.15238	-0.16866	-0.078027	-0.078299	-0.10842	3220
	1.0841	-0.24041	-0.23024	-1.0664	1.3516	-0.75516	-1.0146	-0.72831	2.3758	-0.11636	-1.003	-0.48572	-0.34165	-0.2736	-0.42261	-0.34255	-0.43258	-0.18172	-0.041008	-0.31391	-0.15324	-1.2572	-0.16866	-0.078027	-0.078299	-0.10842	2200
	0.4489	-0.24041	-0.23024	-0.0050517	0.33162	0.66653	-0.9985	-0.23462	-0.022592	-1.2034	0.26636	-0.1003	-0.34165	-0.2736	1.8372	-0.34255	-0.43258	-0.18172	-0.041008	-0.31391	-0.15324	-0.28133	0.22322	-0.078027	-0.078299	-0.10842	1173
	0.74076	-0.24041	-0.23024	-0.085721	0.5259	-1.0969	0.53448	-0.17097	-0.59144	-2.5828	0.77383	-0.1003	-0.34165	-0.2736	-0.42261	-0.34255	-0.43258	-0.18172	-0.041008	-0.31391	-0.15324	0.043954	-0.29929	-0.078027	-0.078299	-0.10842	416
	-0.083335	-0.24041	-0.23024	0.49409	-0.68836	-1.425	-0.9985	-0.14015	0.15421	0.17187	0.85769	-0.48572	-0.34165	-0.2736	-0.42261	-0.34255	-0.43258	-0.18172	-0.041008	-0.31391	-0.15324	0.69453	-0.82181	-0.078027	-0.078299	-0.10842	311
	-0.13484	-0.24041	-0.23024	-0.83947	-0.44551	-3.7899	-0.64349	-0.59003	-0.3147	-0.14931	0.85762	-0.76708	-0.34165	-0.2736	-0.42261	-0.34255	-0.43258	-0.18172	-0.041008	6.1801	-0.15324	-0.38976	-0.95244	7.3875	-0.078299	-0.10842	3144
	0.41456	-0.24041	-0.23024	0.7966	0.040194	-0.071657	-0.75645	0.4314	-0.2532	-0.34695	0.16426	0.076994	-0.34165	-0.2736	-0.42261	-0.34255	1.3251	-0.18172	-0.041008	-0.31391	-0.15324	0.26081	-0.42992	-0.078027	-0.078299	-0.10842	596
	-0.40954	-0.24041	-0.23024	-0.16891	-1.3198	-0.71415	-0.70804	-0.35776	-0.95273	-0.40872	-0.83385	-0.76708	-0.34165	-0.2736	-0.42261	1.0511	1.709	-0.18172	-0.041008	-0.31391	-0.15324	-0.38976	0.092596	-0.078027	-0.078299	-0.10842	2239
	-0.49538	-0.24041	-0.23024	0.073096	-0.20266	-0.044317	-0.24008	-0.22118	0.71537	-1.5617	0.26636	-0.1003	-0.34165	-0.2736	-0.42261	-0.34255	-0.43258	-0.18172	-0.041008	-0.31391	-0.15324	-0.064475	-0.82181	-0.078027	-0.078299	-0.10842	578
	0.67209	-0.24041	-0.23024	-0.5294	-0.25123	-0.12634	-0.80486	-0.45133	-0.3147	-0.21519	-0.3432	-0.48572	-0.34165	-0.2736	-0.42261	-0.34255	-0.43258	-0.18172	-0.041008	-0.31391	-0.15324	-0.28133	-0.42992	-0.078027	-0.078299	-0.10842	507
	0.12269	-0.24041	-0.23024	-0.43361	-0.49408	1.2133	-0.57895	-0.16184	-0.29933	1.3825	-0.5794	-0.1003	1.974	-0.2736	-0.42261	-0.34255	1.3641	-0.18172	-0.041008	-0.31391	-0.15324	-0.60662	0.35385	-0.078027	-0.078299	-0.10842	2271
	-1.6972	-0.24041	-0.23024	0.073096	-0.15409	0.96727	-0.32076	-0.50884	0.2772	0.9007	-0.6647	-0.48572	-0.34165	2.3395	-0.42261	-0.34255	-0.43258	-0.18172	-0.041008	-0.31391	-0.15324	-0.82348	-0.16866	-0.078027	-0.078299	-0.10842	3192
	0.088353	-0.24041	-0.23024	-0.95039	1.1087	0.37946	0.17947	-0.53268	-1.1833	-0.63107	-0.49554	-0.76708	-0.34165	-0.2736	-0.42261	-0.34255	-0.43258	-0.18172	-0.041008	-0.31391	-0.15324	-0.93191	-0.56055	-0.078027	-0.078299	-0.10842	119
	0.10552	-0.24041	-0.23024	0.7966	0.72018	-0.72782	-0.65963	1.9787	-0.084089	-0.24401	-1.3413	-0.76708	5.4476	-0.2736	-0.42261	-0.34255	1.0478	-0.18172	-0.041008	-0.31391	-0.15324	0.47767	2.4439	-0.078027	-0.078299	-0.10842	274
	0.7751	-0.24041	-0.23024	-0.34285	1.1087	0.65286	0.050379	-0.41895	1.4149	-0.0051874	0.60468	-0.1003	-0.34165	-0.2736	1.8372	-0.34255	-0.43258	-0.18172	-0.041008	-0.31391	-0.15324	-0.1729	-0.038033	-0.078027	-0.078299	-0.10842	427
	0.58625	-0.24041	-0.23024	-1.752	0.72018	0.24276	0.74425	-0.80246	-1.3601	-0.57754	0.35165	0.5665	-0.34165	-0.2736	-0.42261	-0.34255	-0.43258	-0.18172	-0.041008	-0.31391	-0.15324	-1.3656	-0.038033	-0.078027	-0.078299	-0.10842	2350
	-0.34087	-0.24041	-0.23024	0.55711	-0.49408	0.065044	-0.40144	-0.21388	-0.49919	-0.21931	0.51937	-0.48572	-0.34165	2.3395	-0.42261	-0.34255	-0.43258	-0.18172	-0.041008	-0.31391	-0.15324	0.80296	-0.29929	-0.078027	-0.078299	-0.10842	1452
	-1.2508	-0.24041	-0.23024	-0.085721	-1.5626	0.33845	0.0019696	-0.4348	-0.86048	-0.74225	-0.6647	-0.76708	-0.34165	-0.2736	-0.42261	2.4447	-0.43258	-0.18172	-0.041008	2.9331	-0.15324	-0.28133	0.092596	-0.078027	-0.078299	-0.10842	1526
	1.2387	-0.24041	-0.23024	0.29242	-0.2998	-0.030647	0.27629	0.39701	-0.47613	1.4113	-0.32639	-0.76708	-0.34165	-0.2736	-0.42261	-0.34255	-0.43258	-0.18172	-0.041008	-0.31391	-0.15324	0.15238	-0.56055	-0.078027	-0.078299	-0.10842	1749
	-0.25502	-0.24041	-0.23024	-0.34285	-1.3198	0.43414	-0.40144	-0.39152	-0.87586	-1.2693	-1.1721	0.5665	-0.34165	-0.2736	-0.42261	-0.34255	-0.43258	-0.18172	-0.041008	-0.31391	-0.15324	-0.38976	0.092596	-0.078027	-0.078299	-0.10842	1512
	0.80944	-0.24041	-0.23024	-1.6008	1.303	0.065044	0.11493	-0.72519	-0.19171	-0.47872	-1.6796	-0.48572	-0.34165	-0.2736	-0.42261	-0.34255	-0.43258	-0.18172	-0.041008	-0.31391	-0.15324	-1.4741	-0.95244	-0.078027	-0.078299	-0.10842	2270
	0.15703	-0.24041	-0.23024	-0.0050517	0.42876	-0.39974	-0.75645	0.18096	-0.39926	-0.64343	0.51937	-0.76708	-0.34165	-0.2736	-0.42261	-0.34255	-0.43258	-0.18172	-0.041008	-0.31391	-0.15324	0.36924	-0.56055	-0.078027	-0.078299	-0.10842	19
	-0.83876	-0.24041	-0.23024	0.55711	-1.7083	0.93993	-0.30463	0.33405	-0.83742	-0.15754	-0.15724	-0.76708	-0.34165	-0.2736	-0.42261	1.0511	0.51533	-0.18172	-0.041008	-0.31391	-0.15324	0.36924	-0.56055	-0.078027	-0.078299	-0.10842	637
	0.86095	6.7984	5.531	0.73862	-2.9226	0.52983	1.4059	1.7975	-1.1603	0.18011	-0.15579	0.5665	-0.34165	-0.2736	-0.42261	2.4447	-0.43258	-0.18172	-0.041008	-0.31391	-0.15324	0.47767	1.6601	-0.078027	-0.078299	-0.10842	2113
	-0.6499	-0.24041	-0.23024	0.85458	-0.25123	0.46148	-0.24008	-0.059489	-0.33007	-0.28931	0.51937	-0.20435	-0.34165	4.9525	-0.42261	-0.34255	-0.43258	-0.18172	-0.041008	-0.31391	-0.15324	0.80296	-0.16866	-0.078027	-0.078299	-0.10842	1227
	0.7236	-0.24041	-0.23024	-1.0664	0.67161	0.024034	0.066516	-0.16007	1.1074	0.56305	-0.75408	0.028192	-0.34165	2.3395	-0.42261	-0.34255	-0.43258	-0.18172	-0.041008	0.76842	-0.15324	-1.2572	-0.56055	-0.078027	19.899	-0.10842	2073
	-0.22068	-0.24041	-0.23024	1.1193	-1.3198	0.74855	-0.65963	0.18953	0.6385	1.3248	-0.2411	-0.1003	0.81619	-0.2736	-0.42261	-0.34255	0.42207	-0.18172	-0.041008	-0.31391	-0.15324	0.91139	0.22322	-0.078027	-0.078299	-0.10842	2642
	1.479	-0.24041	-0.23024	2.5159	0.86589	-2.0538	0.82493	5.2979	-0.62987	1.6584	-0.5794	1.0251	-0.34165	-0.2736	-0.42261	-0.34255	1.3443	-0.18172	-0.041008	-0.31391	-0.15324	2.5378	0.74574	-0.078027	-0.078299	-0.10842	175
	-0.3752	4.4522	1.3515	-0.16891	-0.44551	0.29744	-0.32076	-0.013934	-1.6061	-1.3434	-0.83385	-0.48572	-0.34165	-0.2736	-0.42261	-0.34255	2.8681	-0.18172	-0.041008	-0.31391	-0.15324	-0.28133	0.22322	-0.078027	-0.078299	-0.10842	3213
	0.58625	-0.24041	-0.23024	0.1462	-0.2998	-1.8898	-1.0146	0.049425	-1.2525	-1.1952	-0.15579	1.1292	-0.34165	-0.2736	-0.42261	-0.34255	-0.43258	-0.18172	-0.041008	-0.31391	-0.15324	-0.93191	-0.69118	-0.078027	-0.078299	-0.10842	1837
	-1.7144	-0.24041	-0.23024	-0.62772	-0.97978	1.3227	-0.11099	-0.81868	1.0152	-0.062835	-0.32639	-0.76708	-0.34165	-0.2736	1.8372	2.4447	0.39	-0.18172	-0.041008	-0.31391	-0.15324	-0.60662	-0.16866	-0.078027	-0.078299	-0.10842	2158
	-2.0234	-0.24041	-0.23024	-0.83947	0.76875	0.78956	-0.9985	-0.84431	0.67693	-0.94402	0.3406	1.3182	-0.34165	2.3395	-0.42261	-0.34255	-0.43258	-0.18172	-0.041008	-0.31391	-0.15324	-1.3656	-0.82181	-0.078027	-0.078299	-0.10842	408
	-0.39237	-0.24041	-0.23024	1.4495	0.13733	0.50249	1.3736	2.2289	0.24646	0.28305	1.3666	0.5665	3.1319	-0.2736	-0.42261	-0.34255	1.027	-0.18172	-0.041008	-0.31391	-0.15324	1.562	2.7052	-0.078027	-0.078299	-0.10842	228
	0.51757	-0.24041	-0.23024	-0.73107	-1.0769	0.11972	-0.38531	-0.64347	-0.34545	0.79776	-0.41578	-0.25317	-0.34165	-0.2736	-0.42261	-0.34255	-0.43258	-0.18172	-0.041008	1.8508	-0.15324	-0.49819	-0.95244	-0.078027	-0.078299	-0.10842	1923
	-0.75291	-0.24041	-0.23024	-0.16891	-0.2998	-0.0033065	-0.62736	-0.041817	-0.99885	1.2301	-0.85067	-0.48572	1.974	-0.2736	-0.42261	-0.34255	-0.43258	-0.18172	-0.041008	-0.31391	-0.15324	-0.49819	0.092596	-0.078027	-0.078299	-0.10842	787
	0.75793	-0.24041	-0.23024	0.55711	0.18591	0.14706	-0.90168	0.022811	-0.099463	0.24599	0.35022	-0.76708	-0.34165	-0.2736	-0.42261	-0.34255	-0.43258	-0.18172	-0.041008	-0.31391	-0.15324	0.5861	-0.038033	-0.078027	-0.078299	-0.10842	1132
	-0.11767	-0.24041	-0.23024	1.0689	-0.88264	-0.31772	-0.62736	0.66767	0.11578	2.5231	0.011908	-0.76708	-0.34165	-0.2736	-0.42261	5.2319	3.6892	-0.18172	-0.041008	-0.31391	-0.15324	1.1282	0.35385	-0.078027	-0.078299	-0.10842	414
	0.56908	-0.24041	-0.23024	0.21931	0.38019	-0.071657	-0.3369	-0.2775	0.66924	1.1148	-0.15724	-0.76708	0.81619	-0.2736	1.8372	-0.34255	-0.43258	-0.18172	-0.041008	-0.31391	-0.15324	0.043954	-0.038033	-0.078027	-0.078299	-0.10842	1750
	-0.1005	-0.24041	-0.23024	0.36048	-0.63979	1.0356	-0.09485	0.075588	-0.2532	1.0654	-0.32639	-0.48572	-0.34165	-0.2736	-0.42261	-0.34255	1.5935	-0.18172	-0.041008	-0.31391	-0.15324	0.5861	-0.038033	-0.078027	-0.078299	-0.10842	2998
	0.75793	-0.24041	-0.23024	-1.321	2.1773	-0.35873	-0.5144	-0.65932	-1.5831	-1.4464	0.080399	0.18107	-0.34165	-0.2736	-0.42261	-0.34255	-0.43258	-0.18172	-0.041008	-0.31391	-0.15324	-1.0403	-0.29929	-0.078027	-0.078299	-0.10842	2705
	0.054015	-0.24041	-0.23024	1.4924	-1.3198	-1.7394	-0.41758	1.1668	-0.9681	-0.6846	-0.49554	-0.76708	-0.34165	-0.2736	-0.42261	-0.34255	-0.43258	-0.18172	-0.041008	-0.31391	-0.15324	1.4535	1.3989	-0.078027	-0.078299	-0.10842	585
[truncated: 81 more rows]

## Sheet: Test Set
	H%	nR07	D/Dtr11	MWC01	X2A	SIC3	VE1sign_B(s)	ATSC7m	MATS6v	GATS4s	P_VSA_LogP_3	P_VSA_ppp_D	nRCOOR	nArCONHR	nArCO	H-048	SdsCH	CATS2D_01_DN	CATS2D_05_PP	CATS2D_02_PL	B07[O-F]	F01[C-C]	F02[C-O]	F04[C-P]	F04[C-Br]	F07[O-F]	ID
[truncated: 344 more rows]

[truncated: 1 more sheets: Validation Set]
