# Supplementary material for: Multiclass Classifier for P-Glycoprotein Substrates, Inhibitors, and Non-Active Compounds
Source: Molecules. 2019 May 25;24(10):2006. doi: 10.3390/molecules24102006 (PMC6571636; doi:10.3390/molecules24102006)
Supplement: Supplementary file 1 [file molecules-24-02006-s001.zip › molecules-503177-2nd-revised-supple/S1.xlsx]

## Sheet: Dataset 2512 compounds
	ID	Name	IUPAC Name	Smiles	Set	Class	Prediction target 1	Prediction target 2	Prediction target 3
	1	(11-Me-Leu)-Cyclosporin A	(3R,6S,9S,12S,15S,18R,21S,24S,30R,33S)-30-ethyl-33-[(E,1R,2R)-1-hydroxy-2-methylhex-4-enyl]-1,4,7,10,12,15,19,25,28-nonamethyl-3,6,9,18,24-pentakis(2-methylpropyl)-21-propan-2-yl-1,4,7,10,13,16,19,22,25,28,31-undecazacyclotritriacontane-2,5,8,11,14,17,20,23,26,29,32-undecone	CC[C@H]1NC(=O)[C@H]([C@H](O)[C@H](C)C\C=C\C)N(C)C(=O)[C@@H](CC(C)C)N(C)C(=O)[C@H](CC(C)C)N(C)C(=O)[C@H](CC(C)C)N(C)C(=O)[C@H](C)NC(=O)[C@H](C)NC(=O)[C@@H](CC(C)C)N(C)C(=O)[C@@H](NC(=O)[C@H](CC(C)C)N(C)C(=O)CN(C)C1=O)C(C)C	Training	Pgp_Inhibitor	NI	S	A
	4	1,3,5-Triazacycloheptane 5b	1,5-bis[(3-chlorophenyl)methyl]-1,3,5-triazepane-2,4-dithione	Clc1cccc(CN2CCN(Cc3cccc(Cl)c3)C(=S)NC2=S)c1	Training	Pgp_Inhibitor	I	NS	A
	5	1,3,5-Triazacycloheptane 5c	1,5-bis[(4-chlorophenyl)methyl]-1,3,5-triazepane-2,4-dithione	Clc1ccc(CN2CCN(Cc3ccc(Cl)cc3)C(=S)NC2=S)cc1	Training	Pgp_Inhibitor	I	NS	A
	6	1,3,5-Triazacycloheptane 6b	(4R)-1,5-bis[(3-chlorophenyl)methyl]-4-methylsulfanyl-1,3,5-triazepan-2-one	CS[C@@H]1NC(=O)N(Cc2cccc(Cl)c2)CCN1Cc3cccc(Cl)c3	Training	Pgp_Inhibitor	I	NS	A
	7	1,3,5-Triazacycloheptane 6c	(4R)-1,5-bis[(4-chlorophenyl)methyl]-4-methylsulfanyl-1,3,5-triazepan-2-one	CS[C@@H]1NC(=O)N(Cc2ccc(Cl)cc2)CCN1Cc3ccc(Cl)cc3	Training	Pgp_Inhibitor	I	NS	A
	9	14-Benzoylyohimbine	methyl (1R,15R,18S,19R,20S,21R)-21-benzoyloxy-18-hydroxy-1,3,11,12,14,15,16,17,18,19,20,21-dodecahydroyohimban-19-carboxylate	COC(=O)[C@H]1[C@@H](O)CC[C@H]2CN3CCc4c([nH]c5ccccc45)[C@@H]3[C@H](OC(=O)c6ccccc6)[C@H]12	Training	Pgp_Inhibitor	I	NS	A
	10	16-Dehydroprogesterone	(8R,9R,10R,13R,14R)-17-acetyl-10,13-dimethyl-1,2,6,7,8,9,11,12,14,15-decahydrocyclopenta[a]phenanthren-3-one	CC(=O)C1=CC[C@@H]2[C@@H]3CCC4=CC(=O)CC[C@]4(C)[C@@H]3CC[C@@]12C	Training	Pgp_Inhibitor	I	NS	A
	11	16-Methylprogesterone	(8S,9R,10S,13R,14S,16R,17S)-17-acetyl-10,13,16-trimethyl-1,2,6,7,8,9,11,12,14,15,16,17-dodecahydrocyclopenta[a]phenanthren-3-one	C[C@@H]1C[C@H]2[C@@H]3CCC4=CC(=O)CC[C@@]4(C)[C@@H]3CC[C@@]2(C)[C@H]1C(=O)C	Training	Pgp_Inhibitor	I	NS	A
	12	17-Hydroxyprogesterone	(8R,9S,10R,13S,14S,17R)-17-acetyl-17-hydroxy-10,13-dimethyl-2,6,7,8,9,11,12,14,15,16-decahydro-1H-cyclopenta[a]phenanthren-3-one	CC(=O)[C@@]1(O)CC[C@H]2[C@@H]3CCC4=CC(=O)CC[C@]4(C)[C@H]3CC[C@]12C	Training	Pgp_Inhibitor	I	NS	A
	15	3-Methyl choroquine	(4R)-4-N-(7-chloro-3-methylquinolin-4-yl)-1-N,1-N-diethylpentane-1,4-diamine	CCN(CC)CCC[C@@H](C)Nc1c(C)cnc2cc(Cl)ccc12	Training	Pgp_Inhibitor	NI	NS	NA
	18	4-Hydroxytoremifene	4-[(Z)-4-chloro-1-[4-[2-(dimethylamino)ethoxy]phenyl]-2-phenylbut-1-enyl]phenol	CN(C)CCOc1ccc(cc1)\C(=C(\CCCl)/c2ccccc2)\c3ccc(O)cc3	Training	Pgp_Inhibitor	I	NS	A
	19	4-Iodotamoxifen	2-[4-[(Z)-1-(4-iodophenyl)-2-phenylbut-1-enyl]phenoxy]-N,N-dimethylethanamine	CC\C(=C(\c1ccc(I)cc1)/c2ccc(OCCN(C)C)cc2)\c3ccccc3	Training	Pgp_Inhibitor	I	NS	A
	21	AG-690	(2S)-3-[4-[(2R)-butan-2-yl]phenyl]-2-(4-methoxyphenyl)-1,2-dihydroquinazolin-4-one	CC[C@@H](C)c1ccc(cc1)N2[C@H](Nc3ccccc3C2=O)c4ccc(OC)cc4	Training	Pgp_Inhibitor	I	NS	A
	22	AHC-52	5-O-[2-[benzyl(methyl)amino]ethyl] 3-O-methyl (4S)-2,6-dimethyl-4-(2-propan-2-ylpyrazolo[1,5-a]pyridin-3-yl)-1,4-dihydropyridine-3,5-dicarboxylate	COC(=O)C1=C(C)NC(=C([C@H]1c2c(nn3ccccc23)C(C)C)C(=O)OCCN(C)Cc4ccccc4)C	Training	Pgp_Inhibitor	I	NS	A
	23	AHR 16462	4-[bis(4-fluorophenyl)methyl]-1-(naphthalen-2-ylmethyl)piperidine	Fc1ccc(cc1)C(C2CCN(Cc3ccc4ccccc4c3)CC2)c5ccc(F)cc5	Training	Pgp_Inhibitor	I	NS	A
	24	AHR-16303	1-[4-[2-[4-[bis(4-fluorophenyl)-hydroxymethyl]piperidin-1-yl]ethoxy]phenyl]-2-methylpropan-1-one	CC(C)C(=O)c1ccc(OCCN2CCC(CC2)C(O)(c3ccc(F)cc3)c4ccc(F)cc4)cc1	Training	Pgp_Inhibitor	I	NS	A
	26	Acridone-4-carboxamide 22	N-[4-[2-[(3,4-dimethoxyphenyl)methyl-methylamino]ethoxy]phenyl]-9-oxo-10H-acridine-4-carboxamide	COc1ccc(CN(C)CCOc2ccc(NC(=O)c3cccc4C(=O)c5ccccc5Nc34)cc2)cc1OC	Training	Pgp_Inhibitor	I	NS	A
	29	Acridone-4-carboxamide 29	N-[4-[2-[(3,4-dimethoxyphenyl)methyl-methylamino]ethoxy]phenyl]-4-oxo-2-phenyl-1H-quinoline-8-carboxamide	COc1ccc(CN(C)CCOc2ccc(NC(=O)c3cccc4C(=O)C=C(Nc34)c5ccccc5)cc2)cc1OC	Training	Pgp_Inhibitor	I	NS	A
	30	Acridone-4-carboxamide 30	N-[4-[2-[(3,4-dimethoxyphenyl)methyl-methylamino]ethoxy]phenyl]phenazine-1-carboxamide	COc1ccc(CN(C)CCOc2ccc(NC(=O)c3cccc4nc5ccccc5nc34)cc2)cc1OC	Training	Pgp_Inhibitor	I	NS	A
	32	Acridone-4-carboxamide 36	N-[4-[2-[methyl-[(4-methylphenyl)methyl]amino]ethoxy]phenyl]-9-oxo-10H-acridine-4-carboxamide	CN(CCOc1ccc(NC(=O)c2cccc3C(=O)c4ccccc4Nc23)cc1)Cc5ccc(C)cc5	Training	Pgp_Inhibitor	I	NS	A
	33	Acridone-4-carboxamide 39	N-[4-[2-[benzyl(ethyl)amino]ethoxy]phenyl]-9-oxo-10H-acridine-4-carboxamide	CCN(CCOc1ccc(NC(=O)c2cccc3C(=O)c4ccccc4Nc23)cc1)Cc5ccccc5	Training	Pgp_Inhibitor	I	NS	A
	34	Acridone-4-carboxamide 43	N-[4-[3-[2-(3,4-dimethoxyphenyl)ethyl-methylamino]propoxy]phenyl]-9-oxo-10H-acridine-4-carboxamide	COc1ccc(CCN(C)CCCOc2ccc(NC(=O)c3cccc4C(=O)c5ccccc5Nc34)cc2)cc1OC	Training	Pgp_Inhibitor	I	NS	A
	35	Acridone-4-carboxamide 44	N-[4-[3-[(2S)-6,7-dimethoxy-3,4-dihydro-1H-isoquinolin-2-yl]propoxy]phenyl]-9-oxo-10H-acridine-4-carboxamide	COc1cc2CCN(CCCOc3ccc(NC(=O)c4cccc5C(=O)c6ccccc6Nc45)cc3)Cc2cc1OC	Training	Pgp_Inhibitor	I	NS	A
	36	Acridone-4-carboxamide 47	N-[4-[[(3,4-dimethoxyphenyl)methyl-methylamino]methyl]phenyl]-9-oxo-10H-acridine-4-carboxamide	COc1ccc(CN(C)Cc2ccc(NC(=O)c3cccc4C(=O)c5ccccc5Nc34)cc2)cc1OC	Training	Pgp_Inhibitor	I	NS	A
	37	Acridone-4-carboxamide 48	N-[4-[2-[(3,4-dimethoxyphenyl)methyl-methylamino]ethyl]phenyl]-9-oxo-10H-acridine-4-carboxamide	COc1ccc(CN(C)CCc2ccc(NC(=O)c3cccc4C(=O)c5ccccc5Nc34)cc2)cc1OC	Training	Pgp_Inhibitor	I	NS	A
	38	Acridone-4-carboxamide 49	N-[4-[3-[(3,4-dimethoxyphenyl)methyl-methylamino]propyl]phenyl]-9-oxo-10H-acridine-4-carboxamide	COc1ccc(CN(C)CCCc2ccc(NC(=O)c3cccc4C(=O)c5ccccc5Nc34)cc2)cc1OC	Training	Pgp_Inhibitor	I	NS	A
	40	Acridone-4-carboxamide 51	N-[4-[5-[(3,4-dimethoxyphenyl)methyl-methylamino]pentyl]phenyl]-9-oxo-10H-acridine-4-carboxamide	COc1ccc(CN(C)CCCCCc2ccc(NC(=O)c3cccc4C(=O)c5ccccc5Nc34)cc2)cc1OC	Training	Pgp_Inhibitor	I	NS	A
	42	Acridone-4-carboxamide 54	N-[4-[(E)-3-[(3,4-dimethoxyphenyl)methyl-methylamino]prop-1-enyl]phenyl]-9-oxo-10H-acridine-4-carboxamide	COc1ccc(CN(C)C\C=C\c2ccc(NC(=O)c3cccc4C(=O)c5ccccc5Nc34)cc2)cc1OC	Training	Pgp_Inhibitor	I	NS	A
	43	Acridone-4-carboxamide 55	N-[4-[(E)-4-[(3,4-dimethoxyphenyl)methyl-methylamino]but-2-enyl]phenyl]-9-oxo-10H-acridine-4-carboxamide	COc1ccc(CN(C)C\C=C\Cc2ccc(NC(=O)c3cccc4C(=O)c5ccccc5Nc34)cc2)cc1OC	Training	Pgp_Inhibitor	I	NS	A
	45	Acridone-4-carboxamide 60	N-[2-[2-[(2S)-6,7-dimethoxy-3,4-dihydro-1H-isoquinolin-2-yl]ethyl]phenyl]-8-methoxy-9-oxo-10H-acridine-4-carboxamide	COc1cc2CCN(CCc3ccccc3NC(=O)c4cccc5C(=O)c6c(Nc45)cccc6OC)Cc2cc1OC	Training	Pgp_Inhibitor	I	NS	A
	46	Acridone-4-carboxamide 61	N-[3-[3-[(2R)-6,7-dimethoxy-3,4-dihydro-1H-isoquinolin-2-yl]propyl]phenyl]-8-methoxy-9-oxo-10H-acridine-4-carboxamide	COc1cccc2Nc3c(cccc3C(=O)c12)C(=O)Nc4cccc(CCCN5CCc6cc(OC)c(OC)cc6C5)c4	Training	Pgp_Inhibitor	I	NS	A
	47	Acridone-4-carboxamide 64	N-[3-[3-[(3,4-dimethoxyphenyl)methyl-methylamino]propyl]phenyl]-8-methoxy-9-oxo-10H-acridine-4-carboxamide	COc1ccc(CN(C)CCCc2cccc(NC(=O)c3cccc4C(=O)c5c(Nc34)cccc5OC)c2)cc1OC	Training	Pgp_Inhibitor	I	NS	A
	48	Acridone-4-carboxamide 65	N-[4-[3-[(3,4-dimethoxyphenyl)methyl-methylamino]propoxy]-2-methylphenyl]-8-methyl-9-oxo-10H-acridine-4-carboxamide	COc1ccc(CN(C)CCCOc2ccc(NC(=O)c3cccc4C(=O)c5c(C)cccc5Nc34)c(C)c2)cc1OC	Training	Pgp_Inhibitor	I	NS	A
	49	Acridone-4-carboxamide 66	N-[4-[2-[(3,4-dimethoxyphenyl)methyl-methylamino]ethoxy]-2-methylphenyl]-8-methoxy-9-oxo-10H-acridine-4-carboxamide	COc1ccc(CN(C)CCOc2ccc(NC(=O)c3cccc4C(=O)c5c(Nc34)cccc5OC)c(C)c2)cc1OC	Training	Pgp_Inhibitor	I	NS	A
	53	Acridone-4-carboxamide 70	N-[4-[3-[(3,4-dimethoxyphenyl)methyl-methylamino]propoxy]-2-ethylphenyl]-8-fluoro-9-oxo-10H-acridine-4-carboxamide	CCc1cc(OCCCN(C)Cc2ccc(OC)c(OC)c2)ccc1NC(=O)c3cccc4C(=O)c5c(F)cccc5Nc34	Training	Pgp_Inhibitor	I	NS	A
	54	Acridone-4-carboxamide 71	N-[4-[3-[(3,4-dimethoxyphenyl)methyl-methylamino]propyl]-2-methoxyphenyl]-8-methoxy-9-oxo-10H-acridine-4-carboxamide	COc1ccc(CN(C)CCCc2ccc(NC(=O)c3cccc4C(=O)c5c(Nc34)cccc5OC)c(OC)c2)cc1OC	Training	Pgp_Inhibitor	I	NS	A
	57	Acridone-4-carboxamide 74	N-[4-[3-[(3,4-dimethoxyphenyl)methyl-methylamino]propoxy]-2-methoxyphenyl]-8-methyl-9-oxo-10H-acridine-4-carboxamide	COc1ccc(CN(C)CCCOc2ccc(NC(=O)c3cccc4C(=O)c5c(C)cccc5Nc34)c(OC)c2)cc1OC	Training	Pgp_Inhibitor	I	NS	A
	59	Acridone-4-carboxamide 76	N-[4-[2-[(3,4-dimethoxyphenyl)methyl-methylamino]ethyl]phenyl]-5,7-dimethoxy-9-oxo-10H-acridine-4-carboxamide	COc1cc(OC)c2Nc3c(cccc3C(=O)c2c1)C(=O)Nc4ccc(CCN(C)Cc5ccc(OC)c(OC)c5)cc4	Training	Pgp_Inhibitor	I	NS	A
	60	Acridone-4-carboxamide 77	N-[4-[2-[(3,4-dimethoxyphenyl)methyl-methylamino]ethyl]phenyl]-10-methyl-9-oxoacridine-4-carboxamide	COc1ccc(CN(C)CCc2ccc(NC(=O)c3cccc4C(=O)c5ccccc5N(C)c34)cc2)cc1OC	Training	Pgp_Inhibitor	I	NS	A
	61	Acridone-4-carboxamide 78	N-[4-[2-[(3,4-dimethoxyphenyl)methyl-methylamino]ethyl]phenyl]-5-nitro-9-oxo-10H-acridine-4-carboxamide	COc1ccc(CN(C)CCc2ccc(NC(=O)c3cccc4C(=O)c5cccc(c5Nc34)[N+](=O)[O-])cc2)cc1OC	Training	Pgp_Inhibitor	I	NS	A
	62	Acridone-4-carboxamide 79	N-[4-[2-[(3,4-dimethoxyphenyl)methyl-methylamino]ethyl]phenyl]-5-fluoro-9-oxo-10H-acridine-4-carboxamide	COc1ccc(CN(C)CCc2ccc(NC(=O)c3cccc4C(=O)c5cccc(F)c5Nc34)cc2)cc1OC	Training	Pgp_Inhibitor	I	NS	A
	63	Acridone-4-carboxamide 80	N-[4-[2-[(3,4-dimethoxyphenyl)methyl-methylamino]ethyl]phenyl]-5-methyl-9-oxo-10H-acridine-4-carboxamide	COc1ccc(CN(C)CCc2ccc(NC(=O)c3cccc4C(=O)c5cccc(C)c5Nc34)cc2)cc1OC	Training	Pgp_Inhibitor	I	NS	A
	64	Acridone-4-carboxamide 81	N-[4-[2-[(3,4-dimethoxyphenyl)methyl-methylamino]ethyl]phenyl]-5-methoxy-9-oxo-10H-acridine-4-carboxamide	COc1ccc(CN(C)CCc2ccc(NC(=O)c3cccc4C(=O)c5cccc(OC)c5Nc34)cc2)cc1OC	Training	Pgp_Inhibitor	I	NS	A
	65	Acridone-4-carboxamide 82	5-amino-N-[4-[4-[(3,4-dimethoxyphenyl)methyl-methylamino]butyl]phenyl]-9-oxo-10H-acridine-4-carboxamide	COc1ccc(CN(C)CCCCc2ccc(NC(=O)c3cccc4C(=O)c5cccc(N)c5Nc34)cc2)cc1OC	Training	Pgp_Inhibitor	I	NS	A
	66	Acridone-4-carboxamide 83	N-[4-[4-[(3,4-dimethoxyphenyl)methyl-methylamino]butyl]phenyl]-7-methoxy-9-oxo-10H-acridine-4-carboxamide	COc1ccc2Nc3c(cccc3C(=O)c2c1)C(=O)Nc4ccc(CCCCN(C)Cc5ccc(OC)c(OC)c5)cc4	Training	Pgp_Inhibitor	I	NS	A
	69	Almitrine	6-[4-[bis(4-fluorophenyl)methyl]piperazin-1-yl]-2-N,4-N-bis(prop-2-enyl)-1,3,5-triazine-2,4-diamine	Fc1ccc(cc1)C(N2CCN(CC2)c3nc(NCC=C)nc(NCC=C)n3)c4ccc(F)cc4	Training	Pgp_Inhibitor	I	NS	A
	70	Alpertine	ethyl 5,6-dimethoxy-3-[2-(4-phenylpiperazin-1-yl)ethyl]-1H-indole-2-carboxylate	CCOC(=O)c1[nH]c2cc(OC)c(OC)cc2c1CCN3CCN(CC3)c4ccccc4	Training	Pgp_Inhibitor	I	NS	A
	75	Amotriphene	2,3,3-tris(4-methoxyphenyl)-N,N-dimethylprop-2-en-1-amine	COc1ccc(cc1)C(=C(c2ccc(OC)cc2)c3ccc(OC)cc3)CN(C)C	Training	Pgp_Inhibitor	I	NS	A
	76	Amoxapine	8-chloro-6-piperazin-1-ylbenzo[b][1,4]benzoxazepine	Clc1ccc2Oc3ccccc3N=C(N4CCNCC4)c2c1	Training	Pgp_Inhibitor	I	NS	A
	77	Amperozide	4-[4,4-bis(4-fluorophenyl)butyl]-N-ethylpiperazine-1-carboxamide	CCNC(=O)N1CCN(CCCC(c2ccc(F)cc2)c3ccc(F)cc3)CC1	Training	Pgp_Inhibitor	I	NS	A
	79	Aprindine	N'-(2,3-dihydro-1H-inden-2-yl)-N,N-diethyl-N'-phenylpropane-1,3-diamine	CCN(CC)CCCN(C1Cc2ccccc2C1)c3ccccc3	Training	Pgp_Inhibitor	I	NS	A
	80	Asocainol	(6S)-2,12-Dimethoxy-7-methyl-6-(2-phenylethyl)-6,7,8,9-tetrahydro-5H-dibenzo[d,f]azonin-1-ol	COc1ccc2CCN(C)[C@@H](CCc3ccccc3)Cc4ccc(OC)c(O)c4c2c1	Training	Pgp_Inhibitor	I	NS	A
	82	Atorvastatin (methyl ester)	methyl (3R,5R)-7-[2-(4-fluorophenyl)-3-phenyl-4-(phenylcarbamoyl)-5-propan-2-ylpyrrol-1-yl]-3,5-dihydroxyheptanoate	COC(=O)C[C@H](O)C[C@H](O)CCn1c(C(C)C)c(C(=O)Nc2ccccc2)c(c3ccccc3)c1c4ccc(F)cc4	Training	Pgp_Inhibitor	NI	S	A
	85	Azaclorazine	3-[(8aS)-3,4,6,7,8,8a-hexahydro-1H-pyrrolo[1,2-a]pyrazin-2-yl]-1-(2-chlorophenothiazin-10-yl)propan-1-one	Clc1ccc2Sc3ccccc3N(C(=O)CCN4CCN5CCC[C@H]5C4)c2c1	Training	Pgp_Inhibitor	NI	S	A
	88	B3-243	[(E,1R,2R)-1-[(2S,5R,11S,14S,17R,20S,23S,26S,29S,32R)-5-ethyl-1,7,10,16,20,23,25,28,31-nonamethyl-11,17,26,29-tetrakis(2-methylpropyl)-3,6,9,12,15,18,21,24,27,30,33-undecaoxo-14,32-di(propan-2-yl)-1,4,7,10,13,16,19,22,25,28,31-undecazacyclotritriacont-2-yl]-2-methylhex-4-enyl] acetate	CC[C@H]1NC(=O)[C@H]([C@H](OC(=O)C)[C@H](C)C\C=C\C)N(C)C(=O)[C@@H](C(C)C)N(C)C(=O)[C@H](CC(C)C)N(C)C(=O)[C@H](CC(C)C)N(C)C(=O)[C@H](C)NC(=O)[C@H](C)NC(=O)[C@@H](CC(C)C)N(C)C(=O)[C@@H](NC(=O)[C@H](CC(C)C)N(C)C(=O)CN(C)C1=O)C(C)C	Training	Pgp_Inhibitor	I	NS	A
	92	BW 1019W91	(E)-3-[6-[(E)-1-(4-methylphenyl)-3-pyrrolidin-1-ylprop-1-enyl]pyridin-2-yl]-1-piperidin-1-ylprop-2-en-1-one	Cc1ccc(cc1)\C(=C/CN2CCCC2)\c3cccc(\C=C\C(=O)N4CCCCC4)n3	Training	Pgp_Inhibitor	I	NS	A
	94	BW 1288U89	(E)-3-[6-[(E)-1-(4-methylphenyl)-3-pyrrolidin-1-ylprop-1-enyl]pyridin-2-yl]-1-pyrrolidin-1-ylprop-2-en-1-one	Cc1ccc(cc1)\C(=C/CN2CCCC2)\c3cccc(\C=C\C(=O)N4CCCC4)n3	Training	Pgp_Inhibitor	I	NS	A
	95	BW 1351W91	(E)-N-methyl-3-[6-[(E)-1-(4-methylphenyl)-3-pyrrolidin-1-ylprop-1-enyl]pyridin-2-yl]-N-phenylprop-2-enamide	CN(C(=O)\C=C\c1cccc(n1)\C(=C\CN2CCCC2)\c3ccc(C)cc3)c4ccccc4	Training	Pgp_Inhibitor	I	NS	A
	97	BW 565C81	ethyl (E)-3-[6-[(E)-1-(4-methylphenyl)-3-pyrrolidin-1-ylprop-1-enyl]pyridin-2-yl]prop-2-enoate	CCOC(=O)\C=C\c1cccc(n1)\C(=C\CN2CCCC2)\c3ccc(C)cc3	Training	Pgp_Inhibitor	I	NS	A
	98	Barnidipine	5-O-[(3S)-1-benzylpyrrolidin-3-yl] 3-O-methyl (4S)-2,6-dimethyl-4-(3-nitrophenyl)-1,4-dihydropyridine-3,5-dicarboxylate	COC(=O)C1=C(C)NC(=C([C@H]1c2cccc(c2)[N+](=O)[O-])C(=O)O[C@H]3CCN(Cc4ccccc4)C3)C	Training	Pgp_Inhibitor	I	NS	A
	99	Benidipine	5-O-[(3R)-1-benzylpiperidin-3-yl] 3-O-methyl (4R)-2,6-dimethyl-4-(3-nitrophenyl)-1,4-dihydropyridine-3,5-dicarboxylate	COC(=O)C1=C(C)NC(=C([C@@H]1c2cccc(c2)[N+](=O)[O-])C(=O)O[C@@H]3CCCN(Cc4ccccc4)C3)C	Training	Pgp_Inhibitor	I	NS	A
	100	Benzathine	3-[(2S,3R,4S,5R)-3,4-dihydroxy-5-(hydroxymethyl)oxolan-2-yl]benzamide	NC(=O)c1cccc(c1)[C@@H]2O[C@H](CO)[C@@H](O)[C@H]2O	Training	Pgp_Inhibitor	I	NS	A
	101	Benztropine	(1R,5S)-3-benzhydryloxy-8-methyl-8-azabicyclo[3.2.1]octane	CN1[C@@H]2CC[C@H]1CC(C2)OC(c3ccccc3)c4ccccc4	Training	Pgp_Inhibitor	I	NS	A
	103	Bevantolol	(2R)-1-[2-(3,4-dimethoxyphenyl)ethylamino]-3-(3-methylphenoxy)propan-2-ol	COc1ccc(CCNC[C@@H](O)COc2cccc(C)c2)cc1OC	Training	Pgp_Inhibitor	I	NS	A
	104	Biricodar	1,7-dipyridin-3-ylheptan-4-yl (2S)-1-[2-oxo-2-(3,4,5-trimethoxyphenyl)acetyl]piperidine-2-carboxylate	COc1cc(cc(OC)c1OC)C(=O)C(=O)N2CCCC[C@H]2C(=O)OC(CCCc3cccnc3)CCCc4cccnc4	Training	Pgp_Inhibitor	I	NS	A
	106	Bucainide	(E)-1-(4-hexylpiperazin-1-yl)-N-(2-methylpropyl)-1-phenylmethanimine	CCCCCCN1CCN(CC1)\C(=N\CC(C)C)\c2ccccc2	Training	Pgp_Inhibitor	I	NS	A
	107	Buclizine	1-[(4-tert-butylphenyl)methyl]-4-[(R)-(4-chlorophenyl)-phenylmethyl]piperazine	CC(C)(C)c1ccc(CN2CCN(CC2)[C@H](c3ccccc3)c4ccc(Cl)cc4)cc1	Training	Pgp_Inhibitor	I	NS	A
	111	CP-101556	2-N,4-N-bis[2-(2,3-dimethoxyphenyl)ethyl]-6,7-dimethoxyquinazoline-2,4-diamine	COc1cc2nc(NCCc3cccc(OC)c3OC)nc(NCCc4cccc(OC)c4OC)c2cc1OC	Training	Pgp_Inhibitor	I	NS	A
	113	CP-114769	4-N-benzyl-2-N-[2-(3,4-dimethoxyphenyl)ethyl]-4-N,5-dimethylquinazoline-2,4-diamine	COc1ccc(CCNc2nc(N(C)Cc3ccccc3)c4c(C)cccc4n2)cc1OC	Training	Pgp_Inhibitor	I	NS	A
	114	CP-117227	(2R)-1-[4-(6,11-dihydro-5H-dibenzo[1,2-a:2',1'-d][7]annulen-11-yl)piperazin-1-yl]-3-quinolin-5-yloxypropan-2-ol	O[C@@H](COc1cccc2ncccc12)CN3CCN(CC3)C4c5ccccc5CCc6ccccc46	Training	Pgp_Inhibitor	I	NS	A
	115	CP-12379	(2S)-N-[3-(5,6-dihydrodibenzo[1,2-a:2',1'-d][7]annulen-11-ylidene)propyl]-1-(3,4-dimethoxyphenyl)propan-2-amine	COc1ccc(C[C@H](C)NCCC=C2c3ccccc3CCc4ccccc24)cc1OC	Training	Pgp_Inhibitor	I	NS	A
	117	CP-69042	4-benzyl-1-[3-(3,4-dimethoxyphenyl)propyl]piperidine	COc1ccc(CCCN2CCC(Cc3ccccc3)CC2)cc1OC	Training	Pgp_Inhibitor	I	NS	A
	119	Carbinoxamine	2-[(R)-(4-chlorophenyl)-pyridin-2-ylmethoxy]-N,N-dimethylethanamine	CN(C)CCO[C@H](c1ccc(Cl)cc1)c2ccccn2	Training	Pgp_Inhibitor	I	NS	A
	120	Carbiphene	2-ethoxy-N-methyl-N-[2-[methyl(2-phenylethyl)amino]ethyl]-2,2-diphenylacetamide	CCOC(C(=O)N(C)CCN(C)CCc1ccccc1)(c2ccccc2)c3ccccc3	Training	Pgp_Inhibitor	I	NS	A
	121	Caroverine	1-[2-(diethylamino)ethyl]-3-[(4-methoxyphenyl)methyl]quinoxalin-2-one	CCN(CC)CCN1C(=O)C(=Nc2ccccc12)Cc3ccc(OC)cc3	Training	Pgp_Inhibitor	I	NS	A
	122	Carvedilol	(2S)-1-(9H-carbazol-4-yloxy)-3-[2-(2-methoxyphenoxy)ethylamino]propan-2-ol	COc1ccccc1OCCNC[C@H](O)COc2cccc3[nH]c4ccccc4c23	Training	Pgp_Inhibitor	NI	NS	NA
	125	Chloracyzine	1-(2-chlorophenothiazin-10-yl)-3-(diethylamino)propan-1-one	CCN(CC)CCC(=O)N1c2ccccc2Sc3ccc(Cl)cc13	Training	Pgp_Inhibitor	I	NS	A
	126	Chlorbenzoxamine	1-[2-[(R)-(2-chlorophenyl)-phenylmethoxy]ethyl]-4-[(2-methylphenyl)methyl]piperazine	Cc1ccccc1CN2CCN(CCO[C@H](c3ccccc3)c4ccccc4Cl)CC2	Training	Pgp_Inhibitor	I	NS	A
	127	Chlorproethazine	3-(2-chlorophenothiazin-10-yl)-N,N-diethylpropan-1-amine	CCN(CC)CCCN1c2ccccc2Sc3ccc(Cl)cc13	Training	Pgp_Inhibitor	I	NS	A
	129	Chlorprothixene	(3E)-3-(2-chlorothioxanthen-9-ylidene)-N,N-dimethylpropan-1-amine	CN(C)CC\C=C\1/c2ccccc2Sc3ccc(Cl)cc13	Training	Pgp_Inhibitor	NI	S	A
	130	Cinepaxadil	(E)-1-[4-[(2R)-3-[(8-acetyl-2,3-dihydro-1,4-benzodioxin-5-yl)oxy]-2-hydroxypropyl]piperazin-1-yl]-3-(3,4,5-trimethoxyphenyl)prop-2-en-1-one	COc1cc(\C=C\C(=O)N2CCN(C[C@@H](O)COc3ccc(C(=O)C)c4OCCOc34)CC2)cc(OC)c1OC	Training	Pgp_Inhibitor	I	NS	A
	131	Cinnarizine	1-benzhydryl-4-[(E)-3-phenylprop-2-enyl]piperazine	C(\C=C\c1ccccc1)N2CCN(CC2)C(c3ccccc3)c4ccccc4	Training	Pgp_Inhibitor	I	NS	A
	132	Cinprazole	1-phenyl-3-[2-[[4-[(E)-3-phenylprop-2-enyl]piperazin-1-yl]methyl]benzimidazol-1-yl]propan-1-one	O=C(CCn1c(CN2CCN(C\C=C\c3ccccc3)CC2)nc4ccccc14)c5ccccc5	Training	Pgp_Inhibitor	I	NS	A
	133	Cinuperone	1-(4-fluorophenyl)-4-(4-isoquinolin-3-ylpiperazin-1-yl)butan-1-one	Fc1ccc(cc1)C(=O)CCCN2CCN(CC2)c3cc4ccccc4cn3	Training	Pgp_Inhibitor	I	NS	A
	134	Clemastine	(2R)-2-[2-[(1R)-1-(4-chlorophenyl)-1-phenylethoxy]ethyl]-1-methylpyrrolidine	CN1CCC[C@@H]1CCO[C@](C)(c2ccccc2)c3ccc(Cl)cc3	Training	Pgp_Inhibitor	I	NS	A
	135	Clemizole	1-[(4-chlorophenyl)methyl]-2-(pyrrolidin-1-ylmethyl)benzimidazole	Clc1ccc(Cn2c(CN3CCCC3)nc4ccccc24)cc1	Training	Pgp_Inhibitor	I	NS	A
	136	Clocinizine	1-[(S)-(4-chlorophenyl)-phenylmethyl]-4-[(E)-3-phenylprop-2-enyl]piperazine	Clc1ccc(cc1)[C@@H](N2CCN(C\C=C\c3ccccc3)CC2)c4ccccc4	Training	Pgp_Inhibitor	I	NS	A
	137	Clomipramine	3-(2-chloro-5,6-dihydrobenzo[b][1]benzazepin-11-yl)-N,N-dimethylpropan-1-amine	CN(C)CCCN1c2ccccc2CCc3ccc(Cl)cc13	Training	Pgp_Inhibitor	I	NS	A
	139	Cloperastine	1-[2-[(R)-(4-chlorophenyl)-phenylmethoxy]ethyl]piperidine	Clc1ccc(cc1)[C@H](OCCN2CCCCC2)c3ccccc3	Training	Pgp_Inhibitor	I	NS	A
	140	Clopimozide	3-[1-[4,4-bis(4-fluorophenyl)butyl]piperidin-4-yl]-6-chloro-1H-benzimidazol-2-one	Fc1ccc(cc1)C(CCCN2CCC(CC2)N3C(=O)Nc4cc(Cl)ccc34)c5ccc(F)cc5	Training	Pgp_Inhibitor	I	NS	A
	143	Clothixamide	3-[4-[(3Z)-3-(2-chlorothioxanthen-9-ylidene)propyl]piperazin-1-yl]-N-methylpropanamide	CNC(=O)CCN1CCN(CC\C=C/2\c3ccccc3Sc4ccc(Cl)cc24)CC1	Training	Pgp_Inhibitor	I	NS	A
	145	Colforsin	[(3R,4aS,5S,6S,6aS,10S,10aR,10bR)-3-ethenyl-6,10,10b-trihydroxy-3,4a,7,7,10a-pentamethyl-1-oxo-5,6,6a,8,9,10-hexahydro-2H-benzo[f]chromen-5-yl] acetate	CC(=O)O[C@H]1[C@@H](O)[C@H]2C(C)(C)CC[C@H](O)[C@]2(C)[C@]3(O)C(=O)C[C@@](C)(O[C@@]13C)C=C	Training	Pgp_Inhibitor	NI	S	A
	147	Cryptophycin	(3S,6R,10R,13E,16S)-10-[(3-chloro-4-methoxyphenyl)methyl]-6-methyl-3-(2-methylpropyl)-16-[(1S)-1-[(2R,3R)-3-phenyloxiran-2-yl]ethyl]-1,4-dioxa-8,11-diazacyclohexadec-13-ene-2,5,9,12-tetrone	COc1ccc(C[C@H]2NC(=O)\C=C\C[C@H](OC(=O)[C@H](CC(C)C)OC(=O)[C@H](C)CNC2=O)[C@H](C)[C@H]3O[C@@H]3c4ccccc4)cc1Cl	Training	Pgp_Inhibitor	I	NS	A
	149	Cyclopeptolide(12a)	tert-butyl 2-[(3R,6S,9S,15S,18S,21S,24S,27S,30S)-15-[(2R)-butan-2-yl]-18-[(2S)-butan-2-yl]-6-[(4-hydroxyphenyl)methyl]-3,10,16,19,22,28-hexamethyl-2,5,8,11,14,17,20,23,26,29-decaoxo-9,24,27-tri(propan-2-yl)-4-oxa-1,7,10,13,16,19,22,25,28-nonazabicyclo[28.4.0]tetratriacontan-21-yl]acetate	CC[C@@H](C)[C@@H]1N(C)C(=O)[C@H]([C@@H](C)CC)N(C)C(=O)[C@H](CC(=O)OC(C)(C)C)N(C)C(=O)[C@@H](NC(=O)[C@H](C(C)C)N(C)C(=O)[C@@H]2CCCCN2C(=O)[C@@H](C)OC(=O)[C@H](Cc3ccc(O)cc3)NC(=O)[C@H](C(C)C)N(C)C(=O)CNC1=O)C(C)C	Training	Pgp_Inhibitor	I	NS	A
	150	Cyclopeptolide(12b)	tert-butyl 2-[(3R,6S,9S,15S,18S,21S,24S,27S,30S)-15-[(2R)-butan-2-yl]-18-[(2S)-butan-2-yl]-3,10,16,19,22,28-hexamethyl-6-[[4-[(2-methylpropan-2-yl)oxy]phenyl]methyl]-2,5,8,11,14,17,20,23,26,29-decaoxo-9,24,27-tri(propan-2-yl)-4-oxa-1,7,10,13,16,19,22,25,28-nonazabicyclo[28.4.0]tetratriacontan-21-yl]acetate	CC[C@@H](C)[C@@H]1N(C)C(=O)[C@H]([C@@H](C)CC)N(C)C(=O)[C@H](CC(=O)OC(C)(C)C)N(C)C(=O)[C@@H](NC(=O)[C@H](C(C)C)N(C)C(=O)[C@@H]2CCCCN2C(=O)[C@@H](C)OC(=O)[C@H](Cc3ccc(OC(C)(C)C)cc3)NC(=O)[C@H](C(C)C)N(C)C(=O)CNC1=O)C(C)C	Training	Pgp_Inhibitor	I	NS	A
	152	Cyclopeptolide(15b)	3,3-dimethylbutyl 2-[(3S,6S,9S,15S,18S,21S,24S,27S,30S)-15-[(2R)-butan-2-yl]-18-[(2S)-butan-2-yl]-6-[(4-methoxyphenyl)methyl]-3,10,16,19,22,28-hexamethyl-2,5,8,11,14,17,20,23,26,29-decaoxo-9,24,27-tri(propan-2-yl)-4-oxa-1,7,10,13,16,19,22,25,28-nonazabicyclo[28.4.0]tetratriacontan-21-yl]acetate	CC[C@@H](C)[C@@H]1N(C)C(=O)[C@H]([C@@H](C)CC)N(C)C(=O)[C@H](CC(=O)OCCC(C)(C)C)N(C)C(=O)[C@@H](NC(=O)[C@H](C(C)C)N(C)C(=O)[C@@H]2CCCCN2C(=O)[C@H](C)OC(=O)[C@H](Cc3ccc(OC)cc3)NC(=O)[C@H](C(C)C)N(C)C(=O)CNC1=O)C(C)C	Training	Pgp_Inhibitor	I	NS	A
	153	Cyclopeptolide(16a)	2-[(3S,6S,9S,15S,18S,21S,24S,27S,30S)-15-[(2R)-butan-2-yl]-18-[(2S)-butan-2-yl]-6-[(4-methoxyphenyl)methyl]-3,10,16,19,22,28-hexamethyl-2,5,8,11,14,17,20,23,26,29-decaoxo-9,24,27-tri(propan-2-yl)-4-oxa-1,7,10,13,16,19,22,25,28-nonazabicyclo[28.4.0]tetratriacontan-21-yl]-N-tert-butylacetamide	CC[C@@H](C)[C@@H]1N(C)C(=O)[C@H]([C@@H](C)CC)N(C)C(=O)[C@H](CC(=O)NC(C)(C)C)N(C)C(=O)[C@@H](NC(=O)[C@H](C(C)C)N(C)C(=O)[C@@H]2CCCCN2C(=O)[C@H](C)OC(=O)[C@H](Cc3ccc(OC)cc3)NC(=O)[C@H](C(C)C)N(C)C(=O)CNC1=O)C(C)C	Training	Pgp_Inhibitor	I	NS	A
	154	Cyclopeptolide(16c)	2-[(3S,6S,9S,15S,18S,21S,24S,27S,30S)-15-[(2R)-butan-2-yl]-18-[(2S)-butan-2-yl]-6-[(4-methoxyphenyl)methyl]-3,10,16,19,22,28-hexamethyl-2,5,8,11,14,17,20,23,26,29-decaoxo-9,24,27-tri(propan-2-yl)-4-oxa-1,7,10,13,16,19,22,25,28-nonazabicyclo[28.4.0]tetratriacontan-21-yl]-N-(2,2-dimethylpropyl)acetamide	CC[C@@H](C)[C@@H]1N(C)C(=O)[C@H]([C@@H](C)CC)N(C)C(=O)[C@H](CC(=O)NCC(C)(C)C)N(C)C(=O)[C@@H](NC(=O)[C@H](C(C)C)N(C)C(=O)[C@@H]2CCCCN2C(=O)[C@H](C)OC(=O)[C@H](Cc3ccc(OC)cc3)NC(=O)[C@H](C(C)C)N(C)C(=O)CNC1=O)C(C)C	Training	Pgp_Inhibitor	I	NS	A
	155	Cyclopeptolide(16h)	2-[(3S,6S,9S,15S,18S,21S,24S,27S,30S)-15-[(2R)-butan-2-yl]-18-[(2S)-butan-2-yl]-6-[(4-methoxyphenyl)methyl]-3,10,16,19,22,28-hexamethyl-2,5,8,11,14,17,20,23,26,29-decaoxo-9,24,27-tri(propan-2-yl)-4-oxa-1,7,10,13,16,19,22,25,28-nonazabicyclo[28.4.0]tetratriacontan-21-yl]-N-[(2S)-3-methyl-1-[(2-methylpropan-2-yl)oxy]butan-2-yl]acetamide	CC[C@@H](C)[C@@H]1N(C)C(=O)[C@H]([C@@H](C)CC)N(C)C(=O)[C@H](CC(=O)N[C@H](COC(C)(C)C)C(C)C)N(C)C(=O)[C@@H](NC(=O)[C@H](C(C)C)N(C)C(=O)[C@@H]2CCCCN2C(=O)[C@H](C)OC(=O)[C@H](Cc3ccc(OC)cc3)NC(=O)[C@H](C(C)C)N(C)C(=O)CNC1=O)C(C)C	Training	Pgp_Inhibitor	I	NS	A
	157	Cyclopeptolide(2a)	methyl 2-[(3R,6S,9S,15S,18S,21S,24S,27S,30S)-15-[(2R)-butan-2-yl]-18-[(2S)-butan-2-yl]-6-[(4-methoxyphenyl)methyl]-3,10,16,19,22,28-hexamethyl-2,5,8,11,14,17,20,23,26,29-decaoxo-9,24,27-tri(propan-2-yl)-4-oxa-1,7,10,13,16,19,22,25,28-nonazabicyclo[28.4.0]tetratriacontan-21-yl]acetate	CC[C@@H](C)[C@@H]1N(C)C(=O)[C@H]([C@@H](C)CC)N(C)C(=O)[C@H](CC(=O)OC)N(C)C(=O)[C@@H](NC(=O)[C@H](C(C)C)N(C)C(=O)[C@@H]2CCCCN2C(=O)[C@@H](C)OC(=O)[C@H](Cc3ccc(OC)cc3)NC(=O)[C@H](C(C)C)N(C)C(=O)CNC1=O)C(C)C	Training	Pgp_Inhibitor	I	NS	A
	158	Cyclopeptolide(2c)	3-methylbutyl 2-[(3R,6S,9S,15S,18S,21S,24S,27S,30S)-15-[(2R)-butan-2-yl]-18-[(2S)-butan-2-yl]-6-[(4-methoxyphenyl)methyl]-3,10,16,19,22,28-hexamethyl-2,5,8,11,14,17,20,23,26,29-decaoxo-9,24,27-tri(propan-2-yl)-4-oxa-1,7,10,13,16,19,22,25,28-nonazabicyclo[28.4.0]tetratriacontan-21-yl]acetate	CC[C@@H](C)[C@@H]1N(C)C(=O)[C@H]([C@@H](C)CC)N(C)C(=O)[C@H](CC(=O)OCCC(C)C)N(C)C(=O)[C@@H](NC(=O)[C@H](C(C)C)N(C)C(=O)[C@@H]2CCCCN2C(=O)[C@@H](C)OC(=O)[C@H](Cc3ccc(OC)cc3)NC(=O)[C@H](C(C)C)N(C)C(=O)CNC1=O)C(C)C	Training	Pgp_Inhibitor	I	NS	A
	159	Cyclopeptolide(2f)	1-adamantyl 2-[(3R,6S,9S,15S,18S,21S,24S,27S,30S)-15-[(2R)-butan-2-yl]-18-[(2S)-butan-2-yl]-6-[(4-methoxyphenyl)methyl]-3,10,16,19,22,28-hexamethyl-2,5,8,11,14,17,20,23,26,29-decaoxo-9,24,27-tri(propan-2-yl)-4-oxa-1,7,10,13,16,19,22,25,28-nonazabicyclo[28.4.0]tetratriacontan-21-yl]acetate	CC[C@@H](C)[C@@H]1N(C)C(=O)[C@H]([C@@H](C)CC)N(C)C(=O)[C@H](CC(=O)OC23CC4CC(CC(C4)C2)C3)N(C)C(=O)[C@@H](NC(=O)[C@H](C(C)C)N(C)C(=O)[C@@H]5CCCCN5C(=O)[C@@H](C)OC(=O)[C@H](Cc6ccc(OC)cc6)NC(=O)[C@H](C(C)C)N(C)C(=O)CNC1=O)C(C)C	Training	Pgp_Inhibitor	I	NS	A
	160	Cyclopeptolide(3a)	2-[(3R,6S,9S,15S,18S,21S,24S,27S,30S)-15-[(2R)-butan-2-yl]-18-[(2S)-butan-2-yl]-6-[(4-methoxyphenyl)methyl]-3,10,16,19,22,28-hexamethyl-2,5,8,11,14,17,20,23,26,29-decaoxo-9,24,27-tri(propan-2-yl)-4-oxa-1,7,10,13,16,19,22,25,28-nonazabicyclo[28.4.0]tetratriacontan-21-yl]-N-prop-2-enylacetamide	CC[C@@H](C)[C@@H]1N(C)C(=O)[C@H]([C@@H](C)CC)N(C)C(=O)[C@H](CC(=O)NCC=C)N(C)C(=O)[C@@H](NC(=O)[C@H](C(C)C)N(C)C(=O)[C@@H]2CCCCN2C(=O)[C@@H](C)OC(=O)[C@H](Cc3ccc(OC)cc3)NC(=O)[C@H](C(C)C)N(C)C(=O)CNC1=O)C(C)C	Training	Pgp_Inhibitor	I	NS	A
	161	Cyclopeptolide(3c)	2-[(3R,6S,9S,15S,18S,21S,24S,27S,30S)-15-[(2R)-butan-2-yl]-18-[(2S)-butan-2-yl]-6-[(4-methoxyphenyl)methyl]-3,10,16,19,22,28-hexamethyl-2,5,8,11,14,17,20,23,26,29-decaoxo-9,24,27-tri(propan-2-yl)-4-oxa-1,7,10,13,16,19,22,25,28-nonazabicyclo[28.4.0]tetratriacontan-21-yl]-N-(3-methylbutyl)acetamide	CC[C@@H](C)[C@@H]1N(C)C(=O)[C@H]([C@@H](C)CC)N(C)C(=O)[C@H](CC(=O)NCCC(C)C)N(C)C(=O)[C@@H](NC(=O)[C@H](C(C)C)N(C)C(=O)[C@@H]2CCCCN2C(=O)[C@@H](C)OC(=O)[C@H](Cc3ccc(OC)cc3)NC(=O)[C@H](C(C)C)N(C)C(=O)CNC1=O)C(C)C	Training	Pgp_Inhibitor	I	NS	A
	162	Cyclopeptolide(3f)	N-(1-adamantyl)-2-[(3R,6S,9S,15S,18S,21S,24S,27S,30S)-15-[(2R)-butan-2-yl]-18-[(2S)-butan-2-yl]-6-[(4-methoxyphenyl)methyl]-3,10,16,19,22,28-hexamethyl-2,5,8,11,14,17,20,23,26,29-decaoxo-9,24,27-tri(propan-2-yl)-4-oxa-1,7,10,13,16,19,22,25,28-nonazabicyclo[28.4.0]tetratriacontan-21-yl]acetamide	CC[C@@H](C)[C@@H]1N(C)C(=O)[C@H]([C@@H](C)CC)N(C)C(=O)[C@H](CC(=O)NC23CC4CC(CC(C4)C2)C3)N(C)C(=O)[C@@H](NC(=O)[C@H](C(C)C)N(C)C(=O)[C@@H]5CCCCN5C(=O)[C@@H](C)OC(=O)[C@H](Cc6ccc(OC)cc6)NC(=O)[C@H](C(C)C)N(C)C(=O)CNC1=O)C(C)C	Training	Pgp_Inhibitor	I	NS	A
	163	Cyclopeptolide(3g)	2-[(3R,6S,9S,15S,18S,21S,24S,27S,30S)-15-[(2R)-butan-2-yl]-18-[(2S)-butan-2-yl]-6-[(4-methoxyphenyl)methyl]-3,10,16,19,22,28-hexamethyl-2,5,8,11,14,17,20,23,26,29-decaoxo-9,24,27-tri(propan-2-yl)-4-oxa-1,7,10,13,16,19,22,25,28-nonazabicyclo[28.4.0]tetratriacontan-21-yl]-N-(furan-2-yl)acetamide	CC[C@@H](C)[C@@H]1N(C)C(=O)[C@H]([C@@H](C)CC)N(C)C(=O)[C@H](CC(=O)Nc2occc2)N(C)C(=O)[C@@H](NC(=O)[C@H](C(C)C)N(C)C(=O)[C@@H]3CCCCN3C(=O)[C@@H](C)OC(=O)[C@H](Cc4ccc(OC)cc4)NC(=O)[C@H](C(C)C)N(C)C(=O)CNC1=O)C(C)C	Training	Pgp_Inhibitor	I	NS	A
	164	Cyclopeptolide(3h)	N-benzhydryl-2-[(3R,6S,9S,15S,18S,21S,24S,27S,30S)-15-[(2R)-butan-2-yl]-18-[(2S)-butan-2-yl]-6-[(4-methoxyphenyl)methyl]-3,10,16,19,22,28-hexamethyl-2,5,8,11,14,17,20,23,26,29-decaoxo-9,24,27-tri(propan-2-yl)-4-oxa-1,7,10,13,16,19,22,25,28-nonazabicyclo[28.4.0]tetratriacontan-21-yl]acetamide	CC[C@@H](C)[C@@H]1N(C)C(=O)[C@H]([C@@H](C)CC)N(C)C(=O)[C@H](CC(=O)NC(c2ccccc2)c3ccccc3)N(C)C(=O)[C@@H](NC(=O)[C@H](C(C)C)N(C)C(=O)[C@@H]4CCCCN4C(=O)[C@@H](C)OC(=O)[C@H](Cc5ccc(OC)cc5)NC(=O)[C@H](C(C)C)N(C)C(=O)CNC1=O)C(C)C	Training	Pgp_Inhibitor	I	NS	A
	165	Cyclopeptolide(3i)	2-[(3R,6S,9S,15S,18S,21S,24S,27S,30S)-15-[(2R)-butan-2-yl]-18-[(2S)-butan-2-yl]-6-[(4-methoxyphenyl)methyl]-3,10,16,19,22,28-hexamethyl-2,5,8,11,14,17,20,23,26,29-decaoxo-9,24,27-tri(propan-2-yl)-4-oxa-1,7,10,13,16,19,22,25,28-nonazabicyclo[28.4.0]tetratriacontan-21-yl]-N-propan-2-ylacetamide	CC[C@@H](C)[C@@H]1N(C)C(=O)[C@H]([C@@H](C)CC)N(C)C(=O)[C@H](CC(=O)NC(C)C)N(C)C(=O)[C@@H](NC(=O)[C@H](C(C)C)N(C)C(=O)[C@@H]2CCCCN2C(=O)[C@@H](C)OC(=O)[C@H](Cc3ccc(OC)cc3)NC(=O)[C@H](C(C)C)N(C)C(=O)CNC1=O)C(C)C	Training	Pgp_Inhibitor	I	NS	A
	166	Cyclopeptolide(3j)	(3R,6S,9S,15S,18S,21S,24S,27S,30S)-15-[(2R)-butan-2-yl]-18-[(2S)-butan-2-yl]-6-[(4-methoxyphenyl)methyl]-3,10,16,19,22,28-hexamethyl-21-(2-oxo-2-piperidin-1-ylethyl)-9,24,27-tri(propan-2-yl)-4-oxa-1,7,10,13,16,19,22,25,28-nonazabicyclo[28.4.0]tetratriacontane-2,5,8,11,14,17,20,23,26,29-decone	CC[C@@H](C)[C@@H]1N(C)C(=O)[C@H]([C@@H](C)CC)N(C)C(=O)[C@H](CC(=O)N2CCCCC2)N(C)C(=O)[C@@H](NC(=O)[C@H](C(C)C)N(C)C(=O)[C@@H]3CCCCN3C(=O)[C@@H](C)OC(=O)[C@H](Cc4ccc(OC)cc4)NC(=O)[C@H](C(C)C)N(C)C(=O)CNC1=O)C(C)C	Training	Pgp_Inhibitor	I	NS	A
	167	Cyclopeptolide(3l)	2-[(3R,6S,9S,15S,18S,21S,24S,27S,30S)-15-[(2R)-butan-2-yl]-18-[(2S)-butan-2-yl]-6-[(4-methoxyphenyl)methyl]-3,10,16,19,22,28-hexamethyl-2,5,8,11,14,17,20,23,26,29-decaoxo-9,24,27-tri(propan-2-yl)-4-oxa-1,7,10,13,16,19,22,25,28-nonazabicyclo[28.4.0]tetratriacontan-21-yl]-N-[(2S)-3-methyl-1-phenylmethoxybutan-2-yl]acetamide	CC[C@@H](C)[C@@H]1N(C)C(=O)[C@H]([C@@H](C)CC)N(C)C(=O)[C@H](CC(=O)N[C@H](COCc2ccccc2)C(C)C)N(C)C(=O)[C@@H](NC(=O)[C@H](C(C)C)N(C)C(=O)[C@@H]3CCCCN3C(=O)[C@@H](C)OC(=O)[C@H](Cc4ccc(OC)cc4)NC(=O)[C@H](C(C)C)N(C)C(=O)CNC1=O)C(C)C	Training	Pgp_Inhibitor	I	NS	A
	168	Cyclopeptolide(3n)	(3R,6S,9S,15S,18S,21S,24S,27S,30S)-15-[(2R)-butan-2-yl]-18-[(2S)-butan-2-yl]-6-[(4-methoxyphenyl)methyl]-3,10,16,19,22,28-hexamethyl-21-[2-[(2R)-2-[(2-methylpropan-2-yl)oxymethyl]pyrrolidin-1-yl]-2-oxoethyl]-9,24,27-tri(propan-2-yl)-4-oxa-1,7,10,13,16,19,22,25,28-nonazabicyclo[28.4.0]tetratriacontane-2,5,8,11,14,17,20,23,26,29-decone	CC[C@@H](C)[C@@H]1N(C)C(=O)[C@H]([C@@H](C)CC)N(C)C(=O)[C@H](CC(=O)N2CCC[C@@H]2COC(C)(C)C)N(C)C(=O)[C@@H](NC(=O)[C@H](C(C)C)N(C)C(=O)[C@@H]3CCCCN3C(=O)[C@@H](C)OC(=O)[C@H](Cc4ccc(OC)cc4)NC(=O)[C@H](C(C)C)N(C)C(=O)CNC1=O)C(C)C	Training	Pgp_Inhibitor	I	NS	A
	169	Cyclopeptolide(4)	2-[(3R,6S,9S,15S,18S,21S,24S,27S,30S)-15-[(2R)-butan-2-yl]-18-[(2S)-butan-2-yl]-6-[(4-methoxyphenyl)methyl]-3,10,16,19,22,28-hexamethyl-2,5,8,11,14,17,20,23,26,29-decaoxo-9,24,27-tri(propan-2-yl)-4-oxa-1,7,10,13,16,19,22,25,28-nonazabicyclo[28.4.0]tetratriacontan-21-yl]-N-[(2S)-1-hydroxy-3-methylbutan-2-yl]acetamide	CC[C@@H](C)[C@@H]1N(C)C(=O)[C@H]([C@@H](C)CC)N(C)C(=O)[C@H](CC(=O)N[C@H](CO)C(C)C)N(C)C(=O)[C@@H](NC(=O)[C@H](C(C)C)N(C)C(=O)[C@@H]2CCCCN2C(=O)[C@@H](C)OC(=O)[C@H](Cc3ccc(OC)cc3)NC(=O)[C@H](C(C)C)N(C)C(=O)CNC1=O)C(C)C	Training	Pgp_Inhibitor	I	NS	A
	172	Cyclopeptolide(9)	tert-butyl 4-[(3R,6S,9S,15S,18S,21S,24S,27S,30S)-15-[(2R)-butan-2-yl]-18-[(2S)-butan-2-yl]-6-[(4-methoxyphenyl)methyl]-3,10,16,19,22,28-hexamethyl-2,5,8,11,14,17,20,23,26,29-decaoxo-9,24,27-tri(propan-2-yl)-4-oxa-1,7,10,13,16,19,22,25,28-nonazabicyclo[28.4.0]tetratriacontan-21-yl]butanoate	CC[C@@H](C)[C@@H]1N(C)C(=O)[C@H]([C@@H](C)CC)N(C)C(=O)[C@H](CCCC(=O)OC(C)(C)C)N(C)C(=O)[C@@H](NC(=O)[C@H](C(C)C)N(C)C(=O)[C@@H]2CCCCN2C(=O)[C@@H](C)OC(=O)[C@H](Cc3ccc(OC)cc3)NC(=O)[C@H](C(C)C)N(C)C(=O)CNC1=O)C(C)C	Training	Pgp_Inhibitor	I	NS	A
	175	Cyclosporin G	(3S,6S,9S,12S,15S,18R,21R,24R,30S,33S)-33-[(E,1R,2R)-1-hydroxy-2-methylhex-4-enyl]-1,4,7,10,12,15,19,25,28-nonamethyl-6,9,18,24-tetrakis(2-methylpropyl)-3,21-di(propan-2-yl)-30-propyl-1,4,7,10,13,16,19,22,25,28,31-undecazacyclotritriacontane-2,5,8,11,14,17,20,23,26,29,32-undecone	CCC[C@@H]1NC(=O)[C@H]([C@H](O)[C@H](C)C\C=C\C)N(C)C(=O)[C@H](C(C)C)N(C)C(=O)[C@H](CC(C)C)N(C)C(=O)[C@H](CC(C)C)N(C)C(=O)[C@H](C)NC(=O)[C@H](C)NC(=O)[C@@H](CC(C)C)N(C)C(=O)[C@H](NC(=O)[C@@H](CC(C)C)N(C)C(=O)CN(C)C1=O)C(C)C	Training	Pgp_Inhibitor	I	NS	A
	177	Cyproheptadine	4-(dibenzo[1,2-a:2',1'-d][7]annulen-11-ylidene)-1-methylpiperidine	CN1CCC(=C2c3ccccc3C=Cc4ccccc24)CC1	Training	Pgp_Inhibitor	I	NS	A
	178	Cytochalasin E	(1E,4S,6R,7E,11aS,14S,14aS,15S,15aR,16aS,16bS)-14-Benzyl-6-hydroxy-4,6,15,15a-tetramethyl-3,13,14,14a,15,15a,16a,16b-octahydro[1,3]dioxacyclotridecino[4,5-d]oxireno[f]isoindole-5,10,12(4H,6H)-trione	C[C@H]1C\C=C\[C@H]2[C@@H]3O[C@]3(C)[C@@H](C)[C@@H]4[C@H](Cc5ccccc5)NC(=O)[C@@]24OC(=O)O\C=C\[C@](C)(O)C1=O	Training	Pgp_Inhibitor	I	NS	A
	179	(2S)‐2‐benzyl‐2‐(3,4‐dimethoxyphenyl)‐5‐{[2‐(3,4‐dimethoxyphenyl)ethyl](methyl)amino}pentanenitrile	(2S)-2-benzyl-2-(3,4-dimethoxyphenyl)-5-[2-(3,4-dimethoxyphenyl)ethyl-methylamino]pentanenitrile	COc1ccc(CCN(C)CCC[C@@](Cc2ccccc2)(C#N)c3ccc(OC)c(OC)c3)cc1OC	Training	Pgp_Inhibitor	I	NS	A
	180	(2R)‐2‐(3,4‐dimethoxyphenyl)‐5‐{[2‐(3,4‐dimethoxyphenyl)ethyl](methyl)amino}‐2‐ethylpentanenitrile	(2R)-2-(3,4-dimethoxyphenyl)-5-[2-(3,4-dimethoxyphenyl)ethyl-methylamino]-2-ethylpentanenitrile	CC[C@](CCCN(C)CCc1ccc(OC)c(OC)c1)(C#N)c2ccc(OC)c(OC)c2	Training	Pgp_Inhibitor	I	NS	A
	182	D559	(2S)-5-[2-(3,4-dimethoxyphenyl)ethyl-methylamino]-2-(3,4-dimethylphenyl)-2-propan-2-ylpentanenitrile	COc1ccc(CCN(C)CCCC(C#N)(C(C)C)c2ccc(C)c(C)c2)cc1OC	Training	Pgp_Inhibitor	I	NS	A
	183	D595	(2S)-2-(3,4-dichlorophenyl)-5-[2-(3-methoxy-4-methylphenyl)ethyl-methylamino]-2-propan-2-ylpentanenitrile	COc1cc(CCN(C)CCC[C@](C#N)(C(C)C)c2ccc(Cl)c(Cl)c2)ccc1C	Training	Pgp_Inhibitor	I	NS	A
	185	D894	(2R)-2-(3,5-diethoxyphenyl)-5-[2-(3,5-diethoxyphenyl)ethyl-methylamino]-2-propan-2-ylpentanenitrile	CCOc1cc(CCN(C)CCC[C@@](C#N)(C(C)C)c2cc(OCC)cc(OCC)c2)cc(OCC)c1	Training	Pgp_Inhibitor	I	NS	A
	186	DHP-014	5-O-[3-(4,4-diphenylpiperidin-1-yl)propyl] 3-O-methyl (4S)-4-(3,4-dimethoxyphenyl)-2,6-dimethyl-1,4-dihydropyridine-3,5-dicarboxylate	COC(=O)C1=C(C)NC(=C([C@H]1c2ccc(OC)c(OC)c2)C(=O)OCCCN3CCC(CC3)(c4ccccc4)c5ccccc5)C	Training	Pgp_Inhibitor	I	NS	A
	187	Dagapamil	(2S)-2-[3-[2-(4-methoxyphenyl)ethyl-methylamino]propyl]-2-(3,4,5-trimethoxyphenyl)tetradecanenitrile	CCCCCCCCCCCC[C@@](CCCN(C)CCc1ccc(OC)cc1)(C#N)c2cc(OC)c(OC)c(OC)c2	Training	Pgp_Inhibitor	I	NS	A
	190	Desipramine	3-(5,6-dihydrobenzo[b][1]benzazepin-11-yl)-N-methylpropan-1-amine	CNCCCN1c2ccccc2CCc3ccccc13	Training	Pgp_Inhibitor	I	NS	A
	191	Desmethoxyyangonin	4-methoxy-6-[(E)-2-phenylethenyl]pyran-2-one	COC1=CC(=O)OC(=C1)\C=C\c2ccccc2	Training	Pgp_Inhibitor	I	NS	A
	193	Desmethylsertraline	(1S,4S)-4-(3,4-dichlorophenyl)-1,2,3,4-tetrahydronaphthalen-1-amine	N[C@H]1CC[C@@H](c2ccc(Cl)c(Cl)c2)c3ccccc13	Training	Pgp_Inhibitor	NI	NS	NA
	194	Devapamil	(2S)-2-(3,4-dimethoxyphenyl)-5-[2-(3-methoxyphenyl)ethyl-methylamino]-2-propan-2-ylpentanenitrile	COc1cccc(CCN(C)CCC[C@](C#N)(C(C)C)c2ccc(OC)c(OC)c2)c1	Training	Pgp_Inhibitor	I	NS	A
	198	Difluanine	N-[2-[4-[4,4-bis(4-fluorophenyl)butyl]piperazin-1-yl]ethyl]aniline	Fc1ccc(cc1)C(CCCN2CCN(CCNc3ccccc3)CC2)c4ccc(F)cc4	Training	Pgp_Inhibitor	I	NS	A
	199	Dihydromethysticin	(2S)-2-[2-(1,3-benzodioxol-5-yl)ethyl]-4-methoxy-2,3-dihydropyran-6-one	COC1=CC(=O)O[C@@H](CCc2ccc3OCOc3c2)C1	Training	Pgp_Inhibitor	I	NS	A
	201	Dihydropyridine DP5	1-[5-acetyl-4-(4-chlorophenyl)-2,6-dimethyl-1,4-dihydropyridin-3-yl]ethanone	CC(=O)C1=C(C)NC(=C(C1c2ccc(Cl)cc2)C(=O)C)C	Training	Pgp_Inhibitor	I	NS	A
	202	Dihydropyridine DP6	[5-benzoyl-2,6-dimethyl-4-(2-nitrophenyl)-1,4-dihydropyridin-3-yl]-phenylmethanone	CC1=C(C(C(=C(C)N1)C(=O)c2ccccc2)c3ccccc3[N+](=O)[O-])C(=O)c4ccccc4	Training	Pgp_Inhibitor	I	NS	A
	203	Dihydropyridine DP7	[5-benzoyl-2,6-dimethyl-4-(3-phenoxyphenyl)-1,4-dihydropyridin-3-yl]-phenylmethanone	CC1=C(C(C(=C(C)N1)C(=O)c2ccccc2)c3cccc(Oc4ccccc4)c3)C(=O)c5ccccc5	Training	Pgp_Inhibitor	I	NS	A
	206	Dilazep	3-[(1R,4S)-4-[3-(3,4,5-trimethoxybenzoyl)oxypropyl]-1,4-diazepan-1-yl]propyl 3,4,5-trimethoxybenzoate	COc1cc(cc(OC)c1OC)C(=O)OCCCN2CCCN(CCCOC(=O)c3cc(OC)c(OC)c(OC)c3)CC2	Training	Pgp_Inhibitor	I	NS	A
	207	Diphenylpyraline	4-benzhydryloxy-1-methylpiperidine	CN1CCC(CC1)OC(c2ccccc2)c3ccccc3	Training	Pgp_Inhibitor	I	NS	A
	209	Doxapram	(4R)-1-ethyl-4-(2-morpholin-4-ylethyl)-3,3-diphenylpyrrolidin-2-one	CCN1C[C@H](CCN2CCOCC2)C(C1=O)(c3ccccc3)c4ccccc4	Training	Pgp_Inhibitor	I	NS	A
	210	Doxepine	(3E)-3-(6H-benzo[c][1]benzoxepin-11-ylidene)-N,N-dimethylpropan-1-amine	CN(C)CC\C=C\1/c2ccccc2COc3ccccc13	Training	Pgp_Inhibitor	I	NS	A
	211	Droprenilamine	N-[(2R)-1-cyclohexylpropan-2-yl]-3,3-diphenylpropan-1-amine	C[C@H](CC1CCCCC1)NCCC(c2ccccc2)c3ccccc3	Training	Pgp_Inhibitor	I	NS	A
	212	EKI-785	N-[4-(3-bromoanilino)quinazolin-6-yl]but-2-ynamide	CC#CC(=O)Nc1ccc2ncnc(Nc3cccc(Br)c3)c2c1	Training	Pgp_Inhibitor	I	NS	A
	215	Enciprazine	(2R)-1-[4-(2-methoxyphenyl)piperazin-1-yl]-3-(3,4,5-trimethoxyphenoxy)propan-2-ol	COc1ccccc1N2CCN(C[C@@H](O)COc3cc(OC)c(OC)c(OC)c3)CC2	Training	Pgp_Inhibitor	I	NS	A
	217	Eprazinone	(2R)-3-[4-[(2S)-2-ethoxy-2-phenylethyl]piperazin-1-yl]-2-methyl-1-phenylpropan-1-one	CCO[C@H](CN1CCN(C[C@@H](C)C(=O)c2ccccc2)CC1)c3ccccc3	Training	Pgp_Inhibitor	I	NS	A
	218	Eprozinol	(1S)-3-[4-[(2R)-2-methoxy-2-phenylethyl]piperazin-1-yl]-1-phenylpropan-1-ol	CO[C@@H](CN1CCN(CC[C@H](O)c2ccccc2)CC1)c3ccccc3	Training	Pgp_Inhibitor	NI	NS	NA
	221	Ergotamine	(5'α)-5'-Benzyl-12'-hydroxy-2'-methyl-3',6',18-trioxoergotaman	CN1C[C@@H](C=C2[C@H]1Cc3c[nH]c4cccc2c34)C(=O)N[C@@]5(C)O[C@@]6(O)[C@H]7CCCN7C(=O)[C@H](Cc8ccccc8)N6C5=O	Training	Pgp_Inhibitor	I	NS	A
	223	Etafenone	1-[2-[2-(diethylamino)ethoxy]phenyl]-3-phenylpropan-1-one	CCN(CC)CCOc1ccccc1C(=O)CCc2ccccc2	Training	Pgp_Inhibitor	I	NS	A
	224	Ethylbenztropine	(1R,5R)-3-benzhydryloxy-8-ethyl-8-azabicyclo[3.2.1]octane	CCN1[C@@H]2CC[C@@H]1CC(C2)OC(c3ccccc3)c4ccccc4	Training	Pgp_Inhibitor	I	NS	A
	225	Etomidoline	(3S)-2-ethyl-3-[4-(2-piperidin-1-ylethoxy)anilino]-3H-isoindol-1-one	CCN1[C@H](Nc2ccc(OCCN3CCCCC3)cc2)c4ccccc4C1=O	Training	Pgp_Inhibitor	I	NS	A
	227	Euphodendroidin B	[(1R,2R,3aR,5S,9S,10S,11S,13R,13aR)-2,9,10-triacetyloxy-1,3a-dihydroxy-2,5,8,8-tetramethyl-13-[(2S)-2-methylbutanoyl]oxy-12-methylidene-4-oxo-1,3,5,9,10,11,13,13a-octahydrocyclopenta[12]annulen-11-yl] benzoate	CC[C@H](C)C(=O)O[C@@H]1[C@H]2[C@@H](O)[C@@](C)(C[C@]2(O)C(=O)[C@@H](C)\C=C\C(C)(C)[C@H](OC(=O)C)[C@H](OC(=O)C)[C@@H](OC(=O)c3ccccc3)C1=C)OC(=O)C	Training	Pgp_Inhibitor	I	NS	A
	228	Euphodendroidin C	[(1R,2R,3aR,5S,6E,9S,10S,11S,13R,13aR)-2,9,10-triacetyloxy-11-benzoyloxy-1,3a-dihydroxy-2,5,8,8-tetramethyl-12-methylidene-4-oxo-1,3,5,9,10,11,13,13a-octahydrocyclopenta[12]annulen-13-yl] pyridine-3-carboxylate	C[C@H]1\C=C\C(C)(C)[C@H](OC(=O)C)[C@H](OC(=O)C)[C@@H](OC(=O)c2ccccc2)C(=C)[C@H](OC(=O)c3cccnc3)[C@H]4[C@@H](O)[C@@](C)(C[C@]4(O)C1=O)OC(=O)C	Training	Pgp_Inhibitor	NI	S	A
	229	Euphodendroidin D	[(1S,2S,3aS,5S,9S,10S,11S,13R,13aS)-9,10-diacetyloxy-1,3a-dihydroxy-2,5,8,8-tetramethyl-13-[(2R)-2-methylbutanoyl]oxy-12-methylidene-4-oxo-2,3,5,9,10,11,13,13a-octahydro-1H-cyclopenta[12]annulen-11-yl] benzoate	CC[C@@H](C)C(=O)O[C@@H]1[C@@H]2[C@@H](O)[C@@H](C)C[C@@]2(O)C(=O)[C@@H](C)\C=C\C(C)(C)[C@H](OC(=O)C)[C@H](OC(=O)C)[C@@H](OC(=O)c3ccccc3)C1=C	Training	Pgp_Inhibitor	I	NS	A
	230	Euphodendroidin E	[(1S,2S,3aR,5S,9S,10S,11S,13R,13aR)-1,9,10-triacetyloxy-3a-hydroxy-2,5,8,8-tetramethyl-12-methylidene-13-(2-methylpropanoyloxy)-4-oxo-2,3,5,9,10,11,13,13a-octahydro-1H-cyclopenta[12]annulen-11-yl] benzoate	CC(C)C(=O)O[C@@H]1[C@H]2[C@@H](OC(=O)C)[C@@H](C)C[C@]2(O)C(=O)[C@@H](C)\C=C\C(C)(C)[C@H](OC(=O)C)[C@H](OC(=O)C)[C@@H](OC(=O)c3ccccc3)C1=C	Training	Pgp_Inhibitor	I	NS	A
	231	Euphodendroidin G	[(1R,2R,3aR,5S,6E,9S,10S,11S,13R,13aS)-2,9,10,13-tetraacetyloxy-3a-hydroxy-2,5,8,8-tetramethyl-12-methylidene-11-(2-methylpropanoyloxy)-4-oxo-1,3,5,9,10,11,13,13a-octahydrocyclopenta[12]annulen-1-yl] pyridine-3-carboxylate	CC(C)C(=O)O[C@@H]1[C@@H](OC(=O)C)[C@@H](OC(=O)C)C(C)(C)\C=C\[C@H](C)C(=O)[C@@]2(O)C[C@@](C)(OC(=O)C)[C@H](OC(=O)c3cccnc3)[C@@H]2[C@@H](OC(=O)C)C1=C	Training	Pgp_Inhibitor	I	NS	A
	232	Euphodendroidin H	[(1S,2S,3aR,5S,6E,9S,10S,11S,13R,13aR)-9,10,13-triacetyloxy-3a-hydroxy-2,5,8,8-tetramethyl-12-methylidene-11-(2-methylpropanoyloxy)-4-oxo-2,3,5,9,10,11,13,13a-octahydro-1H-cyclopenta[12]annulen-1-yl] benzoate	CC(C)C(=O)O[C@@H]1[C@@H](OC(=O)C)[C@@H](OC(=O)C)C(C)(C)\C=C\[C@H](C)C(=O)[C@@]2(O)C[C@H](C)[C@H](OC(=O)c3ccccc3)[C@@H]2[C@@H](OC(=O)C)C1=C	Training	Pgp_Inhibitor	I	NS	A
	237	Fenbutrazate	2-[(2R,3R)-3-methyl-2-phenylmorpholin-4-yl]ethyl (2S)-2-phenylbutanoate	CC[C@H](C(=O)OCCN1CCO[C@@H]([C@H]1C)c2ccccc2)c3ccccc3	Training	Pgp_Inhibitor	I	NS	A
	238	Fendiline	3,3-diphenyl-N-[(1S)-1-phenylethyl]propan-1-amine	C[C@H](NCCC(c1ccccc1)c2ccccc2)c3ccccc3	Training	Pgp_Inhibitor	I	NS	A
	239	Fenoxedil	2-(4-butoxyphenoxy)-N-(2,5-diethoxyphenyl)-N-[2-(diethylamino)ethyl]acetamide	CCCCOc1ccc(OCC(=O)N(CCN(CC)CC)c2cc(OCC)ccc2OCC)cc1	Training	Pgp_Inhibitor	I	NS	A
	240	Fenticonazole	1-[(2S)-2-(2,4-dichlorophenyl)-2-[(4-phenylsulfanylphenyl)methoxy]ethyl]imidazole	Clc1ccc([C@@H](Cn2ccnc2)OCc3ccc(Sc4ccccc4)cc3)c(Cl)c1	Training	Pgp_Inhibitor	I	NS	A
	241	Flavonoid ID 13	5-hydroxy-2-(3-hydroxy-4-methoxyphenyl)-7-[2-oxo-2-[4-[(2,3,4-trimethoxyphenyl)methyl]piperazin-1-yl]ethoxy]chromen-4-one	COc1ccc(cc1O)C2=CC(=O)c3c(O)cc(OCC(=O)N4CCN(Cc5ccc(OC)c(OC)c5OC)CC4)cc3O2	Training	Pgp_Inhibitor	NI	NS	NA
	243	Flezelastine	(4R)-4-[(4-fluorophenyl)methyl]-2-[(4S)-1-(2-phenylethyl)azepan-4-yl]-3,4-dihydrophthalazin-1-one	Fc1ccc(C[C@H]2NN([C@H]3CCCN(CCc4ccccc4)CC3)C(=O)c5ccccc25)cc1	Training	Pgp_Inhibitor	I	NS	A
	244	Flordipine	diethyl 2,6-dimethyl-1-(2-morpholin-4-ylethyl)-4-[2-(trifluoromethyl)phenyl]-4H-pyridine-3,5-dicarboxylate	CCOC(=O)C1=C(C)N(CCN2CCOCC2)C(=C(C1c3ccccc3C(F)(F)F)C(=O)OCC)C	Training	Pgp_Inhibitor	I	NS	A
	245	Fluanisone	1-(4-fluorophenyl)-4-[4-(2-methoxyphenyl)piperazin-1-yl]butan-1-one	COc1ccccc1N2CCN(CCCC(=O)c3ccc(F)cc3)CC2	Training	Pgp_Inhibitor	I	NS	A
	249	Fluperlapine	3-fluoro-6-(4-methylpiperazin-1-yl)-11H-benzo[c][1]benzazepine	CN1CCN(CC1)C2=Nc3cc(F)ccc3Cc4ccccc24	Training	Pgp_Inhibitor	I	NS	A
	250	Flurazepam	7-chloro-1-[2-(diethylamino)ethyl]-5-(2-fluorophenyl)-3H-1,4-benzodiazepin-2-one	CCN(CC)CCN1C(=O)CN=C(c2ccccc2F)c3cc(Cl)ccc13	Training	Pgp_Inhibitor	I	NS	A
	251	Fluspirilene	(1R)-8-[4,4-bis(4-fluorophenyl)butyl]-1-phenyl-1,3,8-triazaspiro[4.5]decan-4-one	Fc1ccc(cc1)C(CCCN2CCC3(CC2)N(CNC3=O)c4ccccc4)c5ccc(F)cc5	Training	Pgp_Inhibitor	I	NS	A
	256	Geldanamycin 17-AAG	[(3R,5R,6S,7R,8E,10R,11R,14E)-6-hydroxy-5,11-dimethoxy-3,7,9,15-tetramethyl-16,20,22-trioxo-21-(prop-2-enylamino)-17-azabicyclo[16.3.1]docosa-1(21),8,12,14,18-pentaen-10-yl] carbamate	CO[C@@H]1C[C@H](C)CC2=C(NCC=C)C(=O)C=C(NC(=O)\C(=C\C=C/[C@@H](OC)[C@H](OC(=O)N)\C(=C\[C@@H](C)[C@@H]1O)\C)\C)C2=O	Training	Pgp_Inhibitor	I	NS	A
	257	Ginsenoside Rg3	(2S,3R,4S,5S,6R)-2-[(2R,3R,4S,5S,6R)-4,5-dihydroxy-2-[[(3S,5R,8R,9S,10S,12S,13S,14R,17R)-12-hydroxy-17-[(2S)-2-hydroxy-6-methylhept-5-en-2-yl]-4,4,10,14-tetramethyl-1,2,3,5,6,7,8,9,11,12,13,15,16,17-tetradecahydrocyclopenta[a]phenanthren-3-yl]oxy]-6-(hydroxymethyl)oxan-3-yl]oxy-4,6-bis(hydroxymethyl)oxane-3,5-diol	CC(=CCC[C@](C)(O)[C@@H]1CC[C@]2(C)[C@@H]3CC[C@H]4C(C)(C)[C@H](CC[C@@]4(C)[C@H]3C[C@H](O)[C@@H]12)O[C@@H]5O[C@H](CO)[C@@H](O)[C@H](O)[C@H]5O[C@@H]6O[C@H](CO)[C@@H](O)[C@H](CO)[C@H]6O)C	Training	Pgp_Inhibitor	I	NS	A
	259	Glaucine	(6aS)-1,2,9,10-tetramethoxy-6-methyl-5,6,6a,7-tetrahydro-4H-dibenzo[de,g]quinoline	COc1cc2C[C@@H]3N(C)CCc4cc(OC)c(OC)c(c2cc1OC)c34	Training	Pgp_Inhibitor	NI	NS	NA
	260	H-89	N-[2-[[(E)-3-(4-bromophenyl)prop-2-enyl]amino]ethyl]isoquinoline-5-sulfonamide	Brc1ccc(\C=C\CNCCNS(=O)(=O)c2cccc3cnccc23)cc1	Training	Pgp_Inhibitor	I	NS	A
	261	Halopemide	N-[2-[4-(5-chloro-2-oxo-3H-benzimidazol-1-yl)piperidin-1-yl]ethyl]-4-fluorobenzamide	Fc1ccc(cc1)C(=O)NCCN2CCC(CC2)N3C(=O)Nc4cc(Cl)ccc34	Training	Pgp_Inhibitor	NI	S	A
	262	Haloperidol	4-[4-(4-chlorophenyl)-4-hydroxypiperidin-1-yl]-1-(4-fluorophenyl)butan-1-one	OC1(CCN(CCCC(=O)c2ccc(F)cc2)CC1)c3ccc(Cl)cc3	Training	Pgp_Inhibitor	I	NS	A
	263	Hepzidine	4-(6,11-dihydro-5H-dibenzo[1,2-a:2',1'-d][7]annulen-11-yloxy)-1-methylpiperidine	CN1CCC(CC1)OC2c3ccccc3CCc4ccccc24	Training	Pgp_Inhibitor	I	NS	A
	264	Hexobendine	3-[methyl-[2-[methyl-[3-(3,4,5-trimethoxybenzoyl)oxypropyl]amino]ethyl]amino]propyl 3,4,5-trimethoxybenzoate	COc1cc(cc(OC)c1OC)C(=O)OCCCN(C)CCN(C)CCCOC(=O)c2cc(OC)c(OC)c(OC)c2	Training	Pgp_Inhibitor	I	NS	A
	265	Hydramethylnon	N-[[(1E,4E)-1,5-bis[4-(trifluoromethyl)phenyl]penta-1,4-dien-3-ylidene]amino]-5,5-dimethyl-1,3-diazinan-2-imine	CC1(C)CNC(=NN=C(\C=C\c2ccc(cc2)C(F)(F)F)\C=C\c3ccc(cc3)C(F)(F)F)NC1	Training	Pgp_Inhibitor	I	NS	A
	271	Ivermectin Bla	(1'R,2R,4'S,5S,6R,8'R,10'E,12'S,13'S,14'E,16'E,20'R,21'R,24'S)-6-[(2S)-2-Butanyl]-21',24'-dihydroxy-5,11',13',22'-tetramethyl-2'-oxo-3,4,5,6-tetrahydrospiro[pyran-2,6'-[3,7,19]trioxatetracyclo[15.6.1. ;14,8.020,24]pentacosa[10,14,16,22]tetraen]-12'-yl 2,6-dideoxy-4-O-(2,6-dideoxy-3-O-methyl-α-L-arabino-hexopyranosyl)-3-O-methyl-α-L-arabino-hexopyranoside	CC[C@@H](C)[C@H]1O[C@]2(CC[C@@H]1C)C[C@@H]3C[C@@H](C\C=C(/C)\[C@@H](O[C@@H]4CO[C@@H](C)[C@H](O[C@H]5C[C@H](OC)[C@@H](O)[C@H](C)O5)[C@H]4OC)[C@@H](C)\C=C\C=C\6/CO[C@H]7[C@H](O)C(=C[C@@H](C(=O)O3)[C@]67O)C)O2	Training	Pgp_Inhibitor	NI	S	A
	272	Jatrophane diterpene(7)	[(1R,2R,3aR,5S,6E,9S,10S,11S,13R,13aS)-2,9,10,13-tetraacetyloxy-3a-hydroxy-2,5,8,8-tetramethyl-12-methylidene-4-oxo-1-(2-phenoxyacetyl)oxy-1,3,5,9,10,11,13,13a-octahydrocyclopenta[12]annulen-11-yl] 2-methylpropanoate	CC(C)C(=O)O[C@@H]1[C@@H](OC(=O)C)[C@@H](OC(=O)C)C(C)(C)\C=C\[C@H](C)C(=O)[C@@]2(O)C[C@@](C)(OC(=O)C)[C@H](OC(=O)COc3ccccc3)[C@@H]2[C@@H](OC(=O)C)C1=C	Training	Pgp_Inhibitor	I	NS	A
	273	Jatrophane diterpenoid(1)	[(1S,2R,3aR,5S,9S,10R,11R,12R,13E)-3a,9,10,11-tetraacetyloxy-12-hydroxy-2,5,8,8,12-pentamethyl-4-oxo-2,3,5,9,10,11-hexahydro-1H-cyclopenta[12]annulen-1-yl] benzoate	C[C@@H]1C[C@]2(OC(=O)C)C(=O)[C@@H](C)\C=C\C(C)(C)[C@H](OC(=O)C)[C@@H](OC(=O)C)[C@@H](OC(=O)C)[C@](C)(O)\C=C\2/[C@H]1OC(=O)c3ccccc3	Training	Pgp_Inhibitor	I	NS	A
	274	Jatrophane diterpenoid(10)	[(1R,2R,3aR,5R,6E,11R,13R,13aR)-1,2,3a,13-tetraacetyloxy-2,5,8,8-tetramethyl-12-methylidene-4,9-dioxo-3,5,10,11,13,13a-hexahydro-1H-cyclopenta[12]annulen-11-yl] acetate	C[C@@H]1\C=C\C(C)(C)C(=O)C[C@@H](OC(=O)C)C(=C)[C@H](OC(=O)C)[C@@H]2[C@@H](OC(=O)C)[C@@](C)(C[C@]2(OC(=O)C)C1=O)OC(=O)C	Training	Pgp_Inhibitor	I	NS	A
	275	Jatrophane diterpenoid(11)	(1R,3R,4S,6S,8S,9S,10S,12R,13R,14R,15R)-1,8,12,14,15-pentakis(acetyloxy)-3,7,7,15-tetramethyl-11-methylidene-10-[(2-methylpropanoyl)oxy]-2-oxo-5-oxatricyclo[11.3.0.0⁴,⁶]hexadecan-9-yl 2-methylpropanoate	CC(C)C(=O)O[C@@H]1[C@@H](OC(=O)C(C)C)C(=C)[C@H](OC(=O)C)[C@@H]2[C@@H](OC(=O)C)[C@@](C)(C[C@]2(OC(=O)C)C(=O)[C@H](C)[C@@H]3O[C@H]3C(C)(C)[C@@H]1OC(=O)C)OC(=O)C	Training	Pgp_Inhibitor	I	NS	A
	276	Jatrophane diterpenoid(12)	[(1S,2S,3aR,5R,6E,9R,11R,13R,13aS)-1,3a,11,13-tetraacetyloxy-2,5,8,8-tetramethyl-12-methylidene-4-oxo-2,3,5,9,10,11,13,13a-octahydro-1H-cyclopenta[12]annulen-9-yl] pyridine-3-carboxylate	C[C@H]1C[C@@]2(OC(=O)C)[C@@H]([C@H]1OC(=O)C)[C@@H](OC(=O)C)C(=C)[C@@H](C[C@@H](OC(=O)c3cccnc3)C(C)(C)\C=C\[C@@H](C)C2=O)OC(=O)C	Training	Pgp_Inhibitor	I	NS	A
	277	Jatrophane diterpenoid(13)	[(1R,2R,3aR,4S,5S,6E,9S,10S,11S,13R,13aR)-2,4,9,10,11,13-hexaacetyloxy-3a-hydroxy-2,5,8,8-tetramethyl-12-methylidene-3,4,5,9,10,11,13,13a-octahydro-1H-cyclopenta[12]annulen-1-yl] benzoate	C[C@H]1\C=C\C(C)(C)[C@H](OC(=O)C)[C@H](OC(=O)C)[C@@H](OC(=O)C)C(=C)[C@H](OC(=O)C)[C@@H]2[C@@H](OC(=O)c3ccccc3)[C@@](C)(C[C@]2(O)[C@H]1OC(=O)C)OC(=O)C	Training	Pgp_Inhibitor	I	NS	A
	279	Jatrophane diterpenoid(15)	[(1R,2R,3aR,4S,5S,6Z,9S,10S,11S,13R,13aR)-2,4,13-triacetyloxy-1-benzoyloxy-3a,10-dihydroxy-2,5,8,8-tetramethyl-12-methylidene-11-(2-methylpropanoyloxy)-3,4,5,9,10,11,13,13a-octahydro-1H-cyclopenta[12]annulen-9-yl] pyridine-3-carboxylate	CC(C)C(=O)O[C@@H]1[C@@H](O)[C@@H](OC(=O)c2cccnc2)C(C)(C)\C=C\[C@H](C)[C@H](OC(=O)C)[C@@]3(O)C[C@@](C)(OC(=O)C)[C@H](OC(=O)c4ccccc4)[C@H]3[C@@H](OC(=O)C)C1=C	Training	Pgp_Inhibitor	I	NS	A
	282	Jatrophane diterpenoid(3)	[(1S,2S,3aR,4S,5S,6E,9S,10R,11R,12S,13E)-3a,4,9,10,11-pentaacetyloxy-12-hydroxy-2,5,8,8,12-pentamethyl-1,2,3,4,5,9,10,11-octahydrocyclopenta[12]annulen-1-yl] benzoate	C[C@H]1C[C@]2(OC(=O)C)[C@@H](OC(=O)C)[C@@H](C)\C=C\C(C)(C)[C@H](OC(=O)C)[C@@H](OC(=O)C)[C@@H](OC(=O)C)[C@@](C)(O)\C=C\2/[C@H]1OC(=O)c3ccccc3	Training	Pgp_Inhibitor	I	NS	A
	283	Jatrophane diterpenoid(5)	[(1S,2R,3aR,4S,5S,9S,10S,11S,13aR)-3a,4,9,10-tetraacetyloxy-11-hydroxy-2,5,8,8,12-pentamethyl-2,3,4,5,9,10,11,13a-octahydro-1H-cyclopenta[12]annulen-1-yl] benzoate	C[C@@H]1C[C@]2(OC(=O)C)[C@@H](OC(=O)C)[C@@H](C)\C=C\C(C)(C)[C@H](OC(=O)C)[C@@H](OC(=O)C)[C@@H](O)\C(=C\[C@@H]2[C@H]1OC(=O)c3ccccc3)\C	Training	Pgp_Inhibitor	I	NS	A
	284	Jatrophane diterpenoid(6)	[(1S,2R,3aR,5S,9S,10R,11R,12S,13E)-3a,9,10,11,12-pentaacetyloxy-2,5,8,8,12-pentamethyl-4-oxo-2,3,5,9,10,11-hexahydro-1H-cyclopenta[12]annulen-1-yl] benzoate	C[C@@H]1C[C@]2(OC(=O)C)C(=O)[C@@H](C)\C=C\C(C)(C)[C@H](OC(=O)C)[C@@H](OC(=O)C)[C@@H](OC(=O)C)[C@@](C)(OC(=O)C)\C=C\2/[C@H]1OC(=O)c3ccccc3	Training	Pgp_Inhibitor	I	NS	A
	285	Jatrophane diterpenoid(8)	[(1R,2R,3aR,5R,6E,9R,11R,13R,13aR)-1,2,3a,9,13-pentaacetyloxy-2,5,8,8-tetramethyl-12-methylidene-4-oxo-1,3,5,9,10,11,13,13a-octahydrocyclopenta[12]annulen-11-yl] acetate	C[C@@H]1\C=C\C(C)(C)[C@@H](C[C@@H](OC(=O)C)C(=C)[C@H](OC(=O)C)[C@@H]2[C@@H](OC(=O)C)[C@@](C)(C[C@]2(OC(=O)C)C1=O)OC(=O)C)OC(=O)C	Training	Pgp_Inhibitor	I	NS	A
	286	Jatrophane diterpenoid(9)	[(1R,2R,3aR,5R,6E,9S,10S,11S,13R,13aR)-1,2,3a,9,10,13-hexaacetyloxy-2,5,8,8-tetramethyl-12-methylidene-4-oxo-1,3,5,9,10,11,13,13a-octahydrocyclopenta[12]annulen-11-yl] 2-methylpropanoate	CC(C)C(=O)O[C@@H]1[C@@H](OC(=O)C)[C@@H](OC(=O)C)C(C)(C)\C=C\[C@@H](C)C(=O)[C@]2(C[C@@](C)(OC(=O)C)[C@H](OC(=O)C)[C@H]2[C@@H](OC(=O)C)C1=C)OC(=O)C	Training	Pgp_Inhibitor	I	NS	A
	288	2-(3,4-Dichlorophenyl)-5-{[2-(3,4-dimethoxyphenyl)ethyl](methyl)amino}-2-isopropylpentanenitrile	(2S)-2-(3,4-dichlorophenyl)-5-[2-(3,4-dimethoxyphenyl)ethyl-methylamino]-2-propan-2-ylpentanenitrile	COc1ccc(CCN(C)CCC[C@](C#N)(C(C)C)c2ccc(Cl)c(Cl)c2)cc1OC	Training	Pgp_Inhibitor	I	NS	A
	290	(2R)-5-{methyl[2-(3,4,5-trimethoxyphenyl)ethyl]amino}-2-(propan-2-yl)-2-(3,4,5-trimethoxyphenyl)pentanenitrile	(2S)-5-[methyl-[2-(3,4,5-trimethoxyphenyl)ethyl]amino]-2-propan-2-yl-2-(3,4,5-trimethoxyphenyl)pentanenitrile	COc1cc(CCN(C)CCC[C@](C#N)(C(C)C)c2cc(OC)c(OC)c(OC)c2)cc(OC)c1OC	Training	Pgp_Inhibitor	I	NS	A
	292	(2S)-5-[methyl(2-phenylethyl)amino]-2-(propan-2-yl)-2-(2,3,4-trimethoxyphenyl)pentanenitrile	(2R)-5-[methyl(2-phenylethyl)amino]-2-propan-2-yl-2-(2,3,4-trimethoxyphenyl)pentanenitrile	COc1ccc(c(OC)c1OC)[C@](CCCN(C)CCc2ccccc2)(C#N)C(C)C	Training	Pgp_Inhibitor	I	NS	A
	293	2-Isopropyl-5-[methyl(octyl)amino]-2-(2,3,4-trimethoxyphenyl)pentanenitrile	(2S)-5-[methyl(octyl)amino]-2-propan-2-yl-2-(2,3,4-trimethoxyphenyl)pentanenitrile	CCCCCCCCN(C)CCC[C@](C#N)(C(C)C)c1ccc(OC)c(OC)c1OC	Training	Pgp_Inhibitor	I	NS	A
	294	5-[Dodecyl(methyl)amino]-2-isopropyl-2-(2,3,4-trimethoxyphenyl)pentanenitrile	(2R)-5-[dodecyl(methyl)amino]-2-propan-2-yl-2-(2,3,4-trimethoxyphenyl)pentanenitrile	CCCCCCCCCCCCN(C)CCC[C@@](C#N)(C(C)C)c1ccc(OC)c(OC)c1OC	Training	Pgp_Inhibitor	I	NS	A
	298	Laudanosine	(1S)-1-[(3,4-dimethoxyphenyl)methyl]-6,7-dimethoxy-2-methyl-3,4-dihydro-1H-isoquinoline	COc1ccc(C[C@@H]2N(C)CCc3cc(OC)c(OC)cc23)cc1OC	Training	Pgp_Inhibitor	I	NS	A
	301	Linadryl	4-[2-[(S)-(4-chlorophenyl)-phenylmethoxy]ethyl]morpholine	Clc1ccc(cc1)[C@@H](OCCN2CCOCC2)c3ccccc3	Training	Pgp_Inhibitor	I	NS	A
	307	Loxapine	8-chloro-6-(4-methylpiperazin-1-yl)benzo[b][1,4]benzoxazepine	CN1CCN(CC1)C2=Nc3ccccc3Oc4ccc(Cl)cc24	Training	Pgp_Inhibitor	I	NS	A
	310	3-[3-(4-Morpholinyl)propyl]-5,5-diphenyl-2,4-imidazolidinedione	3-(3-morpholin-4-ylpropyl)-5,5-diphenylimidazolidine-2,4-dione	O=C1NC(C(=O)N1CCCN2CCOCC2)(c3ccccc3)c4ccccc4	Training	Pgp_Inhibitor	I	NS	A
	311	5,5-Diphenyl-3-[3-(4-phenyl-1-piperidinyl)propyl]-2,4-imidazolidinedione	5,5-diphenyl-3-[3-(4-phenylpiperidin-1-yl)propyl]imidazolidine-2,4-dione	O=C1NC(C(=O)N1CCCN2CCC(CC2)c3ccccc3)(c4ccccc4)c5ccccc5	Training	Pgp_Inhibitor	I	NS	A
	312	3-(2,5-Dioxo-4,4-diphenyl-1-imidazolidinyl)propanamide	3-(2,5-dioxo-4,4-diphenylimidazolidin-1-yl)propanamide	NC(=O)CCN1C(=O)NC(C1=O)(c2ccccc2)c3ccccc3	Training	Pgp_Inhibitor	I	NS	A
	314	N,N-Diethyl-2-{4-[2-(4-methoxyphenyl)-1-phenylethyl]phenoxy}ethanamine	N,N-diethyl-2-[4-[(1R)-2-(4-methoxyphenyl)-1-phenylethyl]phenoxy]ethanamine	CCN(CC)CCOc1ccc(cc1)[C@H](Cc2ccc(OC)cc2)c3ccccc3	Training	Pgp_Inhibitor	I	NS	A
	317	Macbecin II	[(2R,3S,5R,6S,7R,8E,10S,11R,14E)-6-hydroxy-2,5-dimethoxy-3,7,9,11,15-pentamethyl-16,20,22-trioxo-17-azabicyclo[16.3.1]docosa-1(21),8,12,14,18-pentaen-10-yl] carbamate	CO[C@@H]1C[C@H](C)[C@@H](OC)C2=CC(=O)C=C(NC(=O)\C(=C\C=C/[C@@H](C)[C@H](OC(=O)N)\C(=C\[C@@H](C)[C@@H]1O)\C)\C)C2=O	Training	Pgp_Inhibitor	I	NS	A
	318	Manidipine	5-O-[2-(4-benzhydrylpiperazin-1-yl)ethyl] 3-O-methyl (4S)-2,6-dimethyl-4-(3-nitrophenyl)-1,4-dihydropyridine-3,5-dicarboxylate	COC(=O)C1=C(C)NC(=C([C@H]1c2cccc(c2)[N+](=O)[O-])C(=O)OCCN3CCN(CC3)C(c4ccccc4)c5ccccc5)C	Training	Pgp_Inhibitor	I	NS	A
	319	Maprotiline	methyl({3-[(1r)-tetracyclo[6.6.2.0²,⁷.0⁹,¹⁴]hexadeca-2(7),3,5,9(14),10,12-hexaen-1-yl]propyl})amine	CNCCCC12CCC(c3ccccc13)c4ccccc24	Training	Pgp_Inhibitor	I	NS	A
	324	Medroxyprogesterone acetate	[(6S,8R,9S,10R,13S,14S,17R)-17-acetyl-6,10,13-trimethyl-3-oxo-2,6,7,8,9,11,12,14,15,16-decahydro-1H-cyclopenta[a]phenanthren-17-yl] acetate	C[C@H]1C[C@@H]2[C@H](CC[C@@]3(C)[C@H]2CC[C@]3(OC(=O)C)C(=O)C)[C@@]4(C)CCC(=O)C=C14	Training	Pgp_Inhibitor	I	NS	A
	326	Megestrol Acetate	[(8S,9R,10R,13S,14R,17R)-17-acetyl-6,10,13-trimethyl-3-oxo-2,8,9,11,12,14,15,16-octahydro-1H-cyclopenta[a]phenanthren-17-yl] acetate	CC(=O)O[C@@]1(CC[C@@H]2[C@H]3C=C(C)C4=CC(=O)CC[C@]4(C)[C@@H]3CC[C@]12C)C(=O)C	Training	Pgp_Inhibitor	I	NS	A
	327	Mepramidil	3-(3,3-diphenylpropylamino)propyl 3,4,5-trimethoxybenzoate	COc1cc(cc(OC)c1OC)C(=O)OCCCNCCC(c2ccccc2)c3ccccc3	Training	Pgp_Inhibitor	I	NS	A
	330	Methysticin	(2R)-2-[(E)-2-(1,3-benzodioxol-5-yl)ethenyl]-4-methoxy-2,3-dihydropyran-6-one	COC1=CC(=O)O[C@H](C1)\C=C\c2ccc3OCOc3c2	Training	Pgp_Inhibitor	I	NS	A
	331	Metofenazate	2-[4-[3-(2-chlorophenothiazin-10-yl)propyl]piperazin-1-yl]ethyl 3,4,5-trimethoxybenzoate	COc1cc(cc(OC)c1OC)C(=O)OCCN2CCN(CCCN3c4ccccc4Sc5ccc(Cl)cc35)CC2	Training	Pgp_Inhibitor	I	NS	A
	333	Metoxepin	1-(3-methoxybenzo[b][1]benzoxepin-5-yl)-4-methylpiperazine	COc1ccc2Oc3ccccc3C=C(N4CCN(C)CC4)c2c1	Training	Pgp_Inhibitor	I	NS	A
	334	Mibefradil	[(2R,3R,4R)-3-[2-[3-(1H-benzimidazol-2-yl)propyl-methylamino]ethyl]-7-fluoro-4-propan-2-yl-1,2,3,4-tetrahydronaphthalen-2-yl] 2-methoxyacetate	COCC(=O)O[C@@H]1Cc2cc(F)ccc2[C@H](C(C)C)[C@H]1CCN(C)CCCc3nc4ccccc4[nH]3	Training	Pgp_Inhibitor	I	NS	A
	338	Milipertine	5,6-dimethoxy-3-[2-[4-(2-methoxyphenyl)piperazin-1-yl]ethyl]-2-methyl-1H-indole	COc1cc2[nH]c(C)c(CCN3CCN(CC3)c4ccccc4OC)c2cc1OC	Training	Pgp_Inhibitor	I	NS	A
	339	Mioflazine	(2S)-1-[4,4-bis(4-fluorophenyl)butyl]-4-[2-(2,6-dichloroanilino)-2-oxoethyl]piperazine-2-carboxamide	NC(=O)[C@@H]1CN(CC(=O)Nc2c(Cl)cccc2Cl)CCN1CCCC(c3ccc(F)cc3)c4ccc(F)cc4	Training	Pgp_Inhibitor	NI	S	A
	341	Moxapridine	N,N-diethyl-N'-[(1R,2R)-1-methoxy-2,3-dihydro-1H-inden-2-yl]-N'-phenylpropane-1,3-diamine	CCN(CC)CCCN([C@@H]1Cc2ccccc2[C@H]1OC)c3ccccc3	Training	Pgp_Inhibitor	I	NS	A
	342	N,N-Bis(alkanol)amine aryl ester analog 21	5-[5-[(E)-3-(3,4-dimethoxyphenyl)prop-2-enoyl]oxypentyl-methylamino]pentyl anthracene-9-carboxylate	COc1ccc(\C=C\C(=O)OCCCCCN(C)CCCCCOC(=O)c2c3ccccc3cc4ccccc24)cc1OC	Training	Pgp_Inhibitor	I	NS	A
	344	N,N-Bis(alkanol)amine aryl ester analog 8	3-[methyl-[3-[(E)-3-(3,4,5-trimethoxyphenyl)prop-2-enoyl]oxypropyl]amino]propyl (E)-3-(4-phenylphenyl)prop-2-enoate	COc1cc(\C=C\C(=O)OCCCN(C)CCCOC(=O)\C=C\c2ccc(cc2)c3ccccc3)cc(OC)c1OC	Training	Pgp_Inhibitor	I	NS	A
	345	N,N-Bis(alkanol)amine aryl ester analog 9	3-[3-[2,2-bis(4-methoxyphenyl)acetyl]oxypropyl-methylamino]propyl (E)-3-(3,4,5-trimethoxyphenyl)prop-2-enoate	COc1ccc(cc1)C(C(=O)OCCCN(C)CCCOC(=O)\C=C\c2cc(OC)c(OC)c(OC)c2)c3ccc(OC)cc3	Training	Pgp_Inhibitor	I	NS	A
	346	N,N-bis(cyclohexanol)amine aryl ester (3)	[4-[methyl-[4-[(Z)-3-(3,4,5-trimethoxyphenyl)prop-2-enoyl]oxycyclohexyl]amino]cyclohexyl] 3,4,5-trimethoxybenzoate	COc1cc(\C=C/C(=O)OC2CCC(CC2)N(C)C3CCC(CC3)OC(=O)c4cc(OC)c(OC)c(OC)c4)cc(OC)c1OC	Training	Pgp_Inhibitor	I	NS	A
	347	N,N-bis(cyclohexanol)amine aryl ester (4)	[4-[methyl-[4-(3,4,5-trimethoxybenzoyl)oxycyclohexyl]amino]cyclohexyl] anthracene-9-carboxylate	COc1cc(cc(OC)c1OC)C(=O)OC2CCC(CC2)N(C)C3CCC(CC3)OC(=O)c4c5ccccc5cc6ccccc46	Training	Pgp_Inhibitor	I	NS	A
	348	N,N-bis-arylalkylamine derivative(1)	3-[methyl-[3-[(E)-3-(3,4,5-trimethoxyphenyl)prop-2-enoyl]oxypropyl]amino]propyl 3,4,5-trimethoxybenzoate	COc1cc(\C=C\C(=O)OCCCN(C)CCCOC(=O)c2cc(OC)c(OC)c(OC)c2)cc(OC)c1OC	Training	Pgp_Inhibitor	I	NS	A
	349	N,N-bis-arylalkylamine derivative(2)	3-[methyl-[3-(3,4,5-trimethoxybenzoyl)oxypropyl]amino]propyl anthracene-9-carboxylate	COc1cc(cc(OC)c1OC)C(=O)OCCCN(C)CCCOC(=O)c2c3ccccc3cc4ccccc24	Training	Pgp_Inhibitor	I	NS	A
	350	N-Norlaudanosine	(1R)-1-[(3,4-dimethoxyphenyl)methyl]-6,7-dimethoxy-1,2,3,4-tetrahydroisoquinoline	COc1ccc(C[C@H]2NCCc3cc(OC)c(OC)cc23)cc1OC	Training	Pgp_Inhibitor	I	NS	A
	352	N-acyloxy-1,4-dihydropyridine(10)	phenyl (4R)-4-(4-methoxyphenyl)-3-propanoyl-4H-pyridine-1-carboxylate	CCC(=O)C1=CN(C=C[C@@H]1c2ccc(OC)cc2)C(=O)Oc3ccccc3	Training	Pgp_Inhibitor	I	NS	A
	355	N-acyloxy-1,4-dihydropyridine(7)	phenyl (4R)-3-acetyl-4-(4-methoxyphenyl)-4H-pyridine-1-carboxylate	COc1ccc(cc1)[C@H]2C=CN(C=C2C(=O)C)C(=O)Oc3ccccc3	Training	Pgp_Inhibitor	I	NS	A
	356	N-acyloxy-1,4-dihydropyridine(8)	phenyl (4R)-4-(4-methylphenyl)-3-propanoyl-4H-pyridine-1-carboxylate	CCC(=O)C1=CN(C=C[C@@H]1c2ccc(C)cc2)C(=O)Oc3ccccc3	Training	Pgp_Inhibitor	I	NS	A
	357	N-acyloxy-1,4-dihydropyridine(9)	phenyl (4R)-4-(2-methoxyphenyl)-3-propanoyl-4H-pyridine-1-carboxylate	CCC(=O)C1=CN(C=C[C@@H]1c2ccccc2OC)C(=O)Oc3ccccc3	Training	Pgp_Inhibitor	I	NS	A
	358	N-desmethyl-toremifene	2-[4-[(Z)-4-chloro-1,2-diphenylbut-1-enyl]phenoxy]-N-methylethanamine	CNCCOc1ccc(cc1)\C(=C(\CCCl)/c2ccccc2)\c3ccccc3	Training	Pgp_Inhibitor	I	NS	A
	359	N-desmethyl-venlafaxine	1-[(1R)-1-(4-methoxyphenyl)-2-(methylamino)ethyl]cyclohexan-1-ol	CNC[C@@H](c1ccc(OC)cc1)C2(O)CCCCC2	Training	Pgp_Inhibitor	NI	NS	NA
	360	N-desmethyltamoxifen	2-[4-[(Z)-1,2-diphenylbut-1-enyl]phenoxy]-N-methylethanamine	CC\C(=C(/c1ccccc1)\c2ccc(OCCNC)cc2)\c3ccccc3	Training	Pgp_Inhibitor	I	NS	A
	362	(3R)-4-{4-[2-(diethylamino)ethoxy]phenyl}-3-(4-methoxyphenyl)-3,4-dihydro-2H-1-benzopyran-2-one	(3R,4R)-4-[4-[2-(diethylamino)ethoxy]phenyl]-3-(4-methoxyphenyl)-3,4-dihydrochromen-2-one	CCN(CC)CCOc1ccc(cc1)[C@H]2[C@@H](C(=O)Oc3ccccc23)c4ccc(OC)cc4	Training	Pgp_Inhibitor	I	NS	A
	363	2-[(2-{[2-(benzoyloxy)ethyl][(4-methoxyphenyl)methyl]amino}ethyl)[(4-methoxyphenyl)methyl]amino]ethyl benzoate	2-[2-[2-benzoyloxyethyl-[(4-methoxyphenyl)methyl]amino]ethyl-[(4-methoxyphenyl)methyl]amino]ethyl benzoate	COc1ccc(CN(CCOC(=O)c2ccccc2)CCN(CCOC(=O)c3ccccc3)Cc4ccc(OC)cc4)cc1	Training	Pgp_Inhibitor	I	NS	A
	364	2-(Diethylamino)ethyl 3,4,5-tris(benzyloxy)benzoate	2-(diethylamino)ethyl 3,4,5-tris(phenylmethoxy)benzoate	CCN(CC)CCOC(=O)c1cc(OCc2ccccc2)c(OCc3ccccc3)c(OCc4ccccc4)c1	Training	Pgp_Inhibitor	I	NS	A
	366	NSC 649087 (Tetramethoxyflavone)	2-(2,3,4-trimethoxyphenyl)chromen-4-one	COc1ccc(C2=CC(=O)c3ccccc3O2)c(OC)c1OC	Training	Pgp_Inhibitor	I	NS	A
	368	4-(4-Chlorophenyl)-7,7-dimethyl-5-oxo-1-(2,3,4,6-tetra-O-acetylhexopyranosyl)-2-thioxo-1,2,5,6,7,8-hexahydro-3-quinolinecarbonitrile	[(2R,3R,4S,5R,6R)-3,4,5-triacetyloxy-6-[4-(4-chlorophenyl)-3-cyano-7,7-dimethyl-5-oxo-2-sulfanylidene-6,8-dihydroquinolin-1-yl]oxan-2-yl]methyl acetate	CC(=O)OC[C@H]1O[C@H]([C@H](OC(=O)C)[C@@H](OC(=O)C)[C@@H]1OC(=O)C)N2C3=C(C(=O)CC(C)(C)C3)C(=C(C#N)C2=S)c4ccc(Cl)cc4	Training	Pgp_Inhibitor	I	NS	A
	369	Nafiverine	2-[4-[2-[(2R)-2-naphthalen-1-ylpropanoyl]oxyethyl]piperazin-1-yl]ethyl (2S)-2-naphthalen-1-ylpropanoate	C[C@H](C(=O)OCCN1CCN(CCOC(=O)[C@H](C)c2cccc3ccccc23)CC1)c4cccc5ccccc45	Training	Pgp_Inhibitor	I	NS	A
	370	Nafoxidine	1-[2-[4-(6-methoxy-2-phenyl-3,4-dihydronaphthalen-1-yl)phenoxy]ethyl]pyrrolidine	COc1ccc2C(=C(CCc2c1)c3ccccc3)c4ccc(OCCN5CCCC5)cc4	Training	Pgp_Inhibitor	I	NS	A
	372	Nefazodone	2-[3-[4-(3-chlorophenyl)piperazin-1-yl]propyl]-5-ethyl-4-(2-phenoxyethyl)-1,2,4-triazol-3-one	CCC1=NN(CCCN2CCN(CC2)c3cccc(Cl)c3)C(=O)N1CCOc4ccccc4	Training	Pgp_Inhibitor	I	NS	A
	376	Nilprazole	2-[4-[[1-(3-oxo-3-phenylpropyl)benzimidazol-2-yl]methyl]piperazin-1-yl]-N-propan-2-ylacetamide	CC(C)NC(=O)CN1CCN(Cc2nc3ccccc3n2CCC(=O)c4ccccc4)CC1	Training	Pgp_Inhibitor	I	NS	A
	377	Niludipine	bis(2-ethoxyethyl) 2,6-dimethyl-4-(3-nitrophenyl)-1,4-dihydropyridine-3,5-dicarboxylate	CCOCCOC(=O)C1=C(C)NC(=C(C1c2cccc(c2)[N+](=O)[O-])C(=O)OCCOCC)C	Training	Pgp_Inhibitor	I	NS	A
	379	Nisoldipine	3-O-methyl 5-O-(2-methylpropyl) (4R)-2,6-dimethyl-4-(2-nitrophenyl)-1,4-dihydropyridine-3,5-dicarboxylate	COC(=O)C1=C(C)NC(=C([C@@H]1c2ccccc2[N+](=O)[O-])C(=O)OCC(C)C)C	Training	Pgp_Inhibitor	I	NS	A
	384	Norgallopamil	(2R)-5-[2-(3,4-dimethoxyphenyl)ethylamino]-2-propan-2-yl-2-(3,4,5-trimethoxyphenyl)pentanenitrile	COc1ccc(CCNCCC[C@@](C#N)(C(C)C)c2cc(OC)c(OC)c(OC)c2)cc1OC	Training	Pgp_Inhibitor	I	NS	A
	387	Noscapine	(3S)-6,7-dimethoxy-3-[(5S)-4-methoxy-6-methyl-7,8-dihydro-5H-[1,3]dioxolo[4,5-g]isoquinolin-5-yl]-3H-2-benzofuran-1-one	COc1ccc2[C@H](OC(=O)c2c1OC)[C@H]3N(C)CCc4cc5OCOc5c(OC)c34	Training	Pgp_Inhibitor	NI	NS	A
	388	4,4'-(2-{4-[(1E)-3-Ethoxy-1-propen-1-yl]phenyl}-1H-imidazole-4,5-diyl)bis(N-isopropylaniline)	4-[2-[4-[(E)-3-ethoxyprop-1-enyl]phenyl]-4-[4-(propan-2-ylamino)phenyl]-1H-imidazol-5-yl]-N-propan-2-ylaniline	CCOC\C=C\c1ccc(cc1)c2nc(c3ccc(NC(C)C)cc3)c([nH]2)c4ccc(NC(C)C)cc4	Training	Pgp_Inhibitor	I	NS	A
	392	Oxypertine	5,6-dimethoxy-2-methyl-3-[2-(4-phenylpiperazin-1-yl)ethyl]-1H-indole	COc1cc2[nH]c(C)c(CCN3CCN(CC3)c4ccccc4)c2cc1OC	Training	Pgp_Inhibitor	I	NS	A
	395	Penfluridol	1-[4,4-bis(4-fluorophenyl)butyl]-4-[4-chloro-3-(trifluoromethyl)phenyl]piperidin-4-ol	OC1(CCN(CCCC(c2ccc(F)cc2)c3ccc(F)cc3)CC1)c4ccc(Cl)c(c4)C(F)(F)F	Training	Pgp_Inhibitor	I	NS	A
	396	N-[2-(2-Fluorophenyl)ethyl]glycyl-N-[2-(2,4-dichlorophenyl)ethyl]glycyl-N2-[2-(2,4-dichlorophenyl)ethyl]glycinamide	N-[2-[(2-amino-2-oxoethyl)-[2-(2,4-dichlorophenyl)ethyl]amino]-2-oxoethyl]-N-[2-(2,4-dichlorophenyl)ethyl]-2-[2-(2-fluorophenyl)ethylamino]acetamide	NC(=O)CN(CCc1ccc(Cl)cc1Cl)C(=O)CN(CCc2ccc(Cl)cc2Cl)C(=O)CNCCc3ccccc3F	Training	Pgp_Inhibitor	I	NS	A
	398	Peradoxime	(2R)-1-[(Z)-(3-methoxyphenyl)methylideneamino]oxy-3-[4-(2-methoxyphenyl)piperazin-1-yl]propan-2-ol	COc1cccc(\C=N/OC[C@H](O)CN2CCN(CC2)c3ccccc3OC)c1	Training	Pgp_Inhibitor	I	NS	A
	401	10-[4-(4-Morpholinyl)butyl]-10H-phenoxazine	10-(4-morpholin-4-ylbutyl)phenoxazine	C(CCN1c2ccccc2Oc3ccccc13)CN4CCOCC4	Training	Pgp_Inhibitor	I	NS	A
	402	10-[4-(1-Piperidinyl)butyl]-10H-phenoxazine	10-(4-piperidin-1-ylbutyl)phenoxazine	C(CCN1c2ccccc2Oc3ccccc13)CN4CCCCC4	Training	Pgp_Inhibitor	I	NS	A
	403	10-(piperidin-1-ylacetyl)-10H-phenoxazine	1-phenoxazin-10-yl-2-piperidin-1-ylethanone	O=C(CN1CCCCC1)N2c3ccccc3Oc4ccccc24	Training	Pgp_Inhibitor	I	NS	A
	405	2,2'-{[3-(10H-Phenoxazin-10-yl)propyl]imino}diethanol	2-[2-hydroxyethyl(3-phenoxazin-10-ylpropyl)amino]ethanol	OCCN(CCO)CCCN1c2ccccc2Oc3ccccc13	Training	Pgp_Inhibitor	I	NS	A
	406	10-[3-(4-Morpholinyl)propyl]-10H-phenoxazine	10-(3-morpholin-4-ylpropyl)phenoxazine	C(CN1CCOCC1)CN2c3ccccc3Oc4ccccc24	Training	Pgp_Inhibitor	I	NS	A
	407	10-[3-(1-Piperidinyl)propyl]-10H-phenoxazine	10-(3-piperidin-1-ylpropyl)phenoxazine	C(CN1CCCCC1)CN2c3ccccc3Oc4ccccc24	Training	Pgp_Inhibitor	I	NS	A
	408	Phenylamil	3,5-diamino-6-chloro-N-(N-phenylcarbamimidoyl)pyrazine-2-carboxamide	Nc1nc(N)c(nc1Cl)C(=O)NC(=N)Nc2ccccc2	Training	Pgp_Inhibitor	I	NS	A
	410	Pifarnine	1-(1,3-benzodioxol-5-ylmethyl)-4-[(2E,6E)-3,7,11-trimethyldodeca-2,6,10-trienyl]piperazine	CC(=CCC\C(=C\CC\C(=C\CN1CCN(Cc2ccc3OCOc3c2)CC1)\C)\C)C	Training	Pgp_Inhibitor	I	NS	A
	412	Pinoxepine	2-[4-[(3Z)-3-(2-chloro-6H-benzo[c][1]benzoxepin-11-ylidene)propyl]piperazin-1-yl]ethanol	OCCN1CCN(CC\C=C/2\c3ccccc3COc4ccc(Cl)cc24)CC1	Training	Pgp_Inhibitor	I	NS	A
	413	Pipamperone	1-[4-(4-fluorophenyl)-4-oxobutyl]-4-piperidin-1-ylpiperidine-4-carboxamide	NC(=O)C1(CCN(CCCC(=O)c2ccc(F)cc2)CC1)N3CCCCC3	Training	Pgp_Inhibitor	I	NS	A
	414	Piperdimerine A	[(1S,4S,5R,6S)-4-(1,3-benzodioxol-5-yl)-5-[(E)-2-(1,3-benzodioxol-5-yl)ethenyl]-6-(piperidine-1-carbonyl)cyclohex-2-en-1-yl]-piperidin-1-ylmethanone	O=C([C@H]1C=C[C@@H]([C@@H](\C=C\c2ccc3OCOc3c2)[C@@H]1C(=O)N4CCCCC4)c5ccc6OCOc6c5)N7CCCCC7	Training	Pgp_Inhibitor	I	NS	A
	415	Piperine	(2E,4E)-5-(1,3-benzodioxol-5-yl)-1-piperidin-1-ylpenta-2,4-dien-1-one	O=C(\C=C\C=C\c1ccc2OCOc2c1)N3CCCCC3	Training	Pgp_Inhibitor	I	NS	A
	416	Pipoxizine	2-[2-[2-(4-benzhydrylidenepiperidin-1-yl)ethoxy]ethoxy]ethanol	OCCOCCOCCN1CCC(=C(c2ccccc2)c3ccccc3)CC1	Training	Pgp_Inhibitor	I	NS	A
	417	Pirohenptine	(2R)-3-(5,6-dihydrodibenzo[1,2-a:2',1'-d][7]annulen-11-ylidene)-1-ethyl-2-methylpyrrolidine	CCN1CCC(=C2c3ccccc3CCc4ccccc24)[C@H]1C	Training	Pgp_Inhibitor	I	NS	A
	419	Pregnanedione	(5R,8S,9R,10S,13S,14R,17S)-17-ethyl-10,13-dimethyl-4,5,6,7,8,9,11,12,14,15,16,17-dodecahydro-1H-cyclopenta[a]phenanthrene-2,3-dione	CC[C@H]1CC[C@@H]2[C@@H]3CC[C@@H]4CC(=O)C(=O)C[C@]4(C)[C@@H]3CC[C@@]12C	Training	Pgp_Inhibitor	I	NS	A
	420	Prenylamine	3,3-diphenyl-N-[(2S)-1-phenylpropan-2-yl]propan-1-amine	C[C@@H](Cc1ccccc1)NCCC(c2ccccc2)c3ccccc3	Training	Pgp_Inhibitor	I	NS	A
	422	Proadifen	2-(diethylamino)ethyl 2,2-diphenylpentanoate	CCCC(C(=O)OCCN(CC)CC)(c1ccccc1)c2ccccc2	Training	Pgp_Inhibitor	I	NS	A
	423	Prochlorperazine	2-chloro-10-[3-(4-methylpiperazin-1-yl)propyl]phenothiazine	CN1CCN(CCCN2c3ccccc3Sc4ccc(Cl)cc24)CC1	Training	Pgp_Inhibitor	I	NS	A
	424	Progabide	4-[(E)-[(4-chlorophenyl)-(5-fluoro-2-hydroxyphenyl)methylidene]amino]butanamide	NC(=O)CCC\N=C(/c1ccc(Cl)cc1)\c2cc(F)ccc2O	Training	Pgp_Inhibitor	I	NS	A
	427	1-(2-{2-Hydroxy-3-[methyl(propyl)amino]propoxy}phenyl)-3-phenyl-1-propanone	1-[2-[(2S)-2-hydroxy-3-[methyl(propyl)amino]propoxy]phenyl]-3-phenylpropan-1-one	CCCN(C)C[C@H](O)COc1ccccc1C(=O)CCc2ccccc2	Training	Pgp_Inhibitor	I	NS	A
	428	1-{2-[3-(Dimethylamino)-2-hydroxypropoxy]phenyl}-3-phenyl-1-propanone	1-[2-[(2S)-3-(dimethylamino)-2-hydroxypropoxy]phenyl]-3-phenylpropan-1-one	CN(C)C[C@H](O)COc1ccccc1C(=O)CCc2ccccc2	Training	Pgp_Inhibitor	I	NS	A
	429	1-{2-[(2R)-3-(Diisopropylamino)-2-hydroxypropoxy]phenyl}-3-phenyl-1-propanone	1-[2-[(2R)-3-[di(propan-2-yl)amino]-2-hydroxypropoxy]phenyl]-3-phenylpropan-1-one	CC(C)N(C[C@@H](O)COc1ccccc1C(=O)CCc2ccccc2)C(C)C	Training	Pgp_Inhibitor	I	NS	A
	430	1-{2-[3-(Benzylamino)-2-hydroxypropoxy]phenyl}-3-phenyl-1-propanone	1-[2-[(2S)-3-(benzylamino)-2-hydroxypropoxy]phenyl]-3-phenylpropan-1-one	O[C@@H](CNCc1ccccc1)COc2ccccc2C(=O)CCc3ccccc3	Training	Pgp_Inhibitor	I	NS	A
	431	1-{2-[2-Hydroxy-3-(1-pyrrolidinyl)propoxy]phenyl}-3-phenyl-1-propanone	1-[2-[(2S)-2-hydroxy-3-pyrrolidin-1-ylpropoxy]phenyl]-3-phenylpropan-1-one	O[C@H](COc1ccccc1C(=O)CCc2ccccc2)CN3CCCC3	Training	Pgp_Inhibitor	I	NS	A
	432	1-(2-{(2R)-2-Hydroxy-3-[4-(2-methylphenyl)-1-piperazinyl]propoxy}phenyl)-3-phenyl-1-propanone	1-[2-[(2R)-2-hydroxy-3-[4-(2-methylphenyl)piperazin-1-yl]propoxy]phenyl]-3-phenylpropan-1-one	Cc1ccccc1N2CCN(C[C@@H](O)COc3ccccc3C(=O)CCc4ccccc4)CC2	Training	Pgp_Inhibitor	I	NS	A
	433	1-(2-{(2R)-2-Hydroxy-3-[4-(4-methoxyphenyl)-1-piperazinyl]propoxy}phenyl)-3-phenyl-1-propanone	1-[2-[(2R)-2-hydroxy-3-[4-(4-methoxyphenyl)piperazin-1-yl]propoxy]phenyl]-3-phenylpropan-1-one	COc1ccc(cc1)N2CCN(C[C@@H](O)COc3ccccc3C(=O)CCc4ccccc4)CC2	Training	Pgp_Inhibitor	I	NS	A
	434	1-(2-{[(2S)-2-hydroxypentyl]oxy}phenyl)-3-phenylpropan-1-one	1-[2-[(2R)-2-hydroxypentoxy]phenyl]-3-phenylpropan-1-one	CCC[C@@H](O)COc1ccccc1C(=O)CCc2ccccc2	Training	Pgp_Inhibitor	I	NS	A
	435	1-{2-[(2S)-3-(Diethylamino)-2-hydroxypropoxy]phenyl}-3-phenyl-1-propanone	1-[2-[(2S)-3-(diethylamino)-2-hydroxypropoxy]phenyl]-3-phenylpropan-1-one	CCN(CC)C[C@H](O)COc1ccccc1C(=O)CCc2ccccc2	Training	Pgp_Inhibitor	I	NS	A
	436	1-{2-[(2S)-2-Hydroxy-3-(1-piperidinyl)propoxy]phenyl}-3-phenyl-1-propanone	1-[2-[(2S)-2-hydroxy-3-piperidin-1-ylpropoxy]phenyl]-3-phenylpropan-1-one	O[C@H](COc1ccccc1C(=O)CCc2ccccc2)CN3CCCCC3	Training	Pgp_Inhibitor	I	NS	A
	439	1-{4-[(2R)-3-(Diisopropylamino)-2-hydroxypropoxy]phenyl}-3-phenyl-1-propanone	1-[4-[(2R)-3-[di(propan-2-yl)amino]-2-hydroxypropoxy]phenyl]-3-phenylpropan-1-one	CC(C)N(C[C@@H](O)COc1ccc(cc1)C(=O)CCc2ccccc2)C(C)C	Training	Pgp_Inhibitor	I	NS	A
	442	1-{2-[(2R)-3-Anilino-2-hydroxypropoxy]phenyl}-3-phenyl-1-propanone	1-[2-[(2R)-3-anilino-2-hydroxypropoxy]phenyl]-3-phenylpropan-1-one	O[C@H](CNc1ccccc1)COc2ccccc2C(=O)CCc3ccccc3	Training	Pgp_Inhibitor	I	NS	A
	445	Methyl 4-({(2R)-2-hydroxy-3-[2-(3-phenylpropanoyl)phenoxy]propyl}amino)benzoate	methyl 4-[[(2S)-2-hydroxy-3-[2-(3-phenylpropanoyl)phenoxy]propyl]amino]benzoate	COC(=O)c1ccc(NC[C@H](O)COc2ccccc2C(=O)CCc3ccccc3)cc1	Training	Pgp_Inhibitor	I	NS	A
	449	1-{2-[(2S)-3-[benzyl(propyl)amino]-2-hydroxypropoxy]phenyl}-3-phenylpropan-1-one	1-[2-[(2R)-3-[benzyl(propyl)amino]-2-hydroxypropoxy]phenyl]-3-phenylpropan-1-one	CCCN(C[C@@H](O)COc1ccccc1C(=O)CCc2ccccc2)Cc3ccccc3	Training	Pgp_Inhibitor	I	NS	A
	451	1-{2-[(2R)-3-(4-Benzoyl-1-piperazinyl)-2-hydroxypropoxy]phenyl}-3-phenyl-1-propanone	1-[2-[(2R)-3-(4-benzoylpiperazin-1-yl)-2-hydroxypropoxy]phenyl]-3-phenylpropan-1-one	O[C@@H](COc1ccccc1C(=O)CCc2ccccc2)CN3CCN(CC3)C(=O)c4ccccc4	Training	Pgp_Inhibitor	I	NS	A
	454	(1R)-1-{2-[(2S)-2-Hydroxy-3-(1-piperidinyl)propoxy]phenyl}-3-phenyl-1-propanol	(1R)-1-[2-[(2S)-2-hydroxy-3-piperidin-1-ylpropoxy]phenyl]-3-phenylpropan-1-ol	O[C@H](COc1ccccc1[C@H](O)CCc2ccccc2)CN3CCCCC3	Training	Pgp_Inhibitor	I	NS	A
	455	(2R)-1-{2-[(1R)-1-Methoxy-3-phenylpropyl]phenoxy}-3-(1-piperidinyl)-2-propanol	(2S)-1-[2-[(1S)-1-methoxy-3-phenylpropyl]phenoxy]-3-piperidin-1-ylpropan-2-ol	CO[C@@H](CCc1ccccc1)c2ccccc2OC[C@@H](O)CN3CCCCC3	Training	Pgp_Inhibitor	I	NS	A
	456	(2R)-1-{2-[(1R)-1-Methoxy-3-phenylpropyl]phenoxy}-3-(4-morpholinyl)-2-propanol	(2S)-1-[2-[(1S)-1-methoxy-3-phenylpropyl]phenoxy]-3-morpholin-4-ylpropan-2-ol	CO[C@@H](CCc1ccccc1)c2ccccc2OC[C@@H](O)CN3CCOCC3	Training	Pgp_Inhibitor	I	NS	A
	457	1-[(3,3-Diphenylpropyl)amino]-3-[2-(1-methoxy-3-phenylpropyl)phenoxy]-2-propanol	(2R)-1-(3,3-diphenylpropylamino)-3-[2-[(1S)-1-methoxy-3-phenylpropyl]phenoxy]propan-2-ol	CO[C@@H](CCc1ccccc1)c2ccccc2OC[C@H](O)CNCCC(c3ccccc3)c4ccccc4	Training	Pgp_Inhibitor	I	NS	A
	458	1-{2-[(2R)-2-Hydroxy-3-(4-hydroxy-4-phenyl-1-piperidinyl)propoxy]phenyl}ethanone	1-[2-[(2R)-2-hydroxy-3-(4-hydroxy-4-phenylpiperidin-1-yl)propoxy]phenyl]ethanone	CC(=O)c1ccccc1OC[C@H](O)CN2CCC(O)(CC2)c3ccccc3	Training	Pgp_Inhibitor	I	NS	A
	460	1-{2-[(2R)-3-(Diisopropylamino)-2-hydroxypropoxy]phenyl}-3-(1-naphthyl)-1-propanone	1-[2-[(2S)-3-[di(propan-2-yl)amino]-2-hydroxypropoxy]phenyl]-3-naphthalen-1-ylpropan-1-one	CC(C)N(C[C@H](O)COc1ccccc1C(=O)CCc2cccc3ccccc23)C(C)C	Training	Pgp_Inhibitor	I	NS	A
	461	1-{2-[(2R)-2-Hydroxy-3-(4-morpholinyl)propoxy]phenyl}-3-(1-naphthyl)-1-propanone	1-[2-[(2S)-2-hydroxy-3-morpholin-4-ylpropoxy]phenyl]-3-naphthalen-1-ylpropan-1-one	O[C@H](COc1ccccc1C(=O)CCc2cccc3ccccc23)CN4CCOCC4	Training	Pgp_Inhibitor	I	NS	A
	462	1-{2-[(2R)-2-Hydroxy-3-(4-hydroxy-4-phenyl-1-piperidinyl)propoxy]phenyl}-3-(1-naphthyl)-1-propanone	1-[2-[(2S)-2-hydroxy-3-(4-hydroxy-4-phenylpiperidin-1-yl)propoxy]phenyl]-3-naphthalen-1-ylpropan-1-one	O[C@H](COc1ccccc1C(=O)CCc2cccc3ccccc23)CN4CCC(O)(CC4)c5ccccc5	Training	Pgp_Inhibitor	I	NS	A
	463	1-(2-{(2R)-3-[(3,3-Diphenylpropyl)amino]-2-hydroxypropoxy}phenyl)-3-(1-naphthyl)-1-propanone	1-[2-[(2R)-3-(3,3-diphenylpropylamino)-2-hydroxypropoxy]phenyl]-3-naphthalen-1-ylpropan-1-one	O[C@H](CNCCC(c1ccccc1)c2ccccc2)COc3ccccc3C(=O)CCc4cccc5ccccc45	Training	Pgp_Inhibitor	I	NS	A
	464	(2-{(2R)-3-[4-(4-Fluorophenyl)-1-piperazinyl]-2-hydroxypropoxy}phenyl)(phenyl)methanone	[2-[(2R)-3-[4-(4-fluorophenyl)piperazin-1-yl]-2-hydroxypropoxy]phenyl]-phenylmethanone	O[C@@H](COc1ccccc1C(=O)c2ccccc2)CN3CCN(CC3)c4ccc(F)cc4	Training	Pgp_Inhibitor	I	NS	A
	465	{2-[(2R)-2-Hydroxy-3-(4-hydroxy-4-phenyl-1-piperidinyl)propoxy]phenyl}(phenyl)methanone	[2-[(2S)-2-hydroxy-3-(4-hydroxy-4-phenylpiperidin-1-yl)propoxy]phenyl]-phenylmethanone	O[C@H](COc1ccccc1C(=O)c2ccccc2)CN3CCC(O)(CC3)c4ccccc4	Training	Pgp_Inhibitor	I	NS	A
	466	1-{2-[(2R)-3-(4-Benzyl-1-piperazinyl)-2-hydroxypropoxy]-5-hydroxyphenyl}-3-phenyl-1-propanone	1-[2-[(2R)-3-(4-benzylpiperazin-1-yl)-2-hydroxypropoxy]-5-hydroxyphenyl]-3-phenylpropan-1-one	O[C@@H](COc1ccc(O)cc1C(=O)CCc2ccccc2)CN3CCN(Cc4ccccc4)CC3	Training	Pgp_Inhibitor	I	NS	A
	467	1-{5-(Benzyloxy)-2-[2-hydroxy-3-(propylamino)propoxy]phenyl}-3-phenyl-1-propanone	1-[2-[(2S)-2-hydroxy-3-(propylamino)propoxy]-5-phenylmethoxyphenyl]-3-phenylpropan-1-one	CCCNC[C@H](O)COc1ccc(OCc2ccccc2)cc1C(=O)CCc3ccccc3	Training	Pgp_Inhibitor	I	NS	A
	469	1-{5-(Benzyloxy)-2-[(2R)-3-(diisopropylamino)-2-hydroxypropoxy]phenyl}-3-phenyl-1-propanone	1-[2-[(2R)-3-[di(propan-2-yl)amino]-2-hydroxypropoxy]-5-phenylmethoxyphenyl]-3-phenylpropan-1-one	CC(C)N(C[C@@H](O)COc1ccc(OCc2ccccc2)cc1C(=O)CCc3ccccc3)C(C)C	Training	Pgp_Inhibitor	I	NS	A
	472	Propenzolate	[(3R)-1-methylpiperidin-3-yl] (2R)-2-cyclohexyl-2-hydroxy-2-phenylacetate	CN1CCC[C@H](C1)OC(=O)[C@@](O)(C2CCCCC2)c3ccccc3	Training	Pgp_Inhibitor	I	NS	A
	475	Protriptyline	3-(11H-dibenzo[1,2-a:2',1'-d][7]annulen-11-yl)-N-methylpropan-1-amine	CNCCCC1c2ccccc2C=Cc3ccccc13	Training	Pgp_Inhibitor	I	NS	A
	476	Purine analog ID 32	6-[4-[[(11S)-6,11-dihydrobenzo[c][1]benzoxepin-11-yl]methylamino]piperidin-1-yl]-N,9-bis(prop-2-enyl)purin-2-amine	C=CCNc1nc(N2CCC(CC2)NC[C@H]3c4ccccc4COc5ccccc35)c6ncn(CC=C)c6n1	Training	Pgp_Inhibitor	I	NS	A
	477	Purine analog ID 4	2-[4-[2,2-bis(4-fluorophenyl)ethylamino]piperidin-1-yl]-N,9-bis(prop-2-enyl)purin-6-amine	Fc1ccc(cc1)C(CNC2CCN(CC2)c3nc(NCC=C)c4ncn(CC=C)c4n3)c5ccc(F)cc5	Training	Pgp_Inhibitor	I	NS	A
	478	Purine analog ID 8	2-[4-[[(11R)-6,11-dihydrobenzo[c][1]benzoxepin-11-yl]methylamino]piperidin-1-yl]-N,9-bis(prop-2-enyl)purin-6-amine	C=CCNc1nc(nc2c1ncn2CC=C)N3CCC(CC3)NC[C@@H]4c5ccccc5COc6ccccc46	Training	Pgp_Inhibitor	I	NS	A
	479	Purine analog ID 9	2-[4-[[(11R)-3-methoxy-6,11-dihydro-5H-dibenzo[1,2-a:2',1'-e][7]annulen-11-yl]methylamino]piperidin-1-yl]-N,9-bis(prop-2-enyl)purin-6-amine	COc1ccc2[C@H](CNC3CCN(CC3)c4nc(NCC=C)c5ncn(CC=C)c5n4)c6ccccc6CCc2c1	Training	Pgp_Inhibitor	I	NS	A
	480	Quinacrine	(4R)-4-N-(6-chloro-2-methoxyacridin-9-yl)-1-N,1-N-diethylpentane-1,4-diamine	CCN(CC)CCC[C@@H](C)Nc1c2ccc(Cl)cc2nc3ccc(OC)cc13	Training	Pgp_Inhibitor	I	NS	A
	482	Quinupramine	11-[(3S)-1-azabicyclo[2.2.2]octan-3-yl]-5,6-dihydrobenzo[b][1]benzazepine	C1CN2CCC1[C@@H](C2)N3c4ccccc4CCc5ccccc35	Training	Pgp_Inhibitor	I	NS	A
	483	R40 500	1-[4-[[(2R,4R)-2-(2,4-dichlorophenyl)-2-(imidazol-1-ylmethyl)-1,3-dioxolan-4-yl]methoxy]phenyl]imidazole	Clc1ccc(c(Cl)c1)[C@@]2(Cn3ccnc3)OC[C@@H](COc4ccc(cc4)n5ccnc5)O2	Training	Pgp_Inhibitor	NI	NS	NA
	485	R42164	1-[4-[4-[[(2R,4S)-2-(2,4-dichlorophenyl)-2-(triazol-1-ylmethyl)-1,3-dioxolan-4-yl]methoxy]phenyl]piperazin-1-yl]ethanone	CC(=O)N1CCN(CC1)c2ccc(OC[C@H]3CO[C@@](Cn4ccnn4)(O3)c5ccc(Cl)cc5Cl)cc2	Training	Pgp_Inhibitor	I	NS	A
	486	R6033	3-[1-[4-(4-fluorophenyl)butyl]piperidin-4-yl]-1H-benzimidazol-2-one	Fc1ccc(CCCCN2CCC(CC2)N3C(=O)Nc4ccccc34)cc1	Training	Pgp_Inhibitor	I	NS	A
	488	RE-28	4-(2,4-dimorpholin-4-yl-6-phenylpteridin-7-yl)morpholine	C1CN(CCO1)c2nc(N3CCOCC3)c4nc(c5ccccc5)c(nc4n2)N6CCOCC6	Training	Pgp_Inhibitor	I	NS	A
	489	RE-57	2-[(2,7-dimorpholin-4-yl-6-phenylpteridin-4-yl)-methylamino]ethanol	CN(CCO)c1nc(nc2nc(N3CCOCC3)c(nc12)c4ccccc4)N5CCOCC5	Training	Pgp_Inhibitor	I	NS	A
	490	RE-61	2-[(2,7-dimorpholin-4-yl-6-phenylpteridin-4-yl)-ethylamino]ethanol	CCN(CCO)c1nc(nc2nc(N3CCOCC3)c(nc12)c4ccccc4)N5CCOCC5	Training	Pgp_Inhibitor	I	NS	A
	494	Racefemine	(2R)-N-[(2S)-1-phenoxypropan-2-yl]-1-phenylpropan-2-amine	C[C@H](Cc1ccccc1)N[C@@H](C)COc2ccccc2	Training	Pgp_Inhibitor	I	NS	A
	495	Razinodil	[(2R)-1-morpholin-4-yl-3-(6,7,8-trimethoxy-4-oxo-1,2,3-benzotriazin-3-yl)propan-2-yl] 3,4,5-trimethoxybenzoate	COc1cc(cc(OC)c1OC)C(=O)O[C@H](CN2CCOCC2)CN3N=Nc4c(OC)c(OC)c(OC)cc4C3=O	Training	Pgp_Inhibitor	I	NS	A
	496	Reboxetine	(2R)-2-[(R)-(2-ethoxyphenoxy)-phenylmethyl]morpholine	CCOc1ccccc1O[C@@H]([C@H]2CNCCO2)c3ccccc3	Training	Pgp_Inhibitor	I	NS	A
	499	Reversin 121	tert-butyl (2S)-2-[[(2R)-2-[(2-methylpropan-2-yl)oxycarbonylamino]-4-oxo-4-phenylmethoxybutanoyl]amino]-6-(phenylmethoxycarbonylamino)hexanoate	CC(C)(C)OC(=O)N[C@H](CC(=O)OCc1ccccc1)C(=O)N[C@@H](CCCCNC(=O)OCc2ccccc2)C(=O)OC(C)(C)C	Training	Pgp_Inhibitor	I	NS	A
	500	Reversin 205	methyl (2R)-2-[[(2R)-2-[(2-methylpropan-2-yl)oxycarbonylamino]-4-oxo-4-phenylmethoxybutanoyl]amino]-6-[[(2S)-2-[(2-methylpropan-2-yl)oxycarbonylamino]-5-oxo-5-phenylmethoxypentanoyl]amino]hexanoate	COC(=O)[C@@H](CCCCNC(=O)[C@H](CCC(=O)OCc1ccccc1)NC(=O)OC(C)(C)C)NC(=O)[C@@H](CC(=O)OCc2ccccc2)NC(=O)OC(C)(C)C	Training	Pgp_Inhibitor	I	NS	A
	505	Ro-04-2249	(1S)-6,7-dimethoxy-1-[2-(4-methoxyphenyl)ethyl]-1,2,3,4-tetrahydroisoquinoline	COc1ccc(CC[C@@H]2NCCc3cc(OC)c(OC)cc23)cc1	Training	Pgp_Inhibitor	I	NS	A
	507	Ro-04-2285	(1R)-6,7-dimethoxy-1-[2-(4-methylphenyl)ethyl]-1,2,3,4-tetrahydroisoquinoline	COc1cc2CCN[C@H](CCc3ccc(C)cc3)c2cc1OC	Training	Pgp_Inhibitor	I	NS	A
	508	Ro-04-2287	4-[2-[(1S)-6,7-dimethoxy-2-methyl-3,4-dihydro-1H-isoquinolin-1-yl]ethyl]phenol	COc1cc2CCN(C)[C@@H](CCc3ccc(O)cc3)c2cc1OC	Training	Pgp_Inhibitor	I	NS	A
	509	Ro-04-2359	(1S)-1-[2-(3,4-dimethoxyphenyl)ethyl]-6,7-dimethoxy-2-methyl-3,4-dihydro-1H-isoquinoline	COc1ccc(CC[C@@H]2N(C)CCc3cc(OC)c(OC)cc23)cc1OC	Training	Pgp_Inhibitor	I	NS	A
	510	Ro-04-2360	(1R)-1-[2-(1,3-benzodioxol-5-yl)ethyl]-6,7-dimethoxy-2-methyl-3,4-dihydro-1H-isoquinoline	COc1cc2CCN(C)[C@H](CCc3ccc4OCOc4c3)c2cc1OC	Training	Pgp_Inhibitor	I	NS	A
	511	Ro-04-2669	(1S)-1-[2-(4-ethylphenyl)ethyl]-6,7-dimethoxy-2-methyl-3,4-dihydro-1H-isoquinoline	CCc1ccc(CC[C@@H]2N(C)CCc3cc(OC)c(OC)cc23)cc1	Training	Pgp_Inhibitor	I	NS	A
	512	Ropitoin	(5S)-5-(4-methoxyphenyl)-5-phenyl-3-[3-(4-phenylpiperidin-1-yl)propyl]imidazolidine-2,4-dione	COc1ccc(cc1)[C@@]2(NC(=O)N(CCCN3CCC(CC3)c4ccccc4)C2=O)c5ccccc5	Training	Pgp_Inhibitor	I	NS	A
	513	Roxithromycin	(3R,4S,5S,6R,7R,9R,10E,11S,12R,13S,14R)-6-[(2S,3R,4S,6R)-4-(dimethylamino)-3-hydroxy-6-methyloxan-2-yl]oxy-14-ethyl-7,12,13-trihydroxy-4-[(2R,4R,5S,6S)-5-hydroxy-4-methoxy-4,6-dimethyloxan-2-yl]oxy-10-(2-methoxyethoxymethoxyimino)-3,5,7,9,11,13-hexamethyl-oxacyclotetradecan-2-one	CC[C@H]1OC(=O)[C@H](C)[C@@H](O[C@H]2C[C@@](C)(OC)[C@@H](O)[C@H](C)O2)[C@H](C)[C@@H](O[C@@H]3O[C@H](C)C[C@@H]([C@H]3O)N(C)C)[C@](C)(O)C[C@@H](C)\C(=N/OCOCCOC)\[C@H](C)[C@@H](O)[C@]1(C)O	Training	Pgp_Inhibitor	I	NS	A
	514	S 9788	6-[[4-[2,2-bis(4-fluorophenyl)ethylamino]piperidin-1-yl]methyl]-2-N,4-N-bis(prop-2-enyl)-1,3,5-triazine-2,4-diamine	Fc1ccc(cc1)C(CNC2CCN(Cc3nc(NCC=C)nc(NCC=C)n3)CC2)c4ccc(F)cc4	Training	Pgp_Inhibitor	I	NS	A
	515	S76 5200	5-[(2S)-2-hydroxy-3-[4-(2-methoxyphenyl)piperazin-1-yl]propoxy]-1-methyl-3H-indol-2-one	COc1ccccc1N2CCN(C[C@H](O)COc3ccc4N(C)C(=O)Cc4c3)CC2	Training	Pgp_Inhibitor	I	NS	A
	516	S78 5781	6-[(2R)-2-hydroxy-3-[4-(2-methoxyphenyl)piperazin-1-yl]propoxy]-3,4-dihydro-1H-quinolin-2-one	COc1ccccc1N2CCN(C[C@@H](O)COc3ccc4NC(=O)CCc4c3)CC2	Training	Pgp_Inhibitor	I	NS	A
	517	S79 0491	1-(4-fluorophenyl)-4-[4-[1-(2-hydroxyphenyl)isoquinolin-3-yl]piperazin-1-yl]butan-1-one	Oc1ccccc1c2nc(cc3ccccc23)N4CCN(CCCC(=O)c5ccc(F)cc5)CC4	Training	Pgp_Inhibitor	I	NS	A
	519	S79 1099	3-[(E)-[3-(4-methylpiperazin-1-yl)-1-phenylisoquinolin-4-yl]methylideneamino]-1,3-oxazolidin-2-one	CN1CCN(CC1)c2nc(c3ccccc3)c4ccccc4c2\C=N\N5CCOC5=O	Training	Pgp_Inhibitor	I	NS	A
	520	S79 1100	3-[2-[4-(1-phenylisoquinolin-3-yl)piperazin-1-yl]ethyl]-1,3-oxazolidin-2-one	O=C1OCCN1CCN2CCN(CC2)c3cc4ccccc4c(n3)c5ccccc5	Training	Pgp_Inhibitor	I	NS	A
	521	S79 2823	1-(4-fluorophenyl)-4-[4-(1-methylisoquinolin-3-yl)piperazin-1-yl]butan-1-one	Cc1nc(cc2ccccc12)N3CCN(CCCC(=O)c4ccc(F)cc4)CC3	Training	Pgp_Inhibitor	I	NS	A
	523	S81 0339	1-(4-bromophenyl)-4-(4-isoquinolin-3-ylpiperazin-1-yl)butan-1-one	Brc1ccc(cc1)C(=O)CCCN2CCN(CC2)c3cc4ccccc4cn3	Training	Pgp_Inhibitor	I	NS	A
	524	S81 1951	4-[4-(3-chloroisoquinolin-6-yl)piperazin-1-yl]-1-(4-fluorophenyl)butan-1-one	Fc1ccc(cc1)C(=O)CCCN2CCN(CC2)c3ccc4cnc(Cl)cc4c3	Training	Pgp_Inhibitor	I	NS	A
	525	S83 4096	4-[4-(1,3-dimethylisoquinolin-6-yl)piperazin-1-yl]-1-(4-fluorophenyl)butan-1-one	Cc1cc2cc(ccc2c(C)n1)N3CCN(CCCC(=O)c4ccc(F)cc4)CC3	Training	Pgp_Inhibitor	I	NS	A
	526	S83 4163	1-(4-fluorophenyl)-4-[4-(3-methylisoquinolin-6-yl)piperazin-1-yl]butan-1-one	Cc1cc2cc(ccc2cn1)N3CCN(CCCC(=O)c4ccc(F)cc4)CC3	Training	Pgp_Inhibitor	I	NS	A
	528	SDZ-PSC 833	(5S,8S,11S,14S,17S,20R,23S,26S,29S,32S)-1,3,9,12,15,18,20,23,27,30-decamethyl-8-[(E,2R)-2-methylhex-4-enoyl]-14,17,26,32-tetrakis(2-methylpropyl)-5,11,29-tri(propan-2-yl)-1,3,6,9,12,15,18,21,24,27,30-undecazacyclodotriacontane-2,4,7,10,13,16,19,22,25,28,31-undecone	C\C=C\C[C@@H](C)C(=O)[C@@H]1N(C)C(=O)[C@H](C(C)C)N(C)C(=O)[C@H](CC(C)C)N(C)C(=O)[C@H](CC(C)C)N(C)C(=O)[C@@H](C)NC(=O)[C@H](C)NC(=O)[C@H](CC(C)C)N(C)C(=O)[C@H](C(C)C)N(C)C(=O)[C@H](CC(C)C)N(C)C(=O)N(C)C(=O)[C@@H](NC1=O)C(C)C	Training	Pgp_Inhibitor	I	NS	A
	529	SKF-16467	N-[2-(dimethylamino)ethyl]-2,2-diphenylpentanamide	CCCC(C(=O)NCCN(C)C)(c1ccccc1)c2ccccc2	Training	Pgp_Inhibitor	NI	NS	NA
	531	SPS 1770	2-[4-[2-(4-methoxyphenoxy)ethyl]piperazin-1-yl]ethyl (2R)-2-phenylbutanoate	CC[C@@H](C(=O)OCCN1CCN(CCOc2ccc(OC)cc2)CC1)c3ccccc3	Training	Pgp_Inhibitor	NI	NS	NA
	533	SPS 1773	2-[4-[2-(2,6-dimethylanilino)-2-oxoethyl]piperazin-1-yl]ethyl (2S)-2-phenylbutanoate	CC[C@H](C(=O)OCCN1CCN(CC(=O)Nc2c(C)cccc2C)CC1)c3ccccc3	Training	Pgp_Inhibitor	I	NS	A
	534	SPS 1774	2-[4-[3-(2,6-dimethylanilino)-3-oxopropyl]piperazin-1-yl]ethyl (2S)-2-phenylbutanoate	CC[C@H](C(=O)OCCN1CCN(CCC(=O)Nc2c(C)cccc2C)CC1)c3ccccc3	Training	Pgp_Inhibitor	I	NS	A
	535	SPS 1775	2-[4-[2-[(2S)-2-(2-fluorophenyl)butanoyl]oxyethyl]piperazin-1-yl]ethyl (2S)-2-(2-fluorophenyl)butanoate	CC[C@H](C(=O)OCCN1CCN(CCOC(=O)[C@@H](CC)c2ccccc2F)CC1)c3ccccc3F	Training	Pgp_Inhibitor	I	NS	A
	536	SPS 1776	2-[4-[2-[(2R)-2-(2-methylphenyl)butanoyl]oxyethyl]piperazin-1-yl]ethyl (2S)-2-(2-methylphenyl)butanoate	CC[C@H](C(=O)OCCN1CCN(CCOC(=O)[C@H](CC)c2ccccc2C)CC1)c3ccccc3C	Training	Pgp_Inhibitor	I	NS	A
	537	SPS 1777	2-[4-[2-[(2S)-2-(4-fluorophenyl)butanoyl]oxyethyl]piperazin-1-yl]ethyl (2S)-2-(4-fluorophenyl)butanoate	CC[C@H](C(=O)OCCN1CCN(CCOC(=O)[C@@H](CC)c2ccc(F)cc2)CC1)c3ccc(F)cc3	Training	Pgp_Inhibitor	I	NS	A
	539	SPS 1779	2-[4-[2-[(2R)-2-(2-chlorophenyl)butanoyl]oxyethyl]piperazin-1-yl]ethyl (2S)-2-(2-chlorophenyl)butanoate	CC[C@H](C(=O)OCCN1CCN(CCOC(=O)[C@H](CC)c2ccccc2Cl)CC1)c3ccccc3Cl	Training	Pgp_Inhibitor	I	NS	A
	541	SPS 1835	2-[4-[2-[(2R)-2-(3,4-dimethoxyphenyl)butanoyl]oxyethyl]piperazin-1-yl]ethyl (2S)-2-(3,4-dimethoxyphenyl)butanoate	CC[C@H](C(=O)OCCN1CCN(CCOC(=O)[C@H](CC)c2ccc(OC)c(OC)c2)CC1)c3ccc(OC)c(OC)c3	Training	Pgp_Inhibitor	I	NS	A
	542	SPS 1838	2-[4-[2-[(2R)-2-phenylpentanoyl]oxyethyl]piperazin-1-yl]ethyl (2R)-2-phenylpentanoate	CCC[C@@H](C(=O)OCCN1CCN(CCOC(=O)[C@H](CCC)c2ccccc2)CC1)c3ccccc3	Training	Pgp_Inhibitor	I	NS	A
	544	SPS 1840	2-[methyl-[2-[methyl-[2-[(2R)-2-phenylbutanoyl]oxyethyl]amino]ethyl]amino]ethyl (2S)-2-phenylbutanoate	CC[C@H](C(=O)OCCN(C)CCN(C)CCOC(=O)[C@H](CC)c1ccccc1)c2ccccc2	Training	Pgp_Inhibitor	I	NS	A
	546	SPS 1843	2-[4-[2-[(2R)-2-phenoxybutanoyl]oxyethyl]piperazin-1-yl]ethyl (2R)-2-phenoxybutanoate	CC[C@@H](Oc1ccccc1)C(=O)OCCN2CCN(CCOC(=O)[C@@H](CC)Oc3ccccc3)CC2	Training	Pgp_Inhibitor	I	NS	A
	547	SPS 1844	(2S)-2-phenyl-N-[3-[4-[3-[[(2S)-2-phenylbutanoyl]amino]propyl]piperazin-1-yl]propyl]butanamide	CC[C@H](C(=O)NCCCN1CCN(CCCNC(=O)[C@@H](CC)c2ccccc2)CC1)c3ccccc3	Training	Pgp_Inhibitor	I	NS	A
	548	SPS 1845	2-[4-[2-(phenylcarbamoyloxy)ethyl]piperazin-1-yl]ethyl N-phenylcarbamate	O=C(Nc1ccccc1)OCCN2CCN(CCOC(=O)Nc3ccccc3)CC2	Training	Pgp_Inhibitor	I	NS	A
	549	SPS 1846	2-[ethyl-[2-[ethyl-[2-[(2S)-2-phenylbutanoyl]oxyethyl]amino]ethyl]amino]ethyl (2S)-2-phenylbutanoate	CC[C@H](C(=O)OCCN(CC)CCN(CC)CCOC(=O)[C@@H](CC)c1ccccc1)c2ccccc2	Training	Pgp_Inhibitor	I	NS	A
	550	SPS 1849	2-[4-[2-[(2R)-2-(3,4-dimethoxyphenyl)hexanoyl]oxyethyl]piperazin-1-yl]ethyl (2R)-2-(3,4-dimethoxyphenyl)hexanoate	CCCC[C@@H](C(=O)OCCN1CCN(CCOC(=O)[C@H](CCCC)c2ccc(OC)c(OC)c2)CC1)c3ccc(OC)c(OC)c3	Training	Pgp_Inhibitor	I	NS	A
	551	SPS 1850	2-[4-[2-[(2R)-2-(3,4-dimethoxyphenyl)pentanoyl]oxyethyl]piperazin-1-yl]ethyl (2R)-2-(3,4-dimethoxyphenyl)pentanoate	CCC[C@@H](C(=O)OCCN1CCN(CCOC(=O)[C@H](CCC)c2ccc(OC)c(OC)c2)CC1)c3ccc(OC)c(OC)c3	Training	Pgp_Inhibitor	I	NS	A
	552	SPS 1852	2-[4-[2-[(2R)-2-phenylbutanoyl]oxyethyl]-1,4-diazepan-1-yl]ethyl (2S)-2-phenylbutanoate	CC[C@H](C(=O)OCCN1CCCN(CCOC(=O)[C@H](CC)c2ccccc2)CC1)c3ccccc3	Training	Pgp_Inhibitor	I	NS	A
	556	Secoverine	1-cyclohexyl-4-[ethyl-[(2S)-1-(4-methoxyphenyl)propan-2-yl]amino]butan-1-one	CCN(CCCC(=O)C1CCCCC1)[C@@H](C)Cc2ccc(OC)cc2	Training	Pgp_Inhibitor	I	NS	A
	557	Selparazine	6-[(2S)-3-[4-(2-ethoxyphenyl)piperazin-1-yl]-2-hydroxypropoxy]-3,4-dihydro-1H-quinolin-2-one	CCOc1ccccc1N2CCN(C[C@H](O)COc3ccc4NC(=O)CCc4c3)CC2	Training	Pgp_Inhibitor	I	NS	A
	559	Sesquiterpene(1)	(1S,2R,4S,5R,6S,7S,9R,12R)-4,12-bis(acetyloxy)-6-[(acetyloxy)methyl]-5-(benzoyloxy)-2,10,10-trimethyl-8-oxo-11-oxatricyclo[7.2.1.0¹,⁶]dodecan-7-yl benzoate	C[C@@H]1C[C@H](OC(=O)C)[C@H](OC(=O)c2ccccc2)[C@@]3(COC(=O)C)[C@H](OC(=O)c4ccccc4)C(=O)[C@@H]5[C@@H](OC(=O)C)[C@]13OC5(C)C	Training	Pgp_Inhibitor	I	NS	A
	561	Sesquiterpene(12)	(1S,2R,4S,5R,6S,7S,8S,9R,12R)-4,5,12-tris(acetyloxy)-6-[(acetyloxy)methyl]-8-(benzoyloxy)-2,10,10-trimethyl-11-oxatricyclo[7.2.1.0¹,⁶]dodecan-7-yl benzoate	C[C@@H]1C[C@H](OC(=O)C)[C@H](OC(=O)C)[C@@]2(COC(=O)C)[C@H](OC(=O)c3ccccc3)[C@@H](OC(=O)c4ccccc4)[C@@H]5[C@@H](OC(=O)C)[C@]12OC5(C)C	Training	Pgp_Inhibitor	I	NS	A
	562	Sesquiterpene(13)	(1S,2S,4S,5R,6S,7S,8S,9R,12R)-4,12-bis(acetyloxy)-5,8-bis(benzoyloxy)-2-hydroxy-2,6,10,10-tetramethyl-11-oxatricyclo[7.2.1.0¹,⁶]dodecan-7-yl benzoate	CC(=O)O[C@H]1C[C@](C)(O)[C@]23OC(C)(C)[C@H]([C@H](OC(=O)c4ccccc4)[C@@H](OC(=O)c5ccccc5)[C@]2(C)[C@H]1OC(=O)c6ccccc6)[C@H]3OC(=O)C	Training	Pgp_Inhibitor	I	NS	A
	563	Sesquiterpene(14)	(1S,2S,4S,5R,6R,7S,8S,9R,12R)-12-(acetyloxy)-4,5-bis(benzoyloxy)-2,8-dihydroxy-2,6,10,10-tetramethyl-11-oxatricyclo[7.2.1.0¹,⁶]dodecan-7-yl benzoate	CC(=O)O[C@@H]1[C@H]2[C@H](O)[C@@H](OC(=O)c3ccccc3)[C@]4(C)[C@@H](OC(=O)c5ccccc5)[C@H](C[C@](C)(O)[C@@]14OC2(C)C)OC(=O)c6ccccc6	Training	Pgp_Inhibitor	I	NS	A
	565	Setastine	1-[2-[(1S)-1-(4-chlorophenyl)-1-phenylethoxy]ethyl]azepane	C[C@](OCCN1CCCCCC1)(c2ccccc2)c3ccc(Cl)cc3	Training	Pgp_Inhibitor	I	NS	A
	566	Silybin	(2R,3R)-3,5,7-trihydroxy-2-[(2R,3R)-3-(4-hydroxy-3-methoxyphenyl)-2-(hydroxymethyl)-2,3-dihydro-1,4-benzodioxin-6-yl]-2,3-dihydrochromen-4-one	COc1cc(ccc1O)[C@H]2Oc3cc(ccc3O[C@@H]2CO)[C@H]4Oc5cc(O)cc(O)c5C(=O)[C@@H]4O	Training	Pgp_Inhibitor	I	NS	A
	569	Solypertine	7-[2-[4-(2-methoxyphenyl)piperazin-1-yl]ethyl]-5H-[1,3]dioxolo[4,5-f]indole	COc1ccccc1N2CCN(CCc3c[nH]c4cc5OCOc5cc34)CC2	Training	Pgp_Inhibitor	I	NS	A
	570	Spiramide	(1R)-8-[3-(4-fluorophenoxy)propyl]-1-phenyl-1,3,8-triazaspiro[4.5]decan-4-one	Fc1ccc(OCCCN2CCC3(CC2)N(CNC3=O)c4ccccc4)cc1	Training	Pgp_Inhibitor	I	NS	A
	574	TMB8	8-(diethylamino)octyl 3,4,5-trimethoxybenzoate	CCN(CC)CCCCCCCCOC(=O)c1cc(OC)c(OC)c(OC)c1	Training	Pgp_Inhibitor	I	NS	A
	577	Tangeretin	5,6,7,8-tetramethoxy-2-(4-methoxyphenyl)chromen-4-one	COc1ccc(cc1)C2=CC(=O)c3c(OC)c(OC)c(OC)c(OC)c3O2	Training	Pgp_Inhibitor	I	NS	A
	578	Tefludazine	2-[4-[(1R,3R)-3-(4-fluorophenyl)-6-(trifluoromethyl)-2,3-dihydro-1H-inden-1-yl]piperazin-1-yl]ethanol	OCCN1CCN(CC1)[C@@H]2C[C@H](c3ccc(F)cc3)c4ccc(cc24)C(F)(F)F	Training	Pgp_Inhibitor	I	NS	A
	581	Terodiline	(2R)-N-tert-butyl-4,4-diphenylbutan-2-amine	C[C@H](CC(c1ccccc1)c2ccccc2)NC(C)(C)C	Training	Pgp_Inhibitor	I	NS	A
	582	Teroxalene	1-(3-chloro-4-methylphenyl)-4-[6-[4-(2-methylbutan-2-yl)phenoxy]hexyl]piperazine	CCC(C)(C)c1ccc(OCCCCCCN2CCN(CC2)c3ccc(C)c(Cl)c3)cc1	Training	Pgp_Inhibitor	I	NS	A
	583	Tetrahydroquinoline ID 3f	[(2S,3S,4S)-2-methyl-4-pyrrolidin-1-yl-1,2,3,4-tetrahydroquinolin-3-yl] 4-methylbenzoate	C[C@@H]1Nc2ccccc2[C@@H]([C@H]1OC(=O)c3ccc(C)cc3)N4CCCC4	Training	Pgp_Inhibitor	I	NS	A
	584	Tetrahydroquinoline ID 3g	[(2S,3S,4S)-4-[[(2R)-5-(diethylamino)pentan-2-yl]amino]-2-methyl-1,2,3,4-tetrahydroquinolin-3-yl] 4-methylbenzoate	CCN(CC)CCC[C@@H](C)N[C@@H]1[C@@H](OC(=O)c2ccc(C)cc2)[C@H](C)Nc3ccccc13	Training	Pgp_Inhibitor	I	NS	A
	585	Thalicarpine	(6aS)-9-[2-[[(1S)-6,7-dimethoxy-2-methyl-3,4-dihydro-1H-isoquinolin-1-yl]methyl]-4,5-dimethoxyphenoxy]-1,2,10-trimethoxy-6-methyl-5,6,6a,7-tetrahydro-4H-dibenzo[de,g]quinoline	COc1cc(C[C@@H]2N(C)CCc3cc(OC)c(OC)cc23)c(Oc4cc5C[C@@H]6N(C)CCc7cc(OC)c(OC)c(c67)c5cc4OC)cc1OC	Training	Pgp_Inhibitor	I	NS	A
	587	Tolyporphin A	[(2S,3R,5R,6R)-2-[(2S,10Z,12S,19Z)-12-[(2S,3R,5R,6R)-3-acetyloxy-5-hydroxy-6-methyloxan-2-yl]-2,8,12,17-tetramethyl-3,13-dioxo-22,24-dihydroporphyrin-2-yl]-5-hydroxy-6-methyloxan-3-yl] acetate	C[C@H]1O[C@H]([C@@H](C[C@H]1O)OC(=O)C)[C@]2(C)C3=N\C(=C/c4cc(C)c(\C=C\5/N=C(\C=C\6/N\C(=C/3)\C=C6C)C(=O)[C@]5(C)[C@@H]7O[C@H](C)[C@H](O)C[C@H]7OC(=O)C)[nH]4)\C2=O	Training	Pgp_Inhibitor	I	NS	A
	588	Toprilidine	1-(2-methylphenyl)-4-(3-pyridin-2-yloxypropyl)piperazine	Cc1ccccc1N2CCN(CCCOc3ccccn3)CC2	Training	Pgp_Inhibitor	I	NS	A
	590	Trazodone	2-[3-[4-(3-chlorophenyl)piperazin-1-yl]propyl]-[1,2,4]triazolo[4,3-a]pyridin-3-one	Clc1cccc(c1)N2CCN(CCCN3N=C4C=CC=CN4C3=O)CC2	Training	Pgp_Inhibitor	I	NS	A
	596	N,N'-Diallyl-6-(4-{[2-(3,5-dimethoxyphenyl)-2-(2-methylphenyl)ethyl]amino}-1-piperidinyl)-1,3,5-triazine-2,4-diamine	6-[4-[[(2S)-2-(3,5-dimethoxyphenyl)-2-(2-methylphenyl)ethyl]amino]piperidin-1-yl]-2-N,4-N-bis(prop-2-enyl)-1,3,5-triazine-2,4-diamine	COc1cc(OC)cc(c1)[C@H](CNC2CCN(CC2)c3nc(NCC=C)nc(NCC=C)n3)c4ccccc4C	Training	Pgp_Inhibitor	I	NS	A
	597	N,N'-Diallyl-6-(4-{[bis(4-fluorophenyl)methyl](ethyl)amino}-1-piperidinyl)-1,3,5-triazine-2,4-diamine	6-[4-[[(2S)-2-cyclohexyl-2-(4-fluorophenyl)ethyl]amino]piperidin-1-yl]-2-N,4-N-bis(prop-2-enyl)-1,3,5-triazine-2,4-diamine	Fc1ccc(cc1)[C@@H](CNC2CCN(CC2)c3nc(NCC=C)nc(NCC=C)n3)C4CCCCC4	Training	Pgp_Inhibitor	I	NS	A
	599	N,N'-Diallyl-6-{4-[(6,11-dihydrodibenzo[b,e]oxepin-11-ylmethyl)amino]-1-piperidinyl}-1,3,5-triazine-2,4-diamine	6-[4-[[(11R)-6,11-dihydrobenzo[c][1]benzoxepin-11-yl]methylamino]piperidin-1-yl]-2-N,4-N-bis(prop-2-enyl)-1,3,5-triazine-2,4-diamine	C=CCNc1nc(NCC=C)nc(n1)N2CCC(CC2)NC[C@@H]3c4ccccc4COc5ccccc35	Training	Pgp_Inhibitor	I	NS	A
	600	N,N'-Diallyl-6-(4-{[(3-chloro-6-methyl-5,5-dioxido-6,11-dihydrodibenzo[c,f][1,2]thiazepin-11-yl)methyl]amino}-1-piperidinyl)-1,3,5-triazine-2,4-diamine	6-[4-[[(11R)-3-chloro-6-methyl-5,5-dioxo-11H-benzo[c][1,2]benzothiazepin-11-yl]methylamino]piperidin-1-yl]-2-N,4-N-bis(prop-2-enyl)-1,3,5-triazine-2,4-diamine	CN1c2ccccc2[C@@H](CNC3CCN(CC3)c4nc(NCC=C)nc(NCC=C)n4)c5ccc(Cl)cc5S1(=O)=O	Training	Pgp_Inhibitor	I	NS	A
	601	N-Allyl-4-chloro-6-{4-[(10,11-dihydro-5H-dibenzo[a,d][7]annulen-5-ylmethyl)amino]-1-piperidinyl}-1,3,5-triazin-2-amine	4-chloro-6-[4-(6,11-dihydro-5H-dibenzo[1,2-a:2',1'-d][7]annulen-11-ylmethylamino)piperidin-1-yl]-N-prop-2-enyl-1,3,5-triazin-2-amine	Clc1nc(NCC=C)nc(n1)N2CCC(CC2)NCC3c4ccccc4CCc5ccccc35	Training	Pgp_Inhibitor	I	NS	A
	602	N-Allyl-4-{4-[(10,11-dihydro-5H-dibenzo[a,d][7]annulen-5-ylmethyl)amino]-1-piperidinyl}-6-methoxy-1,3,5-triazin-2-amine	4-[4-(6,11-dihydro-5H-dibenzo[1,2-a:2',1'-d][7]annulen-11-ylmethylamino)piperidin-1-yl]-6-methoxy-N-prop-2-enyl-1,3,5-triazin-2-amine	COc1nc(NCC=C)nc(n1)N2CCC(CC2)NCC3c4ccccc4CCc5ccccc35	Training	Pgp_Inhibitor	I	NS	A
	603	N,N'-Diallyl-6-(4-{[(2-methoxy-10,11-dihydro-5H-dibenzo[a,d][7]annulen-5-yl)methyl]amino}-1-piperidinyl)-1,3,5-triazine-2,4-diamine	6-[4-[[(11S)-3-methoxy-6,11-dihydro-5H-dibenzo[1,2-a:2',1'-e][7]annulen-11-yl]methylamino]piperidin-1-yl]-2-N,4-N-bis(prop-2-enyl)-1,3,5-triazine-2,4-diamine	COc1ccc2[C@@H](CNC3CCN(CC3)c4nc(NCC=C)nc(NCC=C)n4)c5ccccc5CCc2c1	Training	Pgp_Inhibitor	I	NS	A
	604	N2,N4-Diallyl-N6-{4-[bis(4-fluorophenyl)methyl]-1-piperazinyl}-1,3,5-triazine-2,4,6-triamine	2-N-[4-[bis(4-fluorophenyl)methyl]piperazin-1-yl]-4-N,6-N-bis(prop-2-enyl)-1,3,5-triazine-2,4,6-triamine	Fc1ccc(cc1)C(N2CCN(CC2)Nc3nc(NCC=C)nc(NCC=C)n3)c4ccc(F)cc4	Training	Pgp_Inhibitor	I	NS	A
	605	N-{4-[4,6-Bis(allylamino)-1,3,5-triazin-2-yl]-1-piperazinyl}-10,11-dihydro-5H-dibenzo[a,d][7]annulene-5-carboxamide	N-[4-[4,6-bis(prop-2-enylamino)-1,3,5-triazin-2-yl]piperazin-1-yl]-6,11-dihydro-5H-dibenzo[1,2-a:2',1'-d][7]annulene-11-carboxamide	C=CCNc1nc(NCC=C)nc(n1)N2CCN(CC2)NC(=O)C3c4ccccc4CCc5ccccc35	Training	Pgp_Inhibitor	I	NS	A
	609	Triparanol	(1R)-2-(4-chlorophenyl)-1-[4-[2-(diethylamino)ethoxy]phenyl]-1-(4-methylphenyl)ethanol	CCN(CC)CCOc1ccc(cc1)[C@@](O)(Cc2ccc(Cl)cc2)c3ccc(C)cc3	Training	Pgp_Inhibitor	I	NS	A
	610	Tropirine	(11R)-11-[[(1R,5S)-8-methyl-8-azabicyclo[3.2.1]octan-3-yl]oxy]-11H-benzo[1,2]cyclohepta[2,4-b]pyridine	CN1[C@@H]2CC[C@H]1CC(C2)O[C@@H]3c4ccccc4C=Cc5ncccc35	Training	Pgp_Inhibitor	I	NS	A
	611	U10520A	N,N-diethyl-2-[4-(6-methoxy-2-phenyl-3,4-dihydronaphthalen-1-yl)phenoxy]ethanamine	CCN(CC)CCOc1ccc(cc1)C2=C(CCc3cc(OC)ccc23)c4ccccc4	Training	Pgp_Inhibitor	I	NS	A
	612	U18666A	(3S,8R,9R,10R,13S,14S)-3-[2-(diethylamino)ethoxy]-10,13-dimethyl-1,2,3,4,7,8,9,11,12,14,15,16-dodecahydrocyclopenta[a]phenanthren-17-one	CCN(CC)CCO[C@H]1CC[C@]2(C)[C@@H]3CC[C@@]4(C)[C@@H](CCC4=O)[C@@H]3CC=C2C1	Training	Pgp_Inhibitor	I	NS	A
	614	UCB-26359	2-[2-[4-[(4-methoxyphenyl)-phenylmethylidene]piperidin-1-yl]ethoxy]acetamide	COc1ccc(cc1)C(=C2CCN(CCOCC(=O)N)CC2)c3ccccc3	Training	Pgp_Inhibitor	I	NS	A
	615	UCB-L172	2-[2-[4-[(R)-(4-chlorophenyl)-phenylmethyl]piperazin-1-yl]ethoxy]acetamide	NC(=O)COCCN1CCN(CC1)[C@H](c2ccccc2)c3ccc(Cl)cc3	Training	Pgp_Inhibitor	I	NS	A
	620	Verapamil analogue(2)	(2S)-5-(benzhydrylamino)-2-(3,4-dimethoxyphenyl)-2-propan-2-ylpentanenitrile	COc1ccc(cc1OC)[C@@](CCCNC(c2ccccc2)c3ccccc3)(C#N)C(C)C	Training	Pgp_Inhibitor	I	NS	A
	621	Verapamil analogue(25)	(2S)-2-(3,4-dimethoxyphenyl)-6-(2,2-diphenylethylamino)-2-propan-2-ylhex-4-ynenitrile	COc1ccc(cc1OC)[C@@](CC#CCNCC(c2ccccc2)c3ccccc3)(C#N)C(C)C	Training	Pgp_Inhibitor	I	NS	A
	622	Verapamil analogue(29)	(2S)-6-[[1-[4,6-bis(prop-2-enylamino)-1,3,5-triazin-2-yl]piperidin-4-yl]amino]-2-(3,4-dimethoxyphenyl)-2-propan-2-ylhex-4-ynenitrile	COc1ccc(cc1OC)[C@@](CC#CCNC2CCN(CC2)c3nc(NCC=C)nc(NCC=C)n3)(C#N)C(C)C	Training	Pgp_Inhibitor	I	NS	A
	624	Verapamil analogue(5)	(2R)-2-(3,4-dimethoxyphenyl)-5-(9H-fluoren-9-ylamino)-2-propan-2-ylpentanenitrile	COc1ccc(cc1OC)[C@](CCCNC2c3ccccc3c4ccccc24)(C#N)C(C)C	Training	Pgp_Inhibitor	I	NS	A
	625	Vetrabutine	(1S)-1-(3,4-dimethoxyphenyl)-N,N-dimethyl-4-phenylbutan-1-amine	COc1ccc(cc1OC)[C@H](CCCc2ccccc2)N(C)C	Training	Pgp_Inhibitor	NI	NS	NA
	628	W8-032	(3R,6S,9S,12S,15S,18R,21S,24S,30R,33S)-3-[(2S)-butan-2-yl]-30-[(1S)-1-hydroxyethyl]-33-[(E,1R,2R)-1-hydroxy-2-methylhex-4-enyl]-1,4,7,10,12,15,19,25,28-nonamethyl-6,9,18,24-tetrakis(2-methylpropyl)-21-propan-2-yl-1,4,7,10,13,16,19,22,25,28,31-undecazacyclotritriacontane-2,5,8,11,14,17,20,23,26,29,32-undecone	CC[C@H](C)[C@H]1N(C)C(=O)[C@H](CC(C)C)N(C)C(=O)[C@H](CC(C)C)N(C)C(=O)[C@H](C)NC(=O)[C@H](C)NC(=O)[C@@H](CC(C)C)N(C)C(=O)[C@@H](NC(=O)[C@H](CC(C)C)N(C)C(=O)CN(C)C(=O)[C@H](NC(=O)[C@H]([C@H](O)[C@H](C)C\C=C\C)N(C)C1=O)[C@H](C)O)C(C)C	Training	Pgp_Inhibitor	I	NS	A
	632	Zolpidem	N,N-dimethyl-2-[6-methyl-2-(4-methylphenyl)imidazo[1,2-a]pyridin-3-yl]acetamide	CN(C)C(=O)Cc1c(nc2ccc(C)cn12)c3ccc(C)cc3	Training	Pgp_Inhibitor	I	NS	A
	634	MA 1586	5,5-diphenyl-3-[3-(4-phenylpiperazin-1-yl)propyl]imidazolidine-2,4-dione	O=C1NC(C(=O)N1CCCN2CCN(CC2)c3ccccc3)(c4ccccc4)c5ccccc5	Training	Pgp_Inhibitor	I	NS	A
	635	MA 1509	(2R)-2-methyl-5,5-diphenyl-3-[3-(4-phenylpiperazin-1-yl)propyl]imidazolidin-4-one	C[C@@H]1NC(C(=O)N1CCCN2CCN(CC2)c3ccccc3)(c4ccccc4)c5ccccc5	Training	Pgp_Inhibitor	I	NS	A
	636	Revenast	1,5-diphenyl-2-[3-(4-pyridin-2-ylpiperazin-1-yl)propyl]pyrazol-3-one	O=C1C=C(N(N1CCCN2CCN(CC2)c3ccccn3)c4ccccc4)c5ccccc5	Training	Pgp_Inhibitor	I	NS	A
	637	5-N-acetyl-8-demethylardeemin	(1R,15R,23S)-16-acetyl-23-(2-methylbut-3-en-2-yl)-3,11,14,16-tetraazahexacyclo[12.10.0.0²,¹¹.0⁴,⁹.0¹⁵,²³.0¹⁷,²²]tetracosa-2,4(9),5,7,17(22),18,20-heptaene-10,13-dione	CC(=O)N1[C@H]2N3[C@H](C[C@@]2(c4ccccc14)C(C)(C)C=C)C5=Nc6ccccc6C(=O)N5CC3=O	Training	Pgp_Inhibitor	I	NS	A
	639	GW 420867	(3S)-3-ethyl-4-(3-methylbutanoyl)-1,3-dihydroquinoxalin-2-one	CC[C@@H]1N(C(=O)CC(C)C)c2ccccc2NC1=O	Training	Pgp_Inhibitor	I	NS	A
	641	Purine analog ID 17	(11R)-11-[[[1-[9-prop-2-enyl-6-(prop-2-enylamino)purin-2-yl]piperidin-4-yl]amino]methyl]-5,11-dihydrobenzo[c][1]benzazepin-6-one	C=CCNc1nc(nc2c1ncn2CC=C)N3CCC(CC3)NC[C@H]4c5ccccc5NC(=O)c6ccccc46	Training	Pgp_Inhibitor	I	NS	A
	642	NSC 344003	1,5-bis[3-(2-hydroxyethylamino)propylamino]anthracene-9,10-dione	OCCNCCCNc1cccc2C(=O)c3c(NCCCNCCO)cccc3C(=O)c12	Training	Pgp_Inhibitor	I	NS	A
	645	Drobuline	(2R)-4,4-diphenyl-1-(propan-2-ylamino)butan-2-ol	CC(C)NC[C@H](O)CC(c1ccccc1)c2ccccc2	Training	Pgp_Inhibitor	I	NS	A
	647	Diphenidol	1,1-diphenyl-4-piperidin-1-ylbutan-1-ol	OC(CCCN1CCCCC1)(c2ccccc2)c3ccccc3	Training	Pgp_Inhibitor	I	NS	A
	648	RA-171	(2S)-1-[2-hydroxyethyl-[2-[2-hydroxyethyl-[(2R)-2-hydroxypropyl]amino]-4,8-di(piperidin-1-yl)pyrimido[5,4-d]pyrimidin-6-yl]amino]propan-2-ol	C[C@H](O)CN(CCO)c1nc(N2CCCCC2)c3nc(nc(N4CCCCC4)c3n1)N(CCO)C[C@@H](C)O	Training	Pgp_Inhibitor	NI	NS	NA
	651	[(2S,3S,4S)-3-Hydroxy-2-methyl-4-(1-pyrrolidinyl)-3,4-dihydro-1(2H)-quinolinyl](4-methylphenyl)methanone	[(2S,3S,4S)-3-hydroxy-2-methyl-4-pyrrolidin-1-yl-3,4-dihydro-2H-quinolin-1-yl]-(4-methylphenyl)methanone	C[C@H]1[C@H](O)[C@@H](N2CCCC2)c3ccccc3N1C(=O)c4ccc(C)cc4	Training	Pgp_Inhibitor	I	NS	A
	652	[(2S,3S,4S)-4-(4-Benzyl-1-piperazinyl)-3-hydroxy-2-methyl-3,4-dihydro-1(2H)-quinolinyl](4-methylphenyl)methanone	[(2S,3S,4S)-4-(4-benzylpiperazin-1-yl)-3-hydroxy-2-methyl-3,4-dihydro-2H-quinolin-1-yl]-(4-methylphenyl)methanone	C[C@H]1[C@H](O)[C@@H](N2CCN(Cc3ccccc3)CC2)c4ccccc4N1C(=O)c5ccc(C)cc5	Training	Pgp_Inhibitor	I	NS	A
	654	[(2S,3R,4S)-4-(Benzylamino)-3-hydroxy-2-methyl-3,4-dihydro-1(2H)-quinolinyl](4-methylphenyl)methanone	[(2S,3R,4S)-4-(benzylamino)-3-hydroxy-2-methyl-3,4-dihydro-2H-quinolin-1-yl]-(4-methylphenyl)methanone	C[C@H]1[C@H](O)[C@@H](NCc2ccccc2)c3ccccc3N1C(=O)c4ccc(C)cc4	Training	Pgp_Inhibitor	I	NS	A
	657	Androsterone	(3R,5S,8S,9S,10S,13R,14S)-3-hydroxy-10,13-dimethyl-1,2,3,4,5,6,7,8,9,11,12,14,15,16-tetradecahydrocyclopenta[a]phenanthren-17-one	C[C@]12CC[C@@H](O)C[C@@H]1CC[C@H]3[C@@H]2CC[C@]4(C)[C@H]3CCC4=O	Training	Pgp_Inhibitor	NI	S	A
	658	RA-24	2-[[2-[bis(2-hydroxyethyl)amino]-4,8-dipyrrolidin-1-ylpyrimido[5,4-d]pyrimidin-6-yl]-(2-hydroxyethyl)amino]ethanol	OCCN(CCO)c1nc(N2CCCC2)c3nc(nc(N4CCCC4)c3n1)N(CCO)CCO	Training	Pgp_Inhibitor	NI	NS	A
	660	RA-134	2-[2-hydroxyethyl-[4,6,8-tri(piperidin-1-yl)pyrimido[5,4-d]pyrimidin-2-yl]amino]ethanol	OCCN(CCO)c1nc(N2CCCCC2)c3nc(nc(N4CCCCC4)c3n1)N5CCCCC5	Training	Pgp_Inhibitor	I	NS	A
	661	RA-168	2-[2-hydroxyethyl-[6-(4-methylpiperazin-1-yl)-4,8-di(piperidin-1-yl)pyrimido[5,4-d]pyrimidin-2-yl]amino]ethanol	CN1CCN(CC1)c2nc(N3CCCCC3)c4nc(nc(N5CCCCC5)c4n2)N(CCO)CCO	Training	Pgp_Inhibitor	I	NS	A
	662	RA-19	2-[[4,8-di(piperidin-1-yl)pyrimido[5,4-d]pyrimidin-2-yl]-(2-hydroxyethyl)amino]ethanol	OCCN(CCO)c1nc(N2CCCCC2)c3ncnc(N4CCCCC4)c3n1	Training	Pgp_Inhibitor	I	NS	A
	663	RA-178	2-[[2-[bis(2-hydroxyethyl)amino]-4,8-bis(3,4-dihydro-2H-quinolin-1-yl)pyrimido[5,4-d]pyrimidin-6-yl]-(2-hydroxyethyl)amino]ethanol	OCCN(CCO)c1nc(N2CCCc3ccccc23)c4nc(nc(N5CCCc6ccccc56)c4n1)N(CCO)CCO	Training	Pgp_Inhibitor	I	NS	A
	664	RA-14	2-[[8-[bis(2-hydroxyethyl)amino]-2,6-di(piperidin-1-yl)pyrimido[5,4-d]pyrimidin-4-yl]-(2-hydroxyethyl)amino]ethanol	OCCN(CCO)c1nc(nc2c(nc(nc12)N3CCCCC3)N(CCO)CCO)N4CCCCC4	Training	Pgp_Inhibitor	NI	NS	A
	665	RE-38	2-[2-hydroxyethyl-[6-phenyl-2,7-di(piperidin-1-yl)pteridin-4-yl]amino]ethanol	OCCN(CCO)c1nc(nc2nc(N3CCCCC3)c(nc12)c4ccccc4)N5CCCCC5	Training	Pgp_Inhibitor	I	NS	A
	666	Procyclidine	(1S)-1-cyclohexyl-1-phenyl-3-pyrrolidin-1-ylpropan-1-ol	O[C@@](CCN1CCCC1)(C2CCCCC2)c3ccccc3	Training	Pgp_Inhibitor	NI	NS	NA
	670	Tolnapersine	(6S)-6-[4-(2-methylphenyl)piperazin-1-yl]-5,6,7,8-tetrahydronaphthalen-2-ol	Cc1ccccc1N2CCN(CC2)[C@H]3CCc4cc(O)ccc4C3	Training	Pgp_Inhibitor	I	NS	A
	671	Pentazocine	(1R,9R,13S)-1,13-dimethyl-10-(3-methylbut-2-en-1-yl)-10-azatricyclo[7.3.1.0²,⁷]trideca-2(7),3,5-trien-4-ol	C[C@@H]1[C@H]2Cc3ccc(O)cc3[C@]1(C)CCN2CC=C(C)C	Training	Pgp_Inhibitor	I	NS	A
	674	PAK-1	2-[benzyl(methyl)amino]ethyl (4R)-5-[dimethylamino(ethoxy)phosphoryl]-2,6-dimethyl-4-(3-nitrophenyl)-1,4-dihydropyridine-3-carboxylate	CCO[P@](=O)(N(C)C)C1=C(C)NC(=C([C@H]1c2cccc(c2)[N+](=O)[O-])C(=O)OCCN(C)Cc3ccccc3)C	Training	Pgp_Inhibitor	I	NS	A
	675	Efonidipine	2-(N-benzylanilino)ethyl (4R)-5-(5,5-dimethyl-2-oxo-1,3,2$l^{5}-dioxaphosphinan-2-yl)-2,6-dimethyl-4-(3-nitrophenyl)-1,4-dihydropyridine-3-carboxylate	CC1=C([C@H](C(=C(C)N1)P2(=O)OCC(C)(C)CO2)c3cccc(c3)[N+](=O)[O-])C(=O)OCCN(Cc4ccccc4)c5ccccc5	Training	Pgp_Inhibitor	I	NS	A
	676	PAK-200	(2S,3S,4R)-2-(N-benzylanilino)-5-(5,5-dimethyl-2-oxo-1,3,2$l^{5}-dioxaphosphinan-2-yl)-4-(2-ethyl-3-nitrophenyl)-2,6-dimethyl-1-(2-morpholin-4-ylethyl)-3,4-dihydropyridine-3-carboxylic acid	CCc1c(cccc1[N+](=O)[O-])[C@H]2[C@H](C(=O)O)[C@@](C)(N(Cc3ccccc3)c4ccccc4)N(CCN5CCOCC5)C(=C2P6(=O)OCC(C)(C)CO6)C	Training	Pgp_Inhibitor	I	NS	A
	680	Delavirdine	N-[2-[4-[4-(propan-2-ylamino)pyridin-2-yl]piperazine-1-carbonyl]-1H-indol-5-yl]methanesulfonamide	CC(C)Nc1ccnc(c1)N2CCN(CC2)C(=O)c3cc4cc(NS(=O)(=O)C)ccc4[nH]3	Training	Pgp_Inhibitor	I	NS	A
	682	Omeprazole	5-methoxy-2-[(S)-(4-methoxy-3,5-dimethylpyridin-2-yl)methylsulfinyl]-1H-benzimidazole	COc1ccc2[nH]c(nc2c1)[S@@](=O)Cc3ncc(C)c(OC)c3C	Training	Pgp_Inhibitor	I	NS	A
	684	MDR reversal agent 37b	2-[(7S)-7-[3-[2-(1H-imidazol-5-yl)ethoxy]-4-methoxyphenyl]-7-(4-methylphenyl)sulfanylheptyl]-6,7-dimethoxy-3,4-dihydro-1H-isoquinoline	COc1ccc(cc1OCCc2cnc[nH]2)[C@H](CCCCCCN3CCc4cc(OC)c(OC)cc4C3)Sc5ccc(C)cc5	Training	Pgp_Inhibitor	I	NS	A
	685	MDR reversal agent 35a	2-[(6R)-6-cyclohexylsulfanyl-6-(3,4-dimethoxyphenyl)hexyl]-6,7-dimethoxy-3,4-dihydro-1H-isoquinoline	COc1ccc(cc1OC)[C@@H](CCCCCN2CCc3cc(OC)c(OC)cc3C2)SC4CCCCC4	Training	Pgp_Inhibitor	I	NS	A
	686	MDR reversal agent 35d	2-[(6R)-6-(3,4-dimethoxyphenyl)-6-pentylsulfanylhexyl]-6,7-dimethoxy-3,4-dihydro-1H-isoquinoline	CCCCCS[C@H](CCCCCN1CCc2cc(OC)c(OC)cc2C1)c3ccc(OC)c(OC)c3	Training	Pgp_Inhibitor	I	NS	A
	687	MDR reversal agent 15o	2-[(6S)-6-(3,4-dimethoxyphenyl)-6-(4-methylphenyl)sulfanylhexyl]-6,7-dimethoxy-3,4-dihydro-1H-isoquinoline	COc1ccc(cc1OC)[C@H](CCCCCN2CCc3cc(OC)c(OC)cc3C2)Sc4ccc(C)cc4	Training	Pgp_Inhibitor	I	NS	A
	690	GGCME	methyl (2R)-2-amino-3-[(2E,6E,10E)-3,7,11,15-tetramethylhexadeca-2,6,10,14-tetraenyl]sulfanylpropanoate	COC(=O)[C@@H](N)CSC\C=C(/C)\CC\C=C(/C)\CC\C=C(/C)\CCC=C(C)C	Training	Pgp_Inhibitor	I	NS	A
	692	Farnesyl analog AFCMA	(2R)-2-acetamido-N-methyl-3-[(2E,6E)-3,7,11-trimethyldodeca-2,6,10-trienyl]sulfanylpropanamide	CNC(=O)[C@H](CSC\C=C(/C)\CC\C=C(/C)\CCC=C(C)C)NC(=O)C	Training	Pgp_Inhibitor	I	NS	A
	694	Nelfinavir	(3S,4aR,8aR)-N-tert-butyl-2-[(2R,3R)-2-hydroxy-3-[(3-hydroxy-2-methylbenzoyl)amino]-4-phenylsulfanylbutyl]-3,4,4a,5,6,7,8,8a-octahydro-1H-isoquinoline-3-carboxamide	Cc1c(O)cccc1C(=O)N[C@@H](CSc2ccccc2)[C@H](O)CN3C[C@@H]4CCCC[C@@H]4C[C@H]3C(=O)NC(C)(C)C	Training	Pgp_Inhibitor	NI	S	A
	695	Tioperidone	3-[4-[4-(2-propylsulfanylphenyl)piperazin-1-yl]butyl]-1H-quinazoline-2,4-dione	CCCSc1ccccc1N2CCN(CCCCN3C(=O)Nc4ccccc4C3=O)CC2	Training	Pgp_Inhibitor	I	NS	A
	696	Acridone-4-carboxamide 53	N-[4-[3-[(3,4-dimethoxyphenyl)methyl-methylamino]propylsulfanyl]phenyl]-9-oxo-10H-acridine-4-carboxamide	COc1ccc(CN(C)CCCSc2ccc(NC(=O)c3cccc4C(=O)c5ccccc5Nc34)cc2)cc1OC	Training	Pgp_Inhibitor	I	NS	A
	697	RXRE-63	6-benzylsulfanyl-4-N,4-N,7-N,7-N-tetramethyl-2-piperazin-1-ylpteridine-4,7-diamine	CN(C)c1nc2nc(nc(N(C)C)c2nc1SCc3ccccc3)N4CCNCC4	Training	Pgp_Inhibitor	I	NS	A
	698	RXRA-69	4-(8-benzylsulfanyl-2-piperazin-1-ylpyrimido[5,4-d]pyrimidin-4-yl)morpholine	C(Sc1ncnc2c(nc(nc12)N3CCNCC3)N4CCOCC4)c5ccccc5	Training	Pgp_Inhibitor	I	NS	A
	700	MDR reversal agent 15m	(2R)-8-(6,7-dimethoxy-3,4-dihydro-1H-isoquinolin-2-yl)-2-(3,4-dimethoxyphenyl)-2-(4-methylphenyl)sulfanyloctanenitrile	COc1ccc(cc1OC)[C@@](CCCCCCN2CCc3cc(OC)c(OC)cc3C2)(Sc4ccc(C)cc4)C#N	Training	Pgp_Inhibitor	I	NS	A
	701	MDR reversal agent 15u	(2R)-2-cyclohexylsulfanyl-7-(6,7-dimethoxy-3,4-dihydro-1H-isoquinolin-2-yl)-2-(3,4-dimethoxyphenyl)heptanenitrile	COc1ccc(cc1OC)[C@@](CCCCCN2CCc3cc(OC)c(OC)cc3C2)(SC4CCCCC4)C#N	Training	Pgp_Inhibitor	I	NS	A
	703	MDR reversal agent 28c	(2R)-2-cyclohexylsulfanyl-7-(5,6-dimethoxy-1,3-dihydroisoindol-2-yl)-2-(3,4-dimethoxyphenyl)heptanenitrile	COc1ccc(cc1OC)[C@@](CCCCCN2Cc3cc(OC)c(OC)cc3C2)(SC4CCCCC4)C#N	Training	Pgp_Inhibitor	I	NS	A
	704	MDR reversal agent 28a	(2R)-7-(5,6-dimethoxy-1,3-dihydroisoindol-2-yl)-2-(3,4-dimethoxyphenyl)-2-(4-methylphenyl)sulfanylheptanenitrile	COc1ccc(cc1OC)[C@@](CCCCCN2Cc3cc(OC)c(OC)cc3C2)(Sc4ccc(C)cc4)C#N	Training	Pgp_Inhibitor	I	NS	A
	707	Ro11-2933	N-[2-(3,4-dimethoxyphenyl)ethyl]-N-methyl-3-(2-naphthalen-2-yl-1,3-dithian-2-yl)propan-1-amine	COc1ccc(CCN(C)CCCC2(SCCCS2)c3ccc4ccccc4c3)cc1OC	Training	Pgp_Inhibitor	I	NS	A
	709	NSC 303594	2-[(2-methoxyphenothiazine-10-carbonyl)-[2-(phenylcarbamoyloxy)ethyl]amino]ethyl N-phenylcarbamate	COc1ccc2Sc3ccccc3N(C(=O)N(CCOC(=O)Nc4ccccc4)CCOC(=O)Nc5ccccc5)c2c1	Training	Pgp_Inhibitor	I	NS	A
	712	Perimetazine	1-[(2S)-3-(2-methoxyphenothiazin-10-yl)-2-methylpropyl]piperidin-4-ol	COc1ccc2Sc3ccccc3N(C[C@@H](C)CN4CCC(O)CC4)c2c1	Training	Pgp_Inhibitor	I	NS	A
	713	Dixyrazine	2-[2-[4-[(2S)-2-methyl-3-phenothiazin-10-ylpropyl]piperazin-1-yl]ethoxy]ethanol	C[C@@H](CN1CCN(CCOCCO)CC1)CN2c3ccccc3Sc4ccccc24	Training	Pgp_Inhibitor	I	NS	A
	714	Isopromethazine	1-[10-[(2R)-2-(dimethylamino)propyl]phenothiazin-2-yl]ethanone	C[C@H](CN1c2ccccc2Sc3ccc(cc13)C(=O)C)N(C)C	Training	Pgp_Inhibitor	I	NS	A
	715	Promethazine	(2R)-N,N-dimethyl-1-phenothiazin-10-ylpropan-2-amine	C[C@H](CN1c2ccccc2Sc3ccccc13)N(C)C	Training	Pgp_Inhibitor	I	NS	A
	717	Sulforidazine	10-[2-[(2S)-1-methylpiperidin-2-yl]ethyl]-2-methylsulfonylphenothiazine	CN1CCCC[C@H]1CCN2c3ccccc3Sc4ccc(cc24)S(=O)(=O)C	Training	Pgp_Inhibitor	I	NS	A
	720	Acepromazine	1-[10-[3-(dimethylamino)propyl]phenothiazin-2-yl]ethanone	CN(C)CCCN1c2ccccc2Sc3ccc(cc13)C(=O)C	Training	Pgp_Inhibitor	I	NS	A
	722	AHR 06601	1-[10-[3-[4-(4-fluorobenzoyl)piperidin-1-yl]propyl]phenothiazin-2-yl]ethanone	CC(=O)c1ccc2Sc3ccccc3N(CCCN4CCC(CC4)C(=O)c5ccc(F)cc5)c2c1	Training	Pgp_Inhibitor	I	NS	A
	723	Duoperone	(4-fluorophenyl)-[1-[3-[2-(trifluoromethyl)phenothiazin-10-yl]propyl]piperidin-4-yl]methanone	Fc1ccc(cc1)C(=O)C2CCN(CCCN3c4ccccc4Sc5ccc(cc35)C(F)(F)F)CC2	Training	Pgp_Inhibitor	I	NS	A
	725	Thioproperazine	N,N-dimethyl-10-[3-(4-methylpiperazin-1-yl)propyl]phenothiazine-2-sulfonamide	CN(C)S(=O)(=O)c1ccc2Sc3ccccc3N(CCCN4CCN(C)CC4)c2c1	Training	Pgp_Inhibitor	NI	NS	NA
	726	Thiethylperazine	2-ethylsulfanyl-10-[3-(4-methylpiperazin-1-yl)propyl]phenothiazine	CCSc1ccc2Sc3ccccc3N(CCCN4CCN(C)CC4)c2c1	Training	Pgp_Inhibitor	I	NS	A
	729	Cyclophenazine	10-[3-(4-cyclopropylpiperazin-1-yl)propyl]-2-(trifluoromethyl)phenothiazine	FC(F)(F)c1ccc2Sc3ccccc3N(CCCN4CCN(CC4)C5CC5)c2c1	Training	Pgp_Inhibitor	I	NS	A
	731	Carphenazine	1-[10-[3-[4-(2-hydroxyethyl)piperazin-1-yl]propyl]phenothiazin-2-yl]propan-1-one	CCC(=O)c1ccc2Sc3ccccc3N(CCCN4CCN(CCO)CC4)c2c1	Training	Pgp_Inhibitor	I	NS	A
	733	Pyrathiazine	10-(2-pyrrolidin-1-ylethyl)phenothiazine	C(CN1c2ccccc2Sc3ccccc13)N4CCCC4	Training	Pgp_Inhibitor	I	NS	A
	734	Acridone-4-carboxamide 31	N-[4-[2-[2-(3,4-dimethoxyphenyl)ethyl-methylamino]ethoxy]phenyl]-10H-phenothiazine-1-carboxamide	COc1ccc(CCN(C)CCOc2ccc(NC(=O)c3cccc4Sc5ccccc5Nc34)cc2)cc1OC	Training	Pgp_Inhibitor	I	NS	A
	736	Citatepine	18-methyl-8-thia-18-azatetracyclo[13.5.0.0²,⁷.0⁹,¹⁴]icosa-1(15),2(7),3,5,9(14),10,12-heptaene-4-carbonitrile	CN1CCC2=C(CC1)c3cc(ccc3Sc4ccccc24)C#N	Training	Pgp_Inhibitor	I	NS	A
	738	Metiapine	8-methyl-6-(4-methylpiperazin-1-yl)benzo[b][1,4]benzothiazepine	CN1CCN(CC1)C2=Nc3ccccc3Sc4ccc(C)cc24	Training	Pgp_Inhibitor	I	NS	A
	739	Pimethixene	1-methyl-4-thioxanthen-9-ylidenepiperidine	CN1CCC(=C2c3ccccc3Sc4ccccc24)CC1	Training	Pgp_Inhibitor	I	NS	A
	740	Acridone-4-carboxamide 24	N-[4-[2-[2-(3,4-dimethoxyphenyl)ethyl-methylamino]ethoxy]phenyl]-9-oxothioxanthene-4-carboxamide	COc1ccc(CCN(C)CCOc2ccc(NC(=O)c3cccc4C(=O)c5ccccc5Sc34)cc2)cc1OC	Training	Pgp_Inhibitor	I	NS	A
	743	NSC 676600	[(2R,3R,4S,5R,6R)-3,4,5-triacetyloxy-6-[(3S,4S)-3-cyano-4,6-diphenyl-2-sulfanylidene-3,4-dihydropyridin-1-yl]oxan-2-yl]methyl acetate	CC(=O)OC[C@H]1O[C@H]([C@H](OC(=O)C)[C@@H](OC(=O)C)[C@@H]1OC(=O)C)N2C(=S)[C@H](C#N)[C@H](C=C2c3ccccc3)c4ccccc4	Training	Pgp_Inhibitor	I	NS	A
	747	Parathion-methyl	dimethoxy-(4-nitrophenoxy)-sulfanylidene-$l^{5}-phosphane	COP(=S)(OC)Oc1ccc(cc1)[N+](=O)[O-]	Training	Pgp_Inhibitor	I	NS	A
	748	2-Chloroimipramine	dimethyl(3-{5λ²-chlora-2-azatricyclo[9.4.0.0³,⁸]pentadeca-1(11),3(8),6,12,14-pentaen-2-yl}propyl)amine	CN(C)CCCN1C2=C(CCc3ccccc13)C=C[Cl+]C2	Training	Pgp_Inhibitor	I	NS	A
	749	Azipramine	({1-azatetracyclo[8.6.1.0²,⁷.0¹⁴,¹⁷]heptadeca-2(7),3,5,10(17),11,13,15-heptaen-15-yl}methyl)(benzyl)methylamine	CN(Cc1ccccc1)Cc2cn3c4ccccc4CCc5cccc2c35	Training	Pgp_Inhibitor	I	NS	A
	750	Purine analog ID 28	6-[4-(6,11-dihydro-5H-dibenzo[1,2-a:2',1'-d][7]annulen-11-ylmethylamino)piperidin-1-yl]-N,9-bis(prop-2-enyl)purin-2-amine	C=CCNc1nc(N2CCC(CC2)NCC3c4ccccc4CCc5ccccc35)c6ncn(CC=C)c6n1	Training	Pgp_Inhibitor	I	NS	A
	753	Purine analog ID 3	2-[4-(6,11-dihydro-5H-dibenzo[1,2-a:2',1'-d][7]annulen-11-ylmethylamino)piperidin-1-yl]-N,9-bis(prop-2-enyl)purin-6-amine	C=CCNc1nc(nc2c1ncn2CC=C)N3CCC(CC3)NCC4c5ccccc5CCc6ccccc46	Training	Pgp_Inhibitor	I	NS	A
	755	Purine analog ID 7	2-[4-(naphthalen-1-ylmethylamino)piperidin-1-yl]-N,9-bis(prop-2-enyl)purin-6-amine	C=CCNc1nc(nc2c1ncn2CC=C)N3CCC(CC3)NCc4cccc5ccccc45	Training	Pgp_Inhibitor	I	NS	A
	756	Purine analog ID 26	2-[4-(6,11-dihydro-5H-dibenzo[1,2-a:2',1'-d][7]annulen-11-ylmethylamino)piperidin-1-yl]-N,9-dipropylpurin-6-amine	CCCNc1nc(nc2c1ncn2CCC)N3CCC(CC3)NCC4c5ccccc5CCc6ccccc46	Training	Pgp_Inhibitor	I	NS	A
	758	Triazine derivative ID 40	6-[4-(6,11-dihydro-5H-dibenzo[1,2-a:2',1'-d][7]annulen-11-ylmethylamino)piperidin-1-yl]-2-N,2-N,4-N,4-N-tetramethyl-1,3,5-triazine-2,4-diamine	CN(C)c1nc(nc(n1)N2CCC(CC2)NCC3c4ccccc4CCc5ccccc35)N(C)C	Training	Pgp_Inhibitor	I	NS	A
	759	Triazine derivative ID 45	6-[4-(6,11-dihydro-5H-dibenzo[1,2-a:2',1'-d][7]annulen-11-ylmethylamino)piperidin-1-yl]-4-N-ethyl-2-N-prop-2-enyl-1,3,5-triazine-2,4-diamine	CCNc1nc(NCC=C)nc(n1)N2CCC(CC2)NCC3c4ccccc4CCc5ccccc35	Training	Pgp_Inhibitor	I	NS	A
	760	Triazine derivative ID 26	6-[4-[2,2-diphenylethyl(methyl)amino]piperidin-1-yl]-2-N,4-N-bis(prop-2-enyl)-1,3,5-triazine-2,4-diamine	CN(CC(c1ccccc1)c2ccccc2)C3CCN(CC3)c4nc(NCC=C)nc(NCC=C)n4	Training	Pgp_Inhibitor	I	NS	A
	761	Triazine derivative ID 15	6-[4-(benzhydrylamino)piperidin-1-yl]-2-N,4-N-bis(prop-2-enyl)-1,3,5-triazine-2,4-diamine	C=CCNc1nc(NCC=C)nc(n1)N2CCC(CC2)NC(c3ccccc3)c4ccccc4	Training	Pgp_Inhibitor	I	NS	A
	762	Triazine derivative ID 33	6-[4-(6,11-dihydro-5H-dibenzo[1,2-a:2',1'-d][7]annulen-11-ylamino)piperidin-1-yl]-2-N,4-N-bis(prop-2-enyl)-1,3,5-triazine-2,4-diamine	C=CCNc1nc(NCC=C)nc(n1)N2CCC(CC2)NC3c4ccccc4CCc5ccccc35	Training	Pgp_Inhibitor	I	NS	A
	763	Triazine derivative ID 30	6-[4-[2,2-bis(2,6-dimethylphenyl)ethylamino]piperidin-1-yl]-2-N,4-N-bis(prop-2-enyl)-1,3,5-triazine-2,4-diamine	Cc1cccc(C)c1C(CNC2CCN(CC2)c3nc(NCC=C)nc(NCC=C)n3)c4c(C)cccc4C	Training	Pgp_Inhibitor	I	NS	A
	764	Triazine derivative ID 21	6-[4-(2,2-diphenylethylamino)piperidin-1-yl]-2-N,4-N-bis(prop-2-enyl)-1,3,5-triazine-2,4-diamine	C=CCNc1nc(NCC=C)nc(n1)N2CCC(CC2)NCC(c3ccccc3)c4ccccc4	Training	Pgp_Inhibitor	I	NS	A
	765	Triazine derivative ID 37	N2,N4-bis(prop-2-en-1-yl)-6-[4-({[(1r)-tetracyclo[6.6.2.0²,⁷.0⁹,¹⁴]hexadeca-2(7),3,5,9(14),10,12-hexaen-1-yl]methyl}amino)piperidin-1-yl]-1,3,5-triazine-2,4-diamine	C=CCNc1nc(NCC=C)nc(n1)N2CCC(CC2)NCC34CCC(c5ccccc35)c6ccccc46	Training	Pgp_Inhibitor	I	NS	A
	766	Triazine derivative ID 39	6-[4-(9H-fluoren-9-ylmethylamino)piperidin-1-yl]-2-N,4-N-bis(prop-2-enyl)-1,3,5-triazine-2,4-diamine	C=CCNc1nc(NCC=C)nc(n1)N2CCC(CC2)NCC3c4ccccc4c5ccccc35	Training	Pgp_Inhibitor	I	NS	A
	767	Triazine derivative ID 38	6-[4-(11H-dibenzo[1,2-a:2',1'-d][7]annulen-11-ylmethylamino)piperidin-1-yl]-2-N,4-N-bis(prop-2-enyl)-1,3,5-triazine-2,4-diamine	C=CCNc1nc(NCC=C)nc(n1)N2CCC(CC2)NCC3c4ccccc4C=Cc5ccccc35	Training	Pgp_Inhibitor	I	NS	A
	769	Triazine derivative ID 22	6-[4-(3,3-diphenylpropylamino)piperidin-1-yl]-2-N,4-N-bis(prop-2-enyl)-1,3,5-triazine-2,4-diamine	C=CCNc1nc(NCC=C)nc(n1)N2CCC(CC2)NCCC(c3ccccc3)c4ccccc4	Training	Pgp_Inhibitor	I	NS	A
	770	Triazine derivative ID 7	6-[4-(6,11-dihydro-5H-dibenzo[1,2-a:2',1'-d][7]annulen-11-ylmethyl)piperazin-1-yl]-2-N,4-N-bis(prop-2-enyl)-1,3,5-triazine-2,4-diamine	C=CCNc1nc(NCC=C)nc(n1)N2CCN(CC3c4ccccc4CCc5ccccc35)CC2	Training	Pgp_Inhibitor	I	NS	A
	771	Triazine derivative ID 8	6-[4-(6,11-dihydro-5H-dibenzo[1,2-a:2',1'-d][7]annulen-11-ylmethylamino)piperazin-1-yl]-2-N,4-N-bis(prop-2-enyl)-1,3,5-triazine-2,4-diamine	C=CCNc1nc(NCC=C)nc(n1)N2CCN(CC2)NCC3c4ccccc4CCc5ccccc35	Training	Pgp_Inhibitor	I	NS	A
	772	Triazine derivative ID 23	6-[4-(2,2-diphenylethylamino)piperidin-1-yl]-2-N-prop-2-enyl-4-N-propyl-1,3,5-triazine-2,4-diamine	CCCNc1nc(NCC=C)nc(n1)N2CCC(CC2)NCC(c3ccccc3)c4ccccc4	Training	Pgp_Inhibitor	I	NS	A
	774	Triazine derivative ID 24	6-[4-(3,3-diphenylpropylamino)piperidin-1-yl]-2-N-prop-2-enyl-4-N-propyl-1,3,5-triazine-2,4-diamine	CCCNc1nc(NCC=C)nc(n1)N2CCC(CC2)NCCC(c3ccccc3)c4ccccc4	Training	Pgp_Inhibitor	I	NS	A
	775	Tampramine	N,N-dimethyl-3-(6-phenylpyrido[2,3-b][1,4]benzodiazepin-11-yl)propan-1-amine	CN(C)CCCN1c2ccccc2C(=Nc3cccnc13)c4ccccc4	Training	Pgp_Inhibitor	I	NS	A
	776	Buterizine	5-[(4-benzhydrylpiperazin-1-yl)methyl]-2-butyl-1-ethylbenzimidazole	CCCCc1nc2cc(CN3CCN(CC3)C(c4ccccc4)c5ccccc5)ccc2n1CC	Training	Pgp_Inhibitor	I	NS	A
	778	Dimethindene	N,N-dimethyl-2-[3-[(1R)-1-pyridin-2-ylethyl]-1H-inden-2-yl]ethanamine	C[C@H](C1=C(CCN(C)C)Cc2ccccc12)c3ccccn3	Training	Pgp_Inhibitor	I	NS	A
	779	Bifonazole	1-[(S)-phenyl-(4-phenylphenyl)methyl]imidazole	c1ccc(cc1)[C@@H](c2ccc(cc2)c3ccccc3)n4ccnc4	Training	Pgp_Inhibitor	I	NS	A
	780	Bufuralol	(1S)-2-(tert-butylamino)-1-(7-ethyl-1-benzofuran-2-yl)ethanol	CCc1cccc2cc(oc12)[C@@H](O)CNC(C)(C)C	Training	Pgp_Inhibitor	I	NS	A
	781	Benzofuran derivative 2f	2-[4-(2-methoxyphenyl)piperazin-1-yl]-1-[3-(2-phenylethyl)-1-benzofuran-2-yl]ethanone	COc1ccccc1N2CCN(CC(=O)c3oc4ccccc4c3CCc5ccccc5)CC2	Training	Pgp_Inhibitor	I	NS	A
	782	Benzofuran derivative 2c	(1S)-2-[4-(2-methoxyphenyl)piperazin-1-yl]-1-[3-(2-phenylethyl)-1-benzofuran-2-yl]ethanol	COc1ccccc1N2CCN(C[C@H](O)c3oc4ccccc4c3CCc5ccccc5)CC2	Training	Pgp_Inhibitor	I	NS	A
	783	Benzofuran derivative 2e	N-[2-[3-(2-phenylethyl)-1-benzofuran-2-yl]ethyl]propan-2-amine	CC(C)NCCc1oc2ccccc2c1CCc3ccccc3	Training	Pgp_Inhibitor	I	NS	A
	787	Isradipine	3-O-methyl 5-O-propan-2-yl (4S)-4-(2,1,3-benzoxadiazol-4-yl)-2,6-dimethyl-1,4-dihydropyridine-3,5-dicarboxylate	COC(=O)C1=C(C)NC(=C([C@H]1c2cccc3nonc23)C(=O)OC(C)C)C	Training	Pgp_Inhibitor	I	NS	A
	788	Darodipine	diethyl 4-(2,1,3-benzoxadiazol-4-yl)-2,6-dimethyl-1,4-dihydropyridine-3,5-dicarboxylate	CCOC(=O)C1=C(C)NC(=C(C1c2cccc3nonc23)C(=O)OCC)C	Training	Pgp_Inhibitor	I	NS	A
	789	Pizotyline	4-(4,5-dihydrobenzo[1,2]cyclohepta[3,4-b]thiophen-10-ylidene)-1-methylpiperidine	CN1CCC(=C2c3ccccc3CCc4sccc24)CC1	Training	Pgp_Inhibitor	I	NS	A
	790	Ketotifen	10-(1-methylpiperidin-4-ylidene)-5H-benzo[1,2]cyclohepta[3,4-b]thiophen-4-one	CN1CCC(=C2c3ccccc3CC(=O)c4sccc24)CC1	Training	Pgp_Inhibitor	I	NS	A
	791	Etolotifene	10-[1-[2-[2-(2-hydroxyethoxy)ethoxy]ethyl]piperidin-4-ylidene]-5H-benzo[1,2]cyclohepta[3,4-b]thiophen-4-one	OCCOCCOCCN1CCC(=C2c3ccccc3CC(=O)c4sccc24)CC1	Training	Pgp_Inhibitor	I	NS	A
	792	LY292540	[4-[6-butylsulfonyloxy-3-[4-(2-piperidin-1-ylethoxy)benzoyl]-1-benzothiophen-2-yl]phenyl] butane-1-sulfonate	CCCCS(=O)(=O)Oc1ccc(cc1)c2sc3cc(OS(=O)(=O)CCCC)ccc3c2C(=O)c4ccc(OCCN5CCCCC5)cc4	Training	Pgp_Inhibitor	I	NS	A
	793	LY296097	[4-[6-hexylsulfonyloxy-3-[4-(2-piperidin-1-ylethoxy)benzoyl]-1-benzothiophen-2-yl]phenyl] hexane-1-sulfonate	CCCCCCS(=O)(=O)Oc1ccc(cc1)c2sc3cc(OS(=O)(=O)CCCCCC)ccc3c2C(=O)c4ccc(OCCN5CCCCC5)cc4	Training	Pgp_Inhibitor	I	NS	A
	794	AN-989	N-[2-[(3-acetyl-2,4,6-trimethylphenyl)methylsulfanyl]-1,3-benzothiazol-6-yl]-4-tert-butylbenzamide	CC(=O)c1c(C)cc(C)c(CSc2nc3ccc(NC(=O)c4ccc(cc4)C(C)(C)C)cc3s2)c1C	Training	Pgp_Inhibitor	I	NS	A
	795	Cetiedil	2-(azepan-1-yl)ethyl (2S)-2-cyclohexyl-2-thiophen-3-ylacetate	O=C(OCCN1CCCCCC1)[C@@H](C2CCCCC2)c3ccsc3	Training	Pgp_Inhibitor	I	NS	A
	796	NK-106	bis(2-ethoxy-2-oxoethyl) 2,6-dimethyl-4-thiophen-2-yl-1,4-dihydropyridine-3,5-dicarboxylate	CCOC(=O)COC(=O)C1=C(C)NC(=C(C1c2cccs2)C(=O)OCC(=O)OCC)C	Training	Pgp_Inhibitor	I	NS	A
	802	5,6,7,3',4'-Pentamethoxyflavone	2-(3,4-dimethoxyphenyl)-5,6,7-trimethoxychromen-4-one	COc1cc2c(c(=O)cc(o2)c2cc(OC)c(OC)cc2)c(OC)c1OC	Training	Pgp_Inhibitor	I	NS	A
	803	5,6,7,3',4',5'-Hexamethoxyflavone	5,6,7-trimethoxy-2-(3,4,5-trimethoxyphenyl)chromen-4-one	COc1cc(cc(OC)c1OC)c1cc(=O)c2c(OC)c(OC)c(OC)cc2o1	Training	Pgp_Inhibitor	I	NS	A
	804	5,7,3',4',5'-Pentamethoxyflavone	5,7-dimethoxy-2-(3,4,5-trimethoxyphenyl)chromen-4-one	COc1cc2c(c(=O)cc(o2)c2cc(OC)c(OC)c(OC)c2)c(OC)c1	Training	Pgp_Inhibitor	I	NS	A
	805	7,3',4'-Trimethoxyflavone	2-(3,4-dimethoxyphenyl)-7-methoxychromen-4-one	COc1cc2c(cc1)c(=O)cc(o2)c1cc(OC)c(OC)cc1	Training	Pgp_Inhibitor	I	NS	A
	809	Gallopamil	(2S)-5-[2-(3,4-dimethoxyphenyl)ethyl-methylamino]-2-propan-2-yl-2-(3,4,5-trimethoxyphenyl)pentanenitrile	COc1cc(cc(OC)c1OC)[C@@](CCCN(C)CCc1cc(OC)c(OC)cc1)(C#N)C(C)C	Training	Pgp_Inhibitor	NI	NS	NA
	820	Barnidipine	[3-[2-[(3S)-1-benzylpyrrolidin-3-yl]oxycarbonyl-6-methoxycarbonyl-3,5-dimethylphenyl]phenyl]azinic acid	c1(c(c(cc(c1C(O[C@H]1CCN(C1)Cc1ccccc1)=O)C)C)C(OC)=O)c1cccc(c1)[N](O)=O	Training	Pgp_Inhibitor	I	NS	A
	826	Flavone	2-phenylchromen-4-one	O=c1cc(oc2ccccc12)c1ccccc1	Training	Pgp_Inhibitor	I	NS	A
	829	Tamolarizine	(1R)-2-(4-benzhydrylpiperazin-1-yl)-1-(3,4-dimethoxyphenyl)ethanol	O[C@@H](CN1CCN(CC1)C(c1ccccc1)c1ccccc1)c1cc(OC)c(OC)cc1	Training	Pgp_Inhibitor	I	NS	A
	836	Dexloxiglumide	(4S)-4-[(3,4-dichlorobenzoyl)amino]-5-[3-methoxypropyl(pentyl)amino]-5-oxopentanoic acid	OC(=O)CC[C@H](NC(=O)c1ccc(Cl)c(Cl)c1)C(=O)N(CCCCC)CCCOC	Training	Pgp_Inhibitor	I	NS	A
	837	Cilostazol	6-[4-(1-cyclohexyltetrazol-5-yl)butoxy]-3,4-dihydro-1H-quinolin-2-one	N1C(=O)CCc2c1ccc(OCCCCc1nnnn1C1CCCCC1)c2	Training	Pgp_Inhibitor	I	NS	A
	838	Bepridil	N-benzyl-N-[(2S)-3-(2-methylpropoxy)-2-pyrrolidin-1-ylpropyl]aniline	CC(C)COC[C@H](CN(Cc1ccccc1)c1ccccc1)N1CCCC1	Training	Pgp_Inhibitor	I	NS	A
	839	Mometasone furoate	[(8R,9S,10R,11S,13R,14R,16S,17R)-9-chloro-17-(2-chloroacetyl)-11-hydroxy-10,13,16-trimethyl-3-oxo-6,7,8,11,12,14,15,16-octahydrocyclopenta[a]phenanthren-17-yl] furan-2-carboxylate	O[C@H]1C[C@]2(C)[C@H](C[C@H](C)[C@]2(OC(=O)c2ccco2)C(=O)CCl)[C@H]2CCC3=CC(=O)C=C[C@@]3(C)[C@]12Cl	Training	Pgp_Inhibitor	I	NS	A
	841	D-703	(2S)-5-[2-(3,4-dimethoxyphenyl)ethyl-methylamino]-2-(4-hydroxy-3-methoxyphenyl)-2-propan-2-ylpentanenitrile	Oc1c(OC)cc(cc1)[C@@](CCCN(C)CCc1cc(OC)c(OC)cc1)(C#N)C(C)C	Training	Pgp_Inhibitor	I	NS	A
	863	Toxindole	3-[4-[(1R)-4-phenyl-3,6-dihydro-2H-pyridin-1-yl]butyl]-1H-indol-5-ol	Oc1ccc2[nH]cc(CCCCN3CCC(=CC3)c3ccccc3)c2c1	Training	Pgp_Inhibitor	I	NS	A
	865	Moxidectin	(1'S,2R,4Z,4'R,5S,6S,8'S,10'Z,13'R,14'Z,16'Z,20'R,21'S,24'R)-21',24'-dihydroxy-4-(methoxyimino)-5,11',13',22'-tetramethyl-6-(4-methylpent-2-en-2-yl)-3',7',19'-trioxaspiro[oxane-2,6'-tetracyclo[15.6.1.1⁴,⁸.0²⁰,²⁴]pentacosane]-10',14',16',22'-tetraen-2'-one	O[C@H]1C(=C[C@@H]2C(O[C@@H]3C[C@H](CC=C(C[C@H](C=CC=C4CO[C@H]1[C@@]24O)C)C)O[C@]1(C3)C\C(=N\OC)[C@H](C)[C@H](O1)\C(C)=C\C(C)C)=O)C	Training	Pgp_Inhibitor	NI	NS	NA
	866	(8S,9R,10R,13S,14R,17S)-17-hydroxy-17-(2-hydroxyacetyl)-13-methyl-2,6,7,8,9,10,12,14,15,16-decahydro-1H-cyclopenta[a]phenanthrene-3,11-dione	(8S,9R,10S,13S,14R,17S)-17-hydroxy-17-(2-hydroxyacetyl)-13-methyl-2,6,7,8,9,10,12,14,15,16-decahydro-1H-cyclopenta[a]phenanthrene-3,11-dione	OCC(=O)[C@]1(O)CC[C@@H]2[C@@H]3CCC4=CC(=O)CC[C@H]4[C@@H]3C(=O)C[C@]12C	Training	Pgp_Inhibitor	I	NS	A
	867	Sulfentanyl	N-[4-(methoxymethyl)-1-(2-thiophen-2-ylethyl)piperidin-4-yl]-N-phenylpropanamide	CCC(=O)N(c1ccccc1)C1(CCN(CC1)CCc1cccs1)COC	Training	Pgp_Inhibitor	I	NS	A
	877	Pumafentrine	4-[(4aR,10bS)-9-ethoxy-8-methoxy-2-methyl-3,4,4a,10b-tetrahydro-1H-benzo[c][1,6]naphthyridin-6-yl]-N,N-di(propan-2-yl)benzamide	CCOc1c(OC)cc2c(c1)[C@H]1CN(C)CC[C@H]1N=C2c1ccc(cc1)C(=O)N(C(C)C)C(C)C	Training	Pgp_Inhibitor	I	NS	A
	878	Tolafentrine	N-[4-[(4aR,10bS)-8,9-dimethoxy-2-methyl-3,4,4a,10b-tetrahydro-1H-benzo[c][1,6]naphthyridin-6-yl]phenyl]-4-methylbenzenesulfonamide	N(c1ccc(cc1)C1=N[C@@H]2CCN(C)C[C@@H]2c2c1cc(OC)c(OC)c2)S(=O)(=O)c1ccc(C)cc1	Training	Pgp_Inhibitor	NI	S	A
	881	Antazoline	N-benzyl-N-(4,5-dihydro-1H-imidazol-2-ylmethyl)aniline	N1CCN=C1CN(Cc1ccccc1)c1ccccc1	Training	Pgp_Inhibitor	I	NS	A
	882	Benzethonium	1-[2-[2-[benzyl(dimethyl)-$l^{5}-azanyl]ethoxy]ethoxy]-4-(2,4,4-trimethylpentan-2-yl)benzene	CC(C)(C)CC(C)(C)c1ccc(OCCOCC[N](C)(C)Cc2ccccc2)cc1	Training	Pgp_Inhibitor	I	NS	A
	886	Chenodiol	(4R)-4-[(3R,5R,7S,9S,10S,13R,14S,17S)-3,7-dihydroxy-10,13-dimethyl-2,3,4,5,6,7,8,9,11,12,14,15,16,17-tetradecahydro-1H-cyclopenta[a]phenanthren-17-yl]pentanoic acid	O[C@@H]1CC[C@@]2(C)[C@H](C1)C[C@H](O)C1[C@@H]3CC[C@@H]([C@H](C)CCC(=O)O)[C@@]3(C)CC[C@H]21	Training	Pgp_Inhibitor	I	NS	A
	887	Chlorhexidine	1-[[amino-[6-[[amino-[[amino-(4-chloroanilino)methylidene]-$l^{5}-azanyl]methylidene]-$l^{5}-azanyl]hexyl-$l^{5}-azanylidene]methyl]-$l^{5}-azanylidene]-N'-(4-chlorophenyl)methanediamine	N\C(=[NH]\CCCCCC\[NH]=C(/N)\[NH]=C(/N)Nc1ccc(Cl)cc1)\[NH]=C(\N)Nc1ccc(Cl)cc1	Training	Pgp_Inhibitor	I	NS	A
	888	Chlorphenesin carbamate	[(2S)-3-(4-chlorophenoxy)-2-hydroxypropyl] carbamate	O[C@H](COC(=O)N)COc1ccc(Cl)cc1	Training	Pgp_Inhibitor	I	NS	A
	889	Clindamycin	(2R,4R)-N-[(1R,2R)-2-chloro-1-[(2S,3S,4S,5R,6S)-3,4,5-trihydroxy-6-methylsulfanyloxan-2-yl]propyl]-1-methyl-4-propylpyrrolidine-2-carboxamide	O[C@H]1[C@@H](O[C@@H]([C@@H](NC(=O)[C@H]2C[C@@H](CCC)CN2C)[C@@H](C)Cl)[C@@H](O)[C@@H]1O)SC	Training	Pgp_Inhibitor	I	NS	A
	890	Clofilium	1-chloro-4-[4-[diethyl(heptyl)-$l^{5}-azanyl]butyl]benzene	CCCCCCC[N](CC)(CC)CCCCc1ccc(Cl)cc1	Training	Pgp_Inhibitor	I	NS	A
	893	Diperocaine	[(2R)-2-(phenylcarbamoyloxy)-3-piperidin-1-ylpropyl] N-phenylcarbamate	N(C(=O)OC[C@@H](CN1CCCCC1)OC(=O)Nc1ccccc1)c1ccccc1	Training	Pgp_Inhibitor	I	NS	A
	894	Discretamine	(13aS)-3,10-dimethoxy-6,8,13,13a-tetrahydro-5H-isoquinolino[2,1-b]isoquinoline-2,9-diol	Oc1c(OC)cc2CCN3Cc4c(C[C@H]3c2c1)ccc(OC)c4O	Training	Pgp_Inhibitor	I	NS	A
	900	Fipexide	1-[4-(1,3-benzodioxol-5-ylmethyl)piperazin-1-yl]-2-(4-chlorophenoxy)ethanone	Clc1ccc(OCC(=O)N2CCN(Cc3cc4c(OCO4)cc3)CC2)cc1	Training	Pgp_Inhibitor	I	NS	A
	901	Flavoxate	2-piperidin-1-ylethyl 3-methyl-4-oxo-2-phenylchromene-8-carboxylate	Cc1c(oc2c(cccc2c1=O)C(=O)OCCN1CCCCC1)c1ccccc1	Training	Pgp_Inhibitor	I	NS	A
	903	Fusidic acid	2-[(3R,4R,5R,8R,9R,10R,11R,13R,14R,16R)-16-acetyloxy-3,11-dihydroxy-4,8,10,14-tetramethyl-2,3,4,5,6,7,9,11,12,13,15,16-dodecahydro-1H-cyclopenta[a]phenanthren-17-ylidene]-6-methylhept-5-enoic acid	O[C@@H]1CC[C@]2(C)[C@H](CC[C@]3(C)[C@@H]2[C@H](O)C[C@@H]\2[C@@]3(C)C[C@@H](OC(C)=O)C2=C(/CC\C=C(\C)C)C(=O)O)[C@H]1C	Training	Pgp_Inhibitor	I	NS	A
	904	Gramine	1-(1H-indol-3-yl)-N,N-dimethylmethanamine	[nH]1cc(CN(C)C)c2c1cccc2	Training	Pgp_Inhibitor	NI	NS	NA
	911	Laudanosine	(1S)-1-[(2-bromo-4,5-dimethoxyphenyl)methyl]-6,7-dimethoxy-2-methyl-3,4-dihydro-1H-isoquinoline	COc1c(OC)cc(C[C@@H]2N(C)CCc3cc(OC)c(OC)cc23)c(Br)c1	Training	Pgp_Inhibitor	I	NS	A
	912	Lithocholic acid	(4R)-4-[(3R,5S,9S,10S,13R,14S,17S)-3-hydroxy-10,13-dimethyl-2,3,4,5,6,7,8,9,11,12,14,15,16,17-tetradecahydro-1H-cyclopenta[a]phenanthren-17-yl]pentanoic acid	O[C@@H]1CC[C@@]2(C)[C@@H](CCC3[C@@H]4CC[C@@H]([C@H](C)CCC(=O)O)[C@@]4(C)CC[C@H]23)C1	Training	Pgp_Inhibitor	I	NS	A
	913	Lovastatin Lactone	[(1R,3S,7S,8S,8aR)-8-[2-[(2S,4S)-4-hydroxy-6-oxooxan-2-yl]ethyl]-3,7-dimethyl-1,2,3,7,8,8a-hexahydronaphthalen-1-yl] (2R)-2-methylbutanoate	O[C@H]1C[C@H](CC[C@H]2[C@@H](C)C=CC3=C[C@@H](C)C[C@@H](OC(=O)[C@H](C)CC)[C@H]23)OC(=O)C1	Training	Pgp_Inhibitor	I	NS	A
	915	Lysergol	[(6aS,9R)-7-methyl-6,6a,8,9-tetrahydro-4H-indolo[4,3-fg]quinoline-9-yl]methanol	OC[C@H]1CN(C)[C@H]2Cc3c[nH]c4cccc(c34)C2=C1	Training	Pgp_Inhibitor	NI	NS	NA
	916	Lysuride	3-[(6aR,9S)-7-methyl-6,6a,8,9-tetrahydro-4H-indolo[4,3-fg]quinoline-9-yl]-1,1-diethylurea	N([C@@H]1CN(C)[C@@H]2Cc3c[nH]c4cccc(c34)C2=C1)C(=O)N(CC)CC	Training	Pgp_Inhibitor	I	NS	A
	917	Mafenide	4-(aminomethyl)benzenesulfonamide	NCc1ccc(cc1)S(=O)(=O)N	Training	Pgp_Inhibitor	I	NS	A
	919	Metanephrine	4-[(1S)-1-hydroxy-2-(methylamino)ethyl]-2-methoxyphenol	O[C@H](CNC)c1cc(OC)c(O)cc1	Training	Pgp_Inhibitor	NI	NS	NA
	921	Methylbenzethonium	1-[2-[2-[benzyl(dimethyl)-$l^{5}-azanyl]ethoxy]ethoxy]-2-methyl-4-(2,4,4-trimethylpentan-2-yl)benzene	Cc1c(OCCOCC[N](C)(C)Cc2ccccc2)ccc(c1)C(C)(C)CC(C)(C)C	Training	Pgp_Inhibitor	I	NS	A
	924	Naringenin	(2R)-5,7-dihydroxy-2-(4-hydroxyphenyl)-2,3-dihydrochromen-4-one	Oc1ccc(cc1)[C@H]1CC(=O)c2c(O)cc(O)cc2O1	Training	Pgp_Inhibitor	I	NS	A
	928	Pentoxifylline	3,7-dimethyl-1-(5-oxohexyl)purine-2,6-dione	Cn1cnc2c1c(=O)n(CCCCC(C)=O)c(=O)n2C	Training	Pgp_Inhibitor	I	NS	A
	930	Pinacidil	[[[(2S)-3,3-dimethylbutan-2-yl]-$l^{5}-azanylidene]-(pyridin-4-ylamino)methyl]cyanamide	N(C#N)\C(Nc1ccncc1)=[NH]/[C@@H](C)C(C)(C)C	Training	Pgp_Inhibitor	I	NS	A
	934	Tiapride	N-[2-(diethylamino)ethyl]-2-methoxy-5-methylsulfonylbenzamide	N(CCN(CC)CC)C(=O)c1c(OC)ccc(c1)S(C)(=O)=O	Training	Pgp_Inhibitor	I	NS	A
	936	Vanoxerine	1-[2-[bis(4-fluorophenyl)methoxy]ethyl]-4-(3-phenylpropyl)piperazine	Fc1ccc(cc1)C(OCCN1CCN(CCCc2ccccc2)CC1)c1ccc(F)cc1	Training	Pgp_Inhibitor	I	NS	A
	943	Terfenadine	(1R)-1-(4-tert-butylphenyl)-4-[4-[hydroxy(diphenyl)methyl]piperidin-1-yl]butan-1-ol	O[C@H](CCCN1CCC(CC1)C(O)(c1ccccc1)c1ccccc1)c1ccc(cc1)C(C)(C)C	Training	Pgp_Inhibitor	I	NS	A
	945	Olanzapine	2-methyl-4-(4-methylpiperazin-1-yl)-10H-thieno[2,3-b][1,5]benzodiazepine	N1c2c(cc(C)s2)C(=Nc2ccccc12)N1CCN(C)CC1	Training	Pgp_Inhibitor	I	NS	A
	946	Quetiapine	2-[2-(4-benzo[b][1,4]benzothiazepin-6-ylpiperazin-1-yl)ethoxy]ethanol	OCCOCCN1CCN(CC1)C1=Nc2ccccc2Sc2ccccc12	Training	Pgp_Inhibitor	I	NS	A
	952	S-anipamil	(2R)-2-(3-methoxyphenyl)-2-[3-[2-(3-methoxyphenyl)ethyl-methylamino]propyl]tetradecanenitrile	CCCCCCCCCCCCC(CCCN(C)CCc1cc(OC)ccc1)(C#N)c1cc(OC)ccc1	Training	Pgp_Inhibitor	I	NS	A
	953	4-(6,7-dimethoxy-3,4-dihydro-1H-isoquinolin-2-yl)-N-[2-(2,3-dimethoxyphenyl)ethyl]-6,7-dimethoxyquinazolin-2-amine	4-(6,7-dimethoxy-3,4-dihydro-1H-isoquinolin-2-yl)-N-[2-(2,3-dimethoxyphenyl)ethyl]-6,7-dimethoxyquinazolin-2-amine	n1c(NCCc2cccc(OC)c2OC)nc(c2c1cc(OC)c(OC)c2)N1CCc2cc(OC)c(OC)cc2C1	Training	Pgp_Inhibitor	I	NS	A
	956	4-N-benzyl-2-N-[2-(3,4-dimethoxyphenyl)ethyl]-4-N,6-dimethylquinazoline-2,4-diamine	4-N-benzyl-2-N-[2-(3,4-dimethoxyphenyl)ethyl]-4-N,6-dimethylquinazoline-2,4-diamine	n1c(c2c(nc1NCCc1ccc(c(c1)OC)OC)ccc(c2)C)N(Cc1ccccc1)C	Training	Pgp_Inhibitor	I	NS	A
	959	HM301818	N-[2-[2-[4-[2-[(2S)-6,7-dimethoxy-3,4-dihydro-1H-isoquinolin-2-yl]ethyl]phenyl]tetrazol-5-yl]-4,5-dimethoxyphenyl]-4-oxochromene-2-carboxamide	c1cccc2c1oc(cc2=O)C(=O)Nc1cc(OC)c(OC)cc1c1nnn(n1)c1ccc(CCN2CCc3cc(OC)c(OC)cc3C2)cc1	Training	Pgp_Inhibitor	I	NS	A
	960	2-[(2R,3R)-3-(3,4-dimethoxyphenyl)-2-(hydroxymethyl)-2,3-dihydro-1,4-benzodioxin-6-yl]-3,5-dihydroxy-7-methoxychromen-4-one	2-[(2R,3R)-3-(3,4-dimethoxyphenyl)-2-(hydroxymethyl)-2,3-dihydro-1,4-benzodioxin-6-yl]-3,5-dihydroxy-7-methoxychromen-4-one	OC[C@H]1Oc2c(O[C@@H]1c1ccc(OC)c(OC)c1)cc(cc2)c1c(O)c(=O)c2c(O)cc(OC)cc2o1	Training	Pgp_Inhibitor	I	NS	A
	961	2-[(2R,3S)-3-(3,4-dimethoxyphenyl)-2-(hydroxymethyl)-2,3-dihydro-1,4-benzodioxin-6-yl]-5,7-dihydroxy-3-methoxychromen-4-one	2-[(2R,3S)-3-(3,4-dimethoxyphenyl)-2-(hydroxymethyl)-2,3-dihydro-1,4-benzodioxin-6-yl]-5,7-dihydroxy-3-methoxychromen-4-one	OC[C@H]1Oc2c(O[C@H]1c1ccc(OC)c(OC)c1)cc(cc2)c1c(OC)c(=O)c2c(O)cc(O)cc2o1	Training	Pgp_Inhibitor	I	NS	A
	962	2-[(2R,3R)-3-(3,4-dimethoxyphenyl)-2-(hydroxymethyl)-2,3-dihydro-1,4-benzodioxin-6-yl]-5-hydroxy-3,7-dimethoxychromen-4-one	2-[(2R,3R)-3-(3,4-dimethoxyphenyl)-2-(hydroxymethyl)-2,3-dihydro-1,4-benzodioxin-6-yl]-5-hydroxy-3,7-dimethoxychromen-4-one	OC[C@H]1Oc2c(O[C@@H]1c1ccc(OC)c(OC)c1)cc(cc2)c1c(OC)c(=O)c2c(O)cc(OC)cc2o1	Training	Pgp_Inhibitor	I	NS	A
	963	2-[(2R,3R)-3-(3,4-dimethoxyphenyl)-2-(hydroxymethyl)-2,3-dihydro-1,4-benzodioxin-6-yl]-3-hydroxy-5,7-dimethoxychromen-4-one	2-[(2R,3R)-3-(3,4-dimethoxyphenyl)-2-(hydroxymethyl)-2,3-dihydro-1,4-benzodioxin-6-yl]-3-hydroxy-5,7-dimethoxychromen-4-one	OC[C@H]1Oc2c(O[C@@H]1c1ccc(OC)c(OC)c1)cc(cc2)c1c(O)c(=O)c2c(OC)cc(OC)cc2o1	Training	Pgp_Inhibitor	I	NS	A
	964	2-[(2R,3S)-3-(3,4-dihydroxyphenyl)-2-(hydroxymethyl)-2,3-dihydro-1,4-benzodioxin-6-yl]-3,5,7-trihydroxychromen-4-one	2-[(2R,3S)-3-(3,4-dihydroxyphenyl)-2-(hydroxymethyl)-2,3-dihydro-1,4-benzodioxin-6-yl]-3,5,7-trihydroxychromen-4-one	OC[C@H]1Oc2c(O[C@H]1c1ccc(O)c(O)c1)cc(cc2)c1c(O)c(=O)c2c(O)cc(O)cc2o1	Training	Pgp_Inhibitor	I	NS	A
	966	3,5,7-trihydroxy-2-[(2R,3R)-3-(4-hydroxy-3-methoxyphenyl)-2-(hydroxymethyl)-2,3-dihydro-1,4-benzodioxin-6-yl]chromen-4-one	3,5,7-trihydroxy-2-[(2R,3S)-3-(4-hydroxy-3-methoxyphenyl)-2-(hydroxymethyl)-2,3-dihydro-1,4-benzodioxin-6-yl]chromen-4-one	OC[C@H]1Oc2c(O[C@H]1c1ccc(O)c(OC)c1)cc(cc2)c1c(O)c(=O)c2c(O)cc(O)cc2o1	Training	Pgp_Inhibitor	I	NS	A
	967	3,5-dihydroxy-2-[(2R,3S)-3-(4-hydroxy-3-methoxyphenyl)-2-(hydroxymethyl)-2,3-dihydro-1,4-benzodioxin-6-yl]-7-phenylmethoxychromen-4-one	3,5-dihydroxy-2-[(2R,3S)-3-(4-hydroxy-3-methoxyphenyl)-2-(hydroxymethyl)-2,3-dihydro-1,4-benzodioxin-6-yl]-7-phenylmethoxychromen-4-one	OC[C@H]1Oc2c(O[C@H]1c1ccc(O)c(OC)c1)cc(cc2)c1c(O)c(=O)c2c(O)cc(OCc3ccccc3)cc2o1	Training	Pgp_Inhibitor	I	NS	A
	968	3,5-dihydroxy-2-[(2R,3R)-3-(4-hydroxy-3-methoxyphenyl)-2-(hydroxymethyl)-2,3-dihydro-1,4-benzodioxin-6-yl]-7-methoxychromen-4-one	3,5-dihydroxy-2-[(2R,3R)-3-(4-hydroxy-3-methoxyphenyl)-2-(hydroxymethyl)-2,3-dihydro-1,4-benzodioxin-6-yl]-7-methoxychromen-4-one	OC[C@H]1Oc2c(O[C@@H]1c1ccc(O)c(OC)c1)cc(cc2)c1c(O)c(=O)c2c(O)cc(OC)cc2o1	Training	Pgp_Inhibitor	I	NS	A
	972	5,6,7-trimethoxy-2-phenylchromen-4-one	5,6,7-trimethoxy-2-phenylchromen-4-one	COc1c(OC)c(OC)c2c(=O)cc(oc2c1)c1ccccc1	Training	Pgp_Inhibitor	I	NS	A
	973	5-hydroxy-6,7-dimethoxy-2-phenylchromen-4-one	5-hydroxy-6,7-dimethoxy-2-phenylchromen-4-one	COc1c(OC)c(O)c2c(=O)cc(oc2c1)c1ccccc1	Training	Pgp_Inhibitor	I	NS	A
	974	9-hydroxy-6-phenyl-[1,3]dioxolo[4,5-g]chromen-8-one	9-hydroxy-6-phenyl-[1,3]dioxolo[4,5-g]chromen-8-one	Oc1c2c(=O)cc(oc2cc2c1OCO2)c1ccccc1	Training	Pgp_Inhibitor	I	NS	A
	977	5,7-dihydroxy-6-phenoxy-2-phenylchromen-4-one	5,7-dihydroxy-6-phenoxy-2-phenylchromen-4-one	c1(c2c(cc(c1Oc1ccccc1)O)oc(cc2=O)c1ccccc1)O	Training	Pgp_Inhibitor	I	NS	A
	978	9-methoxy-2,2,6-triphenyl-[1,3]dioxolo[4,5-g]chromen-8-one	9-methoxy-2,2,6-triphenyl-[1,3]dioxolo[4,5-g]chromen-8-one	COc1c2c(=O)cc(oc2cc2c1OC(O2)(c1ccccc1)c1ccccc1)c1ccccc1	Training	Pgp_Inhibitor	I	NS	A
	979	5,7-dihydroxy-2-phenyl-6-propoxychromen-4-one	5,7-dihydroxy-2-phenyl-6-propoxychromen-4-one	CCCOc1c(O)cc2oc(cc(=O)c2c1O)c1ccccc1	Training	Pgp_Inhibitor	I	NS	A
	980	6-ethoxy-5,7-dihydroxy-2-phenylchromen-4-one	6-ethoxy-5,7-dihydroxy-2-phenylchromen-4-one	CCOc1c(O)cc2oc(cc(=O)c2c1O)c1ccccc1	Training	Pgp_Inhibitor	I	NS	A
	982	6-ethoxy-5-hydroxy-7-methoxy-2-phenylchromen-4-one	6-ethoxy-5-hydroxy-7-methoxy-2-phenylchromen-4-one	CCOc1c(OC)cc2oc(cc(=O)c2c1O)c1ccccc1	Training	Pgp_Inhibitor	I	NS	A
	983	5,7-dimethoxy-2-phenyl-6-propoxychromen-4-one	5,7-dimethoxy-2-phenyl-6-propoxychromen-4-one	CCCOc1c(OC)cc2oc(cc(=O)c2c1OC)c1ccccc1	Training	Pgp_Inhibitor	I	NS	A
	984	5-hydroxy-2-phenyl-6,7-dipropoxychromen-4-one	5-hydroxy-2-phenyl-6,7-dipropoxychromen-4-one	CCCOc1c(OCCC)c(O)c2c(=O)cc(oc2c1)c1ccccc1	Training	Pgp_Inhibitor	I	NS	A
	985	6,7-diethoxy-5-hydroxy-2-phenylchromen-4-one	6,7-diethoxy-5-hydroxy-2-phenylchromen-4-one	CCOc1c(OCC)c(O)c2c(=O)cc(oc2c1)c1ccccc1	Training	Pgp_Inhibitor	I	NS	A
	987	5-hydroxy-6,7-dipentoxy-2-phenylchromen-4-one	5-hydroxy-6,7-dipentoxy-2-phenylchromen-4-one	CCCCCOc1c(OCCCCC)c(O)c2c(=O)cc(oc2c1)c1ccccc1	Training	Pgp_Inhibitor	I	NS	A
	988	6,7-dibutoxy-5-hydroxy-2-phenylchromen-4-one	6,7-dibutoxy-5-hydroxy-2-phenylchromen-4-one	CCCCOc1c(OCCCC)c(O)c2c(=O)cc(oc2c1)c1ccccc1	Training	Pgp_Inhibitor	I	NS	A
	989	(5,6-diacetyloxy-4-oxo-2-phenylchromen-7-yl)acetate	(5,6-diacetyloxy-4-oxo-2-phenylchromen-7-yl) acetate	CC(=O)Oc1c(OC(C)=O)c(OC(C)=O)c2c(=O)cc(oc2c1)c1ccccc1	Training	Pgp_Inhibitor	I	NS	A
	990	5-methoxy-6,7-dipentoxy-2-phenylchromen-4-one	5-methoxy-6,7-dipentoxy-2-phenylchromen-4-one	CCCCCOc1c(OCCCCC)c(OC)c2c(=O)cc(oc2c1)c1ccccc1	Training	Pgp_Inhibitor	I	NS	A
	991	6,7-dihexoxy-5-methoxy-2-phenylchromen-4-one	6,7-dihexoxy-5-methoxy-2-phenylchromen-4-one	CCCCCCOc1c(OCCCCCC)c(OC)c2c(=O)cc(oc2c1)c1ccccc1	Training	Pgp_Inhibitor	I	NS	A
	992	6,7-diethoxy-5-methoxy-2-phenylchromen-4-one	6,7-diethoxy-5-methoxy-2-phenylchromen-4-one	CCOc1c(OCC)c(OC)c2c(=O)cc(oc2c1)c1ccccc1	Training	Pgp_Inhibitor	I	NS	A
	993	6,7-dibutoxy-5-methoxy-2-phenylchromen-4-one	6,7-dibutoxy-5-methoxy-2-phenylchromen-4-one	CCCCOc1c(OCCCC)c(OC)c2c(=O)cc(oc2c1)c1ccccc1	Training	Pgp_Inhibitor	I	NS	A
	995	(5-acetyloxy-4-oxo-2-phenyl-7-phenylmethoxychromen-6-yl)acetate	(5-acetyloxy-4-oxo-2-phenyl-7-phenylmethoxychromen-6-yl) acetate	CC(=O)Oc1c(OCc2ccccc2)cc2oc(cc(=O)c2c1OC(C)=O)c1ccccc1	Training	Pgp_Inhibitor	I	NS	A
	997	(6-acetyloxy-4-oxo-2-phenyl-5-phenylmethoxychromen-7-yl)acetate	(6-acetyloxy-4-oxo-2-phenyl-5-phenylmethoxychromen-7-yl) acetate	CC(=O)Oc1c(OC(C)=O)c(OCc2ccccc2)c2c(=O)cc(oc2c1)c1ccccc1	Training	Pgp_Inhibitor	I	NS	A
	999	1-[2-[(2R)-3-[4-(2,3-dimethylphenyl)piperazin-1-yl]-2-hydroxypropoxy]phenyl]-3-phenylpropan-1-one	1-[2-[(2R)-3-[4-(2,3-dimethylphenyl)piperazin-1-yl]-2-hydroxypropoxy]phenyl]-3-phenylpropan-1-one	O[C@@H](COc1c(cccc1)C(=O)CCc1ccccc1)CN1CCN(CC1)c1cccc(C)c1C	Training	Pgp_Inhibitor	I	NS	A
	1000	2-(2-chlorophenyl)-4-pyrrolidin-1-ylquinazoline	2-(2-chlorophenyl)-4-pyrrolidin-1-ylquinazoline	Clc1c(cccc1)c1nc2c(cccc2)c(n1)N1CCCC1	Training	Pgp_Inhibitor	I	NS	A
	1005	1-[2-[(2S)-2-hydroxy-3-(4-hydroxy-4-phenylpiperidin-1-yl)propoxy]phenyl]-2-naphthalen-1-ylethanone	1-[2-[(2S)-2-hydroxy-3-(4-hydroxy-4-phenylpiperidin-1-yl)propoxy]phenyl]-2-naphthalen-1-ylethanone	O[C@H](COc1c(cccc1)C(=O)Cc1cccc2c1cccc2)CN1CCC(O)(CC1)c1ccccc1	Training	Pgp_Inhibitor	I	NS	A
	1006	1-[3-[(2R)-2-hydroxy-3-piperidin-1-ylpropoxy]phenyl]ethanone	1-[3-[(2R)-2-hydroxy-3-piperidin-1-ylpropoxy]phenyl]ethanone	O[C@@H](COc1cc(ccc1)C(C)=O)CN1CCCCC1	Training	Pgp_Inhibitor	NI	NS	NA
	1007	1-[3-[(2R)-3-[4-(4-fluorophenyl)piperazin-1-yl]-2-hydroxypropoxy]phenyl]ethanone	1-[3-[(2R)-3-[4-(4-fluorophenyl)piperazin-1-yl]-2-hydroxypropoxy]phenyl]ethanone	O[C@@H](COc1cc(ccc1)C(C)=O)CN1CCN(CC1)c1ccc(F)cc1	Training	Pgp_Inhibitor	I	NS	A
	1009	(2S)-1-[4-(4-fluorophenyl)piperazin-1-yl]-3-(4-methoxyphenoxy)propan-2-ol	(2S)-1-[4-(4-fluorophenyl)piperazin-1-yl]-3-(4-methoxyphenoxy)propan-2-ol	O[C@H](COc1ccc(OC)cc1)CN1CCN(CC1)c1ccc(F)cc1	Training	Pgp_Inhibitor	I	NS	A
	1011	1-[2-[(2S)-2-hydroxy-3-[[(1R)-2-methyl-1-phenylpropyl]amino]propoxy]phenyl]-3-phenylpropan-1-one	1-[2-[(2S)-2-hydroxy-3-[[(1R)-2-methyl-1-phenylpropyl]amino]propoxy]phenyl]-3-phenylpropan-1-one	O[C@H](COc1c(cccc1)C(=O)CCc1ccccc1)CN[C@H](C(C)C)c1ccccc1	Training	Pgp_Inhibitor	I	NS	A
	1012	1-[4,5-dichloro-2-[(2S)-2-hydroxy-3-[4-(2-methylphenyl)piperazin-1-yl]propoxy]phenyl]-3-phenylpropan-1-one	1-[4,5-dichloro-2-[(2S)-2-hydroxy-3-[4-(2-methylphenyl)piperazin-1-yl]propoxy]phenyl]-3-phenylpropan-1-one	O[C@H](COc1c(cc(Cl)c(Cl)c1)C(=O)CCc1ccccc1)CN1CCN(CC1)c1ccccc1C	Training	Pgp_Inhibitor	I	NS	A
	1013	1-[2-[(2S)-2-hydroxy-3-piperidin-1-ylpropoxy]-5-methylphenyl]ethanone	1-[2-[(2S)-2-hydroxy-3-piperidin-1-ylpropoxy]-5-methylphenyl]ethanone	O[C@H](COc1c(cc(C)cc1)C(C)=O)CN1CCCCC1	Training	Pgp_Inhibitor	NI	NS	NA
	1015	1-[2-[(2S)-3-[[(1R)-2,2-dimethyl-1-phenylpropyl]amino]-2-hydroxypropoxy]phenyl]-3-phenylpropan-1-one	1-[2-[(2S)-3-[[(1R)-2,2-dimethyl-1-phenylpropyl]amino]-2-hydroxypropoxy]phenyl]-3-phenylpropan-1-one	O[C@H](COc1c(cccc1)C(=O)CCc1ccccc1)CN[C@@H](c1ccccc1)C(C)(C)C	Training	Pgp_Inhibitor	I	NS	A
	1016	4-[(2R)-2-hydroxy-3-piperidin-1-ylpropoxy]-3-methylideneinden-1-one	4-[(2R)-2-hydroxy-3-piperidin-1-ylpropoxy]-3-methylideneinden-1-one	O[C@@H](COc1cccc2c1C(=C)CC2=O)CN1CCCCC1	Training	Pgp_Inhibitor	I	NS	A
	1017	(2S)-7-[(2S)-2-hydroxy-3-piperidin-1-ylpropoxy]-3-methylidene-2-phenylinden-1-one	(2S)-7-[(2S)-2-hydroxy-3-piperidin-1-ylpropoxy]-3-methylidene-2-phenylinden-1-one	O[C@H](COc1cccc2c1C(=O)[C@H](C2=C)c1ccccc1)CN1CCCCC1	Training	Pgp_Inhibitor	I	NS	A
	1019	(2R)-7-[(2R)-3-[4-(2,3-dimethylphenyl)piperazin-1-yl]-2-hydroxypropoxy]-3-methylidene-2-phenylinden-1-one	(2R)-7-[(2R)-3-[4-(2,3-dimethylphenyl)piperazin-1-yl]-2-hydroxypropoxy]-3-methylidene-2-phenylinden-1-one	O[C@@H](COc1cccc2c1C(=O)[C@@H](C2=C)c1ccccc1)CN1CCN(CC1)c1cccc(C)c1C	Training	Pgp_Inhibitor	I	NS	A
	1021	1-[3-[(2S)-3-[4-(2,3-dimethylphenyl)piperazin-1-yl]-2-hydroxypropoxy]phenyl]ethanone	1-[3-[(2S)-3-[4-(2,3-dimethylphenyl)piperazin-1-yl]-2-hydroxypropoxy]phenyl]ethanone	O[C@H](COc1cccc(c1)C(C)=O)CN1CCN(CC1)c1c(C)c(C)ccc1	Training	Pgp_Inhibitor	I	NS	A
	1023	1-[2-[(2S)-3-[4-(2,3-dimethylphenyl)piperazin-1-yl]-2-hydroxypropoxy]phenyl]ethanone	1-[2-[(2S)-3-[4-(2,3-dimethylphenyl)piperazin-1-yl]-2-hydroxypropoxy]phenyl]ethanone	O[C@H](COc1ccccc1C(C)=O)CN1CCN(CC1)c1c(C)c(C)ccc1	Training	Pgp_Inhibitor	I	NS	A
	1024	[(2R,3R)-3-benzyl-2,3-dihydro-1-benzofuran-2-yl]-piperidin-1-ylmethanone	[(2R,3R)-3-benzyl-2,3-dihydro-1-benzofuran-2-yl]-piperidin-1-ylmethanone	O=C([C@@H]1Oc2ccccc2[C@H]1Cc1ccccc1)N1CCCCC1	Training	Pgp_Inhibitor	I	NS	A
	1025	1-[[(2R,3R)-3-benzyl-2,3-dihydro-1-benzofuran-2-yl]methyl]piperidine	1-[[(2R,3R)-3-benzyl-2,3-dihydro-1-benzofuran-2-yl]methyl]piperidine	C([C@@H]1Oc2ccccc2[C@H]1Cc1ccccc1)N1CCCCC1	Training	Pgp_Inhibitor	I	NS	A
	1028	N-[2-[(3-acetyl-2,4,6-trimethylphenyl)methylsulfanyl]-1,3-benzothiazol-6-yl]naphthalene-1-carboxamide	N-[2-[(3-acetyl-2,4,6-trimethylphenyl)methylsulfanyl]-1,3-benzothiazol-6-yl]naphthalene-1-carboxamide	N(C(=O)c1cccc2c1cccc2)c1cc2c(cc1)nc(SCc1c(C)c(C(C)=O)c(C)cc1C)s2	Training	Pgp_Inhibitor	I	NS	A
	1029	(4R)-N-(2-ethoxyphenyl)-6-methyl-2-sulfanylidene-4-thiophen-2-yl-3,4-dihydro-1H-pyrimidine-5-carboxamide	(4R)-N-(2-ethoxyphenyl)-6-methyl-2-sulfanylidene-4-thiophen-2-yl-3,4-dihydro-1H-pyrimidine-5-carboxamide	N(C(=O)C1=C(C)NC(=S)N[C@H]1c1cccs1)c1c(OCC)cccc1	Training	Pgp_Inhibitor	I	NS	A
	1031	1-[4-[(2R)-3-[4-(2,3-dimethylphenyl)piperazin-1-yl]-2-hydroxypropoxy]phenyl]-3-phenylpropan-1-one	1-[4-[(2R)-3-[4-(2,3-dimethylphenyl)piperazin-1-yl]-2-hydroxypropoxy]phenyl]-3-phenylpropan-1-one	O[C@@H](COc1ccc(cc1)C(=O)CCc1ccccc1)CN1CCN(CC1)c1cccc(C)c1C	Training	Pgp_Inhibitor	I	NS	A
	1033	1-[2-[(2S)-2-hydroxy-3-[4-(2-methylphenyl)piperazin-1-yl]propoxy]-5-methylphenyl]ethanone	1-[2-[(2S)-2-hydroxy-3-[4-(2-methylphenyl)piperazin-1-yl]propoxy]-5-methylphenyl]ethanone	O[C@H](COc1c(cc(C)cc1)C(C)=O)CN1CCN(CC1)c1ccccc1C	Training	Pgp_Inhibitor	I	NS	A
	1035	1-[2-[(2R)-2-hydroxy-3-[4-(2-methylphenyl)piperazin-1-yl]propoxy]-4-methylphenyl]ethanone	1-[2-[(2R)-2-hydroxy-3-[4-(2-methylphenyl)piperazin-1-yl]propoxy]-4-methylphenyl]ethanone	O[C@@H](COc1c(ccc(C)c1)C(C)=O)CN1CCN(CC1)c1ccccc1C	Training	Pgp_Inhibitor	I	NS	A
	1036	1-[4,5-dichloro-2-[(2R)-2-hydroxy-3-[4-(2-methylphenyl)piperazin-1-yl]propoxy]phenyl]ethanone	1-[4,5-dichloro-2-[(2R)-2-hydroxy-3-[4-(2-methylphenyl)piperazin-1-yl]propoxy]phenyl]ethanone	O[C@@H](COc1c(cc(Cl)c(Cl)c1)C(C)=O)CN1CCN(CC1)c1ccccc1C	Training	Pgp_Inhibitor	I	NS	A
	1037	3-(4-dimethylaminophenyl)-1-[2-[(2S)-2-hydroxy-3-[4-(2-methylphenyl)piperazin-1-yl]propoxy]-4-methoxyphenyl]propan-1-one	3-[4-(dimethylamino)phenyl]-1-[2-[(2S)-2-hydroxy-3-[4-(2-methylphenyl)piperazin-1-yl]propoxy]-4-methoxyphenyl]propan-1-one	O[C@H](COc1c(ccc(OC)c1)C(=O)CCc1ccc(cc1)N(C)C)CN1CCN(CC1)c1ccccc1C	Training	Pgp_Inhibitor	I	NS	A
	1038	1-[4-[(2S)-3-(3,3-diphenylpropylamino)-2-hydroxypropoxy]phenyl]ethanone	1-[4-[(2S)-3-(3,3-diphenylpropylamino)-2-hydroxypropoxy]phenyl]ethanone	O[C@H](COc1ccc(cc1)C(C)=O)CNCCC(c1ccccc1)c1ccccc1	Training	Pgp_Inhibitor	I	NS	A
	1039	1-[3-[(2S)-2-hydroxy-3-[4-(2-methylphenyl)piperazin-1-yl]propoxy]phenyl]-3-phenylpropan-1-one	1-[3-[(2S)-2-hydroxy-3-[4-(2-methylphenyl)piperazin-1-yl]propoxy]phenyl]-3-phenylpropan-1-one	O[C@H](COc1cc(ccc1)C(=O)CCc1ccccc1)CN1CCN(CC1)c1ccccc1C	Training	Pgp_Inhibitor	I	NS	A
	1041	1-[3-[(2R)-2-hydroxy-3-morpholin-4-ylpropoxy]phenyl]-3-phenylpropan-1-one	1-[3-[(2R)-2-hydroxy-3-morpholin-4-ylpropoxy]phenyl]-3-phenylpropan-1-one	O[C@@H](COc1cc(ccc1)C(=O)CCc1ccccc1)CN1CCOCC1	Training	Pgp_Inhibitor	I	NS	A
	1042	1-[4-[(2S)-3-(3,3-diphenylpropylamino)-2-hydroxypropoxy]phenyl]-3-phenylpropan-1-one	1-[4-[(2S)-3-(3,3-diphenylpropylamino)-2-hydroxypropoxy]phenyl]-3-phenylpropan-1-one	O[C@H](COc1ccc(cc1)C(=O)CCc1ccccc1)CNCCC(c1ccccc1)c1ccccc1	Training	Pgp_Inhibitor	I	NS	A
	1043	3-(4-dimethylaminophenyl)-1-[2-[(2R)-2-hydroxy-3-[4-(2-methylphenyl)piperazin-1-yl]propoxy]phenyl]propan-1-one	3-[4-(dimethylamino)phenyl]-1-[2-[(2R)-2-hydroxy-3-[4-(2-methylphenyl)piperazin-1-yl]propoxy]phenyl]propan-1-one	O[C@@H](COc1c(cccc1)C(=O)CCc1ccc(cc1)N(C)C)CN1CCN(CC1)c1ccccc1C	Training	Pgp_Inhibitor	I	NS	A
	1049	1-[2-[(2S)-2-hydroxy-3-(4-phenylpiperazin-1-yl)propoxy]phenyl]-3-phenylpropan-1-one	1-[2-[(2S)-2-hydroxy-3-(4-phenylpiperazin-1-yl)propoxy]phenyl]-3-phenylpropan-1-one	O[C@H](COc1c(cccc1)C(=O)CCc1ccccc1)CN1CCN(CC1)c1ccccc1	Training	Pgp_Inhibitor	I	NS	A
	1050	1-[2-[(2R)-2-hydroxy-3-[4-(2-methoxyphenyl)piperazin-1-yl]propoxy]phenyl]-3-phenylpropan-1-one	1-[2-[(2R)-2-hydroxy-3-[4-(2-methoxyphenyl)piperazin-1-yl]propoxy]phenyl]-3-phenylpropan-1-one	c1cc(c(cc1)OC[C@@H](CN1CCN(CC1)c1c(cccc1)OC)O)C(CCc1ccccc1)=O	Training	Pgp_Inhibitor	I	NS	A
	1051	1-[2-[(2S)-2-hydroxy-3-[4-(3-methoxyphenyl)piperazin-1-yl]propoxy]phenyl]-3-phenylpropan-1-one	1-[2-[(2S)-2-hydroxy-3-[4-(3-methoxyphenyl)piperazin-1-yl]propoxy]phenyl]-3-phenylpropan-1-one	O[C@H](COc1c(cccc1)C(=O)CCc1ccccc1)CN1CCN(CC1)c1cccc(OC)c1	Training	Pgp_Inhibitor	I	NS	A
	1056	1-[2-[(2S)-3-[4-(4-fluorophenyl)piperazin-1-yl]-2-hydroxypropoxy]phenyl]ethanone	1-[2-[(2S)-3-[4-(4-fluorophenyl)piperazin-1-yl]-2-hydroxypropoxy]phenyl]ethanone	O[C@H](COc1c(cccc1)C(C)=O)CN1CCN(CC1)c1ccc(F)cc1	Training	Pgp_Inhibitor	I	NS	A
	1064	1-[2-(3-phenethyl-1-benzofuran-2-yl)ethyl]piperidine	1-[2-[3-(2-phenylethyl)-1-benzofuran-2-yl]ethyl]piperidine	C(Cc1c(CCc2ccccc2)c2c(o1)cccc2)N1CCCCC1	Training	Pgp_Inhibitor	I	NS	A
	1066	(1S)-1-(3-phenethyl-1-benzofuran-2-yl)-2-(propylamino)ethanol	(1S)-1-[3-(2-phenylethyl)-1-benzofuran-2-yl]-2-(propylamino)ethanol	O[C@@H](CNCCC)c1c(CCc2ccccc2)c2c(o1)cccc2	Training	Pgp_Inhibitor	I	NS	A
	1068	1-[2-[(2R)-3-(dipropylamino)-2-hydroxypropoxy]-5-hydroxyphenyl]-3-phenylpropan-1-one	1-[2-[(2R)-3-(dipropylamino)-2-hydroxypropoxy]-5-hydroxyphenyl]-3-phenylpropan-1-one	O[C@@H](COc1c(cc(O)cc1)C(=O)CCc1ccccc1)CN(CCC)CCC	Training	Pgp_Inhibitor	I	NS	A
	1070	1-[3-[(2R)-2-hydroxy-3-piperidin-1-ylpropoxy]phenyl]-3-phenylpropan-1-one	1-[3-[(2R)-2-hydroxy-3-piperidin-1-ylpropoxy]phenyl]-3-phenylpropan-1-one	O[C@@H](COc1cc(ccc1)C(=O)CCc1ccccc1)CN1CCCCC1	Training	Pgp_Inhibitor	I	NS	A
	1071	1-[4-[(2R)-2-hydroxy-3-morpholin-4-ylpropoxy]phenyl]-3-phenylpropan-1-one	1-[4-[(2R)-2-hydroxy-3-morpholin-4-ylpropoxy]phenyl]-3-phenylpropan-1-one	O[C@@H](COc1ccc(cc1)C(=O)CCc1ccccc1)CN1CCOCC1	Training	Pgp_Inhibitor	I	NS	A
	1074	1-[3-[(2R)-3-[4-(4-fluorophenyl)piperazin-1-yl]-2-hydroxypropoxy]phenyl]-3-phenylpropan-1-one	1-[3-[(2R)-3-[4-(4-fluorophenyl)piperazin-1-yl]-2-hydroxypropoxy]phenyl]-3-phenylpropan-1-one	O[C@@H](COc1cccc(c1)C(=O)CCc1ccccc1)CN1CCN(CC1)c1ccc(F)cc1	Training	Pgp_Inhibitor	I	NS	A
	1075	1-[4-[(2R)-3-(dipropylamino)-2-hydroxypropoxy]phenyl]-3-phenylpropan-1-one	1-[4-[(2R)-3-(dipropylamino)-2-hydroxypropoxy]phenyl]-3-phenylpropan-1-one	O[C@@H](COc1ccc(cc1)C(=O)CCc1ccccc1)CN(CCC)CCC	Training	Pgp_Inhibitor	I	NS	A
	1076	(1S)-1-[2-[(2S)-3-(dipropylamino)-2-hydroxypropoxy]phenyl]-3-phenylpropan-1-ol	(1S)-1-[2-[(2S)-3-(dipropylamino)-2-hydroxypropoxy]phenyl]-3-phenylpropan-1-ol	O[C@H](COc1ccccc1[C@@H](O)CCc1ccccc1)CN(CCC)CCC	Training	Pgp_Inhibitor	I	NS	A
	1077	(2R)-1-(dipropylamino)-3-[2-[(1S)-1-methoxy-3-phenylpropyl]phenoxy]propan-2-ol	(2R)-1-(dipropylamino)-3-[2-[(1S)-1-methoxy-3-phenylpropyl]phenoxy]propan-2-ol	O[C@@H](COc1ccccc1[C@H](CCc1ccccc1)OC)CN(CCC)CCC	Training	Pgp_Inhibitor	I	NS	A
	1079	1-[2-[(2S)-3-(2,2-diphenylethylamino)-2-hydroxypropoxy]phenyl]-3-phenylpropan-1-one	1-[2-[(2S)-3-(2,2-diphenylethylamino)-2-hydroxypropoxy]phenyl]-3-phenylpropan-1-one	O[C@H](COc1ccccc1C(=O)CCc1ccccc1)CNCC(c1ccccc1)c1ccccc1	Training	Pgp_Inhibitor	I	NS	A
	1081	3-phenyl-1-[2-(3-piperidin-1-ylpropoxy)phenyl]propan-1-one	3-phenyl-1-[2-(3-piperidin-1-ylpropoxy)phenyl]propan-1-one	O=C(CCc1ccccc1)c1ccccc1OCCCN1CCCCC1	Training	Pgp_Inhibitor	I	NS	A
	1082	3-phenyl-1-[2-(2-piperidin-1-ylethoxy)phenyl]propan-1-one	3-phenyl-1-[2-(2-piperidin-1-ylethoxy)phenyl]propan-1-one	O=C(CCc1ccccc1)c1ccccc1OCCN1CCCCC1	Training	Pgp_Inhibitor	I	NS	A
	1083	3-phenyl-1-[2-(4-piperidin-1-ylbutoxy)phenyl]propan-1-one	3-phenyl-1-[2-(4-piperidin-1-ylbutoxy)phenyl]propan-1-one	O=C(CCc1ccccc1)c1ccccc1OCCCCN1CCCCC1	Training	Pgp_Inhibitor	I	NS	A
	1084	3-phenyl-1-[2-(5-piperidin-1-ylpentoxy)phenyl]propan-1-one	3-phenyl-1-[2-(5-piperidin-1-ylpentoxy)phenyl]propan-1-one	O=C(CCc1ccccc1)c1ccccc1OCCCCCN1CCCCC1	Training	Pgp_Inhibitor	I	NS	A
	1085	3-phenyl-1-[2-(6-piperidin-1-ylhexoxy)phenyl]propan-1-one	3-phenyl-1-[2-(6-piperidin-1-ylhexoxy)phenyl]propan-1-one	O=C(CCc1ccccc1)c1ccccc1OCCCCCCN1CCCCC1	Training	Pgp_Inhibitor	I	NS	A
	1087	3-phenyl-1-[2-(8-piperidin-1-yloctoxy)phenyl]propan-1-one	3-phenyl-1-[2-(8-piperidin-1-yloctoxy)phenyl]propan-1-one	O=C(CCc1ccccc1)c1ccccc1OCCCCCCCCN1CCCCC1	Training	Pgp_Inhibitor	I	NS	A
	1088	(2R)-1-(4,4-diphenylbutylamino)-3-[2-[(1S)-1-methoxy-3-phenylpropyl]phenoxy]propan-2-ol	(2R)-1-(4,4-diphenylbutylamino)-3-[2-[(1S)-1-methoxy-3-phenylpropyl]phenoxy]propan-2-ol	O[C@@H](COc1c(cccc1)[C@H](CCc1ccccc1)OC)CNCCCC(c1ccccc1)c1ccccc1	Training	Pgp_Inhibitor	I	NS	A
	1091	1-[2-[(2R)-2-hydroxy-3-(propan-2-ylamino)propoxy]-5-phenoxyphenyl]-3-phenylpropan-1-one	1-[2-[(2R)-2-hydroxy-3-(propan-2-ylamino)propoxy]-5-phenoxyphenyl]-3-phenylpropan-1-one	O[C@@H](COc1c(cc(Oc2ccccc2)cc1)C(=O)CCc1ccccc1)CNC(C)C	Training	Pgp_Inhibitor	I	NS	A
	1092	1-[5-hydroxy-2-[(2S)-2-hydroxy-3-piperidin-1-ylpropoxy]phenyl]-3-phenylpropan-1-one	1-[5-hydroxy-2-[(2S)-2-hydroxy-3-piperidin-1-ylpropoxy]phenyl]-3-phenylpropan-1-one	O[C@H](COc1c(cc(O)cc1)C(=O)CCc1ccccc1)CN1CCCCC1	Training	Pgp_Inhibitor	I	NS	A
	1094	1-[2-[(2S)-3-(cyclohexylamino)-2-hydroxypropoxy]phenyl]-3-phenylpropan-1-one	1-[2-[(2S)-3-(cyclohexylamino)-2-hydroxypropoxy]phenyl]-3-phenylpropan-1-one	O[C@H](COc1c(cccc1)C(=O)CCc1ccccc1)CNC1CCCCC1	Training	Pgp_Inhibitor	I	NS	A
	1095	(2S)-2-(4-methoxyphenyl)-3-(4-phenoxyphenyl)-1,2-dihydroquinazolin-4-one	(2S)-2-(4-methoxyphenyl)-3-(4-phenoxyphenyl)-1,2-dihydroquinazolin-4-one	N1[C@@H](N(c2ccc(Oc3ccccc3)cc2)C(=O)c2c1cccc2)c1ccc(OC)cc1	Training	Pgp_Inhibitor	NI	NS	NA
	1097	(2S)-3-(4-ethylphenyl)-2-[4-(2-methylpropoxy)phenyl]-1,2-dihydroquinazolin-4-one	(2S)-3-(4-ethylphenyl)-2-[4-(2-methylpropoxy)phenyl]-1,2-dihydroquinazolin-4-one	N1[C@@H](N(c2ccc(CC)cc2)C(=O)c2ccccc12)c1ccc(OCC(C)C)cc1	Training	Pgp_Inhibitor	I	NS	A
	1098	(2R)-2-[4-[(2S)-butan-2-yl]phenyl]-3-(4-chlorophenyl)-1,2-dihydroquinazolin-4-one	(2R)-2-[4-[(2S)-butan-2-yl]phenyl]-3-(4-chlorophenyl)-1,2-dihydroquinazolin-4-one	N1[C@H](N(c2ccc(Cl)cc2)C(=O)c2c1cccc2)c1ccc(cc1)[C@@H](C)CC	Training	Pgp_Inhibitor	I	NS	A
	1099	(2S)-3-[4-[(2R)-butan-2-yl]phenyl]-2-(4-propan-2-ylphenyl)-1,2-dihydroquinazolin-4-one	(2S)-3-[4-[(2R)-butan-2-yl]phenyl]-2-(4-propan-2-ylphenyl)-1,2-dihydroquinazolin-4-one	N1[C@@H](N(c2ccc(cc2)[C@H](C)CC)C(=O)c2ccccc12)c1ccc(cc1)C(C)C	Training	Pgp_Inhibitor	I	NS	A
	1100	2-butylsulfanyl-3-prop-2-enylspiro[6H-benzo[h]quinazoline-5,1'-cyclopentane]-4-one	2-butylsulfanyl-3-prop-2-enylspiro[6H-benzo[h]quinazoline-5,1'-cyclopentane]-4-one	CCCCSc1nc2c(c(=O)n1CC=C)C1(CCCC1)Cc1c2cccc1	Training	Pgp_Inhibitor	I	NS	A
	1101	1-[2-[(2S)-3-[di(propan-2-yl)amino]-2-hydroxypropoxy]-5-hydroxyphenyl]-3-phenylpropan-1-one	1-[2-[(2S)-3-[di(propan-2-yl)amino]-2-hydroxypropoxy]-5-hydroxyphenyl]-3-phenylpropan-1-one	O[C@H](COc1c(cc(O)cc1)C(=O)CCc1ccccc1)CN(C(C)C)C(C)C	Training	Pgp_Inhibitor	I	NS	A
	1102	(2S)-1-[2-[(1S)-3-phenyl-1-propan-2-yloxypropyl]phenoxy]-3-piperidin-1-ylpropan-2-ol	(2S)-1-[2-[(1S)-3-phenyl-1-propan-2-yloxypropyl]phenoxy]-3-piperidin-1-ylpropan-2-ol	O[C@H](COc1c(cccc1)[C@H](CCc1ccccc1)OC(C)C)CN1CCCCC1	Training	Pgp_Inhibitor	I	NS	A
	1105	1-[2-[(2S)-3-(4-benzylpiperidin-1-yl)-2-hydroxypropoxy]phenyl]ethanone	1-[2-[(2S)-3-(4-benzylpiperidin-1-yl)-2-hydroxypropoxy]phenyl]ethanone	O[C@H](COc1c(cccc1)C(C)=O)CN1CCC(Cc2ccccc2)CC1	Training	Pgp_Inhibitor	I	NS	A
	1108	1-[2-[(2R)-2-hydroxy-3-[4-(2-methylphenyl)piperazin-1-yl]propoxy]phenyl]-3-(4-methoxyphenyl)propan-1-one	1-[2-[(2R)-2-hydroxy-3-[4-(2-methylphenyl)piperazin-1-yl]propoxy]phenyl]-3-(4-methoxyphenyl)propan-1-one	O[C@@H](COc1c(cccc1)C(=O)CCc1ccc(OC)cc1)CN1CCN(CC1)c1c(C)cccc1	Training	Pgp_Inhibitor	I	NS	A
	1109	[(2S)-1-[2-(3-phenylpropanoyl)phenoxy]-3-piperidin-1-ylpropan-2-yl]acetate	[(2S)-1-[2-(3-phenylpropanoyl)phenoxy]-3-piperidin-1-ylpropan-2-yl] acetate	CC(=O)O[C@H](COc1c(cccc1)C(=O)CCc1ccccc1)CN1CCCCC1	Training	Pgp_Inhibitor	NI	NS	NA
	1116	N-[(2S)-2-hydroxy-3-[2-(3-phenylpropanoyl)phenoxy]propyl]-N-phenylpropanamide	N-[(2S)-2-hydroxy-3-[2-(3-phenylpropanoyl)phenoxy]propyl]-N-phenylpropanamide	O[C@H](COc1c(cccc1)C(=O)CCc1ccccc1)CN(C(=O)CC)c1ccccc1	Training	Pgp_Inhibitor	I	NS	A
	1117	1-[2-(4-morpholin-4-ylbutoxy)phenyl]-3-phenylpropan-1-one	1-[2-(4-morpholin-4-ylbutoxy)phenyl]-3-phenylpropan-1-one	O=C(CCc1ccccc1)c1c(OCCCCN2CCOCC2)cccc1	Training	Pgp_Inhibitor	I	NS	A
	1118	1-[2-[4-[4-(4-fluorophenyl)piperazin-1-yl]butoxy]phenyl]-3-phenylpropan-1-one	1-[2-[4-[4-(4-fluorophenyl)piperazin-1-yl]butoxy]phenyl]-3-phenylpropan-1-one	Fc1ccc(cc1)N1CCN(CCCCOc2c(cccc2)C(=O)CCc2ccccc2)CC1	Training	Pgp_Inhibitor	I	NS	A
	1120	(5R,14S,19S,28R)-10,23-dimethoxy-4,4,29,29-tetramethyl-3,7,26,30-tetraoxaheptacyclo[16.12.0.0²,¹⁵.0⁵,¹⁴.0⁸,¹³.0¹⁹,²⁸.0²⁰,²⁵]triaconta-1(18),2(15),8(13),9,11,20(25),21,23-octaene-16,17-dione	(5R,14S,19S,28R)-10,23-dimethoxy-4,4,29,29-tetramethyl-3,7,26,30-tetraoxaheptacyclo[16.12.0.0²,¹⁵.0⁵,¹⁴.0⁸,¹³.0¹⁹,²⁸.0²⁰,²⁵]triaconta-1(18),2(15),8(13),9,11,20(25),21,23-octaene-16,17-dione	COc1ccc2[C@@H]3[C@H](COc2c1)C(C)(C)OC1=C3C(=O)C(=O)C2=C1OC(C)(C)[C@H]1COc3cc(OC)ccc3[C@@H]21	Training	Pgp_Inhibitor	I	NS	A
	1123	(2S)-6,7-dimethoxy-2-[3-[2-[2-(3-methoxyphenyl)ethyl]phenoxy]propyl]-3,4-dihydro-1H-isoquinoline	(2R)-6,7-dimethoxy-2-[3-[2-[2-(3-methoxyphenyl)ethyl]phenoxy]propyl]-3,4-dihydro-1H-isoquinoline	COc1cccc(CCc2c(OCCCN3CCc4cc(OC)c(OC)cc4C3)cccc2)c1	Training	Pgp_Inhibitor	I	NS	A
	1124	1-(3-chlorophenyl)-4-[2-[2-[2-(3-methoxyphenyl)ethyl]phenoxy]ethyl]piperazine	1-(3-chlorophenyl)-4-[2-[2-[2-(3-methoxyphenyl)ethyl]phenoxy]ethyl]piperazine	COc1cccc(CCc2c(OCCN3CCN(CC3)c3cc(Cl)ccc3)cccc2)c1	Training	Pgp_Inhibitor	I	NS	A
	1125	1-(3-chlorophenyl)-4-[3-[2-[2-(3-methoxyphenyl)ethyl]phenoxy]propyl]piperazine	1-(3-chlorophenyl)-4-[3-[2-[2-(3-methoxyphenyl)ethyl]phenoxy]propyl]piperazine	COc1cccc(CCc2c(OCCCN3CCN(CC3)c3cc(Cl)ccc3)cccc2)c1	Training	Pgp_Inhibitor	I	NS	A
	1127	1-(3-chlorophenyl)-4-[5-[2-[2-(3-methoxyphenyl)ethyl]phenoxy]pentyl]piperazine	1-(3-chlorophenyl)-4-[5-[2-[2-(3-methoxyphenyl)ethyl]phenoxy]pentyl]piperazine	COc1cccc(CCc2c(OCCCCCN3CCN(CC3)c3cc(Cl)ccc3)cccc2)c1	Training	Pgp_Inhibitor	I	NS	A
	1128	1-[3-[2-[2-(3-methoxyphenyl)ethyl]phenoxy]propyl]-4-[3-(trifluoromethyl)phenyl]piperazine	1-[3-[2-[2-(3-methoxyphenyl)ethyl]phenoxy]propyl]-4-[3-(trifluoromethyl)phenyl]piperazine	COc1cccc(CCc2c(OCCCN3CCN(CC3)c3cc(ccc3)C(F)(F)F)cccc2)c1	Training	Pgp_Inhibitor	I	NS	A
	1130	1-(2-methoxyphenyl)-4-[3-[2-[2-(3-methoxyphenyl)ethyl]phenoxy]propyl]piperazine	1-(2-methoxyphenyl)-4-[3-[2-[2-(3-methoxyphenyl)ethyl]phenoxy]propyl]piperazine	COc1cccc(CCc2c(OCCCN3CCN(CC3)c3c(OC)cccc3)cccc2)c1	Training	Pgp_Inhibitor	I	NS	A
	1132	1-(2-methoxyphenyl)-4-[5-[2-[2-(3-methoxyphenyl)ethyl]phenoxy]pentyl]piperazine	1-(2-methoxyphenyl)-4-[5-[2-[2-(3-methoxyphenyl)ethyl]phenoxy]pentyl]piperazine	COc1cccc(CCc2c(OCCCCCN3CCN(CC3)c3c(OC)cccc3)cccc2)c1	Training	Pgp_Inhibitor	I	NS	A
	1133	1-(4-fluorophenyl)-4-[2-[2-[2-(3-methoxyphenyl)ethyl]phenoxy]ethyl]piperazine	1-(4-fluorophenyl)-4-[2-[2-[2-(3-methoxyphenyl)ethyl]phenoxy]ethyl]piperazine	COc1cccc(CCc2c(OCCN3CCN(CC3)c3ccc(F)cc3)cccc2)c1	Training	Pgp_Inhibitor	I	NS	A
	1134	1-(4-fluorophenyl)-4-[3-[2-[2-(3-methoxyphenyl)ethyl]phenoxy]propyl]piperazine	1-(4-fluorophenyl)-4-[3-[2-[2-(3-methoxyphenyl)ethyl]phenoxy]propyl]piperazine	COc1cccc(CCc2c(OCCCN3CCN(CC3)c3ccc(F)cc3)cccc2)c1	Training	Pgp_Inhibitor	I	NS	A
	1135	1-(4-fluorophenyl)-4-[4-[2-[2-(3-methoxyphenyl)ethyl]phenoxy]butyl]piperazine	1-(4-fluorophenyl)-4-[4-[2-[2-(3-methoxyphenyl)ethyl]phenoxy]butyl]piperazine	COc1cccc(CCc2c(OCCCCN3CCN(CC3)c3ccc(F)cc3)cccc2)c1	Training	Pgp_Inhibitor	I	NS	A
	1137	2-[4-[2-[2-[2-(3-methoxyphenyl)ethyl]phenoxy]ethyl]piperazin-1-yl]pyrimidine	2-[4-[2-[2-[2-(3-methoxyphenyl)ethyl]phenoxy]ethyl]piperazin-1-yl]pyrimidine	COc1cccc(CCc2c(OCCN3CCN(CC3)c3ncccn3)cccc2)c1	Training	Pgp_Inhibitor	I	NS	A
	1138	2-[4-[3-[2-[2-(3-methoxyphenyl)ethyl]phenoxy]propyl]piperazin-1-yl]pyrimidine	2-[4-[3-[2-[2-(3-methoxyphenyl)ethyl]phenoxy]propyl]piperazin-1-yl]pyrimidine	COc1cccc(CCc2c(OCCCN3CCN(CC3)c3ncccn3)cccc2)c1	Training	Pgp_Inhibitor	I	NS	A
	1139	2-[4-[4-[2-[2-(3-methoxyphenyl)ethyl]phenoxy]butyl]piperazin-1-yl]pyrimidine	2-[4-[4-[2-[2-(3-methoxyphenyl)ethyl]phenoxy]butyl]piperazin-1-yl]pyrimidine	COc1cccc(CCc2c(OCCCCN3CCN(CC3)c3ncccn3)cccc2)c1	Training	Pgp_Inhibitor	I	NS	A
	1141	1-[5-[2-[2-(3-methoxyphenyl)ethyl]phenoxy]pentyl]-4-methylpiperazine	1-[5-[2-[2-(3-methoxyphenyl)ethyl]phenoxy]pentyl]-4-methylpiperazine	COc1cccc(CCc2c(OCCCCCN3CCN(C)CC3)cccc2)c1	Training	Pgp_Inhibitor	I	NS	A
	1143	(2R)-2-[3-[2-[2-(3-methoxyphenyl)ethyl]phenoxy]propyl]-3,4-dihydro-1H-isoquinoline	(2R)-2-[3-[2-[2-(3-methoxyphenyl)ethyl]phenoxy]propyl]-3,4-dihydro-1H-isoquinoline	COc1cccc(CCc2c(OCCCN3CCc4ccccc4C3)cccc2)c1	Training	Pgp_Inhibitor	I	NS	A
	1144	(2S)-2-[4-[2-[2-(3-methoxyphenyl)ethyl]phenoxy]butyl]-3,4-dihydro-1H-isoquinoline	(2S)-2-[4-[2-[2-(3-methoxyphenyl)ethyl]phenoxy]butyl]-3,4-dihydro-1H-isoquinoline	COc1cccc(CCc2c(OCCCCN3CCc4ccccc4C3)cccc2)c1	Training	Pgp_Inhibitor	I	NS	A
	1146	(2S)-6,7-dimethoxy-2-[2-[2-[2-(3-methoxyphenyl)ethyl]phenoxy]ethyl]-3,4-dihydro-1H-isoquinoline	(2S)-6,7-dimethoxy-2-[2-[2-[2-(3-methoxyphenyl)ethyl]phenoxy]ethyl]-3,4-dihydro-1H-isoquinoline	COc1cccc(CCc2c(OCCN3CCc4cc(OC)c(OC)cc4C3)cccc2)c1	Training	Pgp_Inhibitor	I	NS	A
	1147	1-[4-[[(7R,8S,9S,10R,13R,14S,17R)-17-acetyl-10,13-dimethyl-3-oxo-1,2,6,7,8,9,11,12,14,15,16,17-dodecahydrocyclopenta[a]phenanthren-7-yl]sulfanyl]phenyl]-3-[(1R)-1-phenylethyl]urea	1-[4-[[(7R,8S,9S,10R,13R,14R,17R)-17-acetyl-10,13-dimethyl-3-oxo-1,2,6,7,8,9,11,12,14,15,16,17-dodecahydrocyclopenta[a]phenanthren-7-yl]sulfanyl]phenyl]-3-[(1R)-1-phenylethyl]urea	N([C@H](C)c1ccccc1)C(=O)Nc1ccc(S[C@@H]2CC3=CC(=O)CC[C@]3(C)[C@H]3CC[C@]4(C)[C@H](CC[C@H]4C(C)=O)[C@H]23)cc1	Training	Pgp_Inhibitor	I	NS	A
	1149	3,9-di-tert-butyl (1R,2R,4R,5S,6R,7S,8S,10S,11R,12S)-1,5-bis(hydroxymethyl)-6,12-diphenyl-3,9-diazapentacyclo[6.4.0.0²,⁷.0⁴,¹¹.0⁵,¹⁰]dodecane-3,9-dicarboxylate	3,9-di-tert-butyl (1R,2R,4R,5S,6R,7S,8S,10S,11R,12S)-1,5-bis(hydroxymethyl)-6,12-diphenyl-3,9-diazapentacyclo[6.4.0.0²,⁷.0⁴,¹¹.0⁵,¹⁰]dodecane-3,9-dicarboxylate	OCC12[C@H]3C4[C@@H]1N([C@H]1C([C@@H](N3C(=O)OC(C)(C)C)C1(CO)[C@H]4c1ccccc1)[C@@H]2c1ccccc1)C(=O)OC(C)(C)C	Training	Pgp_Inhibitor	I	NS	A
	1150	3,9-diphenyl (1S,2R,4S,5S,6S,7S,8S,10S,11S,12S)-1,5-bis(hydroxymethyl)-6,12-diphenyl-3,9-diazapentacyclo[6.4.0.0²,⁷.0⁴,¹¹.0⁵,¹⁰]dodecane-3,9-dicarboxylate	3,9-diphenyl (1S,2R,4S,5S,6S,7S,8S,10S,11S,12S)-1,5-bis(hydroxymethyl)-6,12-diphenyl-3,9-diazapentacyclo[6.4.0.0²,⁷.0⁴,¹¹.0⁵,¹⁰]dodecane-3,9-dicarboxylate	OCC12[C@H]3C4[C@H](C5([C@@H](N([C@H]24)C(=O)Oc2ccccc2)C([C@H]1c1ccccc1)[C@@H]5N3C(=O)Oc1ccccc1)CO)c1ccccc1	Training	Pgp_Inhibitor	I	NS	A
	1152	5,7,4'-Trimethoxyflavone	5,7-dimethoxy-2-(4-methoxyphenyl)chromen-4-one	COc1ccc(cc1)c1cc(=O)c2c(OC)cc(OC)cc2o1	Training	Pgp_Inhibitor	I	NS	A
	1156	Fentanyl	N-phenyl-N-[1-(2-phenylethyl)piperidin-4-yl]propanamide	CCC(=O)N(C1CCN(CC1)CCc1ccccc1)c1ccccc1	Training	Pgp_Inhibitor	I	NS	A
	1161	Lasalocid	6-[(3S,4R,5R,7S)-7-[(2S,3R,5S)-5-ethyl-5-[(2S,5S,6R)-5-ethyl-5-hydroxy-6-methyloxan-2-yl]-3-methyloxolan-2-yl]-4-hydroxy-3,5-dimethyl-6-oxononyl]-2-hydroxy-3-methylbenzoic acid	O[C@H]([C@@H](C)CCc1c(C(=O)O)c(O)c(C)cc1)[C@@H](C)C(=O)[C@@H](CC)[C@H]1O[C@@](CC)(C[C@H]1C)[C@@H]1CC[C@@](O)(CC)[C@@H](C)O1	Training	Pgp_Inhibitor	I	NS	A
	1165	Spironolactone	S-[(7R,8R,9R,10S,13S,14R,17S)-10,13-dimethyl-3,5'-dioxospiro[2,6,7,8,9,11,12,14,15,16-decahydro-1H-cyclopenta[a]phenanthrene-17,2'-oxolane]-7-yl] ethanethioate	CC(=O)S[C@@H]1CC2=CC(=O)CC[C@@]2(C)[C@@H]2CC[C@@]3(C)[C@H](CC[C@@]43CCC(=O)O4)[C@H]12	Training	Pgp_Inhibitor	I	NS	A
	1170	5-hydroxy-7-methoxy-2-phenyl-6-propoxychromen-4-one	5-hydroxy-7-methoxy-2-phenyl-6-propoxychromen-4-one	CCCOc1c(OC)cc2oc(cc(=O)c2c1O)c1ccccc1	Training	Pgp_Inhibitor	I	NS	A
	1171	(6-acetyloxy-5-methoxy-4-oxo-2-phenylchromen-7-yl)acetate	(6-acetyloxy-5-methoxy-4-oxo-2-phenylchromen-7-yl) acetate	COc1c2c(=O)cc(oc2cc(OC(C)=O)c1OC(C)=O)c1ccccc1	Training	Pgp_Inhibitor	I	NS	A
	1173	1-[2-[(2S)-2-hydroxy-3-[4-(2-methylphenyl)piperazin-1-yl]propoxy]-5-methoxyphenyl]ethanone	1-[2-[(2S)-2-hydroxy-3-[4-(2-methylphenyl)piperazin-1-yl]propoxy]-5-methoxyphenyl]ethanone	O[C@H](COc1c(cc(OC)cc1)C(C)=O)CN1CCN(CC1)c1ccccc1C	Training	Pgp_Inhibitor	I	NS	A
	1174	1-[5-acetyl-4-[(2S)-2-hydroxy-3-[4-(2-methylphenyl)piperazin-1-yl]propoxy]-2-methylphenyl]ethanone	1-[5-acetyl-4-[(2S)-2-hydroxy-3-[4-(2-methylphenyl)piperazin-1-yl]propoxy]-2-methylphenyl]ethanone	O[C@H](COc1c(cc(C(C)=O)c(C)c1)C(C)=O)CN1CCN(CC1)c1ccccc1C	Training	Pgp_Inhibitor	I	NS	A
	1175	1-[3-[(2S)-3-[4-(2,3-dimethylphenyl)piperazin-1-yl]-2-hydroxypropoxy]phenyl]-3-phenylpropan-1-one	1-[3-[(2S)-3-[4-(2,3-dimethylphenyl)piperazin-1-yl]-2-hydroxypropoxy]phenyl]-3-phenylpropan-1-one	O[C@H](COc1cc(ccc1)C(=O)CCc1ccccc1)CN1CCN(CC1)c1cccc(C)c1C	Training	Pgp_Inhibitor	I	NS	A
	1176	[2-[(2R)-3-(diethylamino)-2-hydroxypropoxy]phenyl]-phenylmethanone	[2-[(2R)-3-(diethylamino)-2-hydroxypropoxy]phenyl]-phenylmethanone	O[C@@H](COc1c(cccc1)C(=O)c1ccccc1)CN(CC)CC	Training	Pgp_Inhibitor	I	NS	A
	1177	(1S)-2-[4-(3-methoxyphenyl)piperazin-1-yl]-1-(3-phenethyl-1-benzofuran-2-yl)ethanol	(1S)-2-[4-(3-methoxyphenyl)piperazin-1-yl]-1-[3-(2-phenylethyl)-1-benzofuran-2-yl]ethanol	O[C@@H](CN1CCN(CC1)c1cccc(OC)c1)c1c(CCc2ccccc2)c2c(o1)cccc2	Training	Pgp_Inhibitor	I	NS	A
	1178	1-[2-[(2S)-3-(benzhydrylamino)-2-hydroxypropoxy]phenyl]-3-phenylpropan-1-one	1-[2-[(2S)-3-(benzhydrylamino)-2-hydroxypropoxy]phenyl]-3-phenylpropan-1-one	O[C@H](COc1ccccc1C(=O)CCc1ccccc1)CNC(c1ccccc1)c1ccccc1	Training	Pgp_Inhibitor	I	NS	A
	1182	1-[2-[(2R)-3-(4-benzylpiperazin-1-yl)-2-hydroxypropoxy]-5-phenoxyphenyl]-3-phenylpropan-1-one	1-[2-[(2R)-3-(4-benzylpiperazin-1-yl)-2-hydroxypropoxy]-5-phenoxyphenyl]-3-phenylpropan-1-one	O[C@@H](COc1c(cc(Oc2ccccc2)cc1)C(=O)CCc1ccccc1)CN1CCN(Cc2ccccc2)CC1	Training	Pgp_Inhibitor	I	NS	A
	1183	1-[2-[(2R)-2-hydroxy-3-[4-(2-methylphenyl)piperazin-1-yl]propoxy]phenyl]-3-(4-methylphenyl)propan-1-one	1-[2-[(2R)-2-hydroxy-3-[4-(2-methylphenyl)piperazin-1-yl]propoxy]phenyl]-3-(4-methylphenyl)propan-1-one	O[C@@H](COc1c(cccc1)C(=O)CCc1ccc(C)cc1)CN1CCN(CC1)c1c(C)cccc1	Training	Pgp_Inhibitor	I	NS	A
	1185	(2S)-6,7-dimethoxy-2-[4-[2-[2-(3-methoxyphenyl)ethyl]phenoxy]butyl]-3,4-dihydro-1H-isoquinoline	(2S)-6,7-dimethoxy-2-[4-[2-[2-(3-methoxyphenyl)ethyl]phenoxy]butyl]-3,4-dihydro-1H-isoquinoline	COc1cccc(CCc2c(OCCCCN3CCc4cc(OC)c(OC)cc4C3)cccc2)c1	Training	Pgp_Inhibitor	I	NS	A
	1187	1-[3-[2-[2-(3-methoxyphenyl)ethyl]phenoxy]propyl]-4-methylpiperazine	1-[3-[2-[2-(3-methoxyphenyl)ethyl]phenoxy]propyl]-4-methylpiperazine	COc1cccc(CCc2c(OCCCN3CCN(C)CC3)cccc2)c1	Training	Pgp_Inhibitor	I	NS	A
	1188	1-[4-[2-[2-(3-methoxyphenyl)ethyl]phenoxy]butyl]-4-methylpiperazine	1-[4-[2-[2-(3-methoxyphenyl)ethyl]phenoxy]butyl]-4-methylpiperazine	COc1cccc(CCc2c(OCCCCN3CCN(C)CC3)cccc2)c1	Training	Pgp_Inhibitor	I	NS	A
	1189	1-[4-[[(7R,8S,9S,10R,13S,14S,17R)-17-acetyl-10,13-dimethyl-3-oxo-1,2,6,7,8,9,11,12,14,15,16,17-dodecahydrocyclopenta[a]phenanthren-7-yl]sulfanyl]phenyl]-3-(2-chloroethyl)urea	1-[4-[[(7R,8S,9S,10R,13S,14R,17R)-17-acetyl-10,13-dimethyl-3-oxo-1,2,6,7,8,9,11,12,14,15,16,17-dodecahydrocyclopenta[a]phenanthren-7-yl]sulfanyl]phenyl]-3-(2-chloroethyl)urea	N(CCCl)C(=O)Nc1ccc(S[C@@H]2CC3=CC(=O)CC[C@]3(C)[C@H]3CC[C@@]4(C)[C@H](CC[C@H]4C(C)=O)[C@H]23)cc1	Training	Pgp_Inhibitor	I	NS	A
	1191	N-[2-[(2S)-6,7-dimethoxy-3,4-dihydro-1H-isoquinolin-2-yl]ethyl]-2-[(4-pentylbenzoyl)amino]benzamide	N-[2-[(2S)-6,7-dimethoxy-3,4-dihydro-1H-isoquinolin-2-yl]ethyl]-2-[(4-pentylbenzoyl)amino]benzamide	CCCCCc1ccc(cc1)C(=O)Nc1ccccc1C(=O)NCCN1CCc2cc(c(cc2C1)OC)OC	Training	Pgp_Inhibitor	I	NS	A
	1193	3-chloro-N-[2-[(2R)-6,7-dimethoxy-3,4-dihydro-1H-isoquinolin-2-yl]ethyl]-2-[(4-propan-2-ylbenzoyl)amino]benzamide	3-chloro-N-[2-[(2S)-6,7-dimethoxy-3,4-dihydro-1H-isoquinolin-2-yl]ethyl]-2-[(4-propan-2-ylbenzoyl)amino]benzamide	CC(C)c1ccc(cc1)C(=O)Nc1c(cccc1Cl)C(=O)NCCN1CCc2cc(c(cc2C1)OC)OC	Training	Pgp_Inhibitor	I	NS	A
	1194	2-chloro-N-[2-[(2R)-6,7-dimethoxy-3,4-dihydro-1H-isoquinolin-2-yl]ethyl]-6-[(4-propan-2-ylbenzoyl)amino]benzamide	2-chloro-N-[2-[(2S)-6,7-dimethoxy-3,4-dihydro-1H-isoquinolin-2-yl]ethyl]-6-[(4-propan-2-ylbenzoyl)amino]benzamide	CC(C)c1ccc(cc1)C(=O)Nc1cccc(c1C(=O)NCCN1CCc2cc(c(cc2C1)OC)OC)Cl	Training	Pgp_Inhibitor	I	NS	A
	1196	2-[(4-benzoylbenzoyl)amino]-N-[2-[(2S)-6,7-dimethoxy-3,4-dihydro-1H-isoquinolin-2-yl]ethyl]benzamide	2-[(4-benzoylbenzoyl)amino]-N-[2-[(2R)-6,7-dimethoxy-3,4-dihydro-1H-isoquinolin-2-yl]ethyl]benzamide	COc1cc2c(cc1OC)CN(CC2)CCNC(=O)c1ccccc1NC(=O)c1ccc(cc1)C(=O)c1ccccc1	Training	Pgp_Inhibitor	I	NS	A
	1197	4-amino-N-[2-[(2R)-6,7-dimethoxy-3,4-dihydro-1H-isoquinolin-2-yl]ethyl]-2-[(4-propan-2-ylbenzoyl)amino]benzamide	4-amino-N-[2-[(2S)-6,7-dimethoxy-3,4-dihydro-1H-isoquinolin-2-yl]ethyl]-2-[(4-propan-2-ylbenzoyl)amino]benzamide	CC(C)c1ccc(cc1)C(=O)Nc1cc(ccc1C(=O)NCCN1CCc2cc(c(cc2C1)OC)OC)N	Training	Pgp_Inhibitor	I	NS	A
	1199	N-[2-[(2R)-6,7-dimethoxy-3,4-dihydro-1H-isoquinolin-2-yl]ethyl]-2-[(4-phenylmethoxybenzoyl)amino]benzamide	N-[2-[(2R)-6,7-dimethoxy-3,4-dihydro-1H-isoquinolin-2-yl]ethyl]-2-[(4-phenylmethoxybenzoyl)amino]benzamide	COc1cc2c(cc1OC)CN(CC2)CCNC(=O)c1ccccc1NC(=O)c1ccc(cc1)OCc1ccccc1	Training	Pgp_Inhibitor	I	NS	A
	1201	N-[2-[(2S)-6,7-dimethoxy-3,4-dihydro-1H-isoquinolin-2-yl]ethyl]-2-[(4-phenylbenzoyl)amino]benzamide	N-[2-[(2R)-6,7-dimethoxy-3,4-dihydro-1H-isoquinolin-2-yl]ethyl]-2-[(4-phenylbenzoyl)amino]benzamide	COc1cc2c(cc1OC)CN(CC2)CCNC(=O)c1ccccc1NC(=O)c1ccc(cc1)c1ccccc1	Training	Pgp_Inhibitor	I	NS	A
	1203	N-[2-[[4-[2-[(2S)-6,7-dimethoxy-3,4-dihydro-1H-isoquinolin-2-yl]ethyl]phenyl]carbamoyl]phenyl]thiophene-3-carboxamide	N-[2-[[4-[2-[(2R)-6,7-dimethoxy-3,4-dihydro-1H-isoquinolin-2-yl]ethyl]phenyl]carbamoyl]phenyl]thiophene-3-carboxamide	COc1cc2c(cc1OC)CN(CC2)CCc1ccc(cc1)NC(=O)c1ccccc1NC(=O)c1ccsc1	Training	Pgp_Inhibitor	I	NS	A
	1204	N-[2-[[4-[2-[(2S)-6,7-dimethoxy-3,4-dihydro-1H-isoquinolin-2-yl]ethyl]phenyl]carbamoyl]phenyl]furan-3-carboxamide	N-[2-[[4-[2-[(2R)-6,7-dimethoxy-3,4-dihydro-1H-isoquinolin-2-yl]ethyl]phenyl]carbamoyl]phenyl]furan-3-carboxamide	COc1cc2c(cc1OC)CN(CC2)CCc1ccc(cc1)NC(=O)c1ccccc1NC(=O)c1ccoc1	Training	Pgp_Inhibitor	I	NS	A
	1206	N-[2-[[4-[2-[(2R)-6,7-dimethoxy-3,4-dihydro-1H-isoquinolin-2-yl]ethyl]phenyl]carbamoyl]phenyl]-1-benzofuran-2-carboxamide	N-[2-[[4-[2-[(2R)-6,7-dimethoxy-3,4-dihydro-1H-isoquinolin-2-yl]ethyl]phenyl]carbamoyl]phenyl]-1-benzofuran-2-carboxamide	COc1cc2c(cc1OC)CN(CC2)CCc1ccc(cc1)NC(=O)c1ccccc1NC(=O)c1cc2ccccc2o1	Training	Pgp_Inhibitor	I	NS	A
	1207	N-[2-[[4-[2-[(2S)-6,7-dimethoxy-3,4-dihydro-1H-isoquinolin-2-yl]ethyl]phenyl]carbamoyl]phenyl]quinoline-3-carboxamide	N-[2-[[4-[2-[(2R)-6,7-dimethoxy-3,4-dihydro-1H-isoquinolin-2-yl]ethyl]phenyl]carbamoyl]phenyl]quinoline-3-carboxamide	COc1cc2c(cc1OC)CN(CC2)CCc1ccc(cc1)NC(=O)c1ccccc1NC(=O)c1cc2ccccc2nc1	Training	Pgp_Inhibitor	I	NS	A
	1208	N-[2-[[4-[2-[(2R)-6,7-dimethoxy-3,4-dihydro-1H-isoquinolin-2-yl]ethyl]phenyl]carbamoyl]phenyl]quinoline-2-carboxamide	N-[2-[[4-[2-[(2R)-6,7-dimethoxy-3,4-dihydro-1H-isoquinolin-2-yl]ethyl]phenyl]carbamoyl]phenyl]quinoline-2-carboxamide	COc1cc2c(cc1OC)CN(CC2)CCc1ccc(cc1)NC(=O)c1ccccc1NC(=O)c1ccc2ccccc2n1	Training	Pgp_Inhibitor	I	NS	A
	1209	N-[2-[[4-[2-[(2S)-6,7-dimethoxy-3,4-dihydro-1H-isoquinolin-2-yl]ethyl]phenyl]carbamoyl]phenyl]-5-propanoylpyrazine-2-carboxamide	N-[2-[[4-[2-[(2S)-6,7-dimethoxy-3,4-dihydro-1H-isoquinolin-2-yl]ethyl]phenyl]carbamoyl]phenyl]-5-propanoylpyrazine-2-carboxamide	CCC(=O)c1cnc(cn1)C(=O)Nc1ccccc1C(=O)Nc1ccc(cc1)CCN1CCc2cc(c(cc2C1)OC)OC	Training	Pgp_Inhibitor	I	NS	A
	1210	N-[2-[2-[(2S)-6,7-dimethoxy-3,4-dihydro-1H-isoquinolin-2-yl]ethylcarbamoyl]phenyl]naphthalene-2-carboxamide	N-[2-[2-[(2R)-6,7-dimethoxy-3,4-dihydro-1H-isoquinolin-2-yl]ethylcarbamoyl]phenyl]naphthalene-2-carboxamide	COc1cc2c(cc1OC)CN(CC2)CCNC(=O)c1ccccc1NC(=O)c1ccc2ccccc2c1	Training	Pgp_Inhibitor	I	NS	A
	1211	N-[2-[[4-[[(2S)-6,7-dimethoxy-3,4-dihydro-1H-isoquinolin-2-yl]methyl]phenyl]carbamoyl]phenyl]quinoline-3-carboxamide	N-[2-[[4-[[(2S)-6,7-dimethoxy-3,4-dihydro-1H-isoquinolin-2-yl]methyl]phenyl]carbamoyl]phenyl]quinoline-3-carboxamide	COc1cc2c(cc1OC)CN(CC2)Cc1ccc(cc1)NC(=O)c1ccccc1NC(=O)c1cc2ccccc2nc1	Training	Pgp_Inhibitor	I	NS	A
	1213	N-[2-[[4-[2-[(3,4-dimethoxyphenyl)methyl-methylamino]ethyl]phenyl]carbamoyl]phenyl]quinoxaline-2-carboxamide	N-[2-[[4-[2-[(3,4-dimethoxyphenyl)methyl-methylamino]ethyl]phenyl]carbamoyl]phenyl]quinoxaline-2-carboxamide	CN(CCc1ccc(cc1)NC(=O)c1ccccc1NC(=O)c1cnc2ccccc2n1)Cc1ccc(c(c1)OC)OC	Training	Pgp_Inhibitor	I	NS	A
	1214	2-[(4-cyclohexylbenzoyl)amino]-N-[2-[(2R)-6,7-dimethoxy-3,4-dihydro-1H-isoquinolin-2-yl]ethyl]benzamide	2-[(4-cyclohexylbenzoyl)amino]-N-[2-[(2R)-6,7-dimethoxy-3,4-dihydro-1H-isoquinolin-2-yl]ethyl]benzamide	COc1cc2c(cc1OC)CN(CC2)CCNC(=O)c1ccccc1NC(=O)c1ccc(cc1)C1CCCCC1	Training	Pgp_Inhibitor	I	NS	A
	1215	N-[2-[[4-[2-[(3,4-difluorophenyl)methyl-methylamino]ethyl]phenyl]carbamoyl]phenyl]quinoline-3-carboxamide	N-[2-[[4-[2-[(3,4-difluorophenyl)methyl-methylamino]ethyl]phenyl]carbamoyl]phenyl]quinoline-3-carboxamide	CN(CCc1ccc(cc1)NC(=O)c1ccccc1NC(=O)c1cc2ccccc2nc1)Cc1ccc(c(c1)F)F	Training	Pgp_Inhibitor	I	NS	A
	1216	N-[2-[[4-[2-[(3-hydroxy-4-methoxyphenyl)methyl-methylamino]ethyl]phenyl]carbamoyl]phenyl]quinoline-3-carboxamide	N-[2-[[4-[2-[(3-hydroxy-4-methoxyphenyl)methyl-methylamino]ethyl]phenyl]carbamoyl]phenyl]quinoline-3-carboxamide	CN(CCc1ccc(cc1)NC(=O)c1ccccc1NC(=O)c1cc2ccccc2nc1)Cc1ccc(c(c1)O)OC	Training	Pgp_Inhibitor	I	NS	A
	1217	N-[2-[[4-[2-[(4-hydroxy-3-methoxyphenyl)methyl-methylamino]ethyl]phenyl]carbamoyl]phenyl]quinoline-3-carboxamide	N-[2-[[4-[2-[(4-hydroxy-3-methoxyphenyl)methyl-methylamino]ethyl]phenyl]carbamoyl]phenyl]quinoline-3-carboxamide	CN(CCc1ccc(cc1)NC(=O)c1ccccc1NC(=O)c1cc2ccccc2nc1)Cc1ccc(c(c1)OC)O	Training	Pgp_Inhibitor	I	NS	A
	1218	N-[2-[[3-[2-[(2S)-6,7-dimethoxy-3,4-dihydro-1H-isoquinolin-2-yl]ethyl]phenyl]carbamoyl]phenyl]-5-methylpyrazine-2-carboxamide	N-[2-[[3-[2-[(2S)-6,7-dimethoxy-3,4-dihydro-1H-isoquinolin-2-yl]ethyl]phenyl]carbamoyl]phenyl]-5-methylpyrazine-2-carboxamide	Cc1cnc(cn1)C(=O)Nc1ccccc1C(=O)Nc1cccc(c1)CCN1CCc2cc(c(cc2C1)OC)OC	Training	Pgp_Inhibitor	I	NS	A
	1219	2-[(4-tert-butylbenzoyl)amino]-N-[2-[(2R)-6,7-dimethoxy-3,4-dihydro-1H-isoquinolin-2-yl]ethyl]benzamide	2-[(4-tert-butylbenzoyl)amino]-N-[2-[(2S)-6,7-dimethoxy-3,4-dihydro-1H-isoquinolin-2-yl]ethyl]benzamide	CC(C)(C)c1ccc(cc1)C(=O)Nc1ccccc1C(=O)NCCN1CCc2cc(c(cc2C1)OC)OC	Training	Pgp_Inhibitor	I	NS	A
	1220	4-chloro-N-[2-[(2R)-6,7-dimethoxy-3,4-dihydro-1H-isoquinolin-2-yl]ethyl]-2-[(4-propan-2-ylbenzoyl)amino]benzamide	4-chloro-N-[2-[(2S)-6,7-dimethoxy-3,4-dihydro-1H-isoquinolin-2-yl]ethyl]-2-[(4-propan-2-ylbenzoyl)amino]benzamide	CC(C)c1ccc(cc1)C(=O)Nc1cc(ccc1C(=O)NCCN1CCc2cc(c(cc2C1)OC)OC)Cl	Training	Pgp_Inhibitor	I	NS	A
	1221	5-chloro-N-[2-[(2R)-6,7-dimethoxy-3,4-dihydro-1H-isoquinolin-2-yl]ethyl]-2-[(4-propan-2-ylbenzoyl)amino]benzamide	5-chloro-N-[2-[(2S)-6,7-dimethoxy-3,4-dihydro-1H-isoquinolin-2-yl]ethyl]-2-[(4-propan-2-ylbenzoyl)amino]benzamide	CC(C)c1ccc(cc1)C(=O)Nc1ccc(cc1C(=O)NCCN1CCc2cc(c(cc2C1)OC)OC)Cl	Training	Pgp_Inhibitor	I	NS	A
	1222	N-[2-[2-[(2R)-6,7-dimethoxy-3,4-dihydro-1H-isoquinolin-2-yl]ethylcarbamoyl]phenyl]quinoline-2-carboxamide	N-[2-[2-[(2R)-6,7-dimethoxy-3,4-dihydro-1H-isoquinolin-2-yl]ethylcarbamoyl]phenyl]quinoline-2-carboxamide	COc1cc2c(cc1OC)CN(CC2)CCNC(=O)c1ccccc1NC(=O)c1ccc2ccccc2n1	Training	Pgp_Inhibitor	I	NS	A
	1223	N-[2-[2-[(2R)-6,7-dimethoxy-3,4-dihydro-1H-isoquinolin-2-yl]ethylcarbamoyl]phenyl]isoquinoline-3-carboxamide	N-[2-[2-[(2R)-6,7-dimethoxy-3,4-dihydro-1H-isoquinolin-2-yl]ethylcarbamoyl]phenyl]isoquinoline-3-carboxamide	COc1cc2c(cc1OC)CN(CC2)CCNC(=O)c1ccccc1NC(=O)c1cc2ccccc2cn1	Training	Pgp_Inhibitor	I	NS	A
	1224	N-[2-[(2R)-6,7-dimethoxy-3,4-dihydro-1H-isoquinolin-2-yl]ethyl]-2-[(4-propylbenzoyl)amino]benzamide	N-[2-[(2S)-6,7-dimethoxy-3,4-dihydro-1H-isoquinolin-2-yl]ethyl]-2-[(4-propylbenzoyl)amino]benzamide	CCCc1ccc(cc1)C(=O)Nc1ccccc1C(=O)NCCN1CCc2cc(c(cc2C1)OC)OC	Training	Pgp_Inhibitor	I	NS	A
	1227	N-[2-[[4-[2-[(2S)-6,7-dimethoxy-3,4-dihydro-1H-isoquinolin-2-yl]ethyl]phenyl]carbamoyl]phenyl]pyridine-2-carboxamide	N-[2-[[4-[2-[(2R)-6,7-dimethoxy-3,4-dihydro-1H-isoquinolin-2-yl]ethyl]phenyl]carbamoyl]phenyl]pyridine-2-carboxamide	COc1cc2c(cc1OC)CN(CC2)CCc1ccc(cc1)NC(=O)c1ccccc1NC(=O)c1ccccn1	Training	Pgp_Inhibitor	I	NS	A
	1228	N-[2-[[4-[2-[(2S)-6,7-dimethoxy-3,4-dihydro-1H-isoquinolin-2-yl]ethyl]phenyl]carbamoyl]phenyl]pyridine-3-carboxamide	N-[2-[[4-[2-[(2R)-6,7-dimethoxy-3,4-dihydro-1H-isoquinolin-2-yl]ethyl]phenyl]carbamoyl]phenyl]pyridine-3-carboxamide	COc1cc2c(cc1OC)CN(CC2)CCc1ccc(cc1)NC(=O)c1ccccc1NC(=O)c1cccnc1	Training	Pgp_Inhibitor	I	NS	A
	1229	N-[2-[[4-[2-[(2S)-6,7-dimethoxy-3,4-dihydro-1H-isoquinolin-2-yl]ethyl]phenyl]carbamoyl]phenyl]pyrazine-2-carboxamide	N-[2-[[4-[2-[(2R)-6,7-dimethoxy-3,4-dihydro-1H-isoquinolin-2-yl]ethyl]phenyl]carbamoyl]phenyl]pyrazine-2-carboxamide	COc1cc2c(cc1OC)CN(CC2)CCc1ccc(cc1)NC(=O)c1ccccc1NC(=O)c1cnccn1	Training	Pgp_Inhibitor	I	NS	A
	1231	N-[2-[[(2S)-2-[(3,4-dimethoxyphenyl)methyl]-3,4-dihydro-1H-isoquinolin-7-yl]carbamoyl]phenyl]quinoxaline-2-carboxamide	N-[2-[[(2R)-2-[(3,4-dimethoxyphenyl)methyl]-3,4-dihydro-1H-isoquinolin-7-yl]carbamoyl]phenyl]quinoxaline-2-carboxamide	COc1ccc(cc1OC)CN1CCc2ccc(cc2C1)NC(=O)c1ccccc1NC(=O)c1cnc2ccccc2n1	Training	Pgp_Inhibitor	I	NS	A
	1233	N-[2-[[4-[2-[(2S)-6,7-dimethoxy-3,4-dihydro-1H-isoquinolin-2-yl]ethyl]phenyl]carbamoyl]phenyl]-2-methyl-1,3-thiazole-4-carboxamide	N-[2-[[4-[2-[(2S)-6,7-dimethoxy-3,4-dihydro-1H-isoquinolin-2-yl]ethyl]phenyl]carbamoyl]phenyl]-2-methyl-1,3-thiazole-4-carboxamide	Cc1nc(cs1)C(=O)Nc1ccccc1C(=O)Nc1ccc(cc1)CCN1CCc2cc(c(cc2C1)OC)OC	Training	Pgp_Inhibitor	I	NS	A
	1234	4-Phenethylamino-4a,5,6,7,8,9a-hexahydro-1,3,4b-triazafluorene-carbonitrile	4-(2-phenylethylamino)-6,7,8,9-tetrahydropyrimido[4,5-b]indolizine-10-carbonitrile	c1ccc(cc1)CCNc1c2c(c(c3n2CCCC3)C#N)ncn1	Training	Pgp_Inhibitor	I	NS	A
	1236	4-{4-[2-(1H-Indol-3-yl)ethyl]piperazin-1-yl}-5,6,7,8-tetrahydro-1,3,4b-triazafluorene-9-carbonitrile	4-[4-[2-(1H-indol-3-yl)ethyl]piperazin-1-yl]-6,7,8,9-tetrahydropyrimido[4,5-b]indolizine-10-carbonitrile	c1ccc2c(c1)c(c[nH]2)CCN1CCN(CC1)c1c2c(c(c3n2CCCC3)C#N)ncn1	Training	Pgp_Inhibitor	I	NS	A
	1237	4-(4-Phenethylpiperazine-1-yl)-5,6,7,8-tetrahydro-1,3,4b-triazafluorene-9-carbonitrile	4-[4-(2-phenylethyl)piperazin-1-yl]-6,7,8,9-tetrahydropyrimido[4,5-b]indolizine-10-carbonitrile	c1ccc(cc1)CCN1CCN(CC1)c1c2c(c(c3n2CCCC3)C#N)ncn1	Training	Pgp_Inhibitor	I	NS	A
	1238	4-[4-(3-Phenylpropyl)piperazin-1-yl]-5,6,7,8-tetrahydro-1,3,4b-triazafluorene-9-carbonitrile	4-[4-(3-phenylpropyl)piperazin-1-yl]-6,7,8,9-tetrahydropyrimido[4,5-b]indolizine-10-carbonitrile	c1ccc(cc1)CCCN1CCN(CC1)c1c2c(c(c3n2CCCC3)C#N)ncn1	Training	Pgp_Inhibitor	I	NS	A
	1239	4-(4-Phenylmethanesulfonylpiperazin-1-yl)-5,6,7,8-tetrahydro-1,3,4b-triazafluorene-9-carbonitrile	4-(4-benzylsulfonylpiperazin-1-yl)-6,7,8,9-tetrahydropyrimido[4,5-b]indolizine-10-carbonitrile	c1ccc(cc1)CS(=O)(=O)N1CCN(CC1)c1c2c(c(c3n2CCCC3)C#N)ncn1	Training	Pgp_Inhibitor	I	NS	A
	1241	4-{4-[2-(2-Chlorophenyl)ethyl]piperazin-1-yl}-5,6,7,8-tetrahydro-1,3,4b-triazafluorene-9-carbonitrile	4-[4-[2-(2-chlorophenyl)ethyl]piperazin-1-yl]-6,7,8,9-tetrahydropyrimido[4,5-b]indolizine-10-carbonitrile	c1ccc(c(c1)CCN1CCN(CC1)c1c2c(c(c3n2CCCC3)C#N)ncn1)Cl	Training	Pgp_Inhibitor	I	NS	A
	1242	{4-[2-(3-Chlorophenyl)ethyl]piperazin-1-yl}-5,6,7,8-tetrahydro-1,3,4b-triazafluorene-9-carbonitrile	4-[4-[2-(3-chlorophenyl)ethyl]piperazin-1-yl]-6,7,8,9-tetrahydropyrimido[4,5-b]indolizine-10-carbonitrile	c1cc(cc(c1)Cl)CCN1CCN(CC1)c1c2c(c(c3n2CCCC3)C#N)ncn1	Training	Pgp_Inhibitor	I	NS	A
	1243	4-{4-[2-(4-Chlorophenyl)ethyl]piperazin-1-yl}-5,6,7,8-tetrahydro-1,3,4b-triazafluorene-9-carbonitrile	4-[4-[2-(4-chlorophenyl)ethyl]piperazin-1-yl]-6,7,8,9-tetrahydropyrimido[4,5-b]indolizine-10-carbonitrile	c1cc(ccc1CCN1CCN(CC1)c1c2c(c(c3n2CCCC3)C#N)ncn1)Cl	Training	Pgp_Inhibitor	I	NS	A
	1244	4-{4-[2-(3-Nitrophenyl)ethyl]piperazin-1-yl}-5,6,7,8-tetrahydro-1,3,4b-triazafluorene-9-carbonitrile	4-[4-[2-(3-nitrophenyl)ethyl]piperazin-1-yl]-6,7,8,9-tetrahydropyrimido[4,5-b]indolizine-10-carbonitrile	c1cc(cc(c1)N(=O)=O)CCN1CCN(CC1)c1c2c(c(c3n2CCCC3)C#N)ncn1	Training	Pgp_Inhibitor	I	NS	A
	1245	4-{4-[2-(4-Nitrophenyl)ethyl]piperazin-1-yl}-5,6,7,8-tetrahydro-1,3,4b-triazafluorene-9-carbonitrile	4-[4-[2-(4-nitrophenyl)ethyl]piperazin-1-yl]-6,7,8,9-tetrahydropyrimido[4,5-b]indolizine-10-carbonitrile	c1cc(ccc1CCN1CCN(CC1)c1c2c(c(c3n2CCCC3)C#N)ncn1)N(=O)=O	Training	Pgp_Inhibitor	I	NS	A
	1246	4-{4-[2-(3-Methoxyphenyl)ethyl]piperazin-1-yl}-5,6,7,8-tetrahydro-1,3,4b-triazafluorene-9-carbonitrile	4-[4-[2-(3-methoxyphenyl)ethyl]piperazin-1-yl]-6,7,8,9-tetrahydropyrimido[4,5-b]indolizine-10-carbonitrile	COc1cccc(c1)CCN1CCN(CC1)c1c2c(c(c3n2CCCC3)C#N)ncn1	Training	Pgp_Inhibitor	I	NS	A
	1249	4-(4-Phenethylpiperazin-1-yl)-5,6,7,8-tetrahydro-1,3,4b-triazofluorene-9-carbonitrile	2-phenyl-4-[4-(2-phenylethyl)piperazin-1-yl]-6,7,8,9-tetrahydropyrimido[4,5-b]indolizine-10-carbonitrile	c1ccc(cc1)CCN1CCN(CC1)c1c2c(c(c3n2CCCC3)C#N)nc(n1)c1ccccc1	Training	Pgp_Inhibitor	I	NS	A
	1250	N-[4-[10-cyano-4-(4-phenethylpiperazin-1-yl)-6,7,8,9-tetrahydropyrimido[4,5-b]indolizin-5-ium-1-id-2-yl]phenyl]acetamide	N-[4-[10-cyano-4-[4-(2-phenylethyl)piperazin-1-yl]-6,7,8,9-tetrahydropyrimido[4,5-b]indolizin-2-yl]phenyl]acetamide	CC(=O)Nc1ccc(cc1)c1nc2c(c3n(c2c(n1)N1CCN(CC1)CCc1ccccc1)CCCC3)C#N	Training	Pgp_Inhibitor	I	NS	A
	1251	4-(4-[2-(3,4-Difluorophenyl)ethyl]piperazin-1-yl)-2-pyridin-4-yl-5,6,7,8-tetrahydro-1,3,4b-triazafluorene-9-carbonitrile	4-[4-[2-(3,4-difluorophenyl)ethyl]piperazin-1-yl]-2-pyridin-4-yl-6,7,8,9-tetrahydropyrimido[4,5-b]indolizine-10-carbonitrile	c1cc(c(cc1CCN1CCN(CC1)c1c2c(c(c3n2CCCC3)C#N)nc(n1)c1ccncc1)F)F	Training	Pgp_Inhibitor	I	NS	A
	1254	4-(4-Phenethylpiperazin-1-yl)-5,6,7,8-tetrahydro-1,3,4b-triazofluorene-9-carboxylic Acid Methyl Ester	methyl 4-[4-(2-phenylethyl)piperazin-1-yl]-6,7,8,9-tetrahydropyrimido[4,5-b]indolizine-10-carboxylate	COC(=O)c1c2n(c3c1ncnc3N1CCN(CC1)CCc1ccccc1)CCCC2	Training	Pgp_Inhibitor	I	NS	A
	1255	9-(4,5-Dimethylthyazol-2-yl)-4-(4-phenethylpiperazin-1-yl)-5,6,7,8-tetrahydro-1,3,4b-triazofluorene	4,5-dimethyl-2-[4-[4-(2-phenylethyl)piperazin-1-yl]-6,7,8,9-tetrahydropyrimido[4,5-b]indolizin-10-yl]-1,3-thiazole	Cc1c(sc(n1)c1c2n(c3c1ncnc3N1CCN(CC1)CCc1ccccc1)CCCC2)C	Training	Pgp_Inhibitor	I	NS	A
	1256	9-(5-Methyl[1,2,4]oxadiazol-3-yl)-4-(4-phenethylpiperazin-1-yl)-5,6,7,8-tetrahydro-1,3,4b-triazafluorene	5-methyl-3-[4-[4-(2-phenylethyl)piperazin-1-yl]-6,7,8,9-tetrahydropyrimido[4,5-b]indolizin-10-yl]-1,2,4-oxadiazole	Cc1nc(no1)c1c2n(c3c1ncnc3N1CCN(CC1)CCc1ccccc1)CCCC2	Training	Pgp_Inhibitor	I	NS	A
	1259	4-{4-[2-(3,4-Difluorophenyl)ethyl]piperazin-1-yl}-5,6,7,8-tetrahydro-1,3,4b-triazafluorene-9-carboxylic Acid (Pyridin-2-ylmethyl)amide	4-[4-[2-(3,4-difluorophenyl)ethyl]piperazin-1-yl]-N-(pyridin-2-ylmethyl)-6,7,8,9-tetrahydropyrimido[4,5-b]indolizine-10-carboxamide	c1ccnc(c1)CNC(=O)c1c2n(c3c1ncnc3N1CCN(CC1)CCc1ccc(c(c1)F)F)CCCC2	Training	Pgp_Inhibitor	I	NS	A
	1261	1-[2-[(2R)-2-hydroxy-3-(propylamino)propoxy]phenyl]-3-phenylpropan-1-one	1-[2-[(2S)-2-hydroxy-3-(propylamino)propoxy]phenyl]-3-phenylpropan-1-one	CCCNC[C@@H](COc1ccccc1C(=O)CCc1ccccc1)O	Training	Pgp_Inhibitor	I	NS	A
	1284	1-[4-[(2S)-3-[4-(4-fluorophenyl)piperazin-1-yl]-2-hydroxypropoxy]phenyl]ethanone	1-[4-[(2S)-3-[4-(4-fluorophenyl)piperazin-1-yl]-2-hydroxypropoxy]phenyl]ethanone	CC(=O)c1ccc(cc1)OC[C@H](CN1CCN(CC1)c1ccc(cc1)F)O	Training	Pgp_Inhibitor	I	NS	A
	1288	1-[2-[(2S)-3-(3,3-diphenylpropylamino)-2-hydroxypropoxy]phenyl]-3-phenylpropan-1-one	1-[2-[(2S)-3-(3,3-diphenylpropylamino)-2-hydroxypropoxy]phenyl]-3-phenylpropan-1-one	c1ccc(cc1)CCC(=O)c1ccccc1OC[C@H](CNCCC(c1ccccc1)c1ccccc1)O	Training	Pgp_Inhibitor	I	NS	A
	1303	4-benzoyl-1-[(2S)-2-hydroxy-3-[4-(2-methylphenyl)piperazin-1-yl]propyl]-5-methyl-2-phenylpyrazole-1,2-diium-3-one	4-benzoyl-1-[(2S)-2-hydroxy-3-[4-(2-methylphenyl)piperazin-1-yl]propyl]-5-methyl-2-phenylpyrazol-3-one	Cc1ccccc1N1CCN(CC1)C[C@@H](Cn1c(C)c(c(=O)n1c1ccccc1)C(=O)c1ccccc1)O	Training	Pgp_Inhibitor	I	NS	A
	1304	1-[(2S)-2-hydroxy-3-(propylamino)propyl]-5-methyl-2-phenyl-4-(3-phenylpropanoyl)pyrazole-1,2-diium-3-one	1-[(2S)-2-hydroxy-3-(propylamino)propyl]-5-methyl-2-phenyl-4-(3-phenylpropanoyl)pyrazol-3-one	CCCNC[C@@H](Cn1c(c(c(=O)n1c1ccccc1)C(=O)CCc1ccccc1)C)O	Training	Pgp_Inhibitor	I	NS	A
	1305	1-[(2R)-2-hydroxy-3-(propan-2-ylamino)propyl]-5-methyl-2-phenyl-4-(3-phenylpropanoyl)pyrazole-1,2-diium-3-one	1-[(2R)-2-hydroxy-3-(propan-2-ylamino)propyl]-5-methyl-2-phenyl-4-(3-phenylpropanoyl)pyrazol-3-one	Cc1c(c(=O)n(n1C[C@@H](CNC(C)C)O)c1ccccc1)C(=O)CCc1ccccc1	Training	Pgp_Inhibitor	I	NS	A
	1306	1-[(2R)-3-(butylamino)-2-hydroxypropyl]-5-methyl-2-phenyl-4-(3-phenylpropanoyl)pyrazole-1,2-diium-3-one	1-[(2R)-3-(butylamino)-2-hydroxypropyl]-5-methyl-2-phenyl-4-(3-phenylpropanoyl)pyrazol-3-one	CCCCNC[C@H](Cn1c(c(c(=O)n1c1ccccc1)C(=O)CCc1ccccc1)C)O	Training	Pgp_Inhibitor	I	NS	A
	1307	1-[(2S)-3-(tert-butylamino)-2-hydroxypropyl]-5-methyl-2-phenyl-4-(3-phenylpropanoyl)pyrazole-1,2-diium-3-one	1-[(2S)-3-(tert-butylamino)-2-hydroxypropyl]-5-methyl-2-phenyl-4-(3-phenylpropanoyl)pyrazol-3-one	Cc1c(c(=O)n(n1C[C@H](CNC(C)(C)C)O)c1ccccc1)C(=O)CCc1ccccc1	Training	Pgp_Inhibitor	I	NS	A
	1309	[5-[(2S)-3-[di(propan-2-yl)amino]-2-hydroxypropoxy]-1,3-dimethylpyrazol-1-ium-4-id-4-yl]-phenylmethanone	[5-[(2S)-3-[di(propan-2-yl)amino]-2-hydroxypropoxy]-1,3-dimethylpyrazol-4-yl]-phenylmethanone	Cc1c(c(n(n1)C)OC[C@H](CN(C(C)C)C(C)C)O)C(=O)c1ccccc1	Training	Pgp_Inhibitor	I	NS	A
	1310	[5-[(2S)-3-[di(propan-2-yl)amino]-2-hydroxypropoxy]-3-methyl-1-phenylpyrazol-1-ium-4-id-4-yl]-phenylmethanone	[5-[(2S)-3-[di(propan-2-yl)amino]-2-hydroxypropoxy]-3-methyl-1-phenylpyrazol-4-yl]-phenylmethanone	Cc1c(c(n(n1)c1ccccc1)OC[C@H](CN(C(C)C)C(C)C)O)C(=O)c1ccccc1	Training	Pgp_Inhibitor	I	NS	A
	1311	(3R,4S)-4-(4-benzylpiperazin-1-yl)-3-hydroxy-2,2-dimethyl-3,4-dihydrochromene-6-carbonitrile	(3R,4S)-4-(4-benzylpiperazin-1-yl)-3-hydroxy-2,2-dimethyl-3,4-dihydrochromene-6-carbonitrile	CC1([C@@H]([C@H](c2cc(ccc2O1)C#N)N1CCN(CC1)Cc1ccccc1)O)C	Training	Pgp_Inhibitor	I	NS	A
	1312	tert-butyl2-[benzyl-[(3R,4S)-6-cyano-3-hydroxy-2,2-dimethyl-3,4-dihydrochromen-4-yl]amino]acetate	tert-butyl 2-[benzyl-[(3R,4S)-6-cyano-3-hydroxy-2,2-dimethyl-3,4-dihydrochromen-4-yl]amino]acetate	CC1([C@@H]([C@H](c2cc(ccc2O1)C#N)N(Cc1ccccc1)CC(=O)OC(C)(C)C)O)C	Training	Pgp_Inhibitor	I	NS	A
	1322	1,2-dimethoxy-3-[(2-phenethylphenoxy)methyl]benzene	1,2-dimethoxy-3-[[2-(2-phenylethyl)phenoxy]methyl]benzene	COc1cccc(COc2ccccc2CCc2ccccc2)c1OC	Training	Pgp_Inhibitor	I	NS	A
	1324	1,2-dimethoxy-4-[(2-phenethylphenoxy)methyl]benzene	1,2-dimethoxy-4-[[2-(2-phenylethyl)phenoxy]methyl]benzene	COc1ccc(COc2ccccc2CCc2ccccc2)cc1OC	Training	Pgp_Inhibitor	I	NS	A
	1328	4-[[2-[2-(3-methoxyphenyl)ethyl]phenoxy]methyl]pyridine	4-[[2-[2-(3-methoxyphenyl)ethyl]phenoxy]methyl]pyridine	COc1cccc(CCc2ccccc2OCc2ccncc2)c1	Training	Pgp_Inhibitor	I	NS	A
	1334	(1R,8S,15R,19S)-17-(4-{[2-(3,4-dimethoxyphenyl)ethyl](methyl)amino}but-2-yn-1-yl)-17-azapentacyclo[6.6.5.0²,⁷.0⁹,¹⁴.0¹⁵,¹⁹]nonadeca-2(7),3,5,9(14),10,12-hexaene-16,18-dione	(1R,8S,15R,19S)-17-(4-{[2-(3,4-dimethoxyphenyl)ethyl](methyl)amino}but-2-yn-1-yl)-17-azapentacyclo[6.6.5.0²,⁷.0⁹,¹⁴.0¹⁵,¹⁹]nonadeca-2(7),3,5,9(14),10,12-hexaene-16,18-dione	COc1ccc(CCN(C)CC#CCN2C(=O)[C@H]3[C@H](C4c5ccccc5C3c3ccccc43)C2=O)cc1OC	Training	Pgp_Inhibitor	I	NS	A
	1336	(1R,8R,15R,19R)-17-(2-{[2-(3,4-dimethoxyphenyl)ethyl](methyl)amino}ethyl)-17-azapentacyclo[6.6.5.0²,⁷.0⁹,¹⁴.0¹⁵,¹⁹]nonadeca-2(7),3,5,9(14),10,12-hexaene-16,18-dione	(1R,8R,15R,19R)-17-(2-{[2-(3,4-dimethoxyphenyl)ethyl](methyl)amino}ethyl)-17-azapentacyclo[6.6.5.0²,⁷.0⁹,¹⁴.0¹⁵,¹⁹]nonadeca-2(7),3,5,9(14),10,12-hexaene-16,18-dione	COc1ccc(CCN(C)CCN2C(=O)[C@H]3[C@@H](C4c5ccccc5C3c3ccccc43)C2=O)cc1OC	Training	Pgp_Inhibitor	I	NS	A
	1337	(2S,5S,6R,10R,11S)-5-benzyl-10-heptyl-6-(methoxymethoxy)-4,11-dimethyl-2-propan-2-yl-1,9-dioxa-4-azacyclododecane-3,8,12-trione	(2S,5S,6R,10R,11S)-5-benzyl-10-heptyl-6-(methoxymethoxy)-4,11-dimethyl-2-propan-2-yl-1,9-dioxa-4-azacyclododecane-3,8,12-trione	CCCCCCC[C@@H]1[C@@H](C(=O)O[C@H](C(=O)N([C@H]([C@@H](CC(=O)O1)OCOC)Cc1ccccc1)C)C(C)C)C	Training	Pgp_Inhibitor	I	NS	A
	1338	(2S,5S,6R,11S)-5-benzyl-6-hydroxy-4,11-dimethyl-2-propan-2-yl-1,9-dioxa-4-azacyclododecane-3,8,12-trione	(2S,5S,6R,11S)-5-benzyl-6-hydroxy-4,11-dimethyl-2-propan-2-yl-1,9-dioxa-4-azacyclododecane-3,8,12-trione	C[C@H]1COC(=O)C[C@H]([C@@H](N(C(=O)[C@@H](OC1=O)C(C)C)C)Cc1ccccc1)O	Training	Pgp_Inhibitor	I	NS	A
	1340	(2S,5R,10R,11S)-5-benzyl-10-heptyl-4,11-dimethyl-2-propan-2-yl-1,9-dioxa-4-azacyclododecane-3,8,12-trione	(2S,5R,10R,11S)-5-benzyl-10-heptyl-4,11-dimethyl-2-propan-2-yl-1,9-dioxa-4-azacyclododecane-3,8,12-trione	CCCCCCC[C@@H]1[C@@H](C(=O)O[C@H](C(=O)N([C@H](CCC(=O)O1)Cc1ccccc1)C)C(C)C)C	Training	Pgp_Inhibitor	I	NS	A
	1343	(5S,6R,10R,11S)-5-benzyl-10-heptyl-6-hydroxy-2,2,4,11-tetramethyl-1,9-dioxa-4-azacyclododecane-3,8,12-trione	(5S,6R,10R,11S)-5-benzyl-10-heptyl-6-hydroxy-2,2,4,11-tetramethyl-1,9-dioxa-4-azacyclododecane-3,8,12-trione	CCCCCCC[C@@H]1[C@@H](C(=O)OC(C(=O)N([C@H]([C@@H](CC(=O)O1)O)Cc1ccccc1)C)(C)C)C	Training	Pgp_Inhibitor	I	NS	A
	1344	(5S,6R,10R,11S)-5-benzyl-10-heptyl-6-(methoxymethoxy)-2,2,4,11-tetramethyl-1,9-dioxa-4-azacyclododecane-3,8,12-trione	(5S,6R,10R,11S)-5-benzyl-10-heptyl-6-(methoxymethoxy)-2,2,4,11-tetramethyl-1,9-dioxa-4-azacyclododecane-3,8,12-trione	CCCCCCC[C@@H]1[C@@H](C(=O)OC(C(=O)N([C@H]([C@@H](CC(=O)O1)OCOC)Cc1ccccc1)C)(C)C)C	Training	Pgp_Inhibitor	I	NS	A
	1346	(2S,5S,6R,10R,11S)-5-benzyl-10-heptyl-6-hydroxy-2,4,11-trimethyl-1,9-dioxa-4-azacyclododecane-3,8,12-trione	(2S,5S,6R,10R,11S)-5-benzyl-10-heptyl-6-hydroxy-2,4,11-trimethyl-1,9-dioxa-4-azacyclododecane-3,8,12-trione	CCCCCCC[C@@H]1[C@@H](C(=O)O[C@H](C(=O)N([C@H]([C@@H](CC(=O)O1)O)Cc1ccccc1)C)C)C	Training	Pgp_Inhibitor	I	NS	A
	1347	(5S,6R,10R,11S)-5-benzyl-10-butyl-6-(methoxymethoxy)-4,11-dimethyl-1,9-dioxa-4-azacyclododecane-3,8,12-trione	(5S,6R,10R,11S)-5-benzyl-10-butyl-6-(methoxymethoxy)-4,11-dimethyl-1,9-dioxa-4-azacyclododecane-3,8,12-trione	CCCC[C@@H]1[C@@H](C(=O)OCC(=O)N([C@H]([C@@H](CC(=O)O1)OCOC)Cc1ccccc1)C)C	Training	Pgp_Inhibitor	I	NS	A
	1350	methyl(3R,4S)-3-(methoxymethoxy)-4-[methyl(phenylmethoxycarbonyl)amino]-5-phenylpentanoate	methyl (3R,4S)-3-(methoxymethoxy)-4-[methyl(phenylmethoxycarbonyl)amino]-5-phenylpentanoate	CN([C@@H](Cc1ccccc1)[C@@H](CC(=O)OC)OCOC)C(=O)OCc1ccccc1	Training	Pgp_Inhibitor	I	NS	A
	1351	methyl(3R,4S)-3-hydroxy-4-[methyl(phenylmethoxycarbonyl)amino]-5-phenylpentanoate	methyl (3R,4S)-3-hydroxy-4-[methyl(phenylmethoxycarbonyl)amino]-5-phenylpentanoate	CN([C@@H](Cc1ccccc1)[C@@H](CC(=O)OC)O)C(=O)OCc1ccccc1	Training	Pgp_Inhibitor	I	NS	A
	1353	(2S,5S,6R,10R,11S)-5-benzyl-10-heptyl-6-(methoxymethoxy)-2,4,11-trimethyl-1,9-dioxa-4-azacyclododecane-3,8,12-trione	(2S,5S,6R,10R,11S)-5-benzyl-10-heptyl-6-(methoxymethoxy)-2,4,11-trimethyl-1,9-dioxa-4-azacyclododecane-3,8,12-trione	CCCCCCC[C@@H]1[C@@H](C(=O)O[C@H](C(=O)N([C@H]([C@@H](CC(=O)O1)OCOC)Cc1ccccc1)C)C)C	Training	Pgp_Inhibitor	I	NS	A
	1355	(5S,6R,10R,11S)-5-benzyl-10-heptyl-6-(methoxymethoxy)-4,11-dimethyl-1,9-dioxa-4-azacyclododecane-3,8,12-trione	(5S,6R,10R,11S)-5-benzyl-10-heptyl-6-(methoxymethoxy)-4,11-dimethyl-1,9-dioxa-4-azacyclododecane-3,8,12-trione	CCCCCCC[C@@H]1[C@@H](C(=O)OCC(=O)N([C@H]([C@@H](CC(=O)O1)OCOC)Cc1ccccc1)C)C	Training	Pgp_Inhibitor	I	NS	A
	1356	(2S,5S,6R,10R)-5-benzyl-10-heptyl-6-hydroxy-4-methyl-2-propan-2-yl-1,9-dioxa-4-azacyclododecane-3,8,12-trione	(2S,5S,6R,10R)-5-benzyl-10-heptyl-6-hydroxy-4-methyl-2-propan-2-yl-1,9-dioxa-4-azacyclododecane-3,8,12-trione	CCCCCCC[C@@H]1CC(=O)O[C@H](C(=O)N([C@H]([C@@H](CC(=O)O1)O)Cc1ccccc1)C)C(C)C	Training	Pgp_Inhibitor	I	NS	A
	1357	(2S,5S,6R,10R)-5-benzyl-10-heptyl-6-(methoxymethoxy)-4-methyl-2-propan-2-yl-1,9-dioxa-4-azacyclododecane-3,8,12-trione	(2S,5S,6R,10R)-5-benzyl-10-heptyl-6-(methoxymethoxy)-4-methyl-2-propan-2-yl-1,9-dioxa-4-azacyclododecane-3,8,12-trione	CCCCCCC[C@@H]1CC(=O)O[C@H](C(=O)N([C@H]([C@@H](CC(=O)O1)OCOC)Cc1ccccc1)C)C(C)C	Training	Pgp_Inhibitor	I	NS	A
	1358	(5S,6R,10R,11S)-5-benzyl-10-butyl-6-hydroxy-4,11-dimethyl-1,9-dioxa-4-azacyclododecane-3,8,12-trione	(2S,5S,6R,10R,11S)-5-benzyl-6-hydroxy-4,10,11-trimethyl-2-propan-2-yl-1,9-dioxa-4-azacyclododecane-3,8,12-trione	C[C@H]1[C@H](OC(=O)C[C@H]([C@@H](N(C(=O)[C@@H](OC1=O)C(C)C)C)Cc1ccccc1)O)C	Training	Pgp_Inhibitor	I	NS	A
	1359	(2S,5S,6R,10R,11S)-5-benzyl-6-(methoxymethoxy)-4,10,11-trimethyl-2-propan-2-yl-1,9-dioxa-4-azacyclododecane-3,8,12-trione	(2S,5S,6R,10R,11S)-5-benzyl-6-(methoxymethoxy)-4,10,11-trimethyl-2-propan-2-yl-1,9-dioxa-4-azacyclododecane-3,8,12-trione	C[C@H]1[C@H](OC(=O)C[C@H]([C@@H](N(C(=O)[C@@H](OC1=O)C(C)C)C)Cc1ccccc1)OCOC)C	Training	Pgp_Inhibitor	I	NS	A
	1360	10-(4-piperidin-1-ylbutyl)acridin-10-ium-9-one	10-(4-piperidin-1-ylbutyl)acridin-9-one	c1ccc2c(c1)c(=O)c1ccccc1n2CCCCN1CCCCC1	Training	Pgp_Inhibitor	I	NS	A
	1361	4-methoxy-10-(4-piperidin-1-ylbutyl)acridin-10-ium-9-one	4-methoxy-10-(4-piperidin-1-ylbutyl)acridin-9-one	COc1cccc2c1n(c1ccccc1c2=O)CCCCN1CCCCC1	Training	Pgp_Inhibitor	I	NS	A
	1362	10-(4-morpholin-4-ylbutyl)acridin-10-ium-9-one	10-(4-morpholin-4-ylbutyl)acridin-9-one	c1ccc2c(c1)c(=O)c1ccccc1n2CCCCN1CCOCC1	Training	Pgp_Inhibitor	I	NS	A
	1364	10-[4-[bis(2-hydroxyethyl)amino]butyl]acridin-10-ium-9-one	10-[4-[bis(2-hydroxyethyl)amino]butyl]acridin-9-one	c1ccc2c(c1)c(=O)c1ccccc1n2CCCCN(CCO)CCO	Training	Pgp_Inhibitor	I	NS	A
	1366	10-[4-[4-(2-hydroxyethyl)piperazin-1-yl]butyl]acridin-10-ium-9-one	10-[4-[4-(2-hydroxyethyl)piperazin-1-yl]butyl]acridin-9-one	c1ccc2c(c1)c(=O)c1ccccc1n2CCCCN1CCN(CC1)CCO	Training	Pgp_Inhibitor	I	NS	A
	1368	4-methoxyacridin-10-ium-9-one	4-methoxy-10H-acridin-9-one	COc1cccc2c1[nH]c1ccccc1c2=O	Training	Pgp_Inhibitor	I	NS	A
	1369	10-(3-chloropropyl)acridin-10-ium-9-one	10-(3-chloropropyl)acridin-9-one	c1ccc2c(c1)c(=O)c1ccccc1n2CCCCl	Training	Pgp_Inhibitor	I	NS	A
	1370	10-(3-chloropropyl)-4-methoxyacridin-10-ium-9-one	10-(3-chloropropyl)-4-methoxyacridin-9-one	COc1cccc2c1n(c1ccccc1c2=O)CCCCl	Training	Pgp_Inhibitor	I	NS	A
	1371	10-[3-(4-methylpiperazin-1-yl)propyl]acridin-10-ium-9-one	10-[3-(4-methylpiperazin-1-yl)propyl]acridin-9-one	CN1CCN(CC1)CCCn1c2ccccc2c(=O)c2c1cccc2	Training	Pgp_Inhibitor	I	NS	A
	1372	4-methoxy-10-[3-(4-methylpiperazin-1-yl)propyl]acridin-10-ium-9-one	4-methoxy-10-[3-(4-methylpiperazin-1-yl)propyl]acridin-9-one	CN1CCN(CC1)CCCn1c2ccccc2c(=O)c2c1c(ccc2)OC	Training	Pgp_Inhibitor	I	NS	A
	1374	4-methoxy-10-(3-piperidin-1-ylpropyl)acridin-10-ium-9-one	4-methoxy-10-(3-piperidin-1-ylpropyl)acridin-9-one	COc1cccc2c1n(c1ccccc1c2=O)CCCN1CCCCC1	Training	Pgp_Inhibitor	I	NS	A
	1376	4-methoxy-10-(3-morpholin-4-ylpropyl)acridin-10-ium-9-one	4-methoxy-10-(3-morpholin-4-ylpropyl)acridin-9-one	COc1cccc2c1n(c1ccccc1c2=O)CCCN1CCOCC1	Training	Pgp_Inhibitor	I	NS	A
	1377	10-[3-[bis(2-hydroxyethyl)amino]propyl]acridin-10-ium-9-one	10-[3-[bis(2-hydroxyethyl)amino]propyl]acridin-9-one	c1ccc2c(c1)c(=O)c1ccccc1n2CCCN(CCO)CCO	Training	Pgp_Inhibitor	I	NS	A
	1378	10-[3-[bis(2-hydroxyethyl)amino]propyl]-4-methoxyacridin-10-ium-9-one	10-[3-[bis(2-hydroxyethyl)amino]propyl]-4-methoxyacridin-9-one	COc1cccc2c1n(c1ccccc1c2=O)CCCN(CCO)CCO	Training	Pgp_Inhibitor	I	NS	A
	1380	10-[3-[4-(2-hydroxyethyl)piperazin-1-yl]propyl]-4-methoxyacridin-10-ium-9-one	10-[3-[4-(2-hydroxyethyl)piperazin-1-yl]propyl]-4-methoxyacridin-9-one	COc1cccc2c1n(c1ccccc1c2=O)CCCN1CCN(CC1)CCO	Training	Pgp_Inhibitor	I	NS	A
	1381	10-(4-chlorobutyl)acridin-10-ium-9-one	10-(4-chlorobutyl)acridin-9-one	c1ccc2c(c1)c(=O)c1ccccc1n2CCCCCl	Training	Pgp_Inhibitor	I	NS	A
	1382	10-(4-chlorobutyl)-4-methoxyacridin-10-ium-9-one	10-(4-chlorobutyl)-4-methoxyacridin-9-one	COc1cccc2c1n(c1ccccc1c2=O)CCCCCl	Training	Pgp_Inhibitor	I	NS	A
	1383	10-[4-(4-methylpiperazin-1-yl)butyl]acridin-10-ium-9-one	10-[4-(4-methylpiperazin-1-yl)butyl]acridin-9-one	CN1CCN(CC1)CCCCn1c2ccccc2c(=O)c2c1cccc2	Training	Pgp_Inhibitor	I	NS	A
	1384	4-methoxy-10-[4-(4-methylpiperazin-1-yl)butyl]acridin-10-ium-9-one	4-methoxy-10-[4-(4-methylpiperazin-1-yl)butyl]acridin-9-one	CN1CCN(CC1)CCCCn1c2ccccc2c(=O)c2c1c(ccc2)OC	Training	Pgp_Inhibitor	I	NS	A
	1385	methyl 3-(4-{4,5-bis[4-(dimethylamino)phenyl]imidazol-2-yl}phenyl)propanoate	methyl 3-[4-[4,5-bis[4-(dimethylamino)phenyl]-1H-imidazol-2-yl]phenyl]propanoate	CN(C)c1ccc(cc1)c1c(nc([nH]1)c1ccc(cc1)CCC(=O)OC)c1ccc(cc1)N(C)C	Training	Pgp_Inhibitor	I	NS	A
	1386	3-(4-{4,5-bis[4-(dimethylamino)phenyl]imidazol-2-yl}phenyl)prop-2-enenitrile	(E)-3-[4-[4,5-bis[4-(dimethylamino)phenyl]-1H-imidazol-2-yl]phenyl]prop-2-enenitrile	CN(C)c1ccc(cc1)c1c(nc([nH]1)c1ccc(cc1)\C=C\C#N)c1ccc(cc1)N(C)C	Training	Pgp_Inhibitor	I	NS	A
	1388	4-{5-[4-(dimethylamino)phenyl]-2-[4-(3-methoxypropyl)phenyl]imidazol-4-yl}-N,N-dimethylaniline	4-[4-[4-(dimethylamino)phenyl]-2-[4-(3-methoxypropyl)phenyl]-1H-imidazol-5-yl]-N,N-dimethylaniline	CN(C)c1ccc(cc1)c1c(nc([nH]1)c1ccc(cc1)CCCOC)c1ccc(cc1)N(C)C	Training	Pgp_Inhibitor	I	NS	A
	1389	methyl 4-{4,5-bis[4-(dimethylamino)phenyl]imidazol-2-yl}benzoate	methyl 4-[4,5-bis[4-(dimethylamino)phenyl]-1H-imidazol-2-yl]benzoate	CN(C)c1ccc(cc1)c1c(nc([nH]1)c1ccc(cc1)C(=O)OC)c1ccc(cc1)N(C)C	Training	Pgp_Inhibitor	I	NS	A
	1390	4-{5-[4-(dimethylamino)phenyl]-2-[4-(4-methoxybutyl)phenyl]imidazol-4-yl}-N,N-dimethylaniline	4-[4-[4-(dimethylamino)phenyl]-2-[4-(4-methoxybutyl)phenyl]-1H-imidazol-5-yl]-N,N-dimethylaniline	CN(C)c1ccc(cc1)c1c(nc([nH]1)c1ccc(cc1)CCCCOC)c1ccc(cc1)N(C)C	Training	Pgp_Inhibitor	I	NS	A
	1391	methyl 2-(4-{4,5-bis[4-(dimethylamino)phenyl]imidazol-2-yl}phenyl)cyclopropane-1-carboxylate	methyl (1S,2R)-2-[4-[4,5-bis[4-(dimethylamino)phenyl]-1H-imidazol-2-yl]phenyl]cyclopropane-1-carboxylate	CN(C)c1ccc(cc1)c1c(nc([nH]1)c1ccc(cc1)[C@@H]1C[C@@H]1C(=O)OC)c1ccc(cc1)N(C)C	Training	Pgp_Inhibitor	I	NS	A
	1392	4-[2-[4-[(E)-3-butoxyprop-1-enyl]phenyl]-5-(4-dimethylaminophenyl)imidazol-4-yl]-N,N-dimethylaniline	4-[2-[4-[(E)-3-butoxyprop-1-enyl]phenyl]-4-[4-(dimethylamino)phenyl]-1H-imidazol-5-yl]-N,N-dimethylaniline	CCCCOC\C=C\c1ccc(cc1)c1[nH]c(c(n1)c1ccc(cc1)N(C)C)c1ccc(cc1)N(C)C	Training	Pgp_Inhibitor	I	NS	A
	1394	4-(2-{4-[3-(benzyloxy)prop-1-en-1-yl]phenyl}-5-[4-(dimethylamino)phenyl]imidazol-4-yl)-N,N-dimethylaniline	4-[4-[4-(dimethylamino)phenyl]-2-[4-[(E)-3-phenylmethoxyprop-1-enyl]phenyl]-1H-imidazol-5-yl]-N,N-dimethylaniline	CN(C)c1ccc(cc1)c1c(nc([nH]1)c1ccc(cc1)\C=C\COCc1ccccc1)c1ccc(cc1)N(C)C	Training	Pgp_Inhibitor	I	NS	A
	1396	3-(4-{4,5-bis[4-(dimethylamino)phenyl]imidazol-2-yl}phenyl)prop-2-en-1-yl N,N-diethylcarbamate	[(E)-3-[4-[4,5-bis[4-(dimethylamino)phenyl]-1H-imidazol-2-yl]phenyl]prop-2-enyl] N,N-diethylcarbamate	CCN(CC)C(=O)OC\C=C\c1ccc(cc1)c1[nH]c(c(n1)c1ccc(cc1)N(C)C)c1ccc(cc1)N(C)C	Training	Pgp_Inhibitor	I	NS	A
	1397	[(E)-3-[4-[4,5-bis(4-dimethylaminophenyl)imidazol-2-yl]phenyl]prop-2-enyl]pentanoate	[(E)-3-[4-[4,5-bis[4-(dimethylamino)phenyl]-1H-imidazol-2-yl]phenyl]prop-2-enyl] pentanoate	CCCCC(=O)OC\C=C\c1ccc(cc1)c1[nH]c(c(n1)c1ccc(cc1)N(C)C)c1ccc(cc1)N(C)C	Training	Pgp_Inhibitor	I	NS	A
	1399	4-{5-[4-(dimethylamino)phenyl]-2-{4-[3-(piperidin-1-yl)prop-1-en-1-yl]phenyl}imidazol-4-yl}-N,N-dimethylaniline	4-[4-[4-(dimethylamino)phenyl]-2-[4-[(E)-3-piperidin-1-ylprop-1-enyl]phenyl]-1H-imidazol-5-yl]-N,N-dimethylaniline	CN(C)c1ccc(cc1)c1c(nc([nH]1)c1ccc(cc1)\C=C\CN1CCCCC1)c1ccc(cc1)N(C)C	Training	Pgp_Inhibitor	I	NS	A
	1400	4-{4,5-bis[4-(dimethylamino)phenyl]-1-hexyl-1H-imidazol-2-yl}benzoic acid	4-[4,5-bis[4-(dimethylamino)phenyl]-1-hexylimidazol-2-yl]benzoic acid	CCCCCCn1c(c(nc1c1ccc(cc1)C(=O)O)c1ccc(cc1)N(C)C)c1ccc(cc1)N(C)C	Training	Pgp_Inhibitor	I	NS	A
	1401	4-{5-[4-(dimethylamino)phenyl]-2-{4-[3-(morpholin-4-yl)prop-1-en-1-yl]phenyl}imidazol-4-yl}-N,N-dimethylaniline	4-[4-[4-(dimethylamino)phenyl]-2-[4-[(E)-3-morpholin-4-ylprop-1-enyl]phenyl]-1H-imidazol-5-yl]-N,N-dimethylaniline	CN(C)c1ccc(cc1)c1c(nc([nH]1)c1ccc(cc1)\C=C\CN1CCOCC1)c1ccc(cc1)N(C)C	Training	Pgp_Inhibitor	I	NS	A
	1403	3-(4-{4,5-bis[4-(dimethylamino)phenyl]imidazol-2-yl}phenyl)prop-2-enoic acid	(E)-3-[4-[4,5-bis[4-(dimethylamino)phenyl]-1H-imidazol-2-yl]phenyl]prop-2-enoic acid	CN(C)c1ccc(cc1)c1c(nc([nH]1)c1ccc(cc1)\C=C\C(=O)O)c1ccc(cc1)N(C)C	Training	Pgp_Inhibitor	I	NS	A
	1405	4-{4,5-bis[4-(dimethylamino)phenyl]imidazol-2-yl}phenol	4-[4,5-bis[4-(dimethylamino)phenyl]-1H-imidazol-2-yl]phenol	CN(C)c1ccc(cc1)c1c(nc([nH]1)c1ccc(cc1)O)c1ccc(cc1)N(C)C	Training	Pgp_Inhibitor	I	NS	A
	1406	4-{4,5-bis[4-(dimethylamino)phenyl]-1-(2-phenylethyl)-1H-imidazol-2-yl}phenol	4-[4,5-bis[4-(dimethylamino)phenyl]-1-(2-phenylethyl)imidazol-2-yl]phenol	CN(C)c1ccc(cc1)c1c(n(c(n1)c1ccc(cc1)O)CCc1ccccc1)c1ccc(cc1)N(C)C	Training	Pgp_Inhibitor	I	NS	A
	1407	4-{4,5-bis[4-(dimethylamino)phenyl]-1-(2-phenylethyl)-1H-imidazol-2-yl}benzoic acid	4-[4,5-bis[4-(dimethylamino)phenyl]-1-(2-phenylethyl)imidazol-2-yl]benzoic acid	CN(C)c1ccc(cc1)c1c(n(c(n1)c1ccc(cc1)C(=O)O)CCc1ccccc1)c1ccc(cc1)N(C)C	Training	Pgp_Inhibitor	I	NS	A
	1409	methyl 3-(4-{4,5-bis[4-(methylamino)phenyl]imidazol-2-yl}phenyl)prop-2-enoate	methyl (E)-3-[4-[4,5-bis[4-(methylamino)phenyl]-1H-imidazol-2-yl]phenyl]prop-2-enoate	CNc1ccc(cc1)c1c(nc([nH]1)c1ccc(cc1)\C=C\C(=O)OC)c1ccc(cc1)NC	Training	Pgp_Inhibitor	I	NS	A
	1411	4-[5-(4-dimethylaminophenyl)-2-[4-[(E)-3-ethoxyprop-1-enyl]phenyl]imidazol-4-yl]-N,N-dimethylaniline	4-[4-[4-(dimethylamino)phenyl]-2-[4-[(E)-3-ethoxyprop-1-enyl]phenyl]-1H-imidazol-5-yl]-N,N-dimethylaniline	CCOC\C=C\c1ccc(cc1)c1[nH]c(c(n1)c1ccc(cc1)N(C)C)c1ccc(cc1)N(C)C	Training	Pgp_Inhibitor	I	NS	A
	1412	4-{5-[4-(diethylamino)phenyl]-2-[4-(3-ethoxyprop-1-en-1-yl)phenyl]imidazol-4-yl}-N,N-diethylaniline	4-[4-[4-(diethylamino)phenyl]-2-[4-[(E)-3-ethoxyprop-1-enyl]phenyl]-1H-imidazol-5-yl]-N,N-diethylaniline	CCN(CC)c1ccc(cc1)c1c(nc([nH]1)c1ccc(cc1)\C=C\COCC)c1ccc(cc1)N(CC)CC	Training	Pgp_Inhibitor	I	NS	A
	1413	4-[4-[2-[4-[(Z)-3-ethoxyprop-1-enyl]phenyl]-5-(4-morpholin-4-ylphenyl)imidazol-4-yl]phenyl]morpholine	4-[4-[2-[4-[(Z)-3-ethoxyprop-1-enyl]phenyl]-4-(4-morpholin-4-ylphenyl)-1H-imidazol-5-yl]phenyl]morpholine	CCOC\C=C/c1ccc(cc1)c1[nH]c(c(n1)c1ccc(cc1)N1CCOCC1)c1ccc(cc1)N1CCOCC1	Training	Pgp_Inhibitor	I	NS	A
	1414	4-[5-(4-dimethylaminophenyl)-2-[4-[(E)-3-ethoxyprop-1-enyl]phenyl]imidazol-4-yl]-N-methylaniline	4-[5-[4-(dimethylamino)phenyl]-2-[4-[(E)-3-ethoxyprop-1-enyl]phenyl]-1H-imidazol-4-yl]-N-methylaniline	CCOC\C=C\c1ccc(cc1)c1[nH]c(c(n1)c1ccc(cc1)NC)c1ccc(cc1)N(C)C	Training	Pgp_Inhibitor	I	NS	A
	1415	4-{2-[4-(3-ethoxyprop-1-en-1-yl)phenyl]-5-[4-(methylamino)phenyl]imidazol-4-yl}-N,N-diethylaniline	4-[5-[4-(diethylamino)phenyl]-2-[4-[(E)-3-ethoxyprop-1-enyl]phenyl]-1H-imidazol-4-yl]-N-methylaniline	CCN(CC)c1ccc(cc1)c1c(nc([nH]1)c1ccc(cc1)\C=C\COCC)c1ccc(cc1)NC	Training	Pgp_Inhibitor	I	NS	A
	1416	4-[2-[4-[(E)-3-ethoxyprop-1-enyl]phenyl]-5-(4-pyrrolidin-1-ylphenyl)imidazol-4-yl]-N-methylaniline	4-[2-[4-[(E)-3-ethoxyprop-1-enyl]phenyl]-5-(4-pyrrolidin-1-ylphenyl)-1H-imidazol-4-yl]-N-methylaniline	CCOC\C=C\c1ccc(cc1)c1[nH]c(c(n1)c1ccc(cc1)NC)c1ccc(cc1)N1CCCC1	Training	Pgp_Inhibitor	I	NS	A
	1417	4-[2-[4-[(E)-3-ethoxyprop-1-enyl]phenyl]-5-[4-(methylamino)phenyl]imidazol-4-yl]-N-propan-2-ylaniline	4-[2-[4-[(E)-3-ethoxyprop-1-enyl]phenyl]-4-[4-(methylamino)phenyl]-1H-imidazol-5-yl]-N-propan-2-ylaniline	CCOC\C=C\c1ccc(cc1)c1[nH]c(c(n1)c1ccc(cc1)NC)c1ccc(cc1)NC(C)C	Training	Pgp_Inhibitor	I	NS	A
	1418	methyl 3-(4-{4,5-bis[4-(diethylamino)phenyl]imidazol-2-yl}phenyl)prop-2-enoate	methyl (E)-3-[4-[4,5-bis[4-(diethylamino)phenyl]-1H-imidazol-2-yl]phenyl]prop-2-enoate	CCN(CC)c1ccc(cc1)c1c(nc([nH]1)c1ccc(cc1)\C=C\C(=O)OC)c1ccc(cc1)N(CC)CC	Training	Pgp_Inhibitor	I	NS	A
	1419	4-{2-[4-(3-ethoxyprop-1-en-1-yl)phenyl]-5-[4-(propan-2-ylamino)phenyl]imidazol-4-yl}-N-ethylaniline	4-[2-[4-[(E)-3-ethoxyprop-1-enyl]phenyl]-4-[4-(ethylamino)phenyl]-1H-imidazol-5-yl]-N-propan-2-ylaniline	CCNc1ccc(cc1)c1c([nH]c(n1)c1ccc(cc1)\C=C\COCC)c1ccc(cc1)NC(C)C	Training	Pgp_Inhibitor	I	NS	A
	1420	4-[2-[4-[(E)-3-ethoxyprop-1-enyl]phenyl]-5-(4-fluorophenyl)imidazol-4-yl]-N-propan-2-ylaniline	4-[2-[4-[(E)-3-ethoxyprop-1-enyl]phenyl]-4-(4-fluorophenyl)-1H-imidazol-5-yl]-N-propan-2-ylaniline	CCOC\C=C\c1ccc(cc1)c1[nH]c(c(n1)c1ccc(cc1)F)c1ccc(cc1)NC(C)C	Training	Pgp_Inhibitor	I	NS	A
	1422	4-{2-[4-(3-ethoxyprop-1-en-1-yl)phenyl]imidazol-4-yl}-N,N-diethylaniline	4-[2-[4-[(E)-3-ethoxyprop-1-enyl]phenyl]-1H-imidazol-5-yl]-N,N-diethylaniline	CCN(CC)c1ccc(cc1)c1cnc([nH]1)c1ccc(cc1)\C=C\COCC	Training	Pgp_Inhibitor	I	NS	A
	1424	4-[4-[2-[4-[(E)-3-ethoxyprop-1-enyl]phenyl]imidazol-4-yl]phenyl]morpholine	4-[4-[2-[4-[(E)-3-ethoxyprop-1-enyl]phenyl]-1H-imidazol-5-yl]phenyl]morpholine	CCOC\C=C\c1ccc(cc1)c1[nH]c(cn1)c1ccc(cc1)N1CCOCC1	Training	Pgp_Inhibitor	I	NS	A
	1427	methyl(E)-3-[4-[4,5-bis(4-pyrrolidin-1-ylphenyl)imidazol-2-yl]phenyl]prop-2-enoate	methyl (E)-3-[4-[4,5-bis(4-pyrrolidin-1-ylphenyl)-1H-imidazol-2-yl]phenyl]prop-2-enoate	COC(=O)\C=C\c1ccc(cc1)c1[nH]c(c(n1)c1ccc(cc1)N1CCCC1)c1ccc(cc1)N1CCCC1	Training	Pgp_Inhibitor	I	NS	A
	1428	methyl(E)-3-[4-[4,5-bis[4-[bis(prop-2-enyl)amino]phenyl]imidazol-2-yl]phenyl]prop-2-enoate	methyl (E)-3-[4-[4,5-bis[4-[bis(prop-2-enyl)amino]phenyl]-1H-imidazol-2-yl]phenyl]prop-2-enoate	COC(=O)\C=C\c1ccc(cc1)c1[nH]c(c(n1)c1ccc(cc1)N(CC=C)CC=C)c1ccc(cc1)N(CC=C)CC=C	Training	Pgp_Inhibitor	I	NS	A
	1429	methyl 3-(4-{4-[4-(dimethylamino)phenyl]-5-[4-(methylamino)phenyl]imidazol-2-yl}phenyl)prop-2-enoate	methyl (E)-3-[4-[4-[4-(dimethylamino)phenyl]-5-[4-(methylamino)phenyl]-1H-imidazol-2-yl]phenyl]prop-2-enoate	CNc1ccc(cc1)c1c(nc([nH]1)c1ccc(cc1)\C=C\C(=O)OC)c1ccc(cc1)N(C)C	Training	Pgp_Inhibitor	I	NS	A
	1430	methyl 3-(4-{4-[4-(diethylamino)phenyl]-5-[4-(methylamino)phenyl]imidazol-2-yl}phenyl)prop-2-enoate	methyl (E)-3-[4-[4-[4-(diethylamino)phenyl]-5-[4-(methylamino)phenyl]-1H-imidazol-2-yl]phenyl]prop-2-enoate	CCN(CC)c1ccc(cc1)c1c([nH]c(n1)c1ccc(cc1)\C=C\C(=O)OC)c1ccc(cc1)NC	Training	Pgp_Inhibitor	I	NS	A
	1431	methyl 3-(4-{4-[4-(dipropylamino)phenyl]-5-[4-(methylamino)phenyl]imidazol-2-yl}phenyl)prop-2-enoate	methyl (E)-3-[4-[4-[4-(dipropylamino)phenyl]-5-[4-(methylamino)phenyl]-1H-imidazol-2-yl]phenyl]prop-2-enoate	CCCN(CCC)c1ccc(cc1)c1c([nH]c(n1)c1ccc(cc1)\C=C\C(=O)OC)c1ccc(cc1)NC	Training	Pgp_Inhibitor	I	NS	A
	1432	methyl 3-(4-{4-[4-(dibutylamino)phenyl]-5-[4-(methylamino)phenyl]imidazol-2-yl}phenyl)prop-2-enoate	methyl (E)-3-[4-[4-[4-(dibutylamino)phenyl]-5-[4-(methylamino)phenyl]-1H-imidazol-2-yl]phenyl]prop-2-enoate	CCCCN(CCCC)c1ccc(cc1)c1c([nH]c(n1)c1ccc(cc1)\C=C\C(=O)OC)c1ccc(cc1)NC	Training	Pgp_Inhibitor	I	NS	A
	1433	N-{2-[({1-[2-(3,4-dimethoxyphenyl)ethyl]pyrrolidin-2-yl}methyl)carbamoyl]phenyl}quinoline-3-carboxamide	methyl (E)-3-[4-[5-(4-aminophenyl)-4-[4-(dimethylamino)phenyl]-1H-imidazol-2-yl]phenyl]prop-2-enoate	CN(C)c1ccc(cc1)c1c([nH]c(n1)c1ccc(cc1)\C=C\C(=O)OC)c1ccc(cc1)N	Training	Pgp_Inhibitor	I	NS	A
	1434	N-[2-[[(1R,2R)-1-[2-(3,4-dimethoxyphenyl)ethyl]pyrrolidin-2-yl]methylcarbamoyl]phenyl]quinoline-3-carboxamide	N-[2-[[(2S)-1-[2-(3,4-dimethoxyphenyl)ethyl]pyrrolidin-2-yl]methylcarbamoyl]phenyl]quinoline-3-carboxamide	COc1ccc(CCN2CCC[C@H]2CNC(=O)c2ccccc2NC(=O)c2cnc3ccccc3c2)cc1OC	Training	Pgp_Inhibitor	I	NS	A
	1436	N-[2-[[(1R,2S)-2-(4-phenylpiperazin-1-yl)cyclohexyl]carbamoyl]phenyl]quinoline-3-carboxamide	N-[2-[[(1R,2S)-2-(4-phenylpiperazin-1-yl)cyclohexyl]carbamoyl]phenyl]quinoline-3-carboxamide	O=C(N[C@@H]1CCCC[C@@H]1N1CCN(CC1)c1ccccc1)c1ccccc1NC(=O)c1cnc2ccccc2c1	Training	Pgp_Inhibitor	I	NS	A
	1437	N-[4-[2-[(2S)-6,7-dimethoxy-3,4-dihydro-1H-isoquinolin-2-yl]ethyl]phenyl]-2-nitrobenzamide	N-[4-[2-[(2S)-6,7-dimethoxy-3,4-dihydro-1H-isoquinolin-2-yl]ethyl]phenyl]-2-nitrobenzamide	COc1cc2CCN(CCc3ccc(NC(=O)c4ccccc4N(=O)=O)cc3)Cc2cc1OC	Training	Pgp_Inhibitor	I	NS	A
	1439	2-amino-N-[4-[2-[(2S)-6,7-dimethoxy-3,4-dihydro-1H-isoquinolin-2-yl]ethyl]phenyl]benzamide	2-amino-N-[4-[2-[(2S)-6,7-dimethoxy-3,4-dihydro-1H-isoquinolin-2-yl]ethyl]phenyl]benzamide	COc1cc2CCN(CCc3ccc(NC(=O)c4ccccc4N)cc3)Cc2cc1OC	Training	Pgp_Inhibitor	I	NS	A
	1441	N-[4-[2-[(2R)-6,7-dimethoxy-3,4-dihydro-1H-isoquinolin-2-yl]ethyl]phenyl]-4-nitrobenzamide	N-[4-[2-[(2S)-6,7-dimethoxy-3,4-dihydro-1H-isoquinolin-2-yl]ethyl]phenyl]-4-nitrobenzamide	COc1cc2CCN(CCc3ccc(NC(=O)c4ccc(cc4)N(=O)=O)cc3)Cc2cc1OC	Training	Pgp_Inhibitor	I	NS	A
	1442	N-[4-[2-[(2S)-3,4-dihydro-1H-isoquinolin-2-yl]ethyl]phenyl]-4-nitrobenzamide	N-[4-[2-[(2S)-3,4-dihydro-1H-isoquinolin-2-yl]ethyl]phenyl]-4-nitrobenzamide	O=N(=O)c1ccc(cc1)C(=O)Nc1ccc(CCN2CCc3ccccc3C2)cc1	Training	Pgp_Inhibitor	I	NS	A
	1443	4-amino-N-[4-[2-[(2R)-6,7-dimethoxy-3,4-dihydro-1H-isoquinolin-2-yl]ethyl]phenyl]benzamide	4-amino-N-[4-[2-[(2S)-6,7-dimethoxy-3,4-dihydro-1H-isoquinolin-2-yl]ethyl]phenyl]benzamide	COc1cc2CCN(CCc3ccc(NC(=O)c4ccc(N)cc4)cc3)Cc2cc1OC	Training	Pgp_Inhibitor	I	NS	A
	1444	4-amino-N-[4-[2-[(2S)-3,4-dihydro-1H-isoquinolin-2-yl]ethyl]phenyl]benzamide	4-amino-N-[4-[2-[(2S)-3,4-dihydro-1H-isoquinolin-2-yl]ethyl]phenyl]benzamide	Nc1ccc(cc1)C(=O)Nc1ccc(CCN2CCc3ccccc3C2)cc1	Training	Pgp_Inhibitor	I	NS	A
	1445	N-[4-[2-[(2S)-6,7-dimethoxy-3,4-dihydro-1H-isoquinolin-2-yl]ethyl]phenyl]quinoline-3-carboxamide	N-[4-[2-[(2S)-6,7-dimethoxy-3,4-dihydro-1H-isoquinolin-2-yl]ethyl]phenyl]quinoline-3-carboxamide	COc1cc2CCN(CCc3ccc(NC(=O)c4cnc5ccccc5c4)cc3)Cc2cc1OC	Training	Pgp_Inhibitor	I	NS	A
	1446	N-[4-[2-[(2R)-3,4-dihydro-1H-isoquinolin-2-yl]ethyl]phenyl]quinoline-3-carboxamide	N-[4-[2-[(2S)-3,4-dihydro-1H-isoquinolin-2-yl]ethyl]phenyl]quinoline-3-carboxamide	O=C(Nc1ccc(CCN2CCc3ccccc3C2)cc1)c1cnc2ccccc2c1	Training	Pgp_Inhibitor	I	NS	A
	1447	N-[4-[2-[(2R)-6,7-dimethoxy-3,4-dihydro-1H-isoquinolin-2-yl]ethyl]phenyl]-3,4-dimethoxybenzamide	N-[4-[2-[(2S)-6,7-dimethoxy-3,4-dihydro-1H-isoquinolin-2-yl]ethyl]phenyl]-3,4-dimethoxybenzamide	COc1ccc(cc1OC)C(=O)Nc1ccc(CCN2CCc3cc(OC)c(OC)cc3C2)cc1	Training	Pgp_Inhibitor	I	NS	A
	1448	N-[4-[2-[(2R)-6,7-dimethoxy-3,4-dihydro-1H-isoquinolin-2-yl]ethyl]phenyl]-4,5-dimethoxy-2-nitrobenzamide	N-[4-[2-[(2S)-6,7-dimethoxy-3,4-dihydro-1H-isoquinolin-2-yl]ethyl]phenyl]-4,5-dimethoxy-2-nitrobenzamide	COc1cc2CCN(CCc3ccc(NC(=O)c4cc(OC)c(OC)cc4N(=O)=O)cc3)Cc2cc1OC	Training	Pgp_Inhibitor	I	NS	A
	1449	N-[4-[2-[(2S)-6,7-dimethoxy-3,4-dihydro-1H-isoquinolin-2-yl]ethyl]phenyl]quinoline-4-carboxamide	N-[4-[2-[(2S)-6,7-dimethoxy-3,4-dihydro-1H-isoquinolin-2-yl]ethyl]phenyl]quinoline-4-carboxamide	COc1cc2CCN(CCc3ccc(NC(=O)c4ccnc5ccccc45)cc3)Cc2cc1OC	Training	Pgp_Inhibitor	I	NS	A
	1450	2-bromo-N-[4-[2-[(2S)-6,7-dimethoxy-3,4-dihydro-1H-isoquinolin-2-yl]ethyl]phenyl]benzamide	2-bromo-N-[4-[2-[(2S)-6,7-dimethoxy-3,4-dihydro-1H-isoquinolin-2-yl]ethyl]phenyl]benzamide	COc1cc2CCN(CCc3ccc(NC(=O)c4ccccc4Br)cc3)Cc2cc1OC	Training	Pgp_Inhibitor	I	NS	A
	1452	N-[4-[2-[(2S)-6,7-dimethoxy-3,4-dihydro-1H-isoquinolin-2-yl]ethyl]phenyl]naphthalene-1-carboxamide	N-[4-[2-[(2S)-6,7-dimethoxy-3,4-dihydro-1H-isoquinolin-2-yl]ethyl]phenyl]naphthalene-1-carboxamide	COc1cc2CCN(CCc3ccc(NC(=O)c4cccc5ccccc45)cc3)Cc2cc1OC	Training	Pgp_Inhibitor	I	NS	A
	1454	N-[4-[2-[(2R)-6,7-dimethoxy-3,4-dihydro-1H-isoquinolin-2-yl]ethyl]phenyl]quinoxaline-2-carboxamide	N-[4-[2-[(2S)-6,7-dimethoxy-3,4-dihydro-1H-isoquinolin-2-yl]ethyl]phenyl]quinoxaline-2-carboxamide	COc1cc2CCN(CCc3ccc(NC(=O)c4cnc5ccccc5n4)cc3)Cc2cc1OC	Training	Pgp_Inhibitor	I	NS	A
	1456	N-[4-[2-[(2S)-6,7-dimethoxy-3,4-dihydro-1H-isoquinolin-2-yl]ethyl]phenyl]pyridine-3-carboxamide	N-[4-[2-[(2S)-6,7-dimethoxy-3,4-dihydro-1H-isoquinolin-2-yl]ethyl]phenyl]pyridine-3-carboxamide	COc1cc2CCN(CCc3ccc(NC(=O)c4cccnc4)cc3)Cc2cc1OC	Training	Pgp_Inhibitor	I	NS	A
	1457	4-bromo-N-[4-[2-[(2S)-6,7-dimethoxy-3,4-dihydro-1H-isoquinolin-2-yl]ethyl]phenyl]benzamide	4-bromo-N-[4-[2-[(2S)-6,7-dimethoxy-3,4-dihydro-1H-isoquinolin-2-yl]ethyl]phenyl]benzamide	COc1cc2CCN(CCc3ccc(NC(=O)c4ccc(Br)cc4)cc3)Cc2cc1OC	Training	Pgp_Inhibitor	I	NS	A
	1459	N-[4-[2-[(2R)-6,7-dimethoxy-3,4-dihydro-1H-isoquinolin-2-yl]ethyl]phenyl]-2-[(4-methylbenzoyl)amino]benzamide	N-[4-[2-[(2S)-6,7-dimethoxy-3,4-dihydro-1H-isoquinolin-2-yl]ethyl]phenyl]-2-[(4-methylbenzoyl)amino]benzamide	COc1cc2CCN(CCc3ccc(NC(=O)c4ccccc4NC(=O)c4ccc(C)cc4)cc3)Cc2cc1OC	Training	Pgp_Inhibitor	I	NS	A
	1461	2-benzamido-N-[4-[2-[(2R)-6,7-dimethoxy-3,4-dihydro-1H-isoquinolin-2-yl]ethyl]phenyl]benzamide	2-benzamido-N-[4-[2-[(2S)-6,7-dimethoxy-3,4-dihydro-1H-isoquinolin-2-yl]ethyl]phenyl]benzamide	COc1cc2CCN(CCc3ccc(NC(=O)c4ccccc4NC(=O)c4ccccc4)cc3)Cc2cc1OC	Training	Pgp_Inhibitor	I	NS	A
	1462	N-[2-[[4-[2-[(2R)-3,4-dihydro-1H-isoquinolin-2-yl]ethyl]phenyl]carbamoyl]phenyl]quinoline-3-carboxamide	N-[2-[[4-[2-[(2S)-3,4-dihydro-1H-isoquinolin-2-yl]ethyl]phenyl]carbamoyl]phenyl]quinoline-3-carboxamide	O=C(Nc1ccccc1C(=O)Nc1ccc(CCN2CCc3ccccc3C2)cc1)c1cnc2ccccc2c1	Training	Pgp_Inhibitor	I	NS	A
	1463	5,7-dihydroxy-2-[4-[2-[2-[2-(2-hydroxyethoxy)ethoxy]ethoxy]ethoxy]phenyl]chromen-4-one	5,7-dihydroxy-2-[4-[2-[2-[2-(2-hydroxyethoxy)ethoxy]ethoxy]ethoxy]phenyl]chromen-4-one	c1cc(ccc1c1cc(=O)c2c(cc(cc2o1)O)O)OCCOCCOCCOCCO	Training	Pgp_Inhibitor	I	NS	A
	1464	1,2,3,4-Tetrahydro-6,7-dimethoxy-isoquinoline	6,7-dimethoxy-1,2,3,4-tetrahydroisoquinoline	COc1cc2CCNCc2cc1OC	Training	Pgp_nonInhibitor	NI	NS	NA
	1466	1-(3-methoxyphenyl)-N,N-dimethylmethanamine	1-(3-methoxyphenyl)-N,N-dimethylmethanamine	COc1cccc(CN(C)C)c1	Training	Pgp_nonInhibitor	NI	NS	NA
	1467	1-(4-chlorbenzhydryl)piperazine	1-[(S)-(4-chlorophenyl)-phenylmethyl]piperazine	Clc1ccc(cc1)[C@@H](N2CCNCC2)c3ccccc3	Training	Pgp_nonInhibitor	NI	NS	NA
	1469	1-Phenethylpiperidine	1-(2-phenylethyl)piperidine	C(Cc1ccccc1)N2CCCCC2	Training	Pgp_nonInhibitor	NI	NS	NA
	1471	2,2'-Diphenylethylamine	2,2-diphenylethanamine	NCC(c1ccccc1)c2ccccc2	Training	Pgp_nonInhibitor	NI	NS	NA
	1474	2,4,8-Tri(4-morpholinyl)pyrimido[5,4-d]pyrimidine	4-(2,4-dimorpholin-4-ylpyrimido[5,4-d]pyrimidin-8-yl)morpholine	C1CN(CCO1)c2nc(N3CCOCC3)c4ncnc(N5CCOCC5)c4n2	Training	Pgp_nonInhibitor	NI	NS	NA
	1476	3'-4'-Dichlorobenzamil	3,5-diamino-6-chloro-N-[N-[(3,4-dichlorophenyl)methyl]carbamimidoyl]pyrazine-2-carboxamide	Nc1nc(N)c(nc1Cl)C(=O)NC(=N)NCc2ccc(Cl)c(Cl)c2	Training	Pgp_nonInhibitor	I	S	A
	1477	3,8-Dihydroxychlorpromazine	8-chloro-10-[3-(dimethylamino)propyl]phenothiazine-2,7-diol	CN(C)CCCN1c2cc(O)ccc2Sc3cc(O)c(Cl)cc13	Training	Pgp_nonInhibitor	NI	NS	NA
	1478	4-(2-Dimethylamino)ethyl)morpholine	N,N-dimethyl-2-morpholin-4-ylethanamine	CN(C)CCN1CCOCC1	Training	Pgp_nonInhibitor	NI	NS	NA
	1479	5-(N,N-hexamethylene)amiloride	3-amino-5-(azepan-1-yl)-N-carbamimidoyl-6-chloropyrazine-2-carboxamide	NC(=N)NC(=O)c1nc(Cl)c(nc1N)N2CCCCCC2	Training	Pgp_nonInhibitor	NI	NS	NA
	1482	7,8-Dihydroxychlorpromazine	8-chloro-10-[3-(dimethylamino)propyl]phenothiazine-2,3-diol	CN(C)CCCN1c2cc(Cl)ccc2Sc3cc(O)c(O)cc13	Training	Pgp_nonInhibitor	NI	NS	NA
	1483	7-Hydroxychlorpromazine	8-chloro-10-[3-(dimethylamino)propyl]phenothiazin-3-ol	CN(C)CCCN1c2ccc(O)cc2Sc3ccc(Cl)cc13	Training	Pgp_nonInhibitor	NI	NS	NA
	1484	Acapriazine	N-[3-[4-(2,5-dichlorophenyl)piperazin-1-yl]propyl]acetamide	CC(=O)NCCCN1CCN(CC1)c2cc(Cl)ccc2Cl	Training	Pgp_nonInhibitor	NI	NS	NA
	1486	Acecainide	4-acetamido-N-[2-(diethylamino)ethyl]benzamide	CCN(CC)CCNC(=O)c1ccc(NC(=O)C)cc1	Training	Pgp_nonInhibitor	NI	NS	NA
	1488	Alpha-Tocopherol	(2R)-2,5,7,8-tetramethyl-2-[(4R,8R)-4,8,12-trimethyltridecyl]-3,4-dihydrochromen-6-ol	CC(C)CCC[C@@H](C)CCC[C@@H](C)CCC[C@]1(C)CCc2c(C)c(O)c(C)c(C)c2O1	Training	Pgp_nonInhibitor	NI	NS	NA
	1489	Amantadine	adamantan-1-amine	NC12CC3CC(CC(C3)C1)C2	Training	Pgp_nonInhibitor	NI	NS	NA
	1492	Aminocarb	[4-(dimethylamino)-3-methylphenyl] N-methylcarbamate	CNC(=O)Oc1ccc(N(C)C)c(C)c1	Training	Pgp_nonInhibitor	NI	NS	NA
	1495	Amoxecaine	2-[2-(diethylamino)ethyl-ethylamino]ethyl 4-aminobenzoate	CCN(CC)CCN(CC)CCOC(=O)c1ccc(N)cc1	Training	Pgp_nonInhibitor	NI	NS	NA
	1496	Amphotericin B	(1S,3R,6E,8E,10E,12E,14E,18S,19R,20R,21S,25R,27R,30R,31R,33S,35R,37S,38R)-3-[(2R,3S,4S,5S,6R)-4-amino-3,5-dihydroxy-6-methyloxan-2-yl]oxy-19,25,27,30,31,33,35,37-octahydroxy-18,20,21-trimethyl-23-oxo-22,39-dioxabicyclo[33.3.1]nonatriaconta-4,6,8,10,12,14,16-heptaene-38-carboxylic acid	C[C@@H]1OC(=O)C[C@H](O)C[C@H](O)CC[C@@H](O)[C@H](O)C[C@H](O)C[C@]2(O)C[C@H](O)[C@H]([C@H](C[C@@H](O[C@@H]3O[C@H](C)[C@@H](O)[C@H](N)[C@@H]3O)\C=C\C=C\C=C\C=C\C=C\C=C\C=C\[C@H](C)[C@@H](O)[C@H]1C)O2)C(=O)O	Training	Pgp_nonInhibitor	NI	NS	NA
	1498	Antenolol	2-[4-[(2R)-2-hydroxy-3-(propan-2-ylamino)propoxy]phenyl]acetamide	CC(C)NC[C@@H](O)COc1ccc(CC(=O)N)cc1	Training	Pgp_nonInhibitor	NI	NS	NA
	1499	Ascorbic acid	(2R)-2-[(1S)-1,2-dihydroxyethyl]-3,4-dihydroxy-2H-furan-5-one	OC[C@H](O)[C@H]1OC(=O)C(=C1O)O	Training	Pgp_nonInhibitor	NI	NS	NA
	1500	Atrazine	6-chloro-2-N-ethyl-4-N-propan-2-yl-1,3,5-triazine-2,4-diamine	CCNc1nc(Cl)nc(NC(C)C)n1	Training	Pgp_nonInhibitor	NI	NS	NA
	1503	Azaperone	1-(4-fluorophenyl)-4-(4-pyridin-2-ylpiperazin-1-yl)butan-1-one	Fc1ccc(cc1)C(=O)CCCN2CCN(CC2)c3ccccn3	Training	Pgp_nonInhibitor	NI	NS	NA
	1504	Azidoprocainamide methoiodide	2-[(4-azidobenzoyl)amino]ethyl-diethyl-methylazanium	CC[N+](C)(CC)CCNC(=O)c1ccc(cc1)N=[N+]=[N-]	Training	Pgp_nonInhibitor	NI	NS	NA
	1506	Benactyzine	2-(diethylamino)ethyl 2-hydroxy-2,2-diphenylacetate	CCN(CC)CCOC(=O)C(O)(c1ccccc1)c2ccccc2	Training	Pgp_nonInhibitor	NI	NS	NA
	1507	Bencyclane	3-(1-benzylcycloheptyl)oxy-N,N-dimethylpropan-1-amine	CN(C)CCCOC1(Cc2ccccc2)CCCCCC1	Training	Pgp_nonInhibitor	NI	NS	NA
	1509	Benzquinamide	[(2S,3S,11bS)-3-(diethylcarbamoyl)-9,10-dimethoxy-2,3,4,6,7,11b-hexahydro-1H-benzo[a]quinolizin-2-yl] acetate	CCN(CC)C(=O)[C@H]1CN2CCc3cc(OC)c(OC)cc3[C@@H]2C[C@@H]1OC(=O)C	Training	Pgp_nonInhibitor	NI	NS	NA
	1511	Bisobrin	(1S)-1-[4-[(1R)-6,7-dimethoxy-1,2,3,4-tetrahydroisoquinolin-1-yl]butyl]-6,7-dimethoxy-1,2,3,4-tetrahydroisoquinoline	COc1cc2CCN[C@@H](CCCC[C@H]3NCCc4cc(OC)c(OC)cc34)c2cc1OC	Training	Pgp_nonInhibitor	NI	NS	NA
	1512	Boldine	(6aS)-1,10-dimethoxy-6-methyl-5,6,6a,7-tetrahydro-4H-dibenzo[de,g]quinoline-2,9-diol	COc1cc2c(C[C@@H]3N(C)CCc4cc(O)c(OC)c2c34)cc1O	Training	Pgp_nonInhibitor	NI	NS	NA
	1513	Boxidine	1-[2-[4-[4-(trifluoromethyl)phenyl]phenoxy]ethyl]pyrrolidine	FC(F)(F)c1ccc(cc1)c2ccc(OCCN3CCCC3)cc2	Training	Pgp_nonInhibitor	NI	NS	NA
	1514	Brompheniramine	(3S)-3-(4-bromophenyl)-N,N-dimethyl-3-pyridin-2-ylpropan-1-amine	CN(C)CC[C@@H](c1ccc(Br)cc1)c2ccccn2	Training	Pgp_nonInhibitor	NI	NS	NA
	1515	Bryostatin	(1R,3S,5Z,7R,8E,11S,12R,13E,15S,17R,21R,23R,25S)-25-(acetyloxy)-1,11,21-trihydroxy-17-[(1R)-1-hydroxyethyl]-5,13-bis(2-methoxy-2-oxoethylidene)-10,10,26,26-tetramethyl-19-oxo-18,27,28,29-tetraoxatetracyclo[21.3.1.1³,⁷.1¹¹,¹⁵]nonacos-8-en-12-yl (2E,4E)-octa-2,4-dienoate	CCC\C=C\C=C\C(=O)O[C@H]1\C(=C\C(=O)OC)\C[C@H]2C[C@@H](OC(=O)C[C@H](O)C[C@@H]3C[C@H](OC(=O)C)C(C)(C)[C@@](O)(C[C@@H]4C\C(=C\C(=O)OC)\C[C@@H](O4)\C=C\C(C)(C)[C@]1(O)O2)O3)[C@@H](C)O	Training	Pgp_nonInhibitor	NI	NS	NA
	1516	Buflomedil	4-pyrrolidin-1-yl-1-(2,4,6-trimethoxyphenyl)butan-1-one	COc1cc(OC)c(C(=O)CCCN2CCCC2)c(OC)c1	Training	Pgp_nonInhibitor	NI	NS	NA
	1518	Calcimycin	5-(methylamino)-2-[[(2S,3R,5R,6S,8S,9S)-3,5,9-trimethyl-2-[(2R)-1-oxo-1-(1H-pyrrol-2-yl)propan-2-yl]-1,7-dioxaspiro[5.5]undecan-8-yl]methyl]-1,3-benzoxazole-4-carboxylic acid	CNc1ccc2oc(C[C@@H]3O[C@@]4(CC[C@@H]3C)O[C@H]([C@@H](C)C(=O)c5ccc[nH]5)[C@H](C)C[C@H]4C)nc2c1C(=O)O	Training	Pgp_nonInhibitor	NI	NS	NA
	1519	Carbamazepine	benzo[b][1]benzazepine-11-carboxamide	NC(=O)N1c2ccccc2C=Cc3ccccc13	Training	Pgp_nonInhibitor	NI	NS	NA
	1523	Carvedilol metabolite M5	3-[2-[[(2S)-3-(9H-carbazol-4-yloxy)-2-hydroxypropyl]amino]ethoxy]-4-methoxyphenol	COc1ccc(O)cc1OCCNC[C@H](O)COc2cccc3[nH]c4ccccc4c23	Training	Pgp_nonInhibitor	NI	NS	NA
	1526	Chelerythrine	1,2-dimethoxy-12-methyl-[1,3]benzodioxolo[6,5-c]phenanthridin-12-ium	COc1ccc2c(c[n+](C)c3c2ccc4cc5OCOc5cc34)c1OC	Training	Pgp_nonInhibitor	NI	NS	NA
	1527	Chlophedianol	(1R)-1-(2-chlorophenyl)-3-(dimethylamino)-1-phenylpropan-1-ol	CN(C)CC[C@@](O)(c1ccccc1)c2ccccc2Cl	Training	Pgp_nonInhibitor	NI	NS	NA
	1528	Chlorcyclizine	1-[(R)-(4-chlorophenyl)-phenylmethyl]-4-methylpiperazine	CN1CCN(CC1)[C@H](c2ccccc2)c3ccc(Cl)cc3	Training	Pgp_nonInhibitor	NI	NS	NA
	1530	Chloropyramine	N'-[(4-chlorophenyl)methyl]-N,N-dimethyl-N'-pyridin-2-ylethane-1,2-diamine	CN(C)CCN(Cc1ccc(Cl)cc1)c2ccccn2	Training	Pgp_nonInhibitor	NI	NS	NA
	1532	Chlorpheniramine	(3R)-3-(4-chlorophenyl)-N,N-dimethyl-3-pyridin-2-ylpropan-1-amine	CN(C)CC[C@H](c1ccc(Cl)cc1)c2ccccn2	Training	Pgp_nonInhibitor	NI	NS	NA
	1533	Chlorzoxazone	5-chloro-3H-1,3-benzoxazol-2-one	Clc1ccc2OC(=O)Nc2c1	Training	Pgp_nonInhibitor	NI	NS	NA
	1534	Cinepazet	ethyl 2-[4-[(E)-3-(3,4,5-trimethoxyphenyl)prop-2-enoyl]piperazin-1-yl]acetate	CCOC(=O)CN1CCN(CC1)C(=O)\C=C\c2cc(OC)c(OC)c(OC)c2	Training	Pgp_nonInhibitor	I	S	A
	1540	Citalopram	(1S)-1-[3-(dimethylamino)propyl]-1-(4-fluorophenyl)-3H-2-benzofuran-5-carbonitrile	CN(C)CCC[C@]1(OCc2cc(ccc12)C#N)c3ccc(F)cc3	Training	Pgp_nonInhibitor	NI	NS	NA
	1542	Clamoxyquin	5-chloro-7-[[3-(diethylamino)propylamino]methyl]quinolin-8-ol	CCN(CC)CCCNCc1cc(Cl)c2cccnc2c1O	Training	Pgp_nonInhibitor	NI	NS	NA
	1543	Clanobutin	4-(N-(4-chlorobenzoyl)-4-methoxyanilino)butanoic acid	COc1ccc(cc1)N(CCCC(=O)O)C(=O)c2ccc(Cl)cc2	Training	Pgp_nonInhibitor	NI	NS	NA
	1544	Clebopride	4-amino-N-(1-benzylpiperidin-4-yl)-5-chloro-2-methoxybenzamide	COc1cc(N)c(Cl)cc1C(=O)NC2CCN(Cc3ccccc3)CC2	Training	Pgp_nonInhibitor	NI	NS	NA
	1545	Cletoquine	2-[[(4S)-4-[(7-chloroquinolin-4-yl)amino]pentyl]amino]ethanol	C[C@@H](CCCNCCO)Nc1ccnc2cc(Cl)ccc12	Training	Pgp_nonInhibitor	NI	NS	NA
	1546	Clobutinol	(2R,3R)-1-(4-chlorophenyl)-4-(dimethylamino)-2,3-dimethylbutan-2-ol	C[C@H](CN(C)C)[C@](C)(O)Cc1ccc(Cl)cc1	Training	Pgp_nonInhibitor	I	S	A
	1547	Clomestrone	(8S,9R,13S,14S,16R)-16-chloro-3-methoxy-13-methyl-7,8,9,11,12,14,15,16-octahydro-6H-cyclopenta[a]phenanthren-17-one	COc1ccc2[C@@H]3CC[C@@]4(C)[C@@H](C[C@@H](Cl)C4=O)[C@H]3CCc2c1	Training	Pgp_nonInhibitor	NI	NS	NA
	1549	Clonidine	N-(2,6-dichlorophenyl)imidazolidin-2-imine	Clc1cccc(Cl)c1N=C2NCCN2	Training	Pgp_nonInhibitor	NI	NS	NA
	1552	Cortisone	(8S,9R,10R,13S,14S,17R)-17-hydroxy-17-(2-hydroxyacetyl)-10,13-dimethyl-1,2,6,7,8,9,12,14,15,16-decahydrocyclopenta[a]phenanthrene-3,11-dione	C[C@]12CCC(=O)C=C1CC[C@H]3[C@@H]4CC[C@](O)(C(=O)CO)[C@@]4(C)CC(=O)[C@@H]23	Training	Pgp_nonInhibitor	NI	NS	NA
	1554	Cyclopeptolide(11)	2-[(3R,6S,9S,15S,18S,21S,24S,27S,30S)-15-[(2R)-butan-2-yl]-18-[(2S)-butan-2-yl]-3,10,16,19,22,28-hexamethyl-2,5,8,11,14,17,20,23,26,29-decaoxo-6-[(4-phenylmethoxyphenyl)methyl]-9,24,27-tri(propan-2-yl)-4-oxa-1,7,10,13,16,19,22,25,28-nonazabicyclo[28.4.0]tetratriacontan-21-yl]acetic acid	CC[C@@H](C)[C@@H]1N(C)C(=O)[C@H]([C@@H](C)CC)N(C)C(=O)[C@H](CC(=O)O)N(C)C(=O)[C@@H](NC(=O)[C@H](C(C)C)N(C)C(=O)[C@@H]2CCCCN2C(=O)[C@@H](C)OC(=O)[C@H](Cc3ccc(OCc4ccccc4)cc3)NC(=O)[C@H](C(C)C)N(C)C(=O)CNC1=O)C(C)C	Training	Pgp_nonInhibitor	NI	NS	NA
	1555	Cyclopeptolide(19)	2-[(3S,6R,9S,12S,18S,21S,24S,27S,30S,33S)-18-[(2R)-butan-2-yl]-21-[(2S)-butan-2-yl]-9-[(4-methoxyphenyl)methyl]-3,6,13,19,22,25,31-heptamethyl-2,5,8,11,14,17,20,23,26,29,32-undecaoxo-12,27,30-tri(propan-2-yl)-1,4,7,10,13,16,19,22,25,28,31-undecazabicyclo[31.4.0]heptatriacontan-24-yl]acetic acid	CC[C@@H](C)[C@@H]1N(C)C(=O)[C@H]([C@@H](C)CC)N(C)C(=O)[C@H](CC(=O)O)N(C)C(=O)[C@@H](NC(=O)[C@H](C(C)C)N(C)C(=O)[C@@H]2CCCCN2C(=O)[C@H](C)NC(=O)[C@@H](C)NC(=O)[C@H](Cc3ccc(OC)cc3)NC(=O)[C@H](C(C)C)N(C)C(=O)CNC1=O)C(C)C	Training	Pgp_nonInhibitor	NI	NS	NA
	1557	Cytochalasin C	(3S,3aS,6S,6aS,10S,12S,15R,15aS)-3-benzyl-6,12-dihydroxy-4,5,10,12-tetramethyl-1,11-dioxo-1H,2H,3H,3aH,6H,6aH,9H,10H,11H,12H,15H-cycloundeca[e]isoindol-15-yl acetate	C[C@H]1C\C=C\[C@@H]2[C@H](O)C(=C(C)[C@@H]3[C@H](Cc4ccccc4)NC(=O)[C@]23[C@H](OC(=O)C)\C=C\[C@](C)(O)C1=O)C	Training	Pgp_nonInhibitor	NI	NS	NA
	1559	Cytochalasin H	(3S,3aR,4S,6S,6aS,10S,12R,15R,15aR)-3-benzyl-6,12-dihydroxy-4,10,12-trimethyl-5-methylidene-1-oxo-1H,2H,3H,3aH,4H,5H,6H,6aH,9H,10H,11H,12H,15H-cycloundeca[e]isoindol-15-yl acetate	C[C@H]1C\C=C\[C@@H]2[C@H](O)C(=C)[C@@H](C)[C@@H]3[C@H](Cc4ccccc4)NC(=O)[C@@]23[C@H](OC(=O)C)\C=C\[C@](C)(O)C1	Training	Pgp_nonInhibitor	NI	NS	NA
	1560	D528	(4S)-4-(3,4-dimethoxyphenyl)-1-N-[2-(3,4-dimethoxyphenyl)ethyl]-1-N,5-dimethylhexane-1,4-diamine	COc1ccc(CCN(C)CCC[C@](N)(C(C)C)c2ccc(OC)c(OC)c2)cc1OC	Training	Pgp_nonInhibitor	NI	NS	NA
	1561	DDE	1-chloro-4-[2,2-dichloro-1-(4-chlorophenyl)ethenyl]benzene	ClC(=C(c1ccc(Cl)cc1)c2ccc(Cl)cc2)Cl	Training	Pgp_nonInhibitor	NI	NS	NA
	1564	Dehydroemetine	(11bR)-2-[[(1S)-6,7-dimethoxy-1,2,3,4-tetrahydroisoquinolin-1-yl]methyl]-3-ethyl-9,10-dimethoxy-4,6,7,11b-tetrahydro-1H-benzo[a]quinolizine	CCC1=C(C[C@@H]2NCCc3cc(OC)c(OC)cc23)C[C@H]4N(CCc5cc(OC)c(OC)cc45)C1	Training	Pgp_nonInhibitor	NI	NS	NA
	1568	Dialifos	2-[(1S)-2-chloro-1-diethoxyphosphinothioylsulfanylethyl]isoindole-1,3-dione	CCOP(=S)(OCC)S[C@@H](CCl)N1C(=O)c2ccccc2C1=O	Training	Pgp_nonInhibitor	NI	NS	NA
	1570	Dibozan	1,4-bis[[(3R)-2,3-dihydro-1,4-benzodioxin-3-yl]methyl]piperazine	C([C@@H]1COc2ccccc2O1)N3CCN(C[C@@H]4COc5ccccc5O4)CC3	Training	Pgp_nonInhibitor	NI	NS	NA
	1571	Diclofensine	(4S)-4-(3,4-dichlorophenyl)-7-methoxy-2-methyl-3,4-dihydro-1H-isoquinoline	COc1ccc2[C@@H](CN(C)Cc2c1)c3ccc(Cl)c(Cl)c3	Training	Pgp_nonInhibitor	NI	NS	NA
	1572	Didesmethylchlorpromzine	3-(2-chlorophenothiazin-10-yl)propan-1-amine	NCCCN1c2ccccc2Sc3ccc(Cl)cc13	Training	Pgp_nonInhibitor	I	S	A
	1574	Diethylaniline	N,N-diethylaniline	CCN(CC)c1ccccc1	Training	Pgp_nonInhibitor	NI	NS	NA
	1575	Difloxacin	6-fluoro-1-(4-fluorophenyl)-7-(4-methylpiperazin-1-yl)-4-oxoquinoline-3-carboxylic acid	CN1CCN(CC1)c2cc3N(C=C(C(=O)O)C(=O)c3cc2F)c4ccc(F)cc4	Training	Pgp_nonInhibitor	NI	NS	NA
	1581	Diphenazoline	2-(benzhydryloxymethyl)-4,5-dihydro-1H-imidazole	C(OC(c1ccccc1)c2ccccc2)C3=NCCN3	Training	Pgp_nonInhibitor	I	S	A
	1582	Disopyramide	(2S)-4-[di(propan-2-yl)amino]-2-phenyl-2-pyridin-2-ylbutanamide	CC(C)N(CC[C@](C(=O)N)(c1ccccc1)c2ccccn2)C(C)C	Training	Pgp_nonInhibitor	NI	NS	NA
	1585	Doxylamine	N,N-dimethyl-2-[(1S)-1-phenyl-1-pyridin-2-ylethoxy]ethanamine	CN(C)CCO[C@@](C)(c1ccccc1)c2ccccn2	Training	Pgp_nonInhibitor	NI	NS	NA
	1588	Econazole	1-[(2S)-2-[(4-chlorophenyl)methoxy]-2-(2,4-dichlorophenyl)ethyl]imidazole	Clc1ccc(CO[C@H](Cn2ccnc2)c3ccc(Cl)cc3Cl)cc1	Training	Pgp_nonInhibitor	NI	NS	NA
	1591	Enilconazole	1-[(2R)-2-(2,4-dichlorophenyl)-2-prop-2-enoxyethyl]imidazole	Clc1ccc([C@H](Cn2ccnc2)OCC=C)c(Cl)c1	Training	Pgp_nonInhibitor	NI	NS	NA
	1593	Ethylbenzylaniline	N-benzyl-N-ethylaniline	CCN(Cc1ccccc1)c2ccccc2	Training	Pgp_nonInhibitor	NI	NS	NA
	1594	Etifelmin	2-benzhydrylidenebutan-1-amine	CCC(=C(c1ccccc1)c2ccccc2)CN	Training	Pgp_nonInhibitor	NI	NS	NA
	1596	Falipamil	2-[3-[2-(3,4-dimethoxyphenyl)ethyl-methylamino]propyl]-5,6-dimethoxy-3H-isoindol-1-one	COc1ccc(CCN(C)CCCN2Cc3cc(OC)c(OC)cc3C2=O)cc1OC	Training	Pgp_nonInhibitor	NI	NS	NA
	1597	Famciclovir	[2-(acetyloxymethyl)-4-(2-aminopurin-9-yl)butyl] acetate	CC(=O)OCC(CCn1cnc2cnc(N)nc12)COC(=O)C	Training	Pgp_nonInhibitor	NI	NS	NA
	1598	Fenoctimine	(Z)-1-(4-benzhydrylpiperidin-1-yl)-N-octylmethanimine	CCCCCCCC\N=C/N1CCC(CC1)C(c2ccccc2)c3ccccc3	Training	Pgp_nonInhibitor	I	S	A
	1599	Fenpipramide	2,2-diphenyl-4-piperidin-1-ylbutanamide	NC(=O)C(CCN1CCCCC1)(c2ccccc2)c3ccccc3	Training	Pgp_nonInhibitor	NI	NS	NA
	1600	Fenpiverinium	4-(1-methylpiperidin-1-ium-1-yl)-2,2-diphenylbutanamide	C[N+]1(CCC(C(=O)N)(c2ccccc2)c3ccccc3)CCCCC1	Training	Pgp_nonInhibitor	NI	NS	NA
	1601	Fenvalerate	[(S)-cyano-(3-phenoxyphenyl)methyl] (2S)-2-(4-chlorophenyl)-3-methylbutanoate	CC(C)[C@H](C(=O)O[C@H](C#N)c1cccc(Oc2ccccc2)c1)c3ccc(Cl)cc3	Training	Pgp_nonInhibitor	NI	NS	NA
	1603	Fisetin	2-(3,4-dihydroxyphenyl)-3,7-dihydroxychromen-4-one	OC1=C(Oc2cc(O)ccc2C1=O)c3ccc(O)c(O)c3	Training	Pgp_nonInhibitor	NI	NS	NA
	1605	Flavonoid ID 22	5-hydroxy-2-[4-methoxy-3-[2-oxo-2-[4-[(2,3,4-trimethoxyphenyl)methyl]piperazin-1-yl]ethoxy]phenyl]-7-[(2S,3R,4S,5S,6R)-3,4,5-trihydroxy-6-[[(2R,3R,4R,5R,6S)-3,4,5-trihydroxy-6-methyloxan-2-yl]oxymethyl]oxan-2-yl]oxychromen-4-one	COc1ccc(cc1OCC(=O)N2CCN(Cc3ccc(OC)c(OC)c3OC)CC2)C4=CC(=O)c5c(O)cc(O[C@@H]6O[C@H](CO[C@@H]7O[C@@H](C)[C@H](O)[C@@H](O)[C@H]7O)[C@@H](O)[C@H](O)[C@H]6O)cc5O4	Training	Pgp_nonInhibitor	NI	NS	NA
	1606	Flavonoid ID 23	5-hydroxy-2-[4-methoxy-3-[2-oxo-2-[4-[(2,3,4-trimethoxyphenyl)methyl]piperazin-1-yl]ethoxy]phenyl]-7-[(2S,3R,4S,5S,6R)-3,4,5-trihydroxy-6-(hydroxymethyl)oxan-2-yl]oxychromen-4-one	COc1ccc(cc1OCC(=O)N2CCN(Cc3ccc(OC)c(OC)c3OC)CC2)C4=CC(=O)c5c(O)cc(O[C@@H]6O[C@H](CO)[C@@H](O)[C@H](O)[C@H]6O)cc5O4	Training	Pgp_nonInhibitor	NI	NS	NA
	1608	Flavonoid ID 38	(2S)-5-hydroxy-2-(3-hydroxy-4-methoxyphenyl)-7-[2-[4-methyl-4-[(2,3,4-trimethoxyphenyl)methyl]piperazin-4-ium-1-yl]-2-oxoethoxy]-2,3-dihydrochromen-4-one	COc1ccc(cc1O)[C@@H]2CC(=O)c3c(O)cc(OCC(=O)N4CC[N+](C)(Cc5ccc(OC)c(OC)c5OC)CC4)cc3O2	Training	Pgp_nonInhibitor	NI	NS	NA
	1611	Fluazifop-butyl	butyl (2R)-2-[4-[5-(trifluoromethyl)pyridin-2-yl]oxyphenoxy]propanoate	CCCCOC(=O)[C@@H](C)Oc1ccc(Oc2ccc(cn2)C(F)(F)F)cc1	Training	Pgp_nonInhibitor	NI	NS	NA
	1613	Flumazenil	ethyl 8-fluoro-5-methyl-6-oxo-4H-imidazo[1,5-a][1,4]benzodiazepine-3-carboxylate	CCOC(=O)c1ncn2c1CN(C)C(=O)c3cc(F)ccc23	Training	Pgp_nonInhibitor	NI	NS	NA
	1614	Gamfexine	(3R)-3-cyclohexyl-N,N-dimethyl-3-phenylpropan-1-amine	CN(C)CC[C@H](C1CCCCC1)c2ccccc2	Training	Pgp_nonInhibitor	NI	NS	NA
	1616	Guanabenz	1-[(E)-(2,6-dichlorophenyl)methylideneamino]guanidine	NC(=N)N\N=C\c1c(Cl)cccc1Cl	Training	Pgp_nonInhibitor	NI	NS	NA
	1617	Guanfacine	N-carbamimidoyl-2-(2,6-dichlorophenyl)acetamide	NC(=N)NC(=O)Cc1c(Cl)cccc1Cl	Training	Pgp_nonInhibitor	NI	NS	NA
	1622	Homoveratrylamine	2-(3,4-dimethoxyphenyl)ethanamine	COc1ccc(CCN)cc1OC	Training	Pgp_nonInhibitor	NI	NS	NA
	1623	Hoquizil	(2-hydroxy-2-methylpropyl) 4-(6,7-dimethoxyquinazolin-4-yl)piperazine-1-carboxylate	COc1cc2ncnc(N3CCN(CC3)C(=O)OCC(C)(C)O)c2cc1OC	Training	Pgp_nonInhibitor	NI	NS	NA
	1626	Hydromorphone	(4R,4aR,7aR,12bS)-9-hydroxy-3-methyl-1,2,4,4a,5,6,7a,13-octahydro-4,12-methanobenzofuro[3,2-e]isoquinoline-7-one	CN1CC[C@@]23[C@H]4CCC(=O)[C@@H]2Oc5c(O)ccc(C[C@@H]14)c35	Training	Pgp_nonInhibitor	NI	NS	NA
	1627	Imiclopazine	1-[2-[4-[3-(2-chlorophenothiazin-10-yl)propyl]piperazin-1-yl]ethyl]-3-methylimidazolidin-2-one	CN1CCN(CCN2CCN(CCCN3c4ccccc4Sc5ccc(Cl)cc35)CC2)C1=O	Training	Pgp_nonInhibitor	NI	NS	NA
	1628	Imolamine	N,N-diethyl-2-(5-imino-3-phenyl-1,2,4-oxadiazol-4-yl)ethanamine	CCN(CC)CCN1C(=N)ON=C1c2ccccc2	Training	Pgp_nonInhibitor	NI	NS	NA
	1629	Imoxiterol	4-[(1S)-2-[[(2S)-4-(benzimidazol-1-yl)butan-2-yl]amino]-1-hydroxyethyl]-2-methoxyphenol	COc1cc(ccc1O)[C@H](O)CN[C@@H](C)CCn2cnc3ccccc23	Training	Pgp_nonInhibitor	NI	NS	NA
	1630	Indomethacin	2-[1-(4-chlorobenzoyl)-5-methoxy-2-methylindol-3-yl]acetic acid	COc1ccc2c(c1)c(CC(=O)O)c(C)n2C(=O)c3ccc(Cl)cc3	Training	Pgp_nonInhibitor	NI	NS	NA
	1631	Isoniazid	pyridine-4-carbohydrazide	NNC(=O)c1ccncc1	Training	Pgp_nonInhibitor	NI	NS	NA
	1632	Isoxsuprine	4-[(1R,2S)-1-hydroxy-2-[[(2R)-1-phenoxypropan-2-yl]amino]propyl]phenol	C[C@H](COc1ccccc1)N[C@@H](C)[C@H](O)c2ccc(O)cc2	Training	Pgp_nonInhibitor	NI	NS	NA
	1633	Ketamine	(2S)-2-(2-chlorophenyl)-2-(methylamino)cyclohexan-1-one	CN[C@@]1(CCCCC1=O)c2ccccc2Cl	Training	Pgp_nonInhibitor	NI	NS	NA
	1634	LR 764	5-[2-(4-benzylpiperazin-1-yl)ethyl]-4-(4-fluorophenyl)-3H-1,3-oxazol-2-one	Fc1ccc(cc1)C2=C(CCN3CCN(Cc4ccccc4)CC3)OC(=O)N2	Training	Pgp_nonInhibitor	NI	NS	NA
	1635	LY18947	2-(2,4-dichloro-6-phenylphenoxy)-N,N-diethylethanamine	CCN(CC)CCOc1c(Cl)cc(Cl)cc1c2ccccc2	Training	Pgp_nonInhibitor	NI	NS	NA
	1638	Lindane	1,2,3,4,5,6-hexachlorocyclohexane	ClC1C(Cl)C(Cl)C(Cl)C(Cl)C1Cl	Training	Pgp_nonInhibitor	NI	NS	NA
	1640	Lovastatin acid	(3R,5R)-7-[(1S,2S,6R,8S,8aR)-2,6-dimethyl-8-[(2S)-2-methylbutanoyl]oxy-1,2,6,7,8,8a-hexahydronaphthalen-1-yl]-3,5-dihydroxyheptanoic acid	CC[C@H](C)C(=O)O[C@H]1C[C@@H](C)C=C2C=C[C@H](C)[C@H](CC[C@@H](O)C[C@@H](O)CC(=O)O)[C@@H]12	Training	Pgp_nonInhibitor	NI	NS	NA
	1641	Luteolin	2-(3,4-dihydroxyphenyl)-5,7-dihydroxychromen-4-one	Oc1cc(O)c2C(=O)C=C(Oc2c1)c3ccc(O)c(O)c3	Training	Pgp_nonInhibitor	NI	NS	NA
	1644	MA 1865	3-(2,5-dioxo-4,4-diphenylimidazolidin-1-yl)propanoic acid	OC(=O)CCN1C(=O)NC(C1=O)(c2ccccc2)c3ccccc3	Training	Pgp_nonInhibitor	NI	NS	NA
	1645	MA 1880	2-[(2R)-2-methyl-5-oxo-4,4-diphenylimidazolidin-1-yl]acetic acid	C[C@@H]1NC(C(=O)N1CC(=O)O)(c2ccccc2)c3ccccc3	Training	Pgp_nonInhibitor	NI	NS	NA
	1646	MK-571	3-[(R)-[3-[(E)-2-(7-chloroquinolin-2-yl)ethenyl]phenyl]-[3-(diethylamino)-3-oxopropyl]sulfanylmethyl]sulfanylpropanoic acid	CCN(CC)C(=O)CCS[C@H](SCCC(=O)O)c1cccc(\C=C\c2ccc3ccc(Cl)cc3n2)c1	Training	Pgp_nonInhibitor	NI	NS	NA
	1647	Maroxepine	18-methyl-8-oxa-18-azatetracyclo[13.5.0.0²,⁷.0⁹,¹⁴]icosa-1(15),2(7),3,5,9(14),10,12-heptaene	CN1CCC2=C(CC1)c3ccccc3Oc4ccccc24	Training	Pgp_nonInhibitor	NI	NS	NA
	1648	Mecloxamine	(2R)-2-[(1S)-1-(4-chlorophenyl)-1-phenylethoxy]-N,N-dimethylpropan-1-amine	C[C@H](CN(C)C)O[C@@](C)(c1ccccc1)c2ccc(Cl)cc2	Training	Pgp_nonInhibitor	NI	NS	NA
	1649	Meglitinide	4-[2-[(5-chloro-2-methoxybenzoyl)amino]ethyl]benzoic acid	COc1ccc(Cl)cc1C(=O)NCCc2ccc(cc2)C(=O)O	Training	Pgp_nonInhibitor	NI	NS	NA
	1650	Memotine	1-[(4-methoxyphenoxy)methyl]-3,4-dihydroisoquinoline	COc1ccc(OCC2=NCCc3ccccc23)cc1	Training	Pgp_nonInhibitor	NI	NS	NA
	1651	Mephentermine	N,2-dimethyl-1-phenylpropan-2-amine	CNC(C)(C)Cc1ccccc1	Training	Pgp_nonInhibitor	NI	NS	NA
	1652	Mephenytoin	(5S)-5-ethyl-3-methyl-5-phenylimidazolidine-2,4-dione	CC[C@]1(NC(=O)N(C)C1=O)c2ccccc2	Training	Pgp_nonInhibitor	NI	NS	NA
	1653	Meprobamate	[2-(carbamoyloxymethyl)-2-methylpentyl] carbamate	CCCC(C)(COC(=O)N)COC(=O)N	Training	Pgp_nonInhibitor	NI	NS	NA
	1654	Methoxychlor	1-methoxy-4-[2,2,2-trichloro-1-(4-methoxyphenyl)ethyl]benzene	COc1ccc(cc1)C(c2ccc(OC)cc2)C(Cl)(Cl)Cl	Training	Pgp_nonInhibitor	NI	NS	NA
	1655	Methyl Cellosolve Acetate	2-methoxyethyl acetate	COCCOC(=O)C	Training	Pgp_nonInhibitor	NI	NS	NA
	1656	Methylamine	methanamine	CN	Training	Pgp_nonInhibitor	NI	NS	NA
	1657	Metoclopramide	4-amino-5-chloro-N-[2-(diethylamino)ethyl]-2-methoxybenzamide	CCN(CC)CCNC(=O)c1cc(Cl)c(N)cc1OC	Training	Pgp_nonInhibitor	NI	NS	NA
	1658	Metoprolol	(2R)-1-[4-(2-methoxyethyl)phenoxy]-3-(propan-2-ylamino)propan-2-ol	COCCc1ccc(OC[C@H](O)CNC(C)C)cc1	Training	Pgp_nonInhibitor	NI	NS	NA
	1659	Mexilitene	(2R)-1-(2,6-dimethylphenoxy)propan-2-amine	C[C@@H](N)COc1c(C)cccc1C	Training	Pgp_nonInhibitor	NI	NS	NA
	1660	Mezilamine	4-chloro-N-methyl-6-(4-methylpiperazin-1-yl)-5-methylsulfanylpyrimidin-2-amine	CNc1nc(Cl)c(SC)c(n1)N2CCN(C)CC2	Training	Pgp_nonInhibitor	NI	NS	NA
	1661	Mianserin	(7R)-5-methyl-2,5-diazatetracyclo[13.4.0.0²,⁷.0⁸,¹³]nonadeca-1(15),8(13),9,11,16,18-hexaene	CN1CCN2[C@@H](C1)c3ccccc3Cc4ccccc24	Training	Pgp_nonInhibitor	NI	NS	NA
	1662	Miconazole	1-[(2R)-2-(2,4-dichlorophenyl)-2-[(2,4-dichlorophenyl)methoxy]ethyl]imidazole	Clc1ccc(CO[C@@H](Cn2ccnc2)c3ccc(Cl)cc3Cl)c(Cl)c1	Training	Pgp_nonInhibitor	NI	NS	NA
	1663	Mirex	(1R,2R,3R,4R,6R,7S,8S,9R)-dodecachloropentacyclo[5.3.0.0²,⁶.0³,⁹.0⁴,⁸]decane	ClC1(Cl)C2(Cl)C3(Cl)C4(Cl)C(Cl)(Cl)C5(Cl)C(Cl)(C1(Cl)C35Cl)C24Cl	Training	Pgp_nonInhibitor	NI	NS	NA
	1665	Mixidine	(Z)-N-[2-(3,4-dimethoxyphenyl)ethyl]-1-methylpyrrolidin-2-imine	COc1ccc(CC\N=C/2\CCCN2C)cc1OC	Training	Pgp_nonInhibitor	NI	NS	NA
	1666	Moclobemide	4-chloro-N-(2-morpholin-4-ylethyl)benzamide	Clc1ccc(cc1)C(=O)NCCN2CCOCC2	Training	Pgp_nonInhibitor	NI	NS	NA
	1667	Morin	2-(2,4-dihydroxyphenyl)-3,5,7-trihydroxychromen-4-one	OC1=C(Oc2cc(O)cc(O)c2C1=O)c3ccc(O)cc3O	Training	Pgp_nonInhibitor	NI	NS	NA
	1669	Motracetam	2-[4-(4-methoxybenzoyl)piperazin-1-yl]-1-morpholin-4-ylethanone	COc1ccc(cc1)C(=O)N2CCN(CC(=O)N3CCOCC3)CC2	Training	Pgp_nonInhibitor	NI	NS	NA
	1670	N,N'-Diphenyl-p-phenylenediamine	1-N,4-N-diphenylbenzene-1,4-diamine	N(c1ccccc1)c2ccc(Nc3ccccc3)cc2	Training	Pgp_nonInhibitor	NI	NS	NA
	1673	N,N-Dimethylbenzylamine	N,N-dimethyl-1-phenylmethanamine	CN(C)Cc1ccccc1	Training	Pgp_nonInhibitor	NI	NS	NA
	1675	N-Benzylbenzamide	N-benzylbenzamide	O=C(NCc1ccccc1)c2ccccc2	Training	Pgp_nonInhibitor	NI	NS	NA
	1676	N-Methyl-gallopamil	[(4S)-4-cyano-5-methyl-4-(3,4,5-trimethoxyphenyl)hexyl]-[2-(3,4-dimethoxyphenyl)ethyl]-dimethylazanium	COc1ccc(CC[N+](C)(C)CCC[C@](C#N)(C(C)C)c2cc(OC)c(OC)c(OC)c2)cc1OC	Training	Pgp_nonInhibitor	NI	S	A
	1677	N-Phenyl-1-naphthylamine	N-phenylnaphthalen-1-amine	N(c1ccccc1)c2cccc3ccccc23	Training	Pgp_nonInhibitor	NI	NS	NA
	1678	N-Phenyl-2-naphthylamine	N-phenylnaphthalen-2-amine	N(c1ccccc1)c2ccc3ccccc3c2	Training	Pgp_nonInhibitor	NI	NS	NA
	1679	NSC 169647	4-[(1S,3R)-1,3-bis[(3,4,5-trimethoxyphenyl)methyl]-1,3-diazinan-2-yl]-N,N-bis(2-chloroethyl)-3-methylaniline	COc1cc(CN2CCCN(Cc3cc(OC)c(OC)c(OC)c3)C2c4ccc(cc4C)N(CCCl)CCCl)cc(OC)c1OC	Training	Pgp_nonInhibitor	NI	NS	NA
	1680	NSC 633043	1-chloro-N-[4-[(5-methyl-1,2-oxazol-3-yl)sulfamoyl]phenyl]-9-(4-sulfamoylanilino)acridine-4-carboxamide	Cc1onc(NS(=O)(=O)c2ccc(NC(=O)c3ccc(Cl)c4c(Nc5ccc(cc5)S(=O)(=O)N)c6ccccc6nc34)cc2)c1	Training	Pgp_nonInhibitor	NI	NS	NA
	1683	NSC 673413	N-[3-[2-[[2,3-bis(phenylmethoxy)benzoyl]amino]ethylamino]propyl]-2-phenylquinoline-4-carboxamide	O=C(NCCNCCCNC(=O)c1cc(nc2ccccc12)c3ccccc3)c4cccc(OCc5ccccc5)c4OCc6ccccc6	Training	Pgp_nonInhibitor	NI	NS	NA
	1684	NSC 88116	4-[(1R,3S)-1,3-bis[(3,4-dimethoxyphenyl)methyl]-1,3-diazinan-2-yl]-N,N-bis(2-chloroethyl)aniline	COc1ccc(CN2CCCN(Cc3ccc(OC)c(OC)c3)C2c4ccc(cc4)N(CCCl)CCCl)cc1OC	Training	Pgp_nonInhibitor	NI	NS	NA
	1686	NSC 94907	4-[(1R,3S)-1,3-bis[(3,4-dimethoxyphenyl)methyl]-1,3-diazinan-2-yl]-3-chloro-N,N-bis(2-chloroethyl)aniline	COc1ccc(CN2CCCN(Cc3ccc(OC)c(OC)c3)C2c4ccc(cc4Cl)N(CCCl)CCCl)cc1OC	Training	Pgp_nonInhibitor	NI	NS	NA
	1687	Naftifine	(E)-N-methyl-N-(naphthalen-1-ylmethyl)-3-phenylprop-2-en-1-amine	CN(C\C=C\c1ccccc1)Cc2cccc3ccccc23	Training	Pgp_nonInhibitor	NI	NS	NA
	1689	Naloxone	(4R,4aS,7aR,12bS)-4a,9-dihydroxy-3-prop-2-enyl-2,4,5,6,7a,13-hexahydro-1H-4,12-methanobenzofuro[3,2-e]isoquinoline-7-one	Oc1ccc2C[C@H]3N(CC=C)CC[C@@]45[C@@H](Oc1c24)C(=O)CC[C@@]35O	Training	Pgp_nonInhibitor	NI	NS	NA
	1690	Naltrexone	(4R,4aS,7aR,12bS)-3-(cyclopropylmethyl)-4a,9-dihydroxy-2,4,5,6,7a,13-hexahydro-1H-4,12-methanobenzofuro[3,2-e]isoquinoline-7-one	Oc1ccc2C[C@H]3N(CC4CC4)CC[C@@]56[C@@H](Oc1c25)C(=O)CC[C@@]36O	Training	Pgp_nonInhibitor	NI	NS	NA
	1691	Naltrindole	(1R,2S,13R,21S)-22-(cyclopropylmethyl)-14-oxa-11,22-diazaheptacyclo[13.9.1.0¹,¹³.0²,²¹.0⁴,¹².0⁵,¹⁰.0¹⁹,²⁵]pentacosa-4(12),5(10),6,8,15,17,19(25)-heptaene-2,16-diol	Oc1ccc2C[C@@H]3N(CC4CC4)CC[C@]56[C@@H](Oc1c25)c7[nH]c8ccccc8c7C[C@@]36O	Training	Pgp_nonInhibitor	NI	NS	NA
	1692	Neostigmine	[3-(dimethylcarbamoyloxy)phenyl]-trimethylazanium	CN(C)C(=O)Oc1cccc(c1)[N+](C)(C)C	Training	Pgp_nonInhibitor	NI	NS	NA
	1694	Nordazepam	7-chloro-5-phenyl-1,3-dihydro-1,4-benzodiazepin-2-one	Clc1ccc2NC(=O)CN=C(c3ccccc3)c2c1	Training	Pgp_nonInhibitor	NI	NS	NA
	1696	Nuclotixene	(3S)-3-[(Z)-(2-chlorothioxanthen-9-ylidene)methyl]-1-azabicyclo[2.2.2]octane	Clc1ccc2Sc3ccccc3\C(=C\[C@H]4CN5CCC4CC5)\c2c1	Training	Pgp_nonInhibitor	NI	NS	NA
	1698	Olivomycin A	[(2S,3S,4S,6S)-6-[(2R,3R,4R,6S)-6-[(2R,3R,4R,6S)-6-[[(2S,3S)-6-[(2S,4R,5S,6R)-5-acetyloxy-4-[(2R,4R,5R,6R)-4-hydroxy-5-methoxy-6-methyloxan-2-yl]oxy-6-methyloxan-2-yl]oxy-3-[(1S,3S,4R)-3,4-dihydroxy-1-methoxy-2-oxopentyl]-8,9-dihydroxy-1-oxo-3,4-dihydro-2H-anthracen-2-yl]oxy]-3-hydroxy-2-methyloxan-4-yl]oxy-3-hydroxy-2-methyloxan-4-yl]oxy-4-methoxy-2-methyloxan-3-yl] 2-methylpropanoate	CO[C@@H]([C@@H]1Cc2cc3cc(O[C@H]4C[C@@H](O[C@@H]5C[C@@H](O)[C@@H](OC)[C@@H](C)O5)[C@@H](OC(=O)C)[C@@H](C)O4)cc(O)c3c(O)c2C(=O)[C@H]1O[C@H]6C[C@@H](O[C@H]7C[C@@H](O[C@H]8C[C@H](OC)[C@@H](OC(=O)C(C)C)[C@H](C)O8)[C@H](O)[C@@H](C)O7)[C@H](O)[C@@H](C)O6)C(=O)[C@@H](O)[C@@H](C)O	Training	Pgp_nonInhibitor	NI	S	A
	1699	Omoconazole	1-[(Z)-1-[2-(4-chlorophenoxy)ethoxy]-1-(2,4-dichlorophenyl)prop-1-en-2-yl]imidazole	C\C(=C(\OCCOc1ccc(Cl)cc1)/c2ccc(Cl)cc2Cl)\n3ccnc3	Training	Pgp_nonInhibitor	NI	NS	NA
	1700	Oxamarin	6,7-bis[2-(diethylamino)ethoxy]-4-methylchromen-2-one	CCN(CC)CCOc1cc2OC(=O)C=C(C)c2cc1OCCN(CC)CC	Training	Pgp_nonInhibitor	NI	NS	NA
	1701	Oxiconazole	(Z)-1-(2,4-dichlorophenyl)-N-[(2,4-dichlorophenyl)methoxy]-2-imidazol-1-ylethanimine	Clc1ccc(CO\N=C(/Cn2ccnc2)\c3ccc(Cl)cc3Cl)c(Cl)c1	Training	Pgp_nonInhibitor	NI	NS	NA
	1702	Oxolinic acid	5-ethyl-8-oxo-[1,3]dioxolo[4,5-g]quinoline-7-carboxylic acid	CCN1C=C(C(=O)O)C(=O)c2cc3OCOc3cc12	Training	Pgp_nonInhibitor	NI	NS	NA
	1703	Oxprenolol	(2R)-1-(propan-2-ylamino)-3-(2-prop-2-enoxyphenoxy)propan-2-ol	CC(C)NC[C@@H](O)COc1ccccc1OCC=C	Training	Pgp_nonInhibitor	NI	S	A
	1704	Oxyfedrine	3-[[(1R,2S)-1-hydroxy-1-phenylpropan-2-yl]amino]-1-(3-methoxyphenyl)propan-1-one	COc1cccc(c1)C(=O)CCN[C@@H](C)[C@H](O)c2ccccc2	Training	Pgp_nonInhibitor	I	S	A
	1707	Papaverine	1-[(3,4-dimethoxyphenyl)methyl]-6,7-dimethoxyisoquinoline	COc1ccc(Cc2nccc3cc(OC)c(OC)cc23)cc1OC	Training	Pgp_nonInhibitor	I	S	A
	1708	Parconazole	1-[[(2R,4S)-2-(2,4-dichlorophenyl)-4-(prop-2-ynoxymethyl)-1,3-dioxolan-2-yl]methyl]imidazole	Clc1ccc(c(Cl)c1)[C@@]2(Cn3ccnc3)OC[C@H](COCC#C)O2	Training	Pgp_nonInhibitor	NI	NS	NA
	1709	Pefloxacin	1-ethyl-6-fluoro-7-(4-methylpiperazin-1-yl)-4-oxoquinoline-3-carboxylic acid	CCN1C=C(C(=O)O)C(=O)c2cc(F)c(cc12)N3CCN(C)CC3	Training	Pgp_nonInhibitor	NI	NS	NA
	1713	Phenoxazine ID 15	2-chloro-1-phenoxazin-10-ylethanone	ClCC(=O)N1c2ccccc2Oc3ccccc13	Training	Pgp_nonInhibitor	NI	NS	NA
	1714	Phenyltoloxamine	2-(2-benzylphenoxy)-N,N-dimethylethanamine	CN(C)CCOc1ccccc1Cc2ccccc2	Training	Pgp_nonInhibitor	NI	NS	NA
	1716	Pipoxolan	(2R)-5,5-diphenyl-2-(2-piperidin-1-ylethyl)-1,3-dioxolan-4-one	O=C1O[C@H](CCN2CCCCC2)OC1(c3ccccc3)c4ccccc4	Training	Pgp_nonInhibitor	NI	NS	NA
	1717	Pirprofen	(2R)-2-[3-chloro-4-(2,5-dihydropyrrol-1-yl)phenyl]propanoic acid	C[C@@H](C(=O)O)c1ccc(N2CC=CC2)c(Cl)c1	Training	Pgp_nonInhibitor	NI	NS	NA
	1721	Primaquine	(4S)-4-N-(6-methoxyquinolin-8-yl)pentane-1,4-diamine	COc1cc(N[C@@H](C)CCCN)c2ncccc2c1	Training	Pgp_nonInhibitor	NI	NS	NA
	1722	Primidolol	1-[2-[[(2S)-2-hydroxy-3-(2-methylphenoxy)propyl]amino]ethyl]-5-methylpyrimidine-2,4-dione	CC1=CN(CCNC[C@H](O)COc2ccccc2C)C(=O)NC1=O	Training	Pgp_nonInhibitor	NI	NS	NA
	1726	Propafenone derivative GP10	[(2R)-2-hydroxy-3-[2-(3-phenylpropanoyl)phenoxy]propyl]-methyl-di(propan-2-yl)azanium	CC(C)[N+](C)(C[C@@H](O)COc1ccccc1C(=O)CCc2ccccc2)C(C)C	Training	Pgp_nonInhibitor	NI	NS	NA
	1728	Propafenone derivative GP389	1-[4-[(2S)-2-hydroxy-3-piperidin-1-ylpropoxy]phenyl]ethanone	CC(=O)c1ccc(OC[C@@H](O)CN2CCCCC2)cc1	Training	Pgp_nonInhibitor	NI	NS	NA
	1729	Propafenone derivative GP46	1-[2-[(2R)-2-hydroxy-3-morpholin-4-ylpropoxy]phenyl]propan-1-one	CCC(=O)c1ccccc1OC[C@H](O)CN2CCOCC2	Training	Pgp_nonInhibitor	NI	NS	NA
	1732	Propoxur	(2-propan-2-yloxyphenyl) N-methylcarbamate	CNC(=O)Oc1ccccc1OC(C)C	Training	Pgp_nonInhibitor	NI	NS	NA
	1733	Protokylol	4-[(1S)-2-[[(2S)-1-(1,3-benzodioxol-5-yl)propan-2-yl]amino]-1-hydroxyethyl]benzene-1,2-diol	C[C@@H](Cc1ccc2OCOc2c1)NC[C@@H](O)c3ccc(O)c(O)c3	Training	Pgp_nonInhibitor	NI	NS	NA
	1735	Pyrilamine	N'-[(4-methoxyphenyl)methyl]-N,N-dimethyl-N'-pyridin-2-ylethane-1,2-diamine	COc1ccc(CN(CCN(C)C)c2ccccn2)cc1	Training	Pgp_nonInhibitor	NI	NS	NA
	1736	Quinazosin	6,7-dimethoxy-2-(4-prop-2-enylpiperazin-1-yl)quinazolin-4-amine	COc1cc2nc(nc(N)c2cc1OC)N3CCN(CC=C)CC3	Training	Pgp_nonInhibitor	NI	NS	NA
	1737	RA-17	2-[[(2S,4R)-2-[bis(2-hydroxyethyl)amino]-4,8-bis(diethylamino)-3,4-dihydro-2H-pyrimido[4,5-e][1,3]oxazin-6-yl]-(2-hydroxyethyl)amino]ethanol	CCN(CC)[C@H]1N[C@H](Oc2c1nc(nc2N(CC)CC)N(CCO)CCO)N(CCO)CCO	Training	Pgp_nonInhibitor	NI	NS	NA
	1738	RA-3	2-[[2-[bis(2-hydroxyethyl)amino]-4,8-dimorpholin-4-ylpyrimido[5,4-d]pyrimidin-6-yl]-(2-hydroxyethyl)amino]ethanol	OCCN(CCO)c1nc(N2CCOCC2)c3nc(nc(N4CCOCC4)c3n1)N(CCO)CCO	Training	Pgp_nonInhibitor	NI	NS	A
	1741	RE-66	4-(2,4-dimorpholin-4-ylpteridin-7-yl)morpholine	C1CN(CCO1)c2cnc3c(nc(nc3n2)N4CCOCC4)N5CCOCC5	Training	Pgp_nonInhibitor	NI	NS	NA
	1742	RXRE-61	6-chloro-4-N,4-N,7-N,7-N-tetramethyl-2-piperazin-1-ylpteridine-4,7-diamine	CN(C)c1nc2nc(nc(N(C)C)c2nc1Cl)N3CCNCC3	Training	Pgp_nonInhibitor	NI	NS	NA
	1745	Reserpic acid	(1R,15S,17R,18R,19S,20S)-17-hydroxy-6,18-dimethoxy-1,3,11,12,14,15,16,17,18,19,20,21-dodecahydroyohimban-19-carboxylic acid	CO[C@H]1[C@H](O)C[C@@H]2CN3CCc4c([nH]c5cc(OC)ccc45)[C@H]3C[C@@H]2[C@@H]1C(=O)O	Training	Pgp_nonInhibitor	NI	NS	NA
	1746	Rhoifolin	5-hydroxy-2-phenyl-7-[(2S,3R,4S,5S,6R)-3,4,5-trihydroxy-6-(hydroxymethyl)oxan-2-yl]oxychromen-4-one	OC[C@H]1O[C@@H](Oc2cc(O)c3C(=O)C=C(Oc3c2)c4ccccc4)[C@H](O)[C@@H](O)[C@@H]1O	Training	Pgp_nonInhibitor	NI	NS	NA
	1749	SNC 121	4-[(R)-[(2S,5R)-2,5-dimethyl-4-propylpiperazin-1-yl]-(3-methoxyphenyl)methyl]-N,N-diethylbenzamide	CCCN1C[C@H](C)N(C[C@H]1C)[C@H](c2ccc(cc2)C(=O)N(CC)CC)c3cccc(OC)c3	Training	Pgp_nonInhibitor	NI	NS	NA
	1750	SPS 1768	2-[4-[3-(4-methoxyphenyl)-3-oxopropyl]piperazin-1-yl]ethyl (2S)-2-phenylbutanoate	CC[C@H](C(=O)OCCN1CCN(CCC(=O)c2ccc(OC)cc2)CC1)c3ccccc3	Training	Pgp_nonInhibitor	NI	NS	NA
	1752	SPS 1837	2-[4-[2-(3-phenylpropanoyloxy)ethyl]piperazin-1-yl]ethyl 3-phenylpropanoate	O=C(CCc1ccccc1)OCCN2CCN(CCOC(=O)CCc3ccccc3)CC2	Training	Pgp_nonInhibitor	NI	NS	NA
	1753	SPS 1841	2-[methyl-[3-[methyl-[2-[(2R)-2-phenylbutanoyl]oxyethyl]amino]propyl]amino]ethyl (2S)-2-phenylbutanoate	CC[C@H](C(=O)OCCN(C)CCCN(C)CCOC(=O)[C@H](CC)c1ccccc1)c2ccccc2	Training	Pgp_nonInhibitor	NI	NS	NA
	1754	SPS 1848	3-[4-[3-[(2R)-2-phenylbutanoyl]oxypropyl]piperazin-1-yl]propyl (2S)-2-phenylbutanoate	CC[C@H](C(=O)OCCCN1CCN(CCCOC(=O)[C@H](CC)c2ccccc2)CC1)c3ccccc3	Training	Pgp_nonInhibitor	I	S	A
	1756	Scopolamine	(1R,2S,4R,5S,7S)-9-methyl-3-oxa-9-azatricyclo[3.3.1.0²,⁴]nonan-7-yl (2R)-3-hydroxy-2-phenylpropanoate	CN1[C@@H]2CC(C[C@H]1[C@@H]3O[C@H]23)OC(=O)[C@H](CO)c4ccccc4	Training	Pgp_nonInhibitor	NI	NS	NA
	1758	Simvastatin acid	(3R,5R)-7-[(1S,2S,6R,8S,8aR)-8-(2,2-dimethylbutanoyloxy)-2,6-dimethyl-1,2,6,7,8,8a-hexahydronaphthalen-1-yl]-3,5-dihydroxyheptanoic acid	CCC(C)(C)C(=O)O[C@H]1C[C@@H](C)C=C2C=C[C@H](C)[C@H](CC[C@@H](O)C[C@@H](O)CC(=O)O)[C@@H]12	Training	Pgp_nonInhibitor	NI	NS	NA
	1760	Spasmadryl	2-(diethylamino)ethyl (2S)-2,3-diphenylpropanoate	CCN(CC)CCOC(=O)[C@@H](Cc1ccccc1)c2ccccc2	Training	Pgp_nonInhibitor	NI	NS	NA
	1763	TRX-13	N-(3-chlorophenyl)-5,6-dimethyl-3H-pyrrolo[2,3-d]pyrimidin-4-amine	Cc1nc2nc[nH]c(Nc3cccc(Cl)c3)c2c1C	Training	Pgp_nonInhibitor	NI	NS	NA
	1764	Talinolol	1-[4-[(2R)-3-(tert-butylamino)-2-hydroxypropoxy]phenyl]-3-cyclohexylurea	CC(C)(C)NC[C@@H](O)COc1ccc(NC(=O)NC2CCCCC2)cc1	Training	Pgp_nonInhibitor	NI	NS	NA
	1765	Terbinafine	(E)-N,6,6-trimethyl-N-(naphthalen-1-ylmethyl)hept-2-en-4-yn-1-amine	CN(C\C=C\C#CC(C)(C)C)Cc1cccc2ccccc12	Training	Pgp_nonInhibitor	NI	NS	NA
	1766	Tetrabenazine	(3S,11bR)-9,10-dimethoxy-3-(2-methylpropyl)-1,3,4,6,7,11b-hexahydrobenzo[a]quinolizin-2-one	COc1cc2CCN3C[C@H](CC(C)C)C(=O)C[C@@H]3c2cc1OC	Training	Pgp_nonInhibitor	NI	NS	NA
	1767	Thonzylamine	N'-[(4-methoxyphenyl)methyl]-N,N-dimethyl-N'-pyrimidin-2-ylethane-1,2-diamine	COc1ccc(CN(CCN(C)C)c2ncccn2)cc1	Training	Pgp_nonInhibitor	NI	NS	NA
	1768	Tiaramide	5-chloro-3-[2-[4-(2-hydroxyethyl)piperazin-1-yl]-2-oxoethyl]-1,3-benzothiazol-2-one	OCCN1CCN(CC1)C(=O)CN2C(=O)Sc3ccc(Cl)cc23	Training	Pgp_nonInhibitor	NI	NS	NA
	1770	Tioconazole	1-[(2S)-2-[(2-chlorothiophen-3-yl)methoxy]-2-(2,4-dichlorophenyl)ethyl]imidazole	Clc1ccc([C@@H](Cn2ccnc2)OCc3ccsc3Cl)c(Cl)c1	Training	Pgp_nonInhibitor	NI	NS	NA
	1771	Tolamolol	4-[2-[[(2R)-2-hydroxy-3-(2-methylphenoxy)propyl]amino]ethoxy]benzamide	Cc1ccccc1OC[C@H](O)CNCCOc2ccc(cc2)C(=O)N	Training	Pgp_nonInhibitor	NI	NS	NA
	1773	Triazolam	8-chloro-6-(2-chlorophenyl)-1-methyl-4H-[1,2,4]triazolo[4,3-a][1,4]benzodiazepine	Cc1nnc2CN=C(c3ccccc3Cl)c4cc(Cl)ccc4n12	Training	Pgp_nonInhibitor	NI	NS	NA
	1778	Troxonium	triethyl-[2-(2,3,4-trimethoxybenzoyl)oxyethyl]azanium	CC[N+](CC)(CC)CCOC(=O)c1ccc(OC)c(OC)c1OC	Training	Pgp_nonInhibitor	NI	S	A
	1779	Tubulzole	ethyl N-[4-[[(2R,4R)-2-(2,4-dichlorophenyl)-2-(imidazol-1-ylmethyl)-1,3-dioxolan-4-yl]methylsulfanyl]phenyl]carbamate	CCOC(=O)Nc1ccc(SC[C@H]2CO[C@@](Cn3ccnc3)(O2)c4ccc(Cl)cc4Cl)cc1	Training	Pgp_nonInhibitor	I	S	A
	1780	U-69593	N-methyl-2-phenyl-N-[(5S,7S,8S)-7-pyrrolidin-1-yl-1-oxaspiro[4.5]decan-8-yl]acetamide	CN([C@H]1CC[C@]2(CCCO2)C[C@@H]1N3CCCC3)C(=O)Cc4ccccc4	Training	Pgp_nonInhibitor	NI	NS	NA
	1781	U11555A	N,N-diethyl-2-[4-(5-methoxy-2-phenyl-3H-inden-1-yl)phenoxy]ethanamine	CCN(CC)CCOc1ccc(cc1)C2=C(Cc3cc(OC)ccc23)c4ccccc4	Training	Pgp_nonInhibitor	I	S	A
	1782	UCB-J028	2-[2-[2-(4-benzhydrylidenepiperidin-1-yl)ethoxy]ethoxy]acetic acid	OC(=O)COCCOCCN1CCC(=C(c2ccccc2)c3ccccc3)CC1	Training	Pgp_nonInhibitor	NI	NS	NA
	1783	Urapidil	6-[3-[4-(2-methoxyphenyl)piperazin-1-yl]propylamino]-1,3-dimethylpyrimidine-2,4-dione	COc1ccccc1N2CCN(CCCNC3=CC(=O)N(C)C(=O)N3C)CC2	Training	Pgp_nonInhibitor	NI	NS	NA
	1785	Venlafaxine	1-[(1R)-2-(dimethylamino)-1-(4-methoxyphenyl)ethyl]cyclohexan-1-ol	COc1ccc(cc1)[C@H](CN(C)C)C2(O)CCCCC2	Training	Pgp_nonInhibitor	NI	NS	NA
	1786	Vinclozolin	(5R)-3-(3,5-dichlorophenyl)-5-ethenyl-5-methyl-1,3-oxazolidine-2,4-dione	C[C@@]1(OC(=O)N(C1=O)c2cc(Cl)cc(Cl)c2)C=C	Training	Pgp_nonInhibitor	NI	NS	NA
	1788	Vitamin A palmitate	[(2E,4E,6E,8E)-3,7-dimethyl-9-(2,6,6-trimethylcyclohexen-1-yl)nona-2,4,6,8-tetraenyl] hexadecanoate	CCCCCCCCCCCCCCCC(=O)OC\C=C(/C)\C=C\C=C(/C)\C=C\C1=C(C)CCCC1(C)C	Training	Pgp_nonInhibitor	NI	NS	NA
	1791	W2795	2-(dimethylamino)ethyl (3S)-3-methyl-5-(4-phenylphenyl)pentanoate	C[C@@H](CCc1ccc(cc1)c2ccccc2)CC(=O)OCCN(C)C	Training	Pgp_nonInhibitor	NI	NS	NA
	1792	Warfarin	4-hydroxy-3-[(1S)-3-oxo-1-phenylbutyl]chromen-2-one	CC(=O)C[C@H](C1=C(O)c2ccccc2OC1=O)c3ccccc3	Training	Pgp_nonInhibitor	NI	NS	NA
	1793	Zimeldine	(Z)-3-(4-bromophenyl)-N,N-dimethyl-3-pyridin-3-ylprop-2-en-1-amine	CN(C)C\C=C(\c1ccc(Br)cc1)/c2cccnc2	Training	Pgp_nonInhibitor	NI	NS	NA
	1795	Zoloperone	4-(4-fluorophenyl)-5-[2-[4-(2-methoxyphenyl)piperazin-1-yl]ethyl]-3H-1,3-oxazol-2-one	COc1ccccc1N2CCN(CCC3=C(NC(=O)O3)c4ccc(F)cc4)CC2	Training	Pgp_nonInhibitor	I	S	A
	1796	Zomepirac	2-[5-(4-chlorobenzoyl)-1,4-dimethylpyrrol-2-yl]acetic acid	Cc1cc(CC(=O)O)n(C)c1C(=O)c2ccc(Cl)cc2	Training	Pgp_nonInhibitor	NI	NS	NA
	1797	o-Nitropehenyl N,N-dimethylcarbamate	(4-nitrophenyl) N,N-dimethylcarbamate	CN(C)C(=O)Oc1ccc(cc1)[N+](=O)[O-]	Training	Pgp_nonInhibitor	NI	NS	NA
	1798	Pinafide	5-nitro-2-(2-pyrrolidin-1-ylethyl)benzo[de]isoquinoline-1,3-dione	[O-][N+](=O)c1cc2C(=O)N(CCN3CCCC3)C(=O)c4cccc(c1)c24	Training	Pgp_nonInhibitor	NI	NS	NA
	1799	Antipyrine	1,5-dimethyl-2-phenylpyrazol-3-one	CN1N(C(=O)C=C1C)c2ccccc2	Training	Pgp_nonInhibitor	NI	NS	NA
	1801	Nitrazepam	7-nitro-5-phenyl-1,3-dihydro-1,4-benzodiazepin-2-one	[O-][N+](=O)c1ccc2NC(=O)CN=C(c3ccccc3)c2c1	Training	Pgp_nonInhibitor	NI	NS	NA
	1802	Pirenzepine	11-[2-(4-methylpiperazin-1-yl)acetyl]-5H-pyrido[2,3-b][1,4]benzodiazepin-6-one	CN1CCN(CC(=O)N2c3ccccc3C(=O)Nc4cccnc24)CC1	Training	Pgp_nonInhibitor	NI	NS	NA
	1803	Piromidic Acid	8-ethyl-5-oxo-2-pyrrolidin-1-ylpyrido[2,3-d]pyrimidine-6-carboxylic acid	CCN1C=C(C(=O)O)C(=O)c2cnc(nc12)N3CCCC3	Training	Pgp_nonInhibitor	NI	NS	NA
	1808	Mannitol	(2R,3R,4R,5R)-hexane-1,2,3,4,5,6-hexol	OC[C@@H](O)[C@@H](O)[C@H](O)[C@H](O)CO	Training	Pgp_nonInhibitor	NI	NS	NA
	1811	Droproizine	(2S)-3-(4-phenylpiperazin-1-yl)propane-1,2-diol	OC[C@@H](O)CN1CCN(CC1)c2ccccc2	Training	Pgp_nonInhibitor	NI	NS	NA
	1812	Denzimol	(1R)-2-imidazol-1-yl-1-[4-(2-phenylethyl)phenyl]ethanol	O[C@@H](Cn1ccnc1)c2ccc(CCc3ccccc3)cc2	Training	Pgp_nonInhibitor	NI	NS	NA
	1813	O-desmethyl-venlafaxine	4-[(1S)-2-(dimethylamino)-1-(1-hydroxycyclohexyl)ethyl]phenol	CN(C)C[C@H](c1ccc(O)cc1)C2(O)CCCCC2	Training	Pgp_nonInhibitor	NI	NS	NA
	1814	Rolitetracycline	(4S,4aS,5aR,6S,12aS)-4-(dimethylamino)-3,6,10,12,12a-pentahydroxy-6-methyl-1,11-dioxo-N-(pyrrolidin-1-ylmethyl)-4,4a,5,5a-tetrahydrotetracene-2-carboxamide	CN(C)[C@H]1[C@@H]2C[C@@H]3C(=C(O)[C@]2(O)C(=O)C(=C1O)C(=O)NCN4CCCC4)C(=O)c5c(O)cccc5[C@@]3(C)O	Training	Pgp_nonInhibitor	NI	NS	NA
	1815	17-Hydroxypregnenolone	1-[(3S,8R,9R,10S,13R,14S,17R)-3,17-dihydroxy-10,13-dimethyl-1,2,3,4,7,8,9,11,12,14,15,16-dodecahydrocyclopenta[a]phenanthren-17-yl]ethanone	CC(=O)[C@@]1(O)CC[C@H]2[C@@H]3CC=C4C[C@@H](O)CC[C@@]4(C)[C@@H]3CC[C@@]12C	Training	Pgp_nonInhibitor	NI	NS	NA
	1816	RA-159	(3R)-1-[2,6-bis[bis(2-hydroxyethyl)amino]-4-[(3R)-3-hydroxypiperidin-1-yl]pyrimido[5,4-d]pyrimidin-8-yl]piperidin-3-ol	OCCN(CCO)c1nc(N2CCC[C@@H](O)C2)c3nc(nc(N4CCC[C@@H](O)C4)c3n1)N(CCO)CCO	Training	Pgp_nonInhibitor	NI	NS	NA
	1818	Oleanolic acid	(4aS,6aR,6aS,6bR,8aS,10S,12aR,14bS)-10-hydroxy-2,2,6a,6b,9,9,12a-heptamethyl-1,3,4,5,6,6a,7,8,8a,10,11,12,13,14b-tetradecahydropicene-4a-carboxylic acid	CC1(C)CC[C@@]2(CC[C@]3(C)C(=CC[C@@H]4[C@@]5(C)CC[C@H](O)C(C)(C)[C@H]5CC[C@@]34C)[C@@H]2C1)C(=O)O	Training	Pgp_nonInhibitor	NI	NS	NA
	1820	Cytochalasin J	(3S,3aS,4S,6S,6aS,10S,12R,15R,15aS)-3-benzyl-6,12,15-trihydroxy-4,10,12-trimethyl-5-methylidene-1H,2H,3H,3aH,4H,5H,6H,6aH,9H,10H,11H,12H,15H-cycloundeca[e]isoindol-1-one	C[C@H]1C\C=C\[C@@H]2[C@H](O)C(=C)[C@@H](C)[C@@H]3[C@H](Cc4ccccc4)NC(=O)[C@]23[C@H](O)\C=C\[C@](C)(O)C1	Training	Pgp_nonInhibitor	NI	NS	NA
	1823	Phorbol	(1R,2S,6S,10R,11S,13S,14S,15R)-1,6,13,14-tetrahydroxy-8-(hydroxymethyl)-4,12,12,15-tetramethyltetracyclo[8.5.0.0²,⁶.0¹¹,¹³]pentadeca-3,8-dien-5-one	C[C@@H]1[C@@H](O)[C@]2(O)[C@H]([C@H]3C=C(CO)C[C@]4(O)[C@@H](C=C(C)C4=O)[C@]13O)C2(C)C	Training	Pgp_nonInhibitor	NI	NS	NA
	1824	4-beta-Phorbol 13-acetate	(1R,2S,6S,10R,11S,13R,14S,15R)-1,6,14-trihydroxy-8-(hydroxymethyl)-4,12,12,15-tetramethyl-5-oxotetracyclo[8.5.0.0²,⁶.0¹¹,¹³]pentadeca-3,8-dien-13-yl acetate	C[C@@H]1[C@@H](O)[C@]2(OC(=O)C)[C@H]([C@H]3C=C(CO)C[C@]4(O)[C@@H](C=C(C)C4=O)[C@]13O)C2(C)C	Training	Pgp_nonInhibitor	NI	NS	NA
	1825	4-beta-Phorbol 13-butyrate	(1R,2S,6S,10R,11R,13S,14R,15R)-1,6,14-trihydroxy-8-(hydroxymethyl)-4,12,12,15-tetramethyl-5-oxotetracyclo[8.5.0.0²,⁶.0¹¹,¹³]pentadeca-3,8-dien-13-yl butanoate	CCCC(=O)O[C@@]12[C@H](O)[C@@H](C)[C@]3(O)[C@H](C=C(CO)C[C@]4(O)[C@H]3C=C(C)C4=O)[C@@H]1C2(C)C	Training	Pgp_nonInhibitor	NI	NS	NA
	1826	Danitracen	10-(1-methylpiperidin-4-ylidene)-9H-anthracen-9-ol	CN1CCC(=C2c3ccccc3C(O)c4ccccc24)CC1	Training	Pgp_nonInhibitor	NI	NS	NA
	1827	Hyperforin	(1R,5S,6R,7S)-4-hydroxy-6-methyl-1,3,7-tris(3-methylbut-2-enyl)-6-(4-methylpent-3-enyl)-5-(2-methylpropyl)bicyclo[3.3.1]non-3-ene-2,9-dione	CC(C)C[C@@]12C(=C(CC=C(C)C)C(=O)[C@@](CC=C(C)C)(C[C@H](CC=C(C)C)[C@@]1(C)CCC=C(C)C)C2=O)O	Training	Pgp_nonInhibitor	NI	NS	NA
	1828	Ergonovine	(6aS,9R)-N-[(2S)-1-hydroxypropan-2-yl]-7-methyl-6,6a,8,9-tetrahydro-4H-indolo[4,3-fg]quinoline-9-carboxamide	C[C@@H](CO)NC(=O)[C@H]1CN(C)[C@H]2Cc3c[nH]c4cccc(C2=C1)c34	Training	Pgp_nonInhibitor	NI	NS	NA
	1831	RA-4	2-[[4,8-diamino-2-[bis(2-hydroxyethyl)amino]pyrimido[5,4-d]pyrimidin-6-yl]-(2-hydroxyethyl)amino]ethanol	Nc1nc(nc2c(N)nc(nc12)N(CCO)CCO)N(CCO)CCO	Training	Pgp_nonInhibitor	NI	NS	NA
	1832	RA-158	2-[[2-[bis(2-hydroxyethyl)amino]-8-[(1R)-3,6-dihydro-2H-pyridin-1-yl]-4-(3,6-dihydro-2H-pyridin-1-yl)pyrimido[5,4-d]pyrimidin-6-yl]-(2-hydroxyethyl)amino]ethanol	OCCN(CCO)c1nc(N2CCC=CC2)c3nc(nc(N4CCC=CC4)c3n1)N(CCO)CCO	Training	Pgp_nonInhibitor	NI	NS	NA
	1834	Mopidamol	2-[[2-[bis(2-hydroxyethyl)amino]-4-piperidin-1-ylpyrimido[5,4-d]pyrimidin-6-yl]-(2-hydroxyethyl)amino]ethanol	OCCN(CCO)c1ncc2nc(nc(N3CCCCC3)c2n1)N(CCO)CCO	Training	Pgp_nonInhibitor	NI	NS	NA
	1837	4,8-Dipiperidyl-2,6-M	2-[[2-(2-hydroxyethylamino)-4,8-di(piperidin-1-yl)pyrimido[5,4-d]pyrimidin-6-yl]amino]ethanol	OCCNc1nc(N2CCCCC2)c3nc(NCCO)nc(N4CCCCC4)c3n1	Training	Pgp_nonInhibitor	NI	NS	NA
	1838	Solanesol	(2E,6E,10E,14E,18E,22E,26E,30E)-3,7,11,15,19,23,27,31,35-nonamethylhexatriaconta-2,6,10,14,18,22,26,30,34-nonaen-1-ol	CC(=CCC\C(=C\CC\C(=C\CC\C(=C\CC\C(=C\CC\C(=C\CC\C(=C\CC\C(=C\CC\C(=C\CO)\C)\C)\C)\C)\C)\C)\C)\C)C	Training	Pgp_nonInhibitor	NI	NS	NA
	1839	Trihexyphenidyl	(1S)-1-cyclohexyl-1-phenyl-3-piperidin-1-ylpropan-1-ol	O[C@@](CCN1CCCCC1)(C2CCCCC2)c3ccccc3	Training	Pgp_nonInhibitor	NI	NS	NA
	1840	Biperiden	(1R)-1-[(1S,4S,5R)-5-bicyclo[2.2.1]hept-2-enyl]-1-phenyl-3-piperidin-1-ylpropan-1-ol	O[C@](CCN1CCCCC1)([C@@H]2C[C@@H]3C[C@H]2C=C3)c4ccccc4	Training	Pgp_nonInhibitor	I	S	A
	1841	OBF-1622	(1E)-1-[(3,4-dihydroxyphenyl)methylidene]-3,4-dihydro-[1,4]oxazino[3,4-b]quinazolin-6-one	Oc1ccc(\C=C/2\OCCN3C(=O)c4ccccc4N=C23)cc1O	Training	Pgp_nonInhibitor	NI	NS	NA
	1842	Biphenamine	2-(diethylamino)ethyl 2-hydroxy-3-phenylbenzoate	CCN(CC)CCOC(=O)c1cccc(c1O)c2ccccc2	Training	Pgp_nonInhibitor	NI	NS	NA
	1843	Apomorphine	(6aR)-6-methyl-5,6,6a,7-tetrahydro-4H-dibenzo[de,g]quinoline-10,11-diol	CN1CCc2cccc3c2[C@H]1Cc4ccc(O)c(O)c34	Training	Pgp_nonInhibitor	NI	NS	NA
	1846	OBF-1834	(1S,3S)-2-benzyl-1-(3-hydroxyphenyl)-3-methyl-1,3-dihydroimidazo[5,1-b]quinazolin-9-one	C[C@@H]1N(Cc2ccccc2)[C@@H](N3C(=O)c4ccccc4N=C13)c5cccc(O)c5	Training	Pgp_nonInhibitor	NI	NS	NA
	1847	Epinephrine	4-[(1R)-1-hydroxy-2-(methylamino)ethyl]benzene-1,2-diol	CNC[C@H](O)c1ccc(O)c(O)c1	Training	Pgp_nonInhibitor	NI	NS	NA
	1848	Hexoprenaline	4-[(1R)-2-[6-[[(2R)-2-(3,4-dihydroxyphenyl)-2-hydroxyethyl]amino]hexylamino]-1-hydroxyethyl]benzene-1,2-diol	O[C@@H](CNCCCCCCNC[C@H](O)c1ccc(O)c(O)c1)c2ccc(O)c(O)c2	Training	Pgp_nonInhibitor	NI	NS	NA
	1850	Laudanosoline	(1R)-1-[(3,4-dihydroxyphenyl)methyl]-2-methyl-3,4-dihydro-1H-isoquinoline-6,7-diol	CN1CCc2cc(O)c(O)cc2[C@H]1Cc3ccc(O)c(O)c3	Training	Pgp_nonInhibitor	NI	NS	NA
	1851	N-Norlaudanosoline	(1R)-1-[(3,4-dihydroxyphenyl)methyl]-1,2,3,4-tetrahydroisoquinoline-6,7-diol	Oc1ccc(C[C@H]2NCCc3cc(O)c(O)cc23)cc1O	Training	Pgp_nonInhibitor	NI	NS	NA
	1853	HDL-2722	N'-[(E)-(3,4-dihydroxyphenyl)methylideneamino]-N-(3-nitrophenyl)oxamide	Oc1ccc(\C=N\NC(=O)C(=O)Nc2cccc(c2)[N+](=O)[O-])cc1O	Training	Pgp_nonInhibitor	NI	NS	NA
	1854	Equilin	(9S,13R,14R)-3-hydroxy-13-methyl-9,11,12,14,15,16-hexahydro-6H-cyclopenta[a]phenanthren-17-one	C[C@@]12CC[C@H]3C(=CCc4cc(O)ccc34)[C@H]1CCC2=O	Training	Pgp_nonInhibitor	NI	NS	NA
	1855	Estrone	(8R,9R,13S,14S)-3-hydroxy-13-methyl-7,8,9,11,12,14,15,16-octahydro-6H-cyclopenta[a]phenanthren-17-one	C[C@]12CC[C@@H]3[C@@H](CCc4cc(O)ccc34)[C@@H]1CCC2=O	Training	Pgp_nonInhibitor	NI	NS	NA
	1857	Salsolinol	(1R)-1-methyl-1,2,3,4-tetrahydroisoquinoline-6,7-diol	C[C@H]1NCCc2cc(O)c(O)cc12	Training	Pgp_nonInhibitor	NI	NS	NA
	1858	Nylidrin	4-[(1S,2S)-1-hydroxy-2-[[(2S)-4-phenylbutan-2-yl]amino]propyl]phenol	C[C@@H](CCc1ccccc1)N[C@@H](C)[C@@H](O)c2ccc(O)cc2	Training	Pgp_nonInhibitor	NI	NS	NA
	1859	Ritodrine	4-[2-[[(1R,2S)-1-hydroxy-1-(4-hydroxyphenyl)propan-2-yl]amino]ethyl]phenol	C[C@H](NCCc1ccc(O)cc1)[C@H](O)c2ccc(O)cc2	Training	Pgp_nonInhibitor	NI	NS	NA
	1863	Adiphenine	2-(6-aminopurin-9-yl)ethoxymethylphosphonic acid	Nc1ncnc2c1ncn2CCOCP(=O)(O)O	Training	Pgp_nonInhibitor	NI	NS	NA
	1864	Mevinphos	methyl (E)-3-dimethoxyphosphoryloxybut-2-enoate	COC(=O)\C=C(/C)\OP(=O)(OC)OC	Training	Pgp_nonInhibitor	NI	NS	NA
	1868	Omeprazole sulfone	5-methoxy-2-[(4-methoxy-3,5-dimethylpyridin-2-yl)methylsulfonyl]-1H-benzimidazole	COc1ccc2[nH]c(nc2c1)S(=O)(=O)Cc3ncc(C)c(OC)c3C	Training	Pgp_nonInhibitor	I	S	A
	1869	Delfantrine	4-amino-N,N-dimethyl-3-(4-methylpiperazine-1-carbonyl)benzenesulfonamide	CN(C)S(=O)(=O)c1ccc(N)c(c1)C(=O)N2CCN(C)CC2	Training	Pgp_nonInhibitor	NI	NS	NA
	1870	H-7	5-[(2S)-2-methylpiperazin-1-yl]sulfonylisoquinoline	C[C@H]1CNCCN1S(=O)(=O)c2cccc3cnccc23	Training	Pgp_nonInhibitor	NI	NS	NA
	1873	HA-1004	1-[2-(isoquinolin-5-ylsulfonylamino)ethyl]guanidine	NC(=N)NCCNS(=O)(=O)c1cccc2cnccc12	Training	Pgp_nonInhibitor	NI	NS	NA
	1874	Mesuprine	N-[2-hydroxy-5-[(1S,2S)-1-hydroxy-2-[2-(4-methoxyphenyl)ethylamino]propyl]phenyl]methanesulfonamide	COc1ccc(CCN[C@@H](C)[C@@H](O)c2ccc(O)c(NS(=O)(=O)C)c2)cc1	Training	Pgp_nonInhibitor	NI	NS	NA
	1875	Sulfasalazine	2-hydroxy-5-[[4-(pyridin-2-ylsulfamoyl)phenyl]diazenyl]benzoic acid	OC(=O)c1cc(ccc1O)N=Nc2ccc(cc2)S(=O)(=O)Nc3ccccn3	Training	Pgp_nonInhibitor	NI	NS	NA
	1876	Sulfinpyrazone	1,2-diphenyl-4-[2-[(S)-phenylsulfinyl]ethyl]pyrazolidine-3,5-dione	O=C1C(CC[S@](=O)c2ccccc2)C(=O)N(N1c3ccccc3)c4ccccc4	Training	Pgp_nonInhibitor	NI	NS	NA
	1878	Tipropidil	(2R)-1-(octylamino)-3-(4-propan-2-ylsulfanylphenoxy)propan-2-ol	CCCCCCCCNC[C@@H](O)COc1ccc(SC(C)C)cc1	Training	Pgp_nonInhibitor	NI	NS	NA
	1879	Suloctidil	(1S,2S)-2-(octylamino)-1-(4-propan-2-ylsulfanylphenyl)propan-1-ol	CCCCCCCCN[C@@H](C)[C@@H](O)c1ccc(SC(C)C)cc1	Training	Pgp_nonInhibitor	NI	NS	NA
	1880	Tiprenolol	(2R)-1-(2-methylsulfanylphenoxy)-3-(propan-2-ylamino)propan-2-ol	CSc1ccccc1OC[C@H](O)CNC(C)C	Training	Pgp_nonInhibitor	NI	NS	NA
	1881	Tiodazosin	[4-(4-amino-6,7-dimethoxyquinazolin-2-yl)piperazin-1-yl]-(5-methylsulfanyl-1,3,4-oxadiazol-2-yl)methanone	COc1cc2nc(nc(N)c2cc1OC)N3CCN(CC3)C(=O)c4oc(SC)nn4	Training	Pgp_nonInhibitor	NI	S	A
	1882	S-Farnesylcysteine	(2R)-2-amino-3-[(2E,6E)-3,7,11-trimethyldodeca-2,6,10-trienyl]sulfanylpropanoic acid	CC(=CCC\C(=C\CC\C(=C\CSC[C@H](N)C(=O)O)\C)\C)C	Training	Pgp_nonInhibitor	NI	NS	NA
	1885	Suramin	8-[[4-methyl-3-[[3-[[3-[[2-methyl-5-[(4,6,8-trisulfonaphthalen-1-yl)carbamoyl]phenyl]carbamoyl]phenyl]carbamoylamino]benzoyl]amino]benzoyl]amino]naphthalene-1,3,5-trisulfonic acid	Cc1ccc(cc1NC(=O)c2cccc(NC(=O)Nc3cccc(c3)C(=O)Nc4cc(ccc4C)C(=O)Nc5ccc(c6cc(cc(c56)S(=O)(=O)O)S(=O)(=O)O)S(=O)(=O)O)c2)C(=O)Nc7ccc(c8cc(cc(c78)S(=O)(=O)O)S(=O)(=O)O)S(=O)(=O)O	Training	Pgp_nonInhibitor	NI	NS	NA
	1888	Methomyl	methyl (1E)-N-(methylcarbamoyloxy)ethanimidothioate	CNC(=O)O\N=C(/C)\SC	Training	Pgp_nonInhibitor	NI	NS	NA
	1890	Cephradine	(6S,7R)-7-[[(2R)-2-amino-2-cyclohexa-1,4-dien-1-ylacetyl]amino]-3-methyl-8-oxo-5-thia-1-azabicyclo[4.2.0]oct-2-ene-2-carboxylic acid	CC1=C(N2[C@@H](SC1)[C@H](NC(=O)[C@H](N)C3=CCC=CC3)C2=O)C(=O)O	Training	Pgp_nonInhibitor	NI	NS	NA
	1892	Nafcillin	(2S,5R,6R)-6-[(2-ethoxynaphthalene-1-carbonyl)amino]-3,3-dimethyl-7-oxo-4-thia-1-azabicyclo[3.2.0]heptane-2-carboxylic acid	CCOc1ccc2ccccc2c1C(=O)N[C@H]3[C@H]4SC(C)(C)[C@@H](N4C3=O)C(=O)O	Training	Pgp_nonInhibitor	NI	NS	NA
	1894	Trimeprazine	(2S)-N,N,2-trimethyl-3-phenothiazin-10-ylpropan-1-amine	C[C@@H](CN(C)C)CN1c2ccccc2Sc3ccccc13	Training	Pgp_nonInhibitor	NI	NS	NA
	1896	Promazine	N,N-dimethyl-3-phenothiazin-10-ylpropan-1-amine	CN(C)CCCN1c2ccccc2Sc3ccccc13	Training	Pgp_nonInhibitor	NI	NS	NA
	1897	Metopimazine	1-[3-(2-methylsulfonylphenothiazin-10-yl)propyl]piperidine-4-carboxamide	CS(=O)(=O)c1ccc2Sc3ccccc3N(CCCN4CCC(CC4)C(=O)N)c2c1	Training	Pgp_nonInhibitor	I	S	A
	1898	Propericiazine	10-[3-(4-hydroxypiperidin-1-yl)propyl]phenothiazine-2-carbonitrile	OC1CCN(CCCN2c3ccccc3Sc4ccc(cc24)C#N)CC1	Training	Pgp_nonInhibitor	NI	NS	NA
	1899	Prothipendyl	N,N-dimethyl-3-pyrido[3,2-b][1,4]benzothiazin-10-ylpropan-1-amine	CN(C)CCCN1c2ccccc2Sc3cccnc13	Training	Pgp_nonInhibitor	NI	NS	NA
	1900	Oxypendyl	2-[4-(3-pyrido[3,2-b][1,4]benzothiazin-10-ylpropyl)piperazin-1-yl]ethanol	OCCN1CCN(CCCN2c3ccccc3Sc4cccnc24)CC1	Training	Pgp_nonInhibitor	I	S	A
	1902	Tixadil	(2R)-1-phenyl-N-[2-(9H-thioxanthen-9-yl)ethyl]propan-2-amine	C[C@H](Cc1ccccc1)NCCC2c3ccccc3Sc4ccccc24	Training	Pgp_nonInhibitor	I	S	A
	1903	Emepronium	[(2S)-4,4-diphenylbutan-2-yl]-ethyl-dimethylazanium	CC[N+](C)(C)[C@@H](C)CC(c1ccccc1)c2ccccc2	Training	Pgp_nonInhibitor	NI	NS	NA
	1907	Bleomycin A2	3-[[2-[2-[2-[[(2R,3S)-2-[[(2R,3S,4R)-4-[[(2R,3S)-2-[[6-amino-2-[(1R)-3-amino-1-[[(2R)-2,3-diamino-3-oxopropyl]amino]-3-oxopropyl]-5-methylpyrimidine-4-carbonyl]amino]-3-[(2R,3S,4S,5S,6S)-3-[(2R,3S,4S,5R,6R)-4-carbamoyloxy-3,5-dihydroxy-6-(hydroxymethyl)oxan-2-yl]oxy-4,5-dihydroxy-6-(hydroxymethyl)oxan-2-yl]oxy-3-(1H-imidazol-4-yl)propanoyl]amino]-3-hydroxy-2-methylpentanoyl]amino]-3-hydroxybutano…	C[C@H](O)[C@@H](NC(=O)[C@H](C)[C@H](O)[C@@H](C)NC(=O)[C@H](NC(=O)c1nc(nc(N)c1C)[C@@H](CC(=O)N)NC[C@@H](N)C(=O)N)[C@H](O[C@@H]2O[C@@H](CO)[C@@H](O)[C@H](O)[C@@H]2O[C@H]3O[C@H](CO)[C@@H](O)[C@H](OC(=O)N)[C@@H]3O)c4c[nH]cn4)C(=O)NCCc5nc(cs5)c6nc(cs6)C(=O)NCCC[S+](C)C	Training	Pgp_nonInhibitor	NI	NS	NA
	1909	Paraquat Ion	1-methyl-4-(1-methylpyridin-1-ium-4-yl)pyridin-1-ium	C[n+]1ccc(cc1)c2cc[n+](C)cc2	Training	Pgp_nonInhibitor	NI	NS	NA
	1910	Tryptanmine	2-(1H-indol-3-yl)ethanamine	NCCc1c[nH]c2ccccc12	Training	Pgp_nonInhibitor	NI	NS	NA
	1912	AG-1112	5-amino-3-(1H-indol-3-yl)-1H-pyrazole-4-carbonitrile	Nc1[nH]nc(c2c[nH]c3ccccc23)c1C#N	Training	Pgp_nonInhibitor	NI	NS	NA
	1913	AG-213	(Z)-2-cyano-3-(3,4-dihydroxyphenyl)prop-2-enethioamide	NC(=S)\C(=C/c1ccc(O)c(O)c1)\C#N	Training	Pgp_nonInhibitor	NI	NS	NA
	1914	Zolertine	1-phenyl-4-[2-(2H-tetrazol-5-yl)ethyl]piperazine	C(Cc1nn[nH]n1)N2CCN(CC2)c3ccccc3	Training	Pgp_nonInhibitor	NI	NS	NA
	1915	Dapiprazole	3-[2-[4-(2-methylphenyl)piperazin-1-yl]ethyl]-5,6,7,8-tetrahydro-[1,2,4]triazolo[4,3-a]pyridine	Cc1ccccc1N2CCN(CCc3nnc4CCCCn34)CC2	Training	Pgp_nonInhibitor	NI	NS	NA
	1917	4,8-Dipiperidyl-Dimet	2-N,2-N,6-N,6-N-tetramethyl-4,8-di(piperidin-1-yl)pyrimido[5,4-d]pyrimidine-2,6-diamine	CN(C)c1nc(N2CCCCC2)c3nc(nc(N4CCCCC4)c3n1)N(C)C	Training	Pgp_nonInhibitor	NI	NS	NA
	1918	2,4,6,8-Tetrapiperidy	2,4,6,8-tetra(piperidin-1-yl)pyrimido[5,4-d]pyrimidine	C1CCN(CC1)c2nc(N3CCCCC3)c4nc(nc(N5CCCCC5)c4n2)N6CCCCC6	Training	Pgp_nonInhibitor	NI	NS	NA
	1919	Perafensine	1-phenyl-3-piperazin-1-ylisoquinoline	C1CN(CCN1)c2cc3ccccc3c(n2)c4ccccc4	Training	Pgp_nonInhibitor	NI	NS	NA
	1921	Acridine	acridine	c1ccc2nc3ccccc3cc2c1	Training	Pgp_nonInhibitor	NI	S	A
	1922	Quipazine	2-piperazin-1-ylquinoline	C1CN(CCN1)c2ccc3ccccc3n2	Training	Pgp_nonInhibitor	NI	NS	NA
	1923	Dihydropyrroloquinoline series 14	1-cyclohexyl-2,3-dihydropyrrolo[2,3-b]quinolin-4-amine	Nc1c2CCN(C3CCCCC3)c2nc4ccccc14	Training	Pgp_nonInhibitor	NI	NS	NA
	1924	Pheniramine	(3R)-N,N-dimethyl-3-phenyl-3-pyridin-2-ylpropan-1-amine	CN(C)CC[C@H](c1ccccc1)c2ccccn2	Training	Pgp_nonInhibitor	NI	NS	NA
	1925	2-Benzylpyridine	2-benzylpyridine	C(c1ccccc1)c2ccccn2	Training	Pgp_nonInhibitor	NI	NS	NA
	1926	Tripelennamine	N'-benzyl-N,N-dimethyl-N'-pyridin-2-ylethane-1,2-diamine	CN(C)CCN(Cc1ccccc1)c2ccccn2	Training	Pgp_nonInhibitor	NI	NS	NA
	1927	1-Benzylimidazole	1-benzylimidazole	C(c1ccccc1)n2ccnc2	Training	Pgp_nonInhibitor	NI	NS	NA
	1928	Befuraline	1-benzofuran-2-yl-(4-benzylpiperazin-1-yl)methanone	O=C(N1CCN(Cc2ccccc2)CC1)c3oc4ccccc4c3	Training	Pgp_nonInhibitor	NI	NS	NA
	1930	Proxazole	N,N-diethyl-2-[3-[(1R)-1-phenylpropyl]-1,2,4-oxadiazol-5-yl]ethanamine	CC[C@H](c1ccccc1)c2noc(CCN(CC)CC)n2	Training	Pgp_nonInhibitor	NI	NS	NA
	1931	Butalamine	N',N'-dibutyl-N-(3-phenyl-1,2,4-oxadiazol-5-yl)ethane-1,2-diamine	CCCCN(CCCC)CCNc1onc(n1)c2ccccc2	Training	Pgp_nonInhibitor	NI	NS	NA
	1932	Keoxifene	[6-hydroxy-2-(4-hydroxyphenyl)-1-benzothiophen-3-yl]-[4-(2-piperidin-1-ylethoxy)phenyl]methanone	Oc1ccc(cc1)c2sc3cc(O)ccc3c2C(=O)c4ccc(OCCN5CCCCC5)cc4	Training	Pgp_nonInhibitor	NI	NS	NA
	1934	Thenyldiamine	N,N-dimethyl-N'-pyridin-2-yl-N'-(thiophen-3-ylmethyl)ethane-1,2-diamine	CN(C)CCN(Cc1ccsc1)c2ccccn2	Training	Pgp_nonInhibitor	NI	NS	NA
	1935	Ceftazidime	(6S,7R)-7-[[(2Z)-2-(2-amino-1,3-thiazol-4-yl)-2-(2-carboxypropan-2-yloxyimino)acetyl]amino]-8-oxo-3-(pyridin-1-ium-1-ylmethyl)-5-thia-1-azabicyclo[4.2.0]oct-2-ene-2-carboxylic acid	CC(C)(O\N=C(/C(=O)N[C@H]1[C@@H]2SCC(=C(N2C1=O)C(=O)O)C[n+]3ccccc3)\c4csc(N)n4)C(=O)O	Training	Pgp_nonInhibitor	NI	NS	NA
	1937	Thenaldine	1-methyl-N-phenyl-N-(thiophen-2-ylmethyl)piperidin-4-amine	CN1CCC(CC1)N(Cc2cccs2)c3ccccc3	Training	Pgp_nonInhibitor	NI	NS	NA
	1938	Methaphenilene	N,N-dimethyl-N'-phenyl-N'-(thiophen-2-ylmethyl)ethane-1,2-diamine	CN(C)CCN(Cc1cccs1)c2ccccc2	Training	Pgp_nonInhibitor	NI	NS	NA
	1940	4-Chlorophenylbiguanide	[[amino-[(4-chlorophenyl)-$l^{5}-azanylidene]methyl]-$l^{5}-azanylidene]methanediamine	NC(\[NH]=C(\N)N)=[NH]\c1ccc(Cl)cc1	Training	Pgp_nonInhibitor	NI	NS	NA
	1945	P-Nitrophenol	4-nitrophenol	Oc1ccc(cc1)N(=O)=O	Training	Pgp_nonInhibitor	NI	NS	NA
	1948	Amprenavir	[(3S)-oxolan-3-yl] N-[(2R,3R)-4-[(4-aminophenyl)sulfonyl-(2-methylpropyl)amino]-3-hydroxy-1-phenylbutan-2-yl]carbamate	O[C@H](CN(CC(C)C)S(=O)(=O)c1ccc(cc1)N)[C@@H](Cc1ccccc1)NC(=O)O[C@H]1CCOC1	Training	Pgp_nonInhibitor	NI	NS	NA
	1950	Dexamethasone	1-[(8S,10S,11S,13S,14S,16R,17R)-9-fluoro-11,17-dihydroxy-10,13,16-trimethyl-3-methylidene-6,7,8,11,12,14,15,16-octahydrocyclopenta[a]phenanthren-17-yl]-2-hydroxyethanone	C1C[C@@H]2C([C@@]3(C1=CC(C=C3)=C)C)([C@H](C[C@]1([C@H]2C[C@H]([C@@]1(C(=O)CO)O)C)C)O)F	Training	Pgp_nonInhibitor	NI	NS	NA
	1951	Diphenhydramine	2-benzhydryloxy-N,N-dimethylethanamine	CN(C)CCOC(c1ccccc1)c1ccccc1	Training	Pgp_nonInhibitor	NI	NS	NA
	1957	Ethosuximide	(3R)-3-ethyl-3-methylpyrrolidine-2,5-dione	N1C(=O)C[C@@](C)(CC)C1=O	Training	Pgp_nonInhibitor	NI	NS	NA
	1958	Hydrocodone	(4R,4aR,7aR,12bS)-9-methoxy-3-methyl-1,2,4,4a,5,6,7a,13-octahydro-4,12-methanobenzofuro[3,2-e]isoquinoline-7-one	CN1CC[C@]23[C@@H]4[C@H]1Cc1c2c(c(cc1)OC)O[C@H]3C(=O)CC4	Training	Pgp_nonInhibitor	NI	NS	NA
	1960	Methylphenidate	methyl (2R)-2-phenyl-2-[(2R)-piperidin-2-yl]acetate	N1CCCC[C@@H]1[C@H](C(=O)OC)c1ccccc1	Training	Pgp_nonInhibitor	NI	NS	NA
	1962	Morphine	(4S,4aR,7R,7aR,12bR)-3-methyl-2,4,4a,7,7a,13-hexahydro-1H-4,12-methanobenzofuro[3,2-e]isoquinoline-7,9-diol	O[C@@H]1C=C[C@H]2[C@@H]3Cc4ccc(O)c5c4[C@]2(CCN3C)[C@H]1O5	Training	Pgp_nonInhibitor	NI	NS	NA
	1970	Artesunate	4-oxo-4-{[(1R,4S,5R,8S,9R,10R,12S,13R)-1,5,9-trimethyl-11,14,15,16-tetraoxatetracyclo[10.3.1.0⁴,¹³.0⁸,¹³]hexadecan-10-yl]oxy}butanoic acid	OC(=O)CCC(=O)O[C@H]1O[C@H]2O[C@@]3(C)CC[C@H]4[C@H](C)CC[C@@H]([C@H]1C)[C@@]24OO3	Training	Pgp_nonInhibitor	NI	NS	NA
	1972	Diospyrin	5-hydroxy-2-(1-hydroxy-3-methyl-5,8-dioxonaphthalen-2-yl)-7-methylnaphthalene-1,4-dione	Oc1c2C(=O)C=C(C(=O)c2cc(C)c1)c1c(C)cc2C(=O)C=CC(=O)c2c1O	Training	Pgp_nonInhibitor	NI	NS	NA
	1975	Genistein	5,7-dihydroxy-3-(4-hydroxyphenyl)chromen-4-one	Oc1ccc(cc1)c1coc2cc(O)cc(O)c2c1=O	Training	Pgp_nonInhibitor	NI	NS	NA
	1976	Geshoidin	4-hydroxy-5-[(2S,3S,4R,5S,6R)-3,4,5-trihydroxy-6-(hydroxymethyl)oxan-2-yl]oxy-1H-benzo[f][2]benzofuran-3-one	OC[C@H]1O[C@@H](Oc2cccc3cc4c(C(=O)OC4)c(O)c23)[C@@H](O)[C@H](O)[C@@H]1O	Training	Pgp_nonInhibitor	NI	NS	NA
	1977	Metrifonate	(1S)-2,2,2-trichloro-1-dimethoxyphosphorylethanol	O[C@H](C(Cl)(Cl)Cl)P(=O)(OC)OC	Training	Pgp_nonInhibitor	NI	NS	NA
	1978	Ellipticine	5,11-dimethyl-6H-pyrido[4,3-b]carbazole	Cc1c2c(c(c3c1ccnc3)C)c1ccccc1[nH]2	Training	Pgp_nonInhibitor	NI	NS	NA
	1979	Hexestrol	4-[(3R,4S)-4-(4-hydroxyphenyl)hexan-3-yl]phenol	c1cc(ccc1O)[C@H](CC)[C@H](CC)c1ccc(O)cc1	Training	Pgp_nonInhibitor	NI	NS	NA
	1981	D-617	(2R)-2-(3,4-dimethoxyphenyl)-5-(methylamino)-2-propan-2-ylpentanenitrile	N(C)CCC[C@@](C#N)(C(C)C)c1cc(OC)c(OC)cc1	Training	Pgp_nonInhibitor	I	S	A
	1982	D-620	(2R)-5-amino-2-(3,4-dimethoxyphenyl)-2-propan-2-ylpentanenitrile	NCCC[C@@](C#N)(C(C)C)c1cc(OC)c(OC)cc1	Training	Pgp_nonInhibitor	NI	S	A
	1983	Cimetidine	[methylamino-[2-[(4-methyl-1H-imidazol-5-yl)methylsulfanyl]ethyl-$l^{5}-azanylidene]methyl]cyanamide	N(C)\C(=[NH]/CCSCc1c(C)nc[nH]1)NC#N	Training	Pgp_nonInhibitor	NI	NS	NA
	1985	Eletriptan	3-[2-(benzenesulfonyl)ethyl]-5-[[(2S)-1-methylpyrrolidin-2-yl]methyl]-1H-indole	[nH]1cc(CCS(=O)(=O)c2ccccc2)c2cc(C[C@@H]3CCCN3C)ccc12	Training	Pgp_nonInhibitor	I	S	A
	1987	Hoechst33342(Bisbenzimide)	2-(4-ethoxyphenyl)-6-[6-(4-methylpiperazin-1-yl)-1H-benzimidazol-2-yl]-1H-benzimidazole	[nH]1c2cc(ccc2nc1c1ccc2nc([nH]c2c1)c1ccc(OCC)cc1)N1CCN(C)CC1	Training	Pgp_nonInhibitor	I	S	A
	1988	Practolol	N-[4-[(2S)-2-hydroxy-3-(propan-2-ylamino)propoxy]phenyl]acetamide	O[C@H](COc1ccc(cc1)NC(C)=O)CNC(C)C	Training	Pgp_nonInhibitor	NI	NS	NA
	1991	Yohimbine	methyl (1R,15R,18S,19R,20S)-18-hydroxy-1,3,11,12,14,15,16,17,18,19,20,21-dodecahydroyohimban-19-carboxylate	O[C@H]1CC[C@H]2CN3CCc4c([nH]c5ccccc45)[C@H]3C[C@@H]2[C@H]1C(=O)OC	Training	Pgp_nonInhibitor	NI	NS	NA
	2033	Debrisoquine	3,4-dihydro-1H-isoquinolin-2-yl($l^{5}-azanylidene)methanamine	[NH2]=C(N)N1CCc2ccccc2C1	Training	Pgp_nonInhibitor	NI	NS	NA
	2034	Diacetolol	N-[3-acetyl-4-[(2R)-2-hydroxy-3-(propan-2-ylamino)propoxy]phenyl]acetamide	CC(C)NC[C@H](COc1c(cc(cc1)NC(=O)C)C(=O)C)O	Training	Pgp_nonInhibitor	NI	NS	NA
	2037	Tolbutamide	1-butyl-3-(4-methylphenyl)sulfonylurea	N(CCCC)C(=O)NS(=O)(=O)c1ccc(C)cc1	Training	Pgp_nonInhibitor	NI	NS	NA
	2040	Fluvastatin	(3R,5S)-7-[3-(4-fluorophenyl)-1-propan-2-ylindol-2-yl]-3,5-dihydroxyhept-6-enoic acid	O[C@H](C[C@H](O)\C=C\c1c(c2ccccc2n1C(C)C)c1ccc(F)cc1)CC(=O)O	Training	Pgp_nonInhibitor	NI	NS	NA
	2041	Pantoprazole	5-(difluoromethoxy)-2-[(R)-(3,4-dimethoxypyridin-2-yl)methylsulfinyl]-1H-benzimidazole	[nH]1c2ccc(OC(F)F)cc2nc1S(=O)Cc1c(OC)c(OC)ccn1	Training	Pgp_nonInhibitor	NI	NS	NA
	2042	6-hydroxy-2,5,7,8-tetramethylchroman-2-carboxylic-acid	(2R)-6-hydroxy-2,5,7,8-tetramethyl-3,4-dihydrochromene-2-carboxylic acid	OC(=O)[C@@]1(C)CCc2c(C)c(O)c(C)c(C)c2O1	Training	Pgp_nonInhibitor	NI	NS	NA
	2043	Acenocoumarol	2-hydroxy-3-[(1R)-1-(4-nitrophenyl)-3-oxobutyl]chromen-4-one	Oc1c([C@H](CC(C)=O)c2ccc(cc2)N(=O)=O)c(=O)c2ccccc2o1	Training	Pgp_nonInhibitor	NI	NS	NA
	2044	Acetaminophen(Paracetamol)	N-(4-hydroxyphenyl)acetamide	Oc1ccc(cc1)NC(C)=O	Training	Pgp_nonInhibitor	NI	NS	NA
	2047	Althiazide	(3S)-6-chloro-1,1-dioxo-3-(prop-2-enylsulfanylmethyl)-3,4-dihydro-2H-1$l^{6},2,4-benzothiadiazine-7-sulfonamide	NS(=O)(=O)c1c(Cl)cc2N[C@H](CSCC=C)NS(=O)(=O)c2c1	Training	Pgp_nonInhibitor	NI	NS	NA
	2048	Amikacin	(2S)-4-amino-N-[(1R,2S,3S,4S,5R)-5-amino-2-[(2R,3S,4S,5R,6S)-4-amino-3,5-dihydroxy-6-(hydroxymethyl)oxan-2-yl]oxy-4-[(2R,3S,4S,5S,6R)-6-(aminomethyl)-3,4,5-trihydroxyoxan-2-yl]oxy-3-hydroxycyclohexyl]-2-hydroxybutanamide	OC[C@@H]1O[C@@H](O[C@H]2[C@@H](C[C@@H](N)[C@H](O[C@H]3O[C@H](CN)[C@@H](O)[C@H](O)[C@@H]3O)[C@@H]2O)NC(=O)[C@@H](O)CCN)[C@@H](O)[C@@H](N)[C@H]1O	Training	Pgp_nonInhibitor	NI	NS	NA
	2049	Aminophylline	1,3-dimethyl-7H-purine-2,6-dione	[nH]1cnc2c1c(=O)n(C)c(=O)n2C	Training	Pgp_nonInhibitor	NI	NS	NA
	2050	Aminopyrine	4-(dimethylamino)-1,5-dimethyl-2-phenylpyrazol-3-one	CN(C)c1c(C)n(C)n(c1=O)c1ccccc1	Training	Pgp_nonInhibitor	NI	NS	NA
	2052	Amrinone	3-amino-5-pyridin-4-yl-1H-pyridin-2-one	Nc1cc(c[nH]c1=O)c1ccncc1	Training	Pgp_nonInhibitor	NI	NS	NA
	2053	Antimycin A	[(2S,3R,6S,7S,8S)-3-[(3-formamido-2-hydroxybenzoyl)amino]-8-hexyl-2,6-dimethyl-4,9-dioxo-1,5-dioxonan-7-yl] 3-methylbutanoate	Oc1c(cccc1NC=O)C(=O)N[C@@H]1[C@H](C)OC(=O)[C@@H](CCCCCC)[C@H](OC(=O)CC(C)C)[C@H](C)OC1=O	Training	Pgp_nonInhibitor	NI	NS	NA
	2057	Austricine	(3R,3aR,4R,9aR,9bS)-4-hydroxy-3,6,9-trimethyl-3,3a,4,5,9a,9b-hexahydroazuleno[4,5-b]furan-2,7-dione	O[C@@H]1CC(C)=C2[C@H]([C@@H]3OC(=O)[C@H](C)[C@H]13)C(C)=CC2=O	Training	Pgp_nonInhibitor	NI	NS	NA
	2059	Bambuterol	[3-[(1S)-2-(tert-butylamino)-1-hydroxyethyl]-5-(dimethylcarbamoyloxy)phenyl] N,N-dimethylcarbamate	CC(C)(C)NC[C@H](c1cc(cc(c1)OC(=O)N(C)C)OC(=O)N(C)C)O	Training	Pgp_nonInhibitor	NI	NS	NA
	2060	Bendroflumethiazide	(3R)-3-benzyl-1,1-dioxo-6-(trifluoromethyl)-3,4-dihydro-2H-1$l^{6},2,4-benzothiadiazine-7-sulfonamide	NS(=O)(=O)c1cc2c(cc1C(F)(F)F)N[C@@H](Cc1ccccc1)NS2(=O)=O	Training	Pgp_nonInhibitor	NI	NS	NA
	2062	Berberine	16,17-dimethoxy-5,7-dioxa-13λ⁴-azapentacyclo[11.8.0.0²,¹⁰.0⁴,⁸.0¹⁵,²⁰]henicosa-1(21),2,4(8),9,13,15,17,19-octaene	COc1c(OC)c2=C[N]3=C(C=c2cc1)c1cc2c(OCO2)cc1CC3	Training	Pgp_nonInhibitor	NI	NS	NA
	2068	Betulinic acid	(1R,3aR,5aR,5bS,7aS,9R,11aR,11bR,13aR,13bR)-9-hydroxy-5a,5b,8,8,11a-pentamethyl-1-prop-1-en-2-yl-1,2,3,4,5,6,7,7a,9,10,11,11b,12,13,13a,13b-hexadecahydrocyclopenta[a]chrysene-3a-carboxylic acid	O[C@@H]1CC[C@@]2(C)[C@H](CC[C@@]3(C)[C@@H]2CC[C@@H]2[C@H]4[C@@H](CC[C@]4(CC[C@@]32C)C(=O)O)C(C)=C)C1(C)C	Training	Pgp_nonInhibitor	NI	NS	NA
	2069	Bicuculline	(6S)-6-[(5R)-6-methyl-7,8-dihydro-5H-[1,3]dioxolo[4,5-g]isoquinolin-5-yl]-6H-furo[3,4-e][1,3]benzodioxol-8-one	CN1CCc2cc3c(OCO3)cc2[C@@H]1[C@H]1OC(=O)c2c1ccc1c2OCO1	Training	Pgp_nonInhibitor	NI	NS	NA
	2070	Bisacodyl	[4-[(4-acetyloxyphenyl)-pyridin-2-ylmethyl]phenyl] acetate	CC(=O)Oc1ccc(cc1)C(c1ccc(OC(C)=O)cc1)c1ccccn1	Training	Pgp_nonInhibitor	NI	NS	NA
	2073	Bromopride	4-amino-5-bromo-N-[2-(diethylamino)ethyl]-2-methoxybenzamide	Nc1c(Br)cc(C(=O)NCCN(CC)CC)c(OC)c1	Training	Pgp_nonInhibitor	NI	NS	NA
	2074	Bupivacainne	(2S)-1-butyl-N-(2,6-dimethylphenyl)piperidine-2-carboxamide	N(C(=O)[C@@H]1CCCCN1CCCC)c1c(C)cccc1C	Training	Pgp_nonInhibitor	NI	NS	NA
	2075	Calycanthine	(1R,2R,10R,11S)-21,24-dimethyl-3,12,21,24-tetraazahexacyclo[9.7.3.3²,¹⁰.0¹,¹⁰.0⁴,⁹.0¹³,¹⁸]tetracosa-4(9),5,7,13(18),14,16-hexaene	N1[C@@H]2N(C)CC[C@@]3([C@H]4Nc5c(cccc5)[C@@]23CCN4C)c2ccccc12	Training	Pgp_nonInhibitor	NI	NS	NA
	2078	Canavanine-sulfate-monohydrate-(L,+)	(2R)-2-amino-4-(diaminomethylidene-$l^{5}-azanyl)oxybutanoic acid	OC(=O)[C@@H](CCO\[NH]=C(\N)N)N	Training	Pgp_nonInhibitor	NI	NS	NA
	2079	Carbachol	2-(trimethyl-$l^{5}-azanyl)ethyl carbamate	NC(=O)OCC[N](C)(C)C	Training	Pgp_nonInhibitor	NI	NS	NA
	2083	Cefaclor	(6R,7R)-7-[[(2R)-2-amino-2-phenylacetyl]amino]-3-chloro-8-oxo-5-thia-1-azabicyclo[4.2.0]oct-2-ene-2-carboxylic acid	OC(=O)C1=C(Cl)CS[C@@H]2[C@H](NC(=O)[C@H](N)c3ccccc3)C(=O)N12	Training	Pgp_nonInhibitor	NI	NS	NA
	2084	Cefmetazole	(6S,7R)-7-[[2-(cyanomethylsulfanyl)acetyl]amino]-7-methoxy-3-[(1-methyltetrazol-5-yl)sulfanylmethyl]-8-oxo-5-thia-1-azabicyclo[4.2.0]oct-2-ene-2-carboxylic acid	OC(=O)C1=C(CSc2nnnn2C)CS[C@@H]2N1C(=O)[C@]2(OC)NC(=O)CSCC#N	Training	Pgp_nonInhibitor	NI	NS	NA
	2086	Cefuroxime	(6R,7R)-3-(carbamoyloxymethyl)-7-[[(2E)-2-(furan-2-yl)-2-methoxyiminoacetyl]amino]-8-oxo-5-thia-1-azabicyclo[4.2.0]oct-2-ene-2-carboxylic acid	OC(=O)C1=C(COC(=O)N)CS[C@H]2N1C([C@H]2NC(=O)\C(=N\OC)c1ccco1)=O	Training	Pgp_nonInhibitor	NI	NS	NA
	2087	Celestin_blue	7-(diethylamino)-3,4-dioxo-10H-phenoxazine-1-carboximidic acid	OC(=N)c1cc(=O)c(=O)c2=c1[nH]c1c(o2)cc(cc1)N(CC)CC	Training	Pgp_nonInhibitor	NI	NS	NA
	2088	Cephalothin	(6S,7S)-3-(acetyloxymethyl)-8-oxo-7-[(2-thiophen-2-ylacetyl)amino]-5-thia-1-azabicyclo[4.2.0]oct-2-ene-2-carboxylic acid	OC(=O)C1=C(COC(C)=O)CS[C@H]2[C@@H](NC(=O)Cc3cccs3)C(=O)N12	Training	Pgp_nonInhibitor	NI	NS	NA
	2090	Chlormethazone	(2S)-2-(4-chlorophenyl)-3-methyl-1,1-dioxo-1,3-thiazinan-4-one	CN1[C@H](c2ccc(Cl)cc2)S(=O)(=O)CCC1=O	Training	Pgp_nonInhibitor	NI	NS	NA
	2092	Chlorotrianisene	1-[1-chloro-2,2-bis(4-methoxyphenyl)ethenyl]-4-methoxybenzene	COc1ccc(cc1)\C(Cl)=C(\c1ccc(OC)cc1)c1ccc(OC)cc1	Training	Pgp_nonInhibitor	NI	NS	NA
	2093	Chlorpropamide	1-(4-chlorophenyl)sulfonyl-3-propylurea	N(CCC)C(=O)NS(=O)(=O)c1ccc(Cl)cc1	Training	Pgp_nonInhibitor	NI	NS	NA
	2095	Chlorthiazide	6-chloro-1,1-dioxo-4H-1$l^{6},2,4-benzothiadiazine-7-sulfonamide	NS(=O)(=O)c1c(Cl)cc2NC=NS(=O)(=O)c2c1	Training	Pgp_nonInhibitor	NI	NS	NA
	2096	Chrysene-1-4-dione	chrysene-1,4-dione	O=C1C=CC(=O)c2c1ccc1c2ccc2ccccc12	Training	Pgp_nonInhibitor	NI	NS	NA
	2100	Clenbuterol	(1S)-1-(4-amino-3,5-dichlorophenyl)-2-(tert-butylamino)ethanol	O[C@H](CNC(C)(C)C)c1cc(Cl)c(N)c(Cl)c1	Training	Pgp_nonInhibitor	NI	NS	NA
	2101	Clidinium	[(3S)-1-methyl-1$l^{5}-azabicyclo[2.2.2]octan-3-yl] 2-hydroxy-2,2-diphenylacetate	OC(C(=O)O[C@@H]1C[N]2(C)CCC1CC2)(c1ccccc1)c1ccccc1	Training	Pgp_nonInhibitor	NI	NS	NA
	2102	Clobetasol	[(8R,9R,10R,11R,13R,14R,16R,17R)-17-(2-chloroacetyl)-9-fluoro-11-hydroxy-10,13,16-trimethyl-3-oxo-6,7,8,11,12,14,15,16-octahydrocyclopenta[a]phenanthren-17-yl] propanoate	O[C@@H]1C[C@]2(C)[C@H](C[C@@H](C)[C@]2(OC(=O)CC)C(=O)CCl)[C@H]2CCC3=CC(=O)C=C[C@@]3(C)[C@@]12F	Training	Pgp_nonInhibitor	NI	NS	NA
	2103	Clofibric acid	2-(4-chlorophenoxy)-2-methylpropanoic acid	OC(=O)C(C)(C)Oc1ccc(Cl)cc1	Training	Pgp_nonInhibitor	NI	NS	NA
	2104	Clopamide	4-chloro-N-[(2R,6R)-2,6-dimethylpiperidin-1-yl]-3-sulfamoylbenzamide	NS(=O)(=O)c1c(Cl)ccc(c1)C(=O)NN1[C@H](C)CCC[C@H]1C	Training	Pgp_nonInhibitor	NI	NS	NA
	2106	Convolamine	[(1S,5R)-8-methyl-8-azabicyclo[3.2.1]octan-3-yl] 3,4-dimethoxybenzoate	COc1c(OC)cc(cc1)C(=O)OC1C[C@@H]2CC[C@H](C1)N2C	Training	Pgp_nonInhibitor	NI	NS	NA
	2109	Cycloheximide	4-[(2R)-2-[(1R,3R,5S)-3,5-dimethyl-2-oxocyclohexyl]-2-hydroxyethyl]piperidine-2,6-dione	O[C@H](CC1CC(=O)NC(=O)C1)[C@H]1C[C@@H](C)C[C@@H](C)C1=O	Training	Pgp_nonInhibitor	NI	NS	NA
	2111	Delcorine	(1R,2S,3R,4R,5S,6R,8R,12R,13R,16R,19R,20S,21R)-14-ethyl-4,6,19-trimethoxy-16-(methoxymethyl)-9,11-dioxa-14-azaheptacyclo[10.7.2.1²,⁵.0¹,¹³.0³,⁸.0⁸,¹².0¹⁶,²⁰]docosan-21-ol	O[C@@H]1[C@@H]2[C@]34[C@H]5C[C@@H]6[C@@H](OC)[C@H]5[C@@]5(C[C@H]6OC)OCO[C@]15[C@@H]3N(CC)C[C@@]2(COC)CC[C@H]4OC	Training	Pgp_nonInhibitor	NI	NS	NA
	2112	Delsoline	(1R,2R,3R,4R,5R,6R,8S,9S,10S,13S,16S,17R,18S)-11-ethyl-4,6,18-trimethoxy-13-(methoxymethyl)-11-azahexacyclo[7.7.2.1²,⁵.0¹,¹⁰.0³,⁸.0¹³,¹⁷]nonadecane-8,9,16-triol	O[C@@H]1CC[C@@]2(COC)CN(CC)[C@@H]3[C@]4(O)[C@@H](OC)[C@@H]2[C@]13[C@H]1C[C@@H]2[C@@H](OC)[C@@H]1[C@@]4(O)C[C@H]2OC	Training	Pgp_nonInhibitor	NI	NS	NA
	2113	Deltaline	1-[(1S,2R,3R,4R,5S,6S,8R,12S,13R,16R,19R,20S,21S)-14-ethyl-2,3-dihydroxy-4,6,19-trimethoxy-16-methyl-9,11-dioxa-14-azaheptacyclo[10.7.2.1²,⁵.0¹,¹³.0³,⁸.0⁸,¹².0¹⁶,²⁰]docosan-21-yl]ethan-1-one	O[C@@]12C[C@H]3[C@@H](OC)[C@]1(O)[C@@]1(C[C@@H]3OC)OCO[C@]31[C@@H]([C@H]1[C@]42[C@@H]3N(CC)C[C@]1(C)CC[C@@H]4OC)C(C)=O	Training	Pgp_nonInhibitor	NI	NS	NA
	2114	Demeclocycline	(2Z,4S,4aR,5aS,6S,12aR)-2-[amino(hydroxy)methylidene]-7-chloro-4-(dimethylamino)-6,10,11,12a-tetrahydroxy-4a,5,5a,6-tetrahydro-4H-tetracene-1,3,12-trione	O[C@H]1[C@H]2C[C@@H]3[C@H](N(C)C)C(=O)\C(=C(\O)N)C(=O)[C@]3(O)C(=O)C2=C(O)c2c(O)ccc(Cl)c12	Training	Pgp_nonInhibitor	NI	NS	NA
	2115	Diaziquone	ethyl N-[2,5-bis(aziridin-1-yl)-4-(ethoxycarbonylamino)-3,6-dioxocyclohexa-1,4-dien-1-yl]carbamate	N(C(=O)OCC)C1=C(N2CC2)C(=O)C(NC(=O)OCC)=C(N2CC2)C1=O	Training	Pgp_nonInhibitor	NI	NS	NA
	2119	Dimethadione	5,5-dimethyl-1,3-oxazolidine-2,4-dione	N1C(=O)OC(C)(C)C1=O	Training	Pgp_nonInhibitor	NI	NS	NA
	2120	Dinestrol	4-[(2Z,4E)-4-(4-hydroxyphenyl)hexa-2,4-dien-3-yl]phenol	Oc1ccc(cc1)\C(=C\C)\C(c1ccc(O)cc1)=C\C	Training	Pgp_nonInhibitor	NI	NS	NA
	2122	Dipyrone	[(1,5-dimethyl-3-oxo-2-phenylpyrazol-4-yl)-methylamino]methanesulfonic acid	OS(=O)(=O)CN(C)c1c(C)n(C)n(c1=O)c1ccccc1	Training	Pgp_nonInhibitor	NI	NS	NA
	2124	Doxycycline-cyclate	(2Z,4S,4aS,5S,5aS,6R,12aS)-2-[amino(hydroxy)methylidene]-4-(dimethylamino)-5,10,11,12a-tetrahydroxy-6-methyl-4a,5,5a,6-tetrahydro-4H-tetracene-1,3,12-trione	O[C@H]1[C@H]2[C@@H](C)c3cccc(O)c3C(O)=C2C(=O)[C@@]2(O)[C@H]1[C@H](N(C)C)C(=O)\C(=C(\O)N)C2=O	Training	Pgp_nonInhibitor	NI	NS	NA
	2125	Eburnamonine	(15S,19S)-15-ethyl-1,11-diazapentacyclo[9.6.2.0²,⁷.0⁸,¹⁸.0¹⁵,¹⁹]nonadeca-2(7),3,5,8(18)-tetraen-17-one	CC[C@@]12CCCN3CCc4c([C@H]13)n(c1ccccc41)C(=O)C2	Training	Pgp_nonInhibitor	NI	NS	NA
	2126	Ecacetin	5,7-dihydroxy-2-(4-methoxyphenyl)chromen-4-one	Oc1cc(O)c2c(=O)cc(oc2c1)c1ccc(OC)cc1	Training	Pgp_nonInhibitor	NI	NS	NA
	2128	Epicatechin	(2S,3R)-2-(3,4-dihydroxyphenyl)-3,4-dihydro-2H-chromene-3,5,7-triol	C1[C@H]([C@@H](Oc2cc(cc(c12)O)O)c1cc(c(cc1)O)O)O	Training	Pgp_nonInhibitor	NI	NS	NA
	2132	Ethionamide	2-ethylpyridine-4-carbothioamide	NC(=S)c1cc(CC)ncc1	Training	Pgp_nonInhibitor	NI	NS	NA
	2133	Ethoxyquin	6-ethoxy-2,2,4-trimethyl-1H-quinoline	N1c2c(cc(OCC)cc2)C(C)=CC1(C)C	Training	Pgp_nonInhibitor	NI	NS	NA
	2134	Etidronic acid	(1-hydroxy-1-phosphonoethyl)phosphonic acid	OC(C)(P(=O)(O)O)P(=O)(O)O	Training	Pgp_nonInhibitor	NI	NS	NA
	2135	Etifenin	2-[carboxymethyl-[2-(2,6-diethylanilino)-2-oxoethyl]amino]acetic acid	OC(=O)CN(CC(=O)O)CC(=O)Nc1c(CC)cccc1CC	Training	Pgp_nonInhibitor	NI	NS	NA
	2137	Famotidine	4-[[3-amino-3-(sulfamoyl-$l^{5}-azanylidene)propyl]sulfanylmethyl]-2-(diaminomethylidene-$l^{5}-azanyl)-1,3-thiazole	N\C(CCSCc1csc(\[NH]=C(/N)N)n1)=[NH]/S(=O)(=O)N	Training	Pgp_nonInhibitor	NI	NS	NA
	2139	Fenfluramine	(2S)-N-ethyl-1-[3-(trifluoromethyl)phenyl]propan-2-amine	N(CC)[C@@H](C)Cc1cc(ccc1)C(F)(F)F	Training	Pgp_nonInhibitor	NI	NS	NA
	2140	Fenoprofen	(2S)-2-(3-phenoxyphenyl)propanoic acid	OC(=O)[C@@H](C)c1cc(Oc2ccccc2)ccc1	Training	Pgp_nonInhibitor	NI	NS	NA
	2141	Flucinonide	2-[(1S,2S,4S,8R,9S,11R,12R,13R,19R)-12,19-difluoro-11-hydroxy-6,6,9,13-tetramethyl-16-oxo-5,7-dioxapentacyclo[10.8.0.0²,⁹.0⁴,⁸.0¹³,¹⁸]icosa-14,17-dien-8-yl]-2-oxoethyl acetate	O[C@@H]1C[C@@]2(C)[C@@H](C[C@@H]3OC(C)(C)O[C@]23C(=O)COC(C)=O)[C@@H]2C[C@@H](F)C3=CC(=O)C=C[C@@]3(C)[C@@]12F	Training	Pgp_nonInhibitor	NI	NS	NA
	2145	Fluorocurarine	(1R,11S,14S,17S)-12-ethylidene-14-methyl-8,14λ⁴-diazapentacyclo[9.5.2.0¹,⁹.0²,⁷.0¹⁴,¹⁷]octadeca-2(7),3,5,9-tetraene-10-carbaldehyde	N1c2ccccc2[C@]23CC[N]4(C)C\C(=C\C)[C@H](C[C@@H]24)C(C=O)=C13	Training	Pgp_nonInhibitor	NI	NS	NA
	2147	Folic acid	(2S)-2-[[4-[(2-amino-4-oxo-1H-pteridin-6-yl)methylamino]benzoyl]amino]pentanedioic acid	OC(=O)CC[C@H](NC(=O)c1ccc(cc1)NCc1cnc2[nH]c(nc(=O)c2n1)N)C(=O)O	Training	Pgp_nonInhibitor	NI	NS	NA
	2148	Folisidine	8-[(2S)-2,3-dihydroxy-3-methylbutoxy]-4-methoxy-1-methylquinolin-2-one	O[C@@H](COc1cccc2c1n(C)c(=O)cc2OC)C(C)(C)O	Training	Pgp_nonInhibitor	NI	NS	NA
	2149	Fosfosal	2-phosphonooxybenzoic acid	OC(=O)c1ccccc1OP(=O)(O)O	Training	Pgp_nonInhibitor	NI	NS	NA
	2150	Furaltadon	(5S)-5-(morpholin-4-ylmethyl)-3-[(E)-(5-nitrofuran-2-yl)methylideneamino]-1,3-oxazolidin-2-one	O=N(=O)c1ccc(o1)\C=N\N1C[C@H](CN2CCOCC2)OC1=O	Training	Pgp_nonInhibitor	NI	NS	NA
	2151	Furosemide	4-chloro-2-(furan-2-ylmethylamino)-5-sulfamoylbenzoic acid	OC(=O)c1cc(c(Cl)cc1NCc1ccco1)S(=O)(=O)N	Training	Pgp_nonInhibitor	NI	NS	NA
	2152	Gabapentin	2-[1-(aminomethyl)cyclohexyl]acetic acid	OC(=O)CC1(CN)CCCCC1	Training	Pgp_nonInhibitor	NI	NS	NA
	2153	Galantamine	(1R,12S,14R)-9-methoxy-4-methyl-11-oxa-4-azatetracyclo[8.6.1.0¹,¹².0⁶,¹⁷]heptadeca-6(17),7,9,15-tetraen-14-ol	O[C@@H]1C[C@@H]2Oc3c(OC)ccc4c3[C@@]2(CCN(C)C4)C=C1	Training	Pgp_nonInhibitor	NI	NS	NA
	2155	Ganciclovir	2-amino-9-(1,3-dihydroxypropan-2-yloxymethyl)-3H-purin-6-one	OCC(CO)OCn1cnc2c1[nH]c(nc2=O)N	Training	Pgp_nonInhibitor	NI	NS	NA
	2156	Gelsemin	(1'S,2'R,3R,5'R,6'R,8'S,11'R)-2'-ethenyl-4'-methyl-1,2-dihydro-9'-oxa-4'-azaspiro[indole-3,7'-tetracyclo[6.3.1.0²,⁶.0⁵,¹¹]dodecan]-2-one	N1C(=O)[C@@]2([C@@H]3OC[C@@H]4[C@@H]5[C@H]2[C@]([C@H]4C3)(CN5C)C=C)c2ccccc12	Training	Pgp_nonInhibitor	NI	NS	NA
	2157	Gliclazide	1-[(3aR,6aS)-3,3a,4,5,6,6a-hexahydro-1H-cyclopenta[c]pyrrol-2-yl]-3-(4-methylphenyl)sulfonylurea	N(N1C[C@H]2CCC[C@H]2C1)C(=O)NS(=O)(=O)c1ccc(C)cc1	Training	Pgp_nonInhibitor	NI	NS	NA
	2158	Graveoline	2-(1,3-benzodioxol-5-yl)-1-methylquinolin-4-one	Cn1c2ccccc2c(=O)cc1c1cc2c(OCO2)cc1	Training	Pgp_nonInhibitor	NI	NS	NA
	2159	Guaifenesin	(2S)-3-(2-methoxyphenoxy)propane-1,2-diol	OC[C@H](O)COc1ccccc1OC	Training	Pgp_nonInhibitor	NI	NS	NA
	2160	Haloprogin	1,2,4-trichloro-5-(3-iodoprop-2-ynoxy)benzene	Clc1cc(Cl)c(Cl)cc1OCC#CI	Training	Pgp_nonInhibitor	NI	NS	NA
	2161	Harman	1-methyl-9H-pyrido[3,4-b]indole	[nH]1c2ccccc2c2c1c(C)ncc2	Training	Pgp_nonInhibitor	NI	NS	NA
	2162	Calligonine	(1R)-1-methyl-2,3,4,9-tetrahydro-1H-pyrido[3,4-b]indole	[nH]1c2ccccc2c2c1[C@@H](C)NCC2	Training	Pgp_nonInhibitor	NI	NS	NA
	2163	Helcinonide	(1R,2R,4R,8S,9R,11S,12R,13R)-8-(2-chloroacetyl)-12-fluoro-11-hydroxy-6,6,9,13-tetramethyl-5,7-dioxapentacyclo[10.8.0.0²,⁹.0⁴,⁸.0¹³,¹⁸]icos-17-en-16-one	O[C@H]1C[C@]2(C)[C@H](C[C@H]3OC(C)(C)O[C@@]23C(=O)CCl)[C@H]2CCC3=CC(=O)CC[C@@]3(C)[C@@]12F	Training	Pgp_nonInhibitor	NI	NS	NA
	2165	Hemicholinium 3	(2S)-2-[4-[4-[(2S)-2-hydroxy-4,4-dimethyl-1,4$l^{5}-oxazinan-2-yl]phenyl]phenyl]-4,4-dimethyl-1,4$l^{5}-oxazinan-2-ol	O[C@@]1(C[N](C)(C)CCO1)c1ccc(cc1)c1ccc(cc1)[C@@]1(O)C[N](C)(C)CCO1	Training	Pgp_nonInhibitor	NI	NS	NA
	2166	Hepes	2-[4-(2-hydroxyethyl)piperazin-1-yl]ethanesulfonic acid	OCCN1CCN(CCS(=O)(=O)O)CC1	Training	Pgp_nonInhibitor	NI	NS	NA
	2168	Hesperidin	(2S)-5-hydroxy-2-(3-hydroxy-4-methoxyphenyl)-7-[(2R,3R,4R,5R,6S)-3,4,5-trihydroxy-6-[[(2S,3S,4S,5R,6R)-3,4,5-trihydroxy-6-methyloxan-2-yl]oxymethyl]oxan-2-yl]oxy-2,3-dihydrochromen-4-one	O[C@H]1[C@@H](C)O[C@H](OC[C@@H]2O[C@H](Oc3cc(O)c4C(=O)C[C@H](Oc4c3)c3cc(O)c(OC)cc3)[C@H](O)[C@H](O)[C@H]2O)[C@@H](O)[C@H]1O	Training	Pgp_nonInhibitor	NI	NS	NA
	2170	Hippeastrine	(2S,3S,9R,10R)-9-hydroxy-4-methyl-11,16,18-trioxa-4-azapentacyclo[11.7.0.0²,¹⁰.0³,⁷.0¹⁵,¹⁹]icosa-1(13),7,14,19-tetraen-12-one	O[C@@H]1C=C2CCN(C)[C@H]2[C@H]2[C@H]1OC(=O)c1cc3c(OCO3)cc21	Training	Pgp_nonInhibitor	NI	NS	NA
	2171	Hycanthone	1-[2-(diethylamino)ethylamino]-4-(hydroxymethyl)thioxanthen-9-one	OCc1c2Sc3ccccc3C(=O)c2c(cc1)NCCN(CC)CC	Training	Pgp_nonInhibitor	I	S	A
	2172	Hydrastinine	(5S)-6-methyl-7,8-dihydro-5H-[1,3]dioxolo[4,5-g]isoquinolin-5-ol	O[C@@H]1N(C)CCc2cc3c(OCO3)cc12	Training	Pgp_nonInhibitor	NI	NS	NA
	2174	Ifenprodil	4-[(1R,2R)-2-(4-benzylpiperidin-1-yl)-1-hydroxypropyl]phenol	O[C@@H]([C@@H](C)N1CCC(Cc2ccccc2)CC1)c1ccc(O)cc1	Training	Pgp_nonInhibitor	NI	NS	NA
	2178	Isopyrin	1,5-dimethyl-2-phenyl-4-(propan-2-ylamino)pyrazol-3-one	N(C(C)C)c1c(C)n(C)n(c1=O)c1ccccc1	Training	Pgp_nonInhibitor	I	S	A
	2181	Karakoline	(1R,2R,3R,4R,5S,6S,8S,9S,10R,13R,16R,17S)-11-ethyl-6-methoxy-13-methyl-11-azahexacyclo[7.7.2.1²,⁵.0¹,¹⁰.0³,⁸.0¹³,¹⁷]nonadecane-4,8,16-triol	O[C@@H]1[C@@H]2C[C@@H]3[C@H]1[C@](O)(C[C@@H]2OC)[C@H]1C[C@H]2[C@]43[C@@H]1N(CC)C[C@]2(C)CC[C@H]4O	Training	Pgp_nonInhibitor	NI	NS	NA
	2182	Kavain	(2R)-4-methoxy-2-[(E)-2-phenylethenyl]-2,3-dihydropyran-6-one	COC1=CC(=O)O[C@H](C1)\C=C\c1ccccc1	Training	Pgp_nonInhibitor	I	S	A
	2183	Ketanserin	3-[2-[4-(4-fluorobenzoyl)piperidin-1-yl]ethyl]-1H-quinazoline-2,4-dione	[nH]1c(=O)n(CCN2CCC(CC2)C(=O)c2ccc(F)cc2)c(=O)c2ccccc12	Training	Pgp_nonInhibitor	NI	NS	NA
	2185	Kinetin	N-(furan-2-ylmethyl)-7H-purin-6-amine	N(Cc1ccco1)c1ncnc2c1[nH]cn2	Training	Pgp_nonInhibitor	NI	NS	NA
	2187	Leflunomide	5-methyl-N-[4-(trifluoromethyl)phenyl]-1,2-oxazole-4-carboxamide	N(C(=O)c1c(C)onc1)c1ccc(cc1)C(F)(F)F	Training	Pgp_nonInhibitor	NI	NS	NA
	2189	Levobunolol	5-[(2S)-3-(tert-butylamino)-2-hydroxypropoxy]-3,4-dihydro-2H-naphthalen-1-one	O[C@H](COc1cccc2c1CCCC2=O)CNC(C)(C)C	Training	Pgp_nonInhibitor	NI	NS	NA
	2190	Levonorgestrel	(8R,9S,10S,13R,14R,17R)-13-ethyl-17-ethynyl-17-hydroxy-1,2,6,7,8,9,10,11,12,14,15,16-dodecahydrocyclopenta[a]phenanthren-3-one	O[C@]1(CC[C@@H]2[C@@H]3CCC4=CC(=O)CC[C@H]4[C@H]3CC[C@@]12CC)C#C	Training	Pgp_nonInhibitor	NI	NS	NA
	2193	Loucarbate	2-[2-(diethylamino)ethoxy]ethyl 1-phenylcyclopentane-1-carboxylate	CCN(CC)CCOCCOC(=O)C1(CCCC1)c1ccccc1	Training	Pgp_nonInhibitor	NI	NS	NA
	2194	Lucidril	2-(dimethylamino)ethyl 2-(4-chlorophenoxy)acetate	CN(C)CCOC(=O)COc1ccc(Cl)cc1	Training	Pgp_nonInhibitor	NI	NS	NA
	2197	Mechlorethamine	2-chloro-N-(2-chloroethyl)-N-methylethanamine	CN(CCCl)CCCl	Training	Pgp_nonInhibitor	NI	NS	NA
	2200	Mefexamide	N-[2-(diethylamino)ethyl]-2-(4-methoxyphenoxy)acetamide	N(CCN(CC)CC)C(=O)COc1ccc(OC)cc1	Training	Pgp_nonInhibitor	NI	NS	NA
	2201	Mephenzolic acid	[(3S)-1,1-dimethyl-1$l^{5}-azinan-3-yl] 2-hydroxy-2,2-diphenylacetate	OC(C(=O)O[C@H]1CCC[N](C)(C)C1)(c1ccccc1)c1ccccc1	Training	Pgp_nonInhibitor	NI	NS	NA
	2202	Mesna	2-sulfanylethanesulfonic acid	OS(=O)(=O)CCS	Training	Pgp_nonInhibitor	NI	NS	NA
	2203	Mestranol	(8R,9S,13R,14S,17R)-17-ethynyl-3-methoxy-13-methyl-7,8,9,11,12,14,15,16-octahydro-6H-cyclopenta[a]phenanthren-17-ol	O[C@]1(CC[C@H]2[C@@H]3CCc4cc(OC)ccc4[C@H]3CC[C@@]12C)C#C	Training	Pgp_nonInhibitor	NI	NS	NA
	2204	Metampicillin	(1S,2S,5S,6R)-3,3-dimethyl-6-[[(2R)-2-(methylideneamino)-2-phenylacetyl]amino]-7-oxo-4-thiabicyclo[3.2.0]heptane-2-carboxylic acid	OC(=O)[C@@H]1[C@@H]2[C@H](SC1(C)C)[C@H](NC(=O)[C@H](N=C)c1ccccc1)C2=O	Training	Pgp_nonInhibitor	NI	NS	NA
	2205	Methacholine	[(2R)-1-(trimethyl-$l^{5}-azanyl)propan-2-yl] acetate	C[C@H](C[N](C)(C)C)OC(C)=O	Training	Pgp_nonInhibitor	NI	NS	NA
	2207	Methimazole	3-methyl-1H-imidazole-2-thione	[nH]1ccn(C)c1=S	Training	Pgp_nonInhibitor	NI	NS	NA
	2208	(2S)-2-amino-4-(methylsulfonimidoyl)butanoicacid	(2S)-2-amino-4-(methylsulfonimidoyl)butanoic acid	OC(=O)[C@H](CCS(C)(=O)=N)N	Training	Pgp_nonInhibitor	NI	NS	NA
	2211	(1R,2S)-2-Amino-1-(2,5-dimethoxyphenyl)propan-1-ol	(1R,2S)-2-amino-1-(2,5-dimethoxyphenyl)propan-1-ol	O[C@@H]([C@H](C)N)c1c(OC)ccc(OC)c1	Training	Pgp_nonInhibitor	NI	NS	NA
	2212	Methylergonovine	(6aR,9R)-N-[(2R)-1-hydroxybutan-2-yl]-7-methyl-6,6a,8,9-tetrahydro-4H-indolo[4,3-fg]quinoline-9-carboxamide	OC[C@@H](CC)NC(=O)[C@H]1CN(C)[C@@H]2Cc3c[nH]c4cccc(c34)C2=C1	Training	Pgp_nonInhibitor	NI	NS	NA
	2213	Metronidazole	2-(2-methyl-5-nitroimidazol-1-yl)ethanol	OCCn1c(C)ncc1N(=O)=O	Training	Pgp_nonInhibitor	NI	NS	NA
	2214	Mimosine	(2R)-2-amino-3-(3-hydroxy-4-oxopyridin-1-yl)propanoic acid	OC(=O)[C@@H](Cn1ccc(=O)c(O)c1)N	Training	Pgp_nonInhibitor	NI	NS	NA
	2216	Molsidomine	(1Z)-1-ethoxy-N-(3-morpholin-4-yl-1-oxa-2,3$l^{5}-diazacyclopenta-2,4-dien-5-yl)methanimidic acid	O\C(OCC)=N\C1=C[N](=NO1)N1CCOCC1	Training	Pgp_nonInhibitor	NI	NS	NA
	2218	Moroxydine	[[$l^{5}-azanylidene(morpholin-4-yl)methyl]-$l^{5}-azanylidene]methanediamine	[NH2]=C(\[NH]=C(/N)N)N1CCOCC1	Training	Pgp_nonInhibitor	NI	NS	NA
	2219	Mycophenolic Acid	(E)-6-(4-hydroxy-6-methoxy-7-methyl-3-oxo-1H-2-benzofuran-5-yl)-4-methylhex-4-enoic acid	OC(=O)CC\C(C)=C\Cc1c(O)c2c(COC2=O)c(C)c1OC	Training	Pgp_nonInhibitor	NI	NS	NA
	2222	N-acetylmuramate	(2S)-2-[(2S,3S,4R,5S,6R)-3-acetamido-2,5-dihydroxy-6-(hydroxymethyl)oxan-4-yl]oxypropanoic acid	OC[C@H]1O[C@H](O)[C@@H](NC(C)=O)[C@@H](O[C@@H](C)C(=O)O)[C@@H]1O	Training	Pgp_nonInhibitor	NI	NS	NA
	2223	Nanophine	(2R,6S)-2,6-dimethylpiperidine	N1[C@H](C)CCC[C@@H]1C	Training	Pgp_nonInhibitor	NI	NS	NA
	2224	Napelline	(1S,2R,4R,5S,7R,8S,9R,10R,13R,16R,17R)-11-ethyl-13-methyl-6-methylidene-11-azahexacyclo[7.7.2.1⁵,⁸.0¹,¹⁰.0²,⁸.0¹³,¹⁷]nonadecane-4,7,16-triol	O[C@@H]1C(=C)[C@@H]2C[C@@]31[C@H]1C[C@H]4[C@@]5([C@@H]1N(CC)C[C@]4(C)CC[C@H]5O)[C@@H]3C[C@H]2O	Training	Pgp_nonInhibitor	NI	NS	NA
	2226	Naringin	(2S)-7-[(2R,3S,4R,5S,6S)-4,5-dihydroxy-6-(hydroxymethyl)-3-[(2R,3R,4R,5R,6S)-3,4,5-trihydroxy-6-methyloxan-2-yl]oxyoxan-2-yl]oxy-5-hydroxy-2-(4-hydroxyphenyl)-2,3-dihydrochromen-4-one	OC[C@@H]1O[C@H](Oc2cc(O)c3C(=O)C[C@H](Oc3c2)c2ccc(O)cc2)[C@@H](O[C@H]2O[C@@H](C)[C@H](O)[C@@H](O)[C@H]2O)[C@H](O)[C@@H]1O	Training	Pgp_nonInhibitor	NI	NS	NA
	2228	Nebramycin	(2S,3S,4S,5R,6S)-4-amino-2-[(1R,3R,4S,6S)-4,6-diamino-3-[(2R,3S,5R,6S)-3-amino-6-(aminomethyl)-5-hydroxyoxan-2-yl]oxy-2-hydroxycyclohexyl]oxy-6-(hydroxymethyl)oxane-3,5-diol	OC[C@@H]1O[C@H](O[C@H]2C(O)[C@H](O[C@H]3O[C@@H](CN)[C@H](O)C[C@@H]3N)[C@H](C[C@@H]2N)N)[C@@H](O)[C@@H](N)[C@H]1O	Training	Pgp_nonInhibitor	NI	NS	NA
	2229	Nefopam	(1S)-5-methyl-1-phenyl-1,3,4,6-tetrahydro-2,5-benzoxazocine	CN1CCO[C@@H](c2ccccc2)c2c(C1)cccc2	Training	Pgp_nonInhibitor	NI	NS	NA
	2230	Nifazenone	N-(1,5-dimethyl-3-oxo-2-phenylpyrazol-4-yl)pyridine-3-carboxamide	N(C(=O)c1cnccc1)c1c(C)n(C)n(c1=O)c1ccccc1	Training	Pgp_nonInhibitor	NI	NS	NA
	2231	Niflumic Acid	2-[3-(trifluoromethyl)anilino]pyridine-3-carboxylic acid	OC(=O)c1c(nccc1)Nc1cccc(c1)C(F)(F)F	Training	Pgp_nonInhibitor	NI	NS	NA
	2232	Nitrarine	(1S,2R,15S,16S,21R)-4,14,20-triazahexacyclo[13.6.2.0²,¹⁴.0³,¹¹.0⁵,¹⁰.0¹⁶,²¹]tricosa-3(11),5(10),6,8-tetraene	[nH]1c2ccccc2c2c1[C@H]1[C@H]3CC[C@@H]([C@H]4CCCNC34)N1CC2	Training	Pgp_nonInhibitor	NI	NS	NA
	2233	Nordefrin	4-[(1R,2S)-2-amino-1-hydroxypropyl]benzene-1,2-diol	O[C@@H]([C@H](C)N)c1cc(O)c(O)cc1	Training	Pgp_nonInhibitor	NI	NS	NA
	2234	Orciprenaline	5-[(1R)-1-hydroxy-2-(propan-2-ylamino)ethyl]benzene-1,3-diol	O[C@@H](CNC(C)C)c1cc(O)cc(O)c1	Training	Pgp_nonInhibitor	NI	NS	NA
	2235	Ornidazole	(2S)-1-chloro-3-(2-methyl-5-nitroimidazol-1-yl)propan-2-ol	O[C@H](CCl)Cn1c(C)ncc1N(=O)=O	Training	Pgp_nonInhibitor	NI	NS	NA
	2237	Oxalamine	N,N-diethyl-2-(3-phenyl-1,2,4-oxadiazol-5-yl)ethanamine	CCN(CC)CCc1nc(no1)c1ccccc1	Training	Pgp_nonInhibitor	NI	NS	NA
	2239	Palmatine	2,3,9,10-tetramethoxy-5,6-dihydroisoquinolino[2,1-b]isoquinoline	COc1c(OC)cc2c(CC[N]3=C2C=c2ccc(OC)c(OC)c2=C3)c1	Training	Pgp_nonInhibitor	NI	NS	NA
	2240	Paromomycin	(2R,3R,4R,5S,6S)-5-amino-2-(aminomethyl)-6-[(2S,3R,4R,5S)-5-[(1R,2S,3S,5R,6S)-3,5-diamino-2-[(2S,3R,4S,5S,6R)-3-amino-4,5-dihydroxy-6-(hydroxymethyl)oxan-2-yl]oxy-6-hydroxycyclohexyl]oxy-4-hydroxy-2-(hydroxymethyl)oxolan-3-yl]oxyoxane-3,4-diol	OC[C@@H]1O[C@@H](O[C@@H]2[C@@H](O)[C@@H](C[C@H](N)[C@@H]2O[C@H]2O[C@H](CO)[C@@H](O)[C@@H](O)[C@H]2N)N)[C@H](O)[C@H]1O[C@@H]1O[C@H](CN)[C@H](O)[C@H](O)[C@@H]1N	Training	Pgp_nonInhibitor	NI	NS	NA
	2241	Parthenolide	(1R,2S,4R,7Z,11S)-4,8-dimethyl-12-methylidene-3,14-dioxatricyclo[9.3.0.0²,⁴]tetradec-7-en-13-one	CC1=CCC[C@@]2(C)O[C@H]2[C@@H]2OC(=O)C(=C)[C@@H]2CC1	Training	Pgp_nonInhibitor	NI	NS	NA
	2242	Pempidine	1,2,2,6,6-pentamethylpiperidine	CN1C(C)(C)CCCC1(C)C	Training	Pgp_nonInhibitor	NI	NS	NA
	2243	Pepstatin	(3S,4R)-3-hydroxy-4-[[(2R)-2-[[(3R,4S)-3-hydroxy-6-methyl-4-[[(2S)-3-methyl-2-[[(2R)-3-methyl-2-(3-methylbutanoylamino)butanoyl]amino]butanoyl]amino]heptanoyl]amino]propanoyl]amino]-6-methylheptanoic acid	O[C@@H](CC(=O)O)[C@@H](CC(C)C)NC(=O)[C@@H](C)NC(=O)C[C@@H](O)[C@H](CC(C)C)NC(=O)[C@@H](NC(=O)[C@H](NC(=O)CC(C)C)C(C)C)C(C)C	Training	Pgp_nonInhibitor	NI	NS	NA
	2245	Phenazopyridine	3-[(E)-phenyldiazenyl]pyridine-2,6-diamine	Nc1nc(N)c(cc1)\N=N\c1ccccc1	Training	Pgp_nonInhibitor	NI	NS	NA
	2246	Phyllabine	[(1R,5S)-8-methyl-8-azabicyclo[3.2.1]octan-3-yl] 4-hydroxy-3-methoxybenzoate	Oc1c(OC)cc(cc1)C(=O)OC1C[C@H]2CC[C@@H](C1)N2C	Training	Pgp_nonInhibitor	NI	NS	NA
	2250	Piroxicam	(3E)-3-[hydroxy-(pyridin-2-ylamino)methylidene]-2-methyl-1,1-dioxo-1$l^{6},2-benzothiazin-4-one	O\C(Nc1ccccn1)=C1\N(C)S(=O)(=O)c2ccccc2C1=O	Training	Pgp_nonInhibitor	NI	NS	NA
	2252	Pramoxine	4-[3-(4-butoxyphenoxy)propyl]morpholine	CCCCOc1ccc(OCCCN2CCOCC2)cc1	Training	Pgp_nonInhibitor	NI	NS	NA
	2254	Pregnenolone	1-[(3R,8S,9S,10R,13S,14R,17R)-3-hydroxy-10,13-dimethyl-2,3,4,7,8,9,11,12,14,15,16,17-dodecahydro-1H-cyclopenta[a]phenanthren-17-yl]ethanone	O[C@@H]1CC[C@]2(C)[C@H]3CC[C@@]4(C)[C@H](CC[C@H]4C(C)=O)[C@@H]3CC=C2C1	Training	Pgp_nonInhibitor	NI	NS	NA
	2256	Pridinol	1,1-diphenyl-3-piperidin-1-ylpropan-1-ol	OC(CCN1CCCCC1)(c1ccccc1)c1ccccc1	Training	Pgp_nonInhibitor	I	S	A
	2257	Probucol	2,6-ditert-butyl-4-[2-(3,5-ditert-butyl-4-hydroxyphenyl)sulfanylpropan-2-ylsulfanyl]phenol	Oc1c(cc(SC(C)(C)Sc2cc(c(O)c(c2)C(C)(C)C)C(C)(C)C)cc1C(C)(C)C)C(C)(C)C	Training	Pgp_nonInhibitor	NI	NS	NA
	2259	Propylthiouracil	6-propyl-2-sulfanylidene-1H-pyrimidin-4-one	[nH]1c(=O)cc(CCC)[nH]c1=S	Training	Pgp_nonInhibitor	NI	NS	NA
	2260	Pyrazinamide	pyrazine-2-carboxamide	NC(=O)c1nccnc1	Training	Pgp_nonInhibitor	NI	NS	NA
	2262	Quercetin	2-(3,4-dihydroxyphenyl)-3,5,7-trihydroxychromen-4-one	Oc1cc(O)c2c(=O)c(O)c(oc2c1)c1cc(O)c(O)cc1	Training	Pgp_nonInhibitor	NI	NS	NA
	2267	Salsolidine	(1R)-6,7-dimethoxy-1-methyl-1,2,3,4-tetrahydroisoquinoline	N1CCc2cc(OC)c(OC)cc2[C@H]1C	Training	Pgp_nonInhibitor	NI	NS	NA
	2270	Semustine	1-(2-chloroethyl)-3-(4-methylcyclohexyl)-1-nitrosourea	N(C1CCC(C)CC1)C(=O)N(CCCl)N=O	Training	Pgp_nonInhibitor	NI	NS	NA
	2271	Seneciphylline	(1S,4E,7R,17R)-4-ethylidene-7-hydroxy-7-methyl-6-methylidene-2,9-dioxa-14-azatricyclo[9.5.1.0¹⁴,¹⁷]heptadec-11-ene-3,8-dione	O[C@]1(C)C(=C)C\C(=C/C)C(=O)O[C@H]2CCN3CC=C(COC1=O)C23	Training	Pgp_nonInhibitor	NI	NS	NA
	2272	Sevedindione	(1S,2S,6R,9R,10S,11R,14S,15S,18R,23S,24R)-14-hydroxy-6,10,23-trimethyl-4-azahexacyclo[12.11.0.0²,¹¹.0⁴,⁹.0¹⁵,²⁴.0¹⁸,²³]pentacosane-17,20-dione	O[C@]12CC[C@H]3[C@H](C)[C@H]4CC[C@@H](C)CN4C[C@@H]3[C@@H]1C[C@@H]1[C@@H]2CC(=O)[C@@H]2CC(=O)CC[C@@]12C	Training	Pgp_nonInhibitor	NI	NS	NA
	2273	Sisomicin	(2R,3S,4R,5R)-2-[(1S,3R,4S,6S)-4,6-diamino-3-[[(2S,3R)-3-amino-6-(aminomethyl)-3,4-dihydro-2H-pyran-2-yl]oxy]-2-hydroxycyclohexyl]oxy-5-methyl-4-(methylamino)oxane-3,5-diol	O[C@@H]1[C@@H](O[C@H]2[C@H](C[C@H](N)[C@@H](O[C@H]3OC(CN)=CC[C@H]3N)C2O)N)OC[C@](C)(O)[C@@H]1NC	Training	Pgp_nonInhibitor	NI	NS	NA
	2274	Skimmiamine	4,7,8-trimethoxyfuro[2,3-b]quinoline	COc1c(OC)c2nc3c(cco3)c(OC)c2cc1	Training	Pgp_nonInhibitor	NI	NS	NA
	2277	Streptozocin	1-methyl-1-nitroso-3-[(2S,3S,4R,5S,6R)-2,4,5-trihydroxy-6-(hydroxymethyl)oxan-3-yl]urea	OC[C@H]1O[C@H](O)[C@@H](NC(=O)N(C)N=O)[C@@H](O)[C@@H]1O	Training	Pgp_nonInhibitor	NI	NS	NA
	2281	Sulfachlorpyridazine	4-amino-N-(6-chloropyridazin-3-yl)benzenesulfonamide	Nc1ccc(cc1)S(=O)(=O)Nc1nnc(Cl)cc1	Training	Pgp_nonInhibitor	NI	NS	NA
	2282	Sulfadimethoxine	4-amino-N-(2,6-dimethoxypyrimidin-4-yl)benzenesulfonamide	Nc1ccc(cc1)S(=O)(=O)Nc1cc(OC)nc(OC)n1	Training	Pgp_nonInhibitor	NI	NS	NA
	2283	Sulfamerazine	4-amino-N-(4-methylpyrimidin-2-yl)benzenesulfonamide	Nc1ccc(cc1)S(=O)(=O)Nc1nccc(C)n1	Training	Pgp_nonInhibitor	NI	NS	NA
	2284	Sulfameter	4-amino-N-(5-methoxypyrimidin-2-yl)benzenesulfonamide	Nc1ccc(cc1)S(=O)(=O)Nc1ncc(OC)cn1	Training	Pgp_nonInhibitor	NI	NS	NA
	2285	Sulfamethazine	4-amino-N-(4,6-dimethylpyrimidin-2-yl)benzenesulfonamide	Nc1ccc(cc1)S(=O)(=O)Nc1nc(C)cc(C)n1	Training	Pgp_nonInhibitor	NI	NS	NA
	2286	Sulfamethizole	4-amino-N-(5-methyl-1,3,4-thiadiazol-2-yl)benzenesulfonamide	Nc1ccc(cc1)S(=O)(=O)Nc1nnc(C)s1	Training	Pgp_nonInhibitor	NI	NS	NA
	2287	Sulfapyridine	4-amino-N-pyridin-2-ylbenzenesulfonamide	Nc1ccc(cc1)S(=O)(=O)Nc1ccccn1	Training	Pgp_nonInhibitor	NI	NS	NA
	2289	Sulfisoxazole	4-amino-N-(3,4-dimethyl-1,2-oxazol-5-yl)benzenesulfonamide	Nc1ccc(cc1)S(=O)(=O)Nc1c(C)c(C)no1	Training	Pgp_nonInhibitor	NI	NS	NA
	2290	Sulmazole	2-[2-methoxy-4-[(R)-methylsulfinyl]phenyl]-1H-imidazo[4,5-b]pyridine	[nH]1c2cccnc2nc1c1c(OC)cc(cc1)S(C)=O	Training	Pgp_nonInhibitor	NI	NS	NA
	2292	Suxibuzone	4-[(4-butyl-3,5-dioxo-1,2-diphenylpyrazolidin-4-yl)methoxy]-4-oxobutanoic acid	OC(=O)CCC(=O)OCC1(CCCC)C(=O)N(N(C1=O)c1ccccc1)c1ccccc1	Training	Pgp_nonInhibitor	NI	NS	NA
	2294	Tadjakonine	(1R,2R,3S,5S,8S,9R,10R,11R,14S,16R,17R,18R,19R)-2,19-bis(acetyloxy)-10-hydroxy-5-methyl-12-methylidene-7-azaheptacyclo[9.6.2.0¹,⁸.0⁵,¹⁷.0⁷,¹⁶.0⁹,¹⁴.0¹⁴,¹⁸]nonadecan-3-yl benzoate	O[C@@H]1[C@H]2[C@@H]3N4C[C@@]5(C)C[C@H](OC(=O)c6ccccc6)[C@@H](OC(C)=O)[C@]63[C@@H]5[C@H]4C[C@@]32CC(=C)[C@H]1[C@H](OC(C)=O)[C@@H]63	Training	Pgp_nonInhibitor	NI	NS	NA
	2297	Tetrahydroalstonine	methyl (1S,15S,16R,20R)-16-methyl-17-oxa-3,13-diazapentacyclo[11.8.0.0²,¹⁰.0⁴,⁹.0¹⁵,²⁰]henicosa-2(10),4(9),5,7,18-pentaene-19-carboxylate	[nH]1c2ccccc2c2c1[C@@H]1C[C@@H]3[C@@H](CN1CC2)[C@@H](C)OC=C3C(=O)OC	Training	Pgp_nonInhibitor	NI	NS	NA
	2298	Tetrahydrozoline	2-[(1S)-1,2,3,4-tetrahydronaphthalen-1-yl]-4,5-dihydro-1H-imidazole	N1CCN=C1[C@H]1CCCc2ccccc12	Training	Pgp_nonInhibitor	NI	NS	NA
	2299	Tetramisole	(6R)-6-phenyl-2,3,5,6-tetrahydroimidazo[2,1-b][1,3]thiazole	C1CN2C[C@H](N=C2S1)c1ccccc1	Training	Pgp_nonInhibitor	NI	NS	NA
	2300	6,8,9,11-Tetrahydro-7H-pyrido[2,1-b]quinazoline	7,8,9,11-tetrahydro-6H-pyrido[2,1-b]quinazoline	C1CCC2=Nc3ccccc3CN2C1	Training	Pgp_nonInhibitor	NI	NS	NA
	2301	2,3-Butanoquinazoline-4(3H)-one	6,7,8,9-tetrahydropyrido[2,1-b]quinazolin-11-one	O=c1n2CCCCc2nc2ccccc12	Training	Pgp_nonInhibitor	NI	NS	NA
	2302	Thiabendazole	4-(1H-benzimidazol-2-yl)-1,3-thiazole	[nH]1c2ccccc2nc1c1cscn1	Training	Pgp_nonInhibitor	NI	NS	NA
	2304	Tinidazole	1-(2-ethylsulfonylethyl)-2-methyl-5-nitroimidazole	CCS(=O)(=O)CCn1c(C)ncc1N(=O)=O	Training	Pgp_nonInhibitor	NI	NS	NA
	2305	Tolazamide	1-(azepan-1-yl)-3-(4-methylphenyl)sulfonylurea	N(N1CCCCCC1)C(=O)NS(=O)(=O)c1ccc(C)cc1	Training	Pgp_nonInhibitor	NI	NS	NA
	2306	Tremorine	1-(4-pyrrolidin-1-ylbut-2-ynyl)pyrrolidine	C(C#CCN1CCCC1)N1CCCC1	Training	Pgp_nonInhibitor	NI	NS	NA
	2307	Triamcinolone	(8S,9S,10S,11S,13R,14S,16S,17R)-9-fluoro-11,16,17-trihydroxy-17-(2-hydroxyacetyl)-10,13-dimethyl-6,7,8,11,12,14,15,16-octahydrocyclopenta[a]phenanthren-3-one	OCC(=O)[C@]1(O)[C@@H](O)C[C@H]2[C@@H]3CCC4=CC(=O)C=C[C@]4(C)[C@]3(F)[C@@H](O)C[C@@]12C	Training	Pgp_nonInhibitor	NI	NS	NA
	2308	Trichlormethiazide	(3R)-6-chloro-3-(dichloromethyl)-1,1-dioxo-3,4-dihydro-2H-1$l^{6},2,4-benzothiadiazine-7-sulfonamide	NS(=O)(=O)c1c(Cl)cc2N[C@H](NS(=O)(=O)c2c1)C(Cl)Cl	Training	Pgp_nonInhibitor	NI	NS	NA
	2310	Trimetazidine	1-[(2,3,4-trimethoxyphenyl)methyl]piperazine	N1CCN(Cc2c(OC)c(OC)c(OC)cc2)CC1	Training	Pgp_nonInhibitor	NI	NS	NA
	2312	Trioxsalen	2,5,9-trimethylfuro[3,2-g]chromen-7-one	Cc1cc2c(o1)c(C)c1oc(=O)cc(C)c1c2	Training	Pgp_nonInhibitor	NI	NS	NA
	2313	Tubocurarine	(1R,16R)-10,25-dimethoxy-15,15,30-trimethyl-7,23-dioxa-15λ⁴,30-diazaheptacyclo[22.6.2.2³,⁶.1⁸,¹².1¹⁸,²².0²⁷,³¹.0¹⁶,³⁴]hexatriaconta-3,5,8(34),9,11,18(33),19,21,24,26,31,35-dodecaene-9,21-diol	Oc1ccc2C[C@@H]3c4c(Oc5ccc(C[C@H]6N(C)CCc7cc(OC)c(Oc1c2)cc67)cc5)c(O)c(OC)cc4CC[N]3(C)C	Training	Pgp_nonInhibitor	NI	NS	NA
	2315	Veratroylzygadenine	(1R,2S,6S,9S,10S,11R,12S,13R,14R,15S,18S,19S,22S,23S,25R)-10,12,13,14,23-pentahydroxy-6,10,19-trimethyl-24-oxa-4-azaheptacyclo[12.12.0.0²,¹¹.0⁴,⁹.0¹⁵,²⁵.0¹⁸,²³.0¹⁹,²⁵]hexacosan-22-yl 3,4-dimethoxybenzoate	O[C@H]1[C@@H](O)[C@@]2(O)[C@H](C[C@@]34O[C@@]5(O)[C@H](CC[C@@H]23)[C@]4(C)CC[C@@H]5OC(=O)c2cc(OC)c(OC)cc2)[C@@H]2CN3C[C@@H](C)CC[C@H]3[C@@](C)(O)[C@@H]12	Training	Pgp_nonInhibitor	NI	NS	NA
	2316	Vidarabine	(2S,3R,4R,5R)-2-(6-aminopurin-9-yl)-5-(hydroxymethyl)oxolane-3,4-diol	OC[C@H]1O[C@@H]([C@H](O)[C@H]1O)n1cnc2c1ncnc2N	Training	Pgp_nonInhibitor	NI	NS	NA
	2317	Vincamine	methyl (15R,17S,19S)-15-ethyl-17-hydroxy-1,11-diazapentacyclo[9.6.2.0²,⁷.0⁸,¹⁸.0¹⁵,¹⁹]nonadeca-2(7),3,5,8(18)-tetraene-17-carboxylate	O[C@@]1(C[C@@]2(CC)CCCN3CCc4c([C@H]23)n1c1ccccc41)C(=O)OC	Training	Pgp_nonInhibitor	NI	NS	NA
	2319	Yohimbini acid	(1R,15R,18R,19R,20S)-18-hydroxy-1,3,11,12,14,15,16,17,18,19,20,21-dodecahydroyohimban-19-carboxylic acid	O[C@@H]1CC[C@H]2CN3CCc4c([nH]c5ccccc45)[C@H]3C[C@@H]2[C@H]1C(=O)O	Training	Pgp_nonInhibitor	NI	NS	NA
	2321	Caffeine	1,3,7-trimethylpurine-2,6-dione	Cn1cnc2c1c(=O)n(C)c(=O)n2C	Training	Pgp_nonInhibitor	NI	NS	NA
	2323	Aldicarb	[(E)-(2-methyl-2-methylsulfanylpropylidene)amino] N-methylcarbamate	N(C)C(=O)O\N=C\C(C)(C)SC	Training	Pgp_nonInhibitor	NI	NS	NA
	2337	Paraquat	1-methyl-4-(1-methylpyridin-4-yl)pyridine	C[N]1=CC=C(C=C1)C1=CC=[N](C)C=C1	Training	Pgp_nonInhibitor	NI	NS	NA
	2339	Permethrin	(3-phenoxyphenyl)methyl (1R,3S)-3-(2,2-dichloroethenyl)-2,2-dimethylcyclopropane-1-carboxylate	CC1(C)[C@H](\C=C(\Cl)Cl)[C@H]1C(=O)OCc1cc(Oc2ccccc2)ccc1	Training	Pgp_nonInhibitor	NI	NS	NA
	2343	Toxaphene	(1S,3Z,4S,6R)-5,5,6-trichloro-2,2-bis(chloromethyl)-3-(chloromethylidene)bicyclo[2.2.1]heptane	ClCC\1(CCl)[C@@H]2C[C@H](C(Cl)(Cl)[C@@H]2Cl)C1=C/Cl	Training	Pgp_nonInhibitor	NI	NS	NA
	2345	(2R)-2-(2-piperidin-1-ylethyl)-2,3-dihydrochromen-4-one	(2R)-2-(2-piperidin-1-ylethyl)-2,3-dihydrochromen-4-one	O=C1C[C@@H](CCN2CCCCC2)Oc2ccccc12	Training	Pgp_nonInhibitor	NI	NS	NA
	2346	2-[2-(3-phenylpropanoyl)phenoxy]aceticacid	2-[2-(3-phenylpropanoyl)phenoxy]acetic acid	OC(=O)COc1ccccc1C(=O)CCc1ccccc1	Training	Pgp_nonInhibitor	NI	NS	NA
	2347	[(2R,3R)-3-methyl-2,3-dihydro-1-benzofuran-2-yl]-piperidin-1-ylmethanone	[(2R,3R)-3-methyl-2,3-dihydro-1-benzofuran-2-yl]-piperidin-1-ylmethanone	C[C@H]1[C@@H](Oc2c1cccc2)C(=O)N1CCCCC1	Training	Pgp_nonInhibitor	NI	NS	NA
	2348	4-iodo-1-methyl-N'-[1-(1-methyl-1H-pyrazol-5-yl)ethenyl]-1H-pyrazole-3-carbohydrazide	4-iodo-1-methyl-N'-[1-(2-methylpyrazol-3-yl)ethenyl]pyrazole-3-carbohydrazide	N(NC(=O)c1nn(C)cc1I)C(=C)c1ccnn1C	Training	Pgp_nonInhibitor	NI	NS	NA
	2349	6-(3,5-dimethylpyrazol-1-yl)-N-[(E)-pyridin-3-ylmethylideneamino]-1,2,4,5-tetrazin-3-amine	6-(3,5-dimethylpyrazol-1-yl)-N-[(E)-pyridin-3-ylmethylideneamino]-1,2,4,5-tetrazin-3-amine	N(\N=C\c1cccnc1)c1nnc(nn1)n1nc(C)cc1C	Training	Pgp_nonInhibitor	NI	NS	NA
	2350	(2R)-3-(3,4-dimethoxyphenyl)propane-1,2-diol	(2R)-3-(3,4-dimethoxyphenyl)propane-1,2-diol	OC[C@H](O)Cc1cc(OC)c(OC)cc1	Training	Pgp_nonInhibitor	NI	NS	NA
	2351	2-(azepan-1-yl)-N-[(E)-(2-chloro-6-fluorophenyl)methylideneamino]-2-oxoacetamide	2-(azepan-1-yl)-N-[(E)-(2-chloro-6-fluorophenyl)methylideneamino]-2-oxoacetamide	N(C(=O)C(=O)N1CCCCCC1)\N=C\c1c(F)cccc1Cl	Training	Pgp_nonInhibitor	I	S	A
	2352	2-ethoxyethyl4-aminobenzoate	2-ethoxyethyl 4-aminobenzoate	Nc1ccc(cc1)C(=O)OCCOCC	Training	Pgp_nonInhibitor	NI	NS	NA
	2353	4-[4,6-bis(trifluoromethyl)-1,3,5-triazin-2-yl]-N,N-dimethylaniline	4-[4,6-bis(trifluoromethyl)-1,3,5-triazin-2-yl]-N,N-dimethylaniline	CN(C)c1ccc(cc1)c1nc(nc(n1)C(F)(F)F)C(F)(F)F	Training	Pgp_nonInhibitor	NI	NS	NA
	2355	1-[3-[(2R)-2-hydroxy-3-morpholin-4-ylpropoxy]phenyl]ethanone	1-[3-[(2R)-2-hydroxy-3-morpholin-4-ylpropoxy]phenyl]ethanone	O[C@@H](COc1cc(ccc1)C(C)=O)CN1CCOCC1	Training	Pgp_nonInhibitor	NI	NS	NA
	2356	(2S)-3-(4-ethylphenyl)-2-(4-phenylmethoxyphenyl)-1,2-dihydroquinazolin-4-one	(2S)-3-(4-ethylphenyl)-2-(4-phenylmethoxyphenyl)-1,2-dihydroquinazolin-4-one	N1[C@@H](N(c2ccc(CC)cc2)C(=O)c2ccccc12)c1ccc(OCc2ccccc2)cc1	Training	Pgp_nonInhibitor	NI	NS	NA
	2357	4-imino-4-[4-(4-methoxyphenyl)-5-sulfanylidene-1H-1,2,4-triazol-3-yl]butanamide	4-imino-4-[4-(4-methoxyphenyl)-5-sulfanylidene-1H-1,2,4-triazol-3-yl]butanamide	N=C(CCC(=O)N)c1n[nH]c(=S)n1c1ccc(OC)cc1	Training	Pgp_nonInhibitor	NI	NS	NA
	2359	Albendazole	methyl N-(6-ethylsulfanyl-1H-benzimidazol-2-yl)carbamate	N(C(=O)OC)c1nc2c(cc(SCC)cc2)[nH]1	Training	Pgp_nonInhibitor	NI	NS	NA
	2362	Carisoprodol	[(2S)-2-(carbamoyloxymethyl)-2-methylpentyl] N-propan-2-ylcarbamate	NC(=O)OC[C@](C)(CCC)COC(=O)NC(C)C	Training	Pgp_nonInhibitor	NI	NS	NA
	2366	Caffeic acid	(E)-3-(3,4-dihydroxyphenyl)prop-2-enoic acid	OC(=O)\C=C\c1cc(O)c(O)cc1	Training	Pgp_nonInhibitor	NI	NS	NA
	2369	N,2-Dimethyl-2-phenyl-1-propanamine	N,2-dimethyl-2-phenylpropan-1-amine	N(C)CC(C)(C)c1ccccc1	Training	Pgp_nonInhibitor	NI	NS	NA
	2370	Alfentanil	N-[1-[2-(4-ethyl-5-oxotetrazol-1-yl)ethyl]-4-(methoxymethyl)piperidin-4-yl]-N-phenylpropanamide	CCC(=O)N(c1ccccc1)C1(CCN(CC1)CCn1c(=O)n(nn1)CC)COC	Training	Pgp_nonInhibitor	I	S	A
	2372	Ansolysen	1-methyl-1-[5-(1-methyl-1$l^{5}-azolidin-1-yl)pentyl]-1$l^{5}-azolidine	C[N]1(CCCCC[N]2(C)CCCC2)CCCC1	Training	Pgp_nonInhibitor	NI	NS	NA
	2373	Apigenin	5,7-dihydroxy-2-(4-hydroxyphenyl)chromen-4-one	Oc1ccc(cc1)c1cc(=O)c2c(O)cc(O)cc2o1	Training	Pgp_nonInhibitor	NI	NS	NA
	2374	Aztreonam	2-[(E)-[1-(2-amino-1,3-thiazol-4-yl)-2-[[(2S,3R)-2-methyl-4-oxo-1-sulfoazetidin-3-yl]amino]-2-oxoethylidene]amino]oxy-2-methylpropanoic acid	OC(=O)C(C)(C)O\N=C(\C(=O)N[C@@H]1[C@H](C)N(C1=O)S(=O)(=O)O)c1csc(n1)N	Training	Pgp_nonInhibitor	NI	NS	NA
	2378	Dicumarol	2-hydroxy-3-[(2-hydroxy-4-oxochromen-3-yl)methyl]chromen-4-one	Oc1c(Cc2c(O)oc3ccccc3c2=O)c(=O)c2ccccc2o1	Training	Pgp_nonInhibitor	NI	NS	NA
	2379	Etanidazole	N-(2-hydroxyethyl)-2-(2-nitroimidazol-1-yl)acetamide	OCCNC(=O)Cn1ccnc1N(=O)=O	Training	Pgp_nonInhibitor	NI	NS	NA
	2380	Hespertin	(2R)-5,7-dihydroxy-2-(3-hydroxy-4-methoxyphenyl)-2,3-dihydrochromen-4-one	Oc1cc(O)c2C(=O)C[C@@H](Oc2c1)c1cc(O)c(OC)cc1	Training	Pgp_nonInhibitor	NI	NS	NA
	2381	Indapamide	4-chloro-N-[(2R,3S)-2-methyl-2,3-dihydro-1H-indol-3-yl]-3-sulfamoylbenzamide	NS(=O)(=O)c1c(Cl)ccc(c1)C(=O)N[C@@H]1[C@@H](C)Nc2ccccc12	Training	Pgp_nonInhibitor	NI	NS	NA
	2386	Omadine	1-hydroxypyridine-2-thione	On1ccccc1=S	Training	Pgp_nonInhibitor	NI	NS	NA
	2388	Phenindione	2-phenylindene-1,3-dione	O=C1C(C(=O)c2ccccc12)c1ccccc1	Training	Pgp_nonInhibitor	NI	NS	NA
	2389	Phenylpropanolamine	(1R,2S)-2-amino-1-phenylpropan-1-ol	O[C@@H]([C@H](C)N)c1ccccc1	Training	Pgp_nonInhibitor	NI	NS	NA
	2390	Pipenzolate	[(3S)-1-ethyl-1-methyl-1$l^{5}-azinan-3-yl] 2-hydroxy-2,2-diphenylacetate	OC(C(=O)O[C@H]1CCC[N](C)(CC)C1)(c1ccccc1)c1ccccc1	Training	Pgp_nonInhibitor	NI	NS	NA
	2391	Piperacillin	(2R,5S)-6-[[(2R)-2-[(4-ethyl-2,3-dioxopiperazine-1-carbonyl)amino]-2-phenylacetyl]amino]-3,3-dimethyl-7-oxo-4-thia-1-azabicyclo[3.2.0]heptane-2-carboxylic acid	OC(=O)[C@H]1N2[C@@H](SC1(C)C)C(NC(=O)[C@H](NC(=O)N1CCN(CC)C(=O)C1=O)c1ccccc1)C2=O	Training	Pgp_nonInhibitor	NI	NS	NA
	2393	Retrorsine	(1S,4E,6R,7S,17R)-4-ethylidene-7-hydroxy-7-(hydroxymethyl)-6-methyl-2,9-dioxa-14-azatricyclo[9.5.1.0¹⁴,¹⁷]heptadec-11-ene-3,8-dione	OC[C@@]1(O)[C@H](C)C\C(=C/C)C(=O)O[C@H]2CCN3CC=C(COC1=O)C23	Training	Pgp_nonInhibitor	NI	NS	NA
	2394	Sparteine	(1R,2R,9S,10S)-7,15-diazatetracyclo[7.7.1.0²,⁷.0¹⁰,¹⁵]heptadecane	C1CCN2C[C@H]3C[C@@H](CN4CCCC[C@H]34)[C@H]2C1	Training	Pgp_nonInhibitor	NI	NS	NA
	2398	Xylometazoline	2-[(4-tert-butyl-2,6-dimethylphenyl)methyl]-4,5-dihydro-1H-imidazole	N1CCN=C1Cc1c(C)cc(cc1C)C(C)(C)C	Training	Pgp_nonInhibitor	NI	NS	NA
	2399	Zaprinast	5-(2-propoxyphenyl)-2,3-dihydrotriazolo[4,5-d]pyrimidin-7-one	[nH]1nc2c(nc(nc2=O)c2ccccc2OCCC)[nH]1	Training	Pgp_nonInhibitor	NI	NS	NA
	2402	Fluvalinate	[(R)-cyano-(3-phenoxyphenyl)methyl] (2S)-2-[2-chloro-4-(trifluoromethyl)anilino]-3-methylbutanoate	N([C@@H](C(C)C)C(=O)O[C@@H](C#N)c1cc(Oc2ccccc2)ccc1)c1c(Cl)cc(cc1)C(F)(F)F	Training	Pgp_nonInhibitor	NI	S	A
	2403	N-tert-butyl-N'-[(E)-(2-hydroxy-3-methoxyphenyl)methylideneamino]oxamide	N-tert-butyl-N'-[(E)-(2-hydroxy-3-methoxyphenyl)methylideneamino]oxamide	Oc1c(cccc1OC)\C=N\NC(=O)C(=O)NC(C)(C)C	Training	Pgp_nonInhibitor	NI	NS	NA
	2405	1-[4-[(2S)-2-hydroxy-3-morpholin-4-ylpropoxy]phenyl]ethanone	1-[4-[(2S)-2-hydroxy-3-morpholin-4-ylpropoxy]phenyl]ethanone	CC(=O)c1ccc(cc1)OC[C@H](CN1CCOCC1)O	Training	Pgp_nonInhibitor	NI	NS	NA
	2408	1-[(2S)-2-hydroxy-3-(propan-2-ylamino)propyl]-5-methyl-2-phenyl-4-(thiophene-2-carbonyl)pyrazole-1,2-diium-3-one	1-[(2S)-2-hydroxy-3-(propan-2-ylamino)propyl]-5-methyl-2-phenyl-4-(thiophene-2-carbonyl)pyrazol-3-one	Cc1c(c(=O)n(n1C[C@H](CNC(C)C)O)c1ccccc1)C(=O)c1cccs1	Training	Pgp_nonInhibitor	NI	NS	NA
	2409	4-benzoyl-1-[(2S)-2-hydroxy-3-(propan-2-ylamino)propyl]-5-methyl-2-phenylpyrazole-1,2-diium-3-one	4-benzoyl-1-[(2S)-2-hydroxy-3-(propan-2-ylamino)propyl]-5-methyl-2-phenylpyrazol-3-one	Cc1c(c(=O)n(n1C[C@H](CNC(C)C)O)c1ccccc1)C(=O)c1ccccc1	Training	Pgp_nonInhibitor	NI	NS	NA
	2410	(3R,4S)-3-hydroxy-2,2-dimethyl-4-(methylamino)-3,4-dihydrochromene-6-carbonitrile	(3R,4S)-3-hydroxy-2,2-dimethyl-4-(methylamino)-3,4-dihydrochromene-6-carbonitrile	CC1([C@@H]([C@H](c2cc(ccc2O1)C#N)NC)O)C	Training	Pgp_nonInhibitor	I	S	A
	2411	1-phenethyl-2-phenylmethoxybenzene	1-(2-phenylethyl)-2-phenylmethoxybenzene	C(Cc1ccccc1OCc1ccccc1)c1ccccc1	Training	Pgp_nonInhibitor	NI	NS	NA
	2412	2-[(2-phenethylphenoxy)methyl]pyridine	2-[[2-(2-phenylethyl)phenoxy]methyl]pyridine	C(Cc1ccccc1OCc1ccccn1)c1ccccc1	Training	Pgp_nonInhibitor	I	S	A
	2414	3-[[2-[2-(3-methoxyphenyl)ethyl]phenoxy]methyl]pyridine	3-[[2-[2-(3-methoxyphenyl)ethyl]phenoxy]methyl]pyridine	COc1cccc(CCc2ccccc2OCc2cccnc2)c1	Training	Pgp_nonInhibitor	I	S	A
	2418	1-Phenylpiperazine	1-benzylpiperazine	C1NCCN(C1)Cc1ccccc1	Training	Pgp_nonInhibitor	NI	NS	NA
	2435	Adiphenine	2-(diethylamino)ethyl 2,2-diphenylacetate	CCN(CC)CCOC(=O)C(c1ccccc1)c1ccccc1	Training	Pgp_nonInhibitor	NI	NS	NA
	2440	Bencyclane	3-(1-benzylcyclohexyl)oxy-N,N-dimethylpropan-1-amine	CN(C)CCCOC1(CCCCC1)Cc1ccccc1	Training	Pgp_nonInhibitor	NI	NS	NA
	2441	Benzmalecene	2-[[(2S,3S)-3,4-bis(4-chlorophenyl)butan-2-yl]amino]cyclobuta-1,3-dien-1-ol	C[C@H](NC=1C=CC1O)[C@@H](Cc1ccc(Cl)cc1)c1ccc(Cl)cc1	Training	Pgp_nonInhibitor	NI	NS	NA
	2449	Cinepazide	3-pyrrolidin-1-yl-4-[(E)-2-(3,4,5-trimethoxyphenyl)ethenyl]-1,5-diazabicyclo[3.2.2]non-3-ene	COc1c(OC)cc(\C=C\C2=C(CN3CCN2CC3)N2CCCC2)cc1OC	Training	Pgp_nonInhibitor	NI	NS	NA
	2450	Cinpropazide	N-propan-2-yl-4-[(E)-2-(3,4,5-trimethoxyphenyl)ethenyl]-1,5-diazabicyclo[3.2.2]non-3-en-3-amine	COc1c(OC)cc(\C=C\C2=C(NC(C)C)CN3CCN2CC3)cc1OC	Training	Pgp_nonInhibitor	NI	NS	NA
	2457	Cycliramine	[4-[1-(4-cyanatophenyl)ethyl]phenyl] cyanate	CC(c1ccc(OC#N)cc1)c1ccc(OC#N)cc1	Training	Pgp_nonInhibitor	NI	NS	NA
	2464	Diphenazoline	2-benzhydryloxy-N-chloro-1-(chloro-$l^{5}-azanylidene)ethanamine	ClN\C(=[NH]\Cl)COC(c1ccccc1)c1ccccc1	Training	Pgp_nonInhibitor	NI	NS	NA
	2470	Emepronium	[(3R)-3-[ethyl(dimethyl)-$l^{5}-azanyl]-1-phenylbutyl]benzene	CC[N](C)(C)[C@H](C)CC(c1ccccc1)c1ccccc1	Training	Pgp_nonInhibitor	NI	NS	NA
	2471	Emetine	(2R,3S,11bS)-2-[[(1R)-6,7-dimethoxy-1,2,3,4-tetrahydroisoquinolin-1-yl]methyl]-3-ethyl-9,10-dimethoxy-2,3,4,6,7,11b-hexahydro-1H-benzo[a]quinolizine	CC[C@@H]1CN2CCc3cc(OC)c(OC)cc3[C@@H]2C[C@H]1C[C@H]1NCCc2cc(OC)c(OC)cc12	Training	Pgp_nonInhibitor	NI	NS	NA
	2474	Fenpiverinium	4-(1-methyl-1$l^{5}-azinan-1-yl)-2,2-diphenylbutanamide	C[N]1(CCCCC1)CCC(C(=O)N)(c1ccccc1)c1ccccc1	Training	Pgp_nonInhibitor	NI	NS	NA
	2476	Flesinoxan	4-fluoro-N-[2-[4-[(2R)-2-(hydroxymethyl)-2,3-dihydro-1,4-benzodioxin-5-yl]piperazin-1-yl]ethyl]benzamide	C1CN(CCN1CCNC(=O)c1ccc(F)cc1)c1cccc2O[C@H](CO)COc12	Training	Pgp_nonInhibitor	NI	NS	NA
	2485	2-(2,2-diphenyl-3,5-diazabicyclo[2.1.0]pent-1(4)-en-5-yl)aceticacid	2-(2,2-diphenyl-3,5-diazabicyclo[2.1.0]pent-1(4)-en-5-yl)acetic acid	OC(=O)CN1C2=C1C(N2)(c1ccccc1)c1ccccc1	Training	Pgp_nonInhibitor	NI	NS	NA
	2488	Medrylamine	2-[(S)-(4-methoxyphenyl)-phenylmethoxy]-N,N-dimethylethanamine	COc1ccc(cc1)C(OCCN(C)C)c1ccccc1	Training	Pgp_nonInhibitor	NI	NS	NA
	2490	Memotine	1-(4-methoxyphenoxy)-3,4-dihydroisoquinoline	COc1ccc(cc1)OC1=NCCc2ccccc12	Training	Pgp_nonInhibitor	NI	NS	NA
	2498	N-Methylgallopamil	(2S)-5-[2-(3,4-dimethoxyphenyl)ethyl-dimethyl-$l^{5}-azanyl]-2-propan-2-yl-2-(3,4,5-trimethoxyphenyl)pentanenitrile	COc1c(OC)cc(cc1OC)[C@](C#N)(CCC[N](C)(C)CCc1ccc(OC)c(OC)c1)C(C)C	Training	Pgp_nonInhibitor	NI	NS	NA
	2521	(1R,3R)-1-[(S)-[2-[bis(2-hydroxyethyl)amino]ethylamino]-[2-[bis(2-hydroxyethyl)amino]-6-[[(3R)-3-hydroxyhexyl]amino]-5-(methylamino)pyrimidin-4-yl]methyl]piperidin-3-ol	(3S)-1-[(S)-[2-[bis(2-hydroxyethyl)amino]ethylamino]-[2-[bis(2-hydroxyethyl)amino]-6-[[(3R)-3-hydroxyhexyl]amino]-5-(methylamino)pyrimidin-4-yl]methyl]piperidin-3-ol	c1(NC)c(NCC[C@H](O)CCC)nc(nc1[C@@H](NCCN(CCO)CCO)N1CCC[C@H](O)C1)N(CCO)CCO	Training	Pgp_nonInhibitor	NI	NS	NA
	2533	(6Z)-6-[(1S)-1-phenylpropyl]-7-[(1R)-1-phenylpropyl]-5,8-dioxa-1,12-diazabicyclo[10.2.2]hexadec-6-ene	6-[(1S)-1-phenylpropyl]-7-[(1R)-1-phenylpropyl]-5,8-dioxa-1,12-diazabicyclo[10.2.2]hexadec-6-ene	CC[C@@H](c1ccccc1)C1=C(OCCCN2CCN(CCCO1)CC2)[C@H](CC)c1ccccc1	Training	Pgp_nonInhibitor	I	S	A
	2543	Troxonium	2-(triethyl-$l^{5}-azanyl)ethyl 2,3,4-trimethoxybenzoate	CC[N](CC)(CC)CCOC(=O)c1ccc(OC)c(OC)c1OC	Training	Pgp_nonInhibitor	NI	NS	NA
	2545	N'-(5-chloronaphthalen-1-yl)sulfanylhexane-1,6-diamine	N'-(5-chloronaphthalen-1-yl)sulfanylhexane-1,6-diamine	NCCCCCCNSc1cccc2c(Cl)cccc12	Training	Pgp_nonInhibitor	NI	NS	NA
	2760	Fluorouracil	5-fluoro-1H-pyrimidine-2,4-dione	FC1=CNC(=O)NC1=O	Training	non_substrate	NI	S	A
	2762	Vigabatrin	(4R)-4-aminohex-5-enoic acid	N[C@H](CCC(=O)O)C=C	Training	non_substrate	NI	S	A
	2770	(5R,5aR,8aS,9R)-9-Amino-5-(3,4,5-trimethoxyphenyl)-5,8,8a,9-tetrahydrofuro[3',4':6,7]naphtho[2,3-d][1,3]dioxol-6(5aH)-one	(5R,5aS,8aR,9R)-5-amino-9-(3,4,5-trimethoxyphenyl)-5a,6,8a,9-tetrahydro-5H-[2]benzofuro[6,5-f][1,3]benzodioxol-8-one	COc1cc(cc(OC)c1OC)[C@H]2[C@@H]3[C@H](COC3=O)[C@@H](N)c4cc5OCOc5cc24	Training	non_substrate	NI	S	A
	2773	Valspodar	(3S,6S,9S,12R,15S,18S,21S,24S,30S,33S)-1,4,7,10,12,15,19,25,28-nonamethyl-33-[(E,2R)-2-methylhex-4-enoyl]-6,9,18,24-tetrakis(2-methylpropyl)-3,21,30-tri(propan-2-yl)-1,4,7,10,13,16,19,22,25,28,31-undecazacyclotritriacontane-2,5,8,11,14,17,20,23,26,29,32-undecone	C\C=C\C[C@@H](C)C(=O)[C@@H]1N(C)C(=O)[C@H](C(C)C)N(C)C(=O)[C@H](CC(C)C)N(C)C(=O)[C@H](CC(C)C)N(C)C(=O)[C@@H](C)NC(=O)[C@H](C)NC(=O)[C@H](CC(C)C)N(C)C(=O)[C@@H](NC(=O)[C@H](CC(C)C)N(C)C(=O)CN(C)C(=O)[C@@H](NC1=O)C(C)C)C(C)C	Training	non_substrate	NI	NS	NA
	2774	Diamino[1,1-cyclobutanedicarboxylato(2-)-κ2O1,O1]platinum	7,7-diamino-6,8-dioxa-7$l^{4}-platinaspiro[3.5]nonane-5,9-dione	N[Pt]1(N)OC(=O)C2(CCC2)C(=O)O1	Training	non_substrate	I	NS	A
	2778	2-(2-Chlorobenzyl)-3(2H)-cinnolinone	2-[(2-chlorophenyl)methyl]cinnolin-3-one	Clc1ccccc1CN2N=C3C=CC=CC3=CC2=O	Training	non_substrate	NI	S	A
	2779	1-(4,5-Dihydro-1H-imidazol-2-ylmethyl)-2,3,5-trimethyl-2,3-dihydro-1H-1-benzazepine	(2R,3R)-1-(4,5-dihydro-1H-imidazol-2-ylmethyl)-2,3,5-trimethyl-2,3-dihydro-1-benzazepine	C[C@@H]1C=C(C)c2ccccc2N(CC3=NCCN3)[C@@H]1C	Training	non_substrate	NI	S	A
	2780	3-Hexopyranosyl-4-(2-thienyl)-2-thioxo-2,3,5,6-tetrahydrobenzo[f]isoquinoline-1-carbonitrile	2-sulfanylidene-4-thiophen-2-yl-3-[(2S,3R,4R,5S,6S)-3,4,5-trihydroxy-6-(hydroxymethyl)oxan-2-yl]-5,6-dihydrobenzo[f]isoquinoline-1-carbonitrile	OC[C@@H]1O[C@@H]([C@H](O)[C@H](O)[C@@H]1O)N2C(=S)C(=C3C(=C2c4cccs4)CCc5ccccc35)C#N	Training	non_substrate	NI	S	A
	2786	1-Benzyl-2-{[(4E)-1,3-diphenyl-4-(phenylimino)-5-thioxo-2-imidazolidinylidene]amino}pyridinium	(2Z,5Z)-2-(1-benzylpyridin-1-ium-2-yl)imino-1,3-diphenyl-5-phenyliminoimidazolidine-4-thione	S=C1N(\C(=N/c2cccc[n+]2Cc3ccccc3)\N(/C/1=N\c4ccccc4)c5ccccc5)c6ccccc6	Training	non_substrate	NI	S	A
	2787	2-Chloro-5-(methylsulfonyl)imidazo[1',2':1,6]pyrido[2,3-b]quinoxalin-4-amine	13-chloro-17-methanesulfonyl-2,9,11,14-tetraazatetracyclo[8.7.0.0³,⁸.0¹¹,¹⁵]heptadeca-1,3,5,7,9,12,14,16-octaen-16-amine	CS(=O)(=O)c1c(N)c2nc(Cl)cn2c3nc4ccccc4nc13	Training	non_substrate	NI	S	A
	2788	2-Methoxy-4,5-dinitroaniline	2-methoxy-4,5-dinitroaniline	COc1cc(c(cc1N)[N+](=O)[O-])[N+](=O)[O-]	Training	non_substrate	NI	S	A
	2792	Fumonisin b1	(2S)-2-[2-[(5S,6R,7R,9R,11S,16R,18S,19S)-19-amino-6-[(3S)-3,4-dicarboxybutanoyl]oxy-11,16,18-trihydroxy-5,9-dimethylicosan-7-yl]oxy-2-oxoethyl]butanedioic acid	CCCC[C@H](C)[C@@H](OC(=O)C[C@H](CC(=O)O)C(=O)O)[C@@H](C[C@H](C)C[C@@H](O)CCCC[C@@H](O)C[C@H](O)[C@H](C)N)OC(=O)C[C@H](CC(=O)O)C(=O)O	Training	non_substrate	NI	S	A
	2793	calcein	2-[[(1R)-7'-[[bis(carboxymethyl)amino]methyl]-3',6'-dihydroxy-3-oxospiro[2-benzofuran-1,9'-xanthene]-2'-yl]methyl-(carboxymethyl)amino]acetic acid	OC(=O)CN(CC(=O)O)Cc1cc2c(Oc3cc(O)c(CN(CC(=O)O)CC(=O)O)cc3C24OC(=O)c5ccccc45)cc1O	Training	non_substrate	NI	S	A
	2794	Meperidine	ethyl 1-methyl-4-phenylpiperidine-4-carboxylate	CCOC(=O)C1(CCN(C)CC1)c2ccccc2	Training	non_substrate	NI	S	A
	2795	3-[(2Z)-2-[(2E)-4-(1,3-Dibutyl-2,4,6-trioxotetrahydro-5(2H)-pyrimidinylidene)-2-buten-1-ylidene]-1,3-benzoxazol-3(2H)-yl]-1-propanesulfonic acid	3-[(2Z)-2-[(E)-4-(1,3-dibutyl-2,4,6-trioxo-1,3-diazinan-5-ylidene)but-2-enylidene]-1,3-benzoxazol-3-yl]propane-1-sulfonic acid	CCCCN1C(=O)N(CCCC)C(=O)C(=C\C=C\C=C\2/Oc3ccccc3N2CCCS(=O)(=O)O)C1=O	Training	non_substrate	NI	S	A
	2796	Indibulin	2-[1-[(4-chlorophenyl)methyl]indol-3-yl]-2-oxo-N-pyridin-4-ylacetamide	Clc1ccc(Cn2cc(C(=O)C(=O)Nc3ccncc3)c4ccccc24)cc1	Training	non_substrate	NI	S	A
	2804	N-(4,6-Dimethyl-2-pyrimidinyl)-4-[(4-{[2-(2-hydroxyethyl)hydrazino]carbonyl}-9-acridinyl)amino]benzenesulfonamide	N-(4,6-dimethylpyrimidin-2-yl)-4-[[4-[(2-hydroxyethylamino)carbamoyl]acridin-9-yl]amino]benzenesulfonamide	Cc1cc(C)nc(NS(=O)(=O)c2ccc(Nc3c4ccccc4nc5c(cccc35)C(=O)NNCCO)cc2)n1	Training	non_substrate	NI	S	A
	2807	Diethyl 1-methyl-4-oxo-2,6-diphenyl-3,5-piperidinedicarboxylate	diethyl (2S,3R,5R,6S)-1-methyl-4-oxo-2,6-diphenylpiperidine-3,5-dicarboxylate	CCOC(=O)[C@@H]1[C@H](N(C)[C@@H]([C@@H](C(=O)OCC)C1=O)c2ccccc2)c3ccccc3	Training	non_substrate	NI	S	A
	2815	2-Oxo-1-(2,3,4,6-tetra-O-acetylhexopyranosyl)-1,2,5,6,7,8,9,10-octahydrocycloocta[b]pyridine-3-carbonitrile	[(2S,3R,4R,5R,6S)-3,4,5-triacetyloxy-6-(3-cyano-2-oxo-5,6,7,8,9,10-hexahydrocycloocta[b]pyridin-1-yl)oxan-2-yl]methyl acetate	CC(=O)OC[C@@H]1O[C@@H]([C@H](OC(=O)C)[C@H](OC(=O)C)[C@@H]1OC(=O)C)N2C3=C(CCCCCC3)C=C(C#N)C2=O	Training	non_substrate	NI	S	A
	2818	CHAPS	3-[dimethyl-[3-[[(4R)-4-[(3R,5S,7S,8R,9S,10R,12S,13S,14S,17R)-3,7,12-trihydroxy-10,13-dimethyl-2,3,4,5,6,7,8,9,11,12,14,15,16,17-tetradecahydro-1H-cyclopenta[a]phenanthren-17-yl]pentanoyl]amino]propyl]azaniumyl]propane-1-sulfonate	C[C@H](CCC(=O)NCCC[N+](C)(C)CCCS(=O)(=O)[O-])[C@H]1CC[C@H]2[C@@H]3[C@@H](O)C[C@@H]4C[C@H](O)CC[C@@]4(C)[C@H]3C[C@H](O)[C@@]12C	Training	non_substrate	NI	S	A
	2820	2-[4-(Dimethylamino)butyl]-9-methyl-2,3,4,9-tetrahydro-1H-β-carbolin-1-one	2-[4-(dimethylamino)butyl]-9-methyl-3,4-dihydropyrido[3,4-b]indol-1-one	CN(C)CCCCN1CCc2c(C1=O)n(C)c3ccccc23	Training	non_substrate	NI	S	A
	2822	3-{4'-[2-(2-Methoxyphenyl)-4-oxo-1,3-thiazolidin-3-yl]-4-biphenylyl}-2-phenyl-4(3H)-quinazolinone	(2R)-2-(2-methoxyphenyl)-3-[4-[4-(4-oxo-2-phenylquinazolin-3-yl)phenyl]phenyl]-1,3-thiazolidin-4-one	COc1ccccc1[C@H]2SCC(=O)N2c3ccc(cc3)c4ccc(cc4)N5C(=O)c6ccccc6N=C5c7ccccc7	Training	non_substrate	NI	S	A
	2823	4,6-Dideoxy-4-{[N-(14-methylpentadecanoyl)glycyl]amino}-N-7H-purin-6-ylhexopyranosylamine	N-[2-[[(2R,3R,4R,5R,6S)-4,5-dihydroxy-2-methyl-6-(7H-purin-6-ylamino)oxan-3-yl]amino]-2-oxoethyl]-14-methylpentadecanamide	CC(C)CCCCCCCCCCCCC(=O)NCC(=O)N[C@H]1[C@@H](C)O[C@H](Nc2ncnc3nc[nH]c23)[C@H](O)[C@@H]1O	Training	non_substrate	NI	S	A
	2831	5-Acetyl-4-(4-methoxyphenyl)-6-phenyl-1-(2,3,4,6-tetra-O-acetylhexopyranosyl)-2-thioxo-1,2-dihydro-3-pyridinecarbonitrile	[(2S,3S,4R,5R,6S)-6-[3-acetyl-5-cyano-4-(4-methoxyphenyl)-2-phenyl-6-sulfanylidenepyridin-1-yl]-3,4,5-triacetyloxyoxan-2-yl]methyl acetate	COc1ccc(cc1)C2=C(C#N)C(=S)N([C@H]3O[C@@H](COC(=O)C)[C@H](OC(=O)C)[C@@H](OC(=O)C)[C@H]3OC(=O)C)C(=C2C(=O)C)c4ccccc4	Training	non_substrate	NI	S	A
	2832	5-Acetyl-4-(2-furyl)-6-methyl-1-(2,3,4,6-tetra-O-acetylhexopyranosyl)-2-thioxo-1,2-dihydro-3-pyridinecarbonitrile	[(2S,3S,4S,5S,6R)-6-[3-acetyl-5-cyano-4-(furan-2-yl)-2-methyl-6-sulfanylidenepyridin-1-yl]-3,4,5-triacetyloxyoxan-2-yl]methyl acetate	CC(=O)OC[C@@H]1O[C@H]([C@@H](OC(=O)C)[C@@H](OC(=O)C)[C@H]1OC(=O)C)N2C(=C(C(=O)C)C(=C(C#N)C2=S)c3occc3)C	Training	non_substrate	NI	S	A
	2833	1-Hexopyranosyl-4,6-dimethyl-2-thioxo-1,2-dihydro-3-pyridinecarbonitrile	4,6-dimethyl-2-sulfanylidene-1-[(2R,3S,4S,5R,6S)-3,4,5-trihydroxy-6-(hydroxymethyl)oxan-2-yl]pyridine-3-carbonitrile	CC1=C(C#N)C(=S)N([C@@H]2O[C@@H](CO)[C@H](O)[C@H](O)[C@@H]2O)C(=C1)C	Training	non_substrate	NI	NS	A
	2838	mecysteine	methyl (2R)-2-amino-3-sulfanylpropanoate	COC(=O)[C@@H](N)CS	Training	non_substrate	NI	S	A
	2844	O-(4-Brom-2,5-dichlorphenyl)-O-methyl-phenylphosphonothioat	(4-bromo-2,5-dichlorophenoxy)-methoxy-phenyl-sulfanylidene-$l^{5}-phosphane	CO[P@](=S)(Oc1cc(Cl)c(Br)cc1Cl)c2ccccc2	Training	non_substrate	NI	S	A
	2847	L-γ-Glutamyl-S-[(4S,5R,6E,8E,10Z,13Z)-1-carboxy-4-hydroxy-6,8,10,13-nonadecatetraen-5-yl]-D-cysteinylglycine	(5S,6R,7E,9E,11Z,14Z)-6-[(2S)-2-[[(4S)-4-amino-4-carboxybutanoyl]amino]-3-(carboxymethylamino)-3-oxopropyl]sulfanyl-5-hydroxyicosa-7,9,11,14-tetraenoic acid	CCCCC\C=C/C\C=C/C=C/C=C/[C@@H](SC[C@@H](NC(=O)CC[C@H](N)C(=O)O)C(=O)NCC(=O)O)[C@@H](O)CCCC(=O)O	Training	non_substrate	NI	S	A
	2849	2-[1,3-Bis(4-methoxybenzoyl)-1H-indol-2-yl]-1,3-bis(4-methoxyphenyl)-1,3-propanedione	2-[1,3-bis(4-methoxybenzoyl)indol-2-yl]-1,3-bis(4-methoxyphenyl)propane-1,3-dione	COc1ccc(cc1)C(=O)C(C(=O)c2ccc(OC)cc2)c3c(C(=O)c4ccc(OC)cc4)c5ccccc5n3C(=O)c6ccc(OC)cc6	Training	non_substrate	NI	S	A
	2850	(2R,4S,5S,6R,7R,8S)-7-hydroxy-6,17-dimethoxy-10,20-diazapentacyclo[11.7.0.0^{2,10}.0^{4,8}.0^{14,19}]icosa-1(13),14,16,18-tetraene-5-carboxylic acid	(2R,4R,5S,6R,7R,8S)-7-hydroxy-6,17-dimethoxy-10,20-diazapentacyclo[11.7.0.0²,¹⁰.0⁴,⁸.0¹⁴,¹⁹]icosa-1(13),14(19),15,17-tetraene-5-carboxylic acid	CO[C@H]1[C@H](O)[C@@H]2CN3CCc4c([nH]c5cc(OC)ccc45)[C@H]3C[C@@H]2[C@@H]1C(=O)O	Training	non_substrate	NI	S	A
	2851	6-(4-Methylphenyl)-2-(methylsulfanyl)-4-oxo-1,4-dihydro-5-pyrimidinecarbonitrile	4-(4-methylphenyl)-2-methylsulfanyl-6-oxo-1H-pyrimidine-5-carbonitrile	CSC1=NC(=C(C#N)C(=O)N1)c2ccc(C)cc2	Training	non_substrate	NI	S	A
	2854	Nigericin	(2R)-2-[(2R,3S,6R)-6-[[(2R,4R,5R,6R,7R,9R)-2-[(2R,5S)-5-[(2R,3S,5R)-5-[(2S,3S,5R,6R)-6-hydroxy-6-(hydroxymethyl)-3,5-dimethyloxan-2-yl]-3-methyloxolan-2-yl]-5-methyloxolan-2-yl]-7-methoxy-2,4,6-trimethyl-1,10-dioxaspiro[4.5]decan-9-yl]methyl]-3-methyloxan-2-yl]propanoic acid	CO[C@@H]1C[C@@H](C[C@H]2CC[C@H](C)[C@@H](O2)[C@@H](C)C(=O)O)O[C@]3(O[C@](C)(C[C@H]3C)[C@H]4CC[C@](C)(O4)[C@@H]5O[C@H](C[C@@H]5C)[C@H]6O[C@@](O)(CO)[C@H](C)C[C@@H]6C)[C@@H]1C	Training	non_substrate	NI	S	A
	2860	Deoxypodophyllotoxin	(5S,5aS,8aS)-5-(3,4,5-trimethoxyphenyl)-5a,8,8a,9-tetrahydro-5H-[2]benzofuro[6,5-f][1,3]benzodioxol-6-one	COc1cc(cc(OC)c1OC)[C@@H]2[C@H]3[C@@H](COC3=O)Cc4cc5OCOc5cc24	Training	non_substrate	NI	S	A
	2863	(10R,11R,15S,16S)-16-(methylamino)-10-(3,4,5-trimethoxyphenyl)-4,6,13-trioxatetracyclo[7.7.0.0^{3,7}.0^{11,15}]hexadeca-1(9),2,7-trien-12-one	(5S,5aS,8aR,9R)-5-(methylamino)-9-(3,4,5-trimethoxyphenyl)-5a,6,8a,9-tetrahydro-5H-[2]benzofuro[5,6-f][1,3]benzodioxol-8-one	CN[C@H]1[C@H]2COC(=O)[C@@H]2[C@H](c3cc(OC)c(OC)c(OC)c3)c4cc5OCOc5cc14	Training	non_substrate	NI	S	A
	2865	66358-49-4	15,16-dimethoxy-20-methyl-5,7-dioxa-20-azapentacyclo[10.8.0.0²,¹⁰.0⁴,⁸.0¹³,¹⁸]icosa-1(12),2(10),3,8,13(18),14,16-heptaene-11,19-dione	COc1cc2C(=O)N(C)C3=C(C(=O)c4cc5OCOc5cc34)c2cc1OC	Training	non_substrate	NI	S	A
	2866	5-Acetyl-4-(2-furyl)-1-hexopyranosyl-6-methyl-2-thioxo-1,2-dihydro-3-pyridinecarbonitrile	5-acetyl-4-(furan-2-yl)-6-methyl-2-sulfanylidene-1-[(2R,3S,4S,5R,6S)-3,4,5-trihydroxy-6-(hydroxymethyl)oxan-2-yl]pyridine-3-carbonitrile	CC(=O)C1=C(C)N([C@@H]2O[C@@H](CO)[C@H](O)[C@H](O)[C@@H]2O)C(=S)C(=C1c3occc3)C#N	Training	non_substrate	NI	S	A
	2867	1-(2,3,4,6-Tetra-O-acetylhexopyranosyl)-2-thioxo-1,2,5,6,7,8-hexahydro-3-quinolinecarbonitrile	[(2S,3S,4S,5S,6R)-3,4,5-triacetyloxy-6-(3-cyano-2-sulfanylidene-5,6,7,8-tetrahydroquinolin-1-yl)oxan-2-yl]methyl acetate	CC(=O)OC[C@@H]1O[C@H]([C@@H](OC(=O)C)[C@@H](OC(=O)C)[C@H]1OC(=O)C)N2C3=C(CCCC3)C=C(C#N)C2=S	Training	non_substrate	NI	S	A
	2870	Gemcitabine	4-amino-1-[(2R,4R,5R)-3,3-difluoro-4-hydroxy-5-(hydroxymethyl)oxolan-2-yl]pyrimidin-2-one	NC1=NC(=O)N(C=C1)[C@@H]2O[C@H](CO)[C@@H](O)C2(F)F	Training	non_substrate	NI	S	A
	2871	4-(2-Furyl)-1-hexopyranosyl-2-thioxo-1,2,5,6,7,8-hexahydro-3-quinolinecarbonitrile	4-(furan-2-yl)-2-sulfanylidene-1-[(2S,3R,4R,5S,6S)-3,4,5-trihydroxy-6-(hydroxymethyl)oxan-2-yl]-5,6,7,8-tetrahydroquinoline-3-carbonitrile	OC[C@@H]1O[C@@H]([C@H](O)[C@H](O)[C@@H]1O)N2C3=C(CCCC3)C(=C(C#N)C2=S)c4occc4	Training	non_substrate	NI	NS	NA
	2873	1-Hexopyranosyl-2-thioxo-1,2,5,6,7,8,9,10-octahydrocycloocta[b]pyridine-3-carbonitrile	2-sulfanylidene-1-[(2S,3R,4R,5S,6S)-3,4,5-trihydroxy-6-(hydroxymethyl)oxan-2-yl]-5,6,7,8,9,10-hexahydrocycloocta[b]pyridine-3-carbonitrile	OC[C@@H]1O[C@@H]([C@H](O)[C@H](O)[C@@H]1O)N2C3=C(CCCCCC3)C=C(C#N)C2=S	Training	non_substrate	NI	NS	NA
	2875	METOPRINE, METHODICHLOROPHEN	5-(3,4-dichlorophenyl)-6-methylpyrimidine-2,4-diamine	Cc1nc(N)nc(N)c1c2ccc(Cl)c(Cl)c2	Training	non_substrate	NI	S	A
	2876	Cytarabine	4-amino-1-[(2R,3S,4S,5R)-3,4-dihydroxy-5-(hydroxymethyl)oxolan-2-yl]pyrimidin-2-one	NC1=NC(=O)N(C=C1)[C@@H]2O[C@H](CO)[C@@H](O)[C@@H]2O	Training	non_substrate	NI	S	A
	2877	Zidovudine	1-[(2R,4S,5S)-4-azido-5-(hydroxymethyl)oxolan-2-yl]-5-methylpyrimidine-2,4-dione	CC1=CN([C@H]2C[C@H](N=[N+]=[N-])[C@@H](CO)O2)C(=O)NC1=O	Training	non_substrate	NI	S	A
	2878	5-Acetyl-4-(4-methoxyphenyl)-6-phenyl-2-sulfanyl-1-(2,3,4,6-tetra-O-acetylhexopyranosyl)-1,4-dihydro-3-pyridinecarbonitrile	[(2S,3R,4R,5R,6S)-6-[(4S)-3-acetyl-5-cyano-4-(4-methoxyphenyl)-2-phenyl-6-sulfanyl-4H-pyridin-1-yl]-3,4,5-triacetyloxyoxan-2-yl]methyl acetate	COc1ccc(cc1)[C@@H]2C(=C(S)N([C@H]3O[C@@H](COC(=O)C)[C@@H](OC(=O)C)[C@@H](OC(=O)C)[C@H]3OC(=O)C)C(=C2C(=O)C)c4ccccc4)C#N	Training	non_substrate	NI	S	A
	2879	Stavudine	1-[(2R,5S)-5-(hydroxymethyl)-2,5-dihydrofuran-2-yl]-5-methylpyrimidine-2,4-dione	CC1=CN([C@@H]2O[C@H](CO)C=C2)C(=O)NC1=O	Training	non_substrate	NI	S	A
	2552	1-methyl-1,2,3,6-tetrahydropyridine	(1S)-1-methyl-3,6-dihydro-2H-pyridine	CN1CCC=CC1	Training	substrate	NI	S	A
	2553	methylchromone	3-methylchromen-4-one	CC1=COc2ccccc2C1=O	Training	substrate	NI	S	A
	2554	Disulfiram	diethylcarbamothioylsulfanyl N,N-diethylcarbamodithioate	CCN(CC)C(=S)SSC(=S)N(CC)CC	Training	substrate	NI	S	A
	2555	Famotidine	3-[[2-(diaminomethylideneamino)-1,3-thiazol-4-yl]methylsulfanyl]-N'-sulfamoylpropanimidamide	NC(=Nc1nc(CSCC\C(=N/S(=O)(=O)N)\N)cs1)N	Training	substrate	NI	S	A
	2557	Farnesylcysteine methyl ester	methyl (2R)-2-amino-3-[(2E,6E)-3,7,11-trimethyldodeca-2,6,10-trienyl]sulfanylpropanoate	COC(=O)[C@@H](N)CSC\C=C(/C)\CC\C=C(/C)\CCC=C(C)C	Training	substrate	NI	S	A
	2559	Digitoxigenin	3-[(3S,5R,8S,9S,10S,13R,14S,17R)-3,14-dihydroxy-10,13-dimethyl-1,2,3,4,5,6,7,8,9,11,12,15,16,17-tetradecahydrocyclopenta[a]phenanthren-17-yl]-2H-furan-5-one	C[C@]12CC[C@H](O)C[C@H]1CC[C@H]3[C@@H]2CC[C@]4(C)[C@H](CC[C@]34O)C5=CC(=O)OC5	Training	substrate	NI	S	A
	2562	Phenobarbital	5-ethyl-5-phenyl-1,3-diazinane-2,4,6-trione	CCC1(C(=O)NC(=O)NC1=O)c2ccccc2	Training	substrate	NI	S	A
	2566	10H-phenoxazine	10H-phenoxazine	N1c2ccccc2Oc3ccccc13	Training	substrate	NI	S	A
	2568	Glyburide	5-chloro-N-[2-[4-(cyclohexylcarbamoylsulfamoyl)phenyl]ethyl]-2-methoxybenzamide	COc1ccc(Cl)cc1C(=O)NCCc2ccc(cc2)S(=O)(=O)NC(=O)NC3CCCCC3	Training	substrate	NI	S	A
	2571	Octoxinol	2-[4-(2,4,4-trimethylpentan-2-yl)phenoxy]ethanol	CC(C)(C)CC(C)(C)c1ccc(OCCO)cc1	Training	substrate	NI	S	A
	2576	Leupeptin	(2S)-2-acetamido-N-[(2S)-1-[[(2S)-5-carbamimidamido-1-oxopentan-2-yl]amino]-4-methyl-1-oxopentan-2-yl]-4-methylpentanamide	CC(C)C[C@H](NC(=O)C)C(=O)N[C@@H](CC(C)C)C(=O)N[C@@H](CCCNC(=N)N)C=O	Training	substrate	NI	S	A
	2579	Ramosetron	(1-methylindol-3-yl)-[(5S)-4,5,6,7-tetrahydro-3H-benzimidazol-5-yl]methanone	Cn1cc(C(=O)[C@H]2CCc3nc[nH]c3C2)c4ccccc14	Training	substrate	I	NS	A
	2581	Romidepsin	(1S,4S,7Z,10S,21R)-7-ethylidene-4,21-di(propan-2-yl)-2-oxa-12,13-dithia-5,8,20,23-tetrazabicyclo[8.7.6]tricos-16-ene-3,6,9,19,22-pentone	C\C=C\1/NC(=O)[C@H]2CSSCC\C=C/[C@H](CC(=O)N[C@H](C(C)C)C(=O)N2)OC(=O)[C@@H](NC1=O)C(C)C	Training	substrate	NI	S	A
	2582	(1S,2S,3R,4R,7R,9S,10S,12R,15R)-4-(acetyloxy)-15-{[(2R,3S)-3-{[(tert-butoxy)carbonyl]amino}-2-hydroxy-3-phenylpropanoyl]oxy}-1,9,12-trihydroxy-10,14,17,17-tetramethyl-11-oxo-6-oxatetracyclo[11.3.1.0^{3,10}.0^{4,7}]heptadec-13-en-2-yl benzoate	(1S,2S,3R,4R,7R,9S,10S,12R,15R)-4-(acetyloxy)-15-{[(2R,3S)-3-{[(tert-butoxy)carbonyl]amino}-2-hydroxy-3-phenylpropanoyl]oxy}-1,9,12-trihydroxy-10,14,17,17-tetramethyl-11-oxo-6-oxatetracyclo[11.3.1.0³,¹⁰.0⁴,⁷]heptadec-13-en-2-yl benzoate	CC(=O)O[C@]12CO[C@@H]1C[C@H](O)[C@]3(C)[C@@H]2[C@H](OC(=O)c4ccccc4)[C@]5(O)C[C@@H](OC(=O)[C@H](O)[C@@H](NC(=O)OC(C)(C)C)c6ccccc6)C(=C([C@@H](O)C3=O)C5(C)C)C	Training	substrate	NI	NS	NA
	2584	Teniposide	(5S,5aR,8aR,9R)-5-[[(2S,4aR,6R,7R,8R,8aS)-7,8-dihydroxy-2-thiophen-2-yl-4,4a,6,7,8,8a-hexahydropyrano[3,2-d][1,3]dioxin-6-yl]oxy]-9-(4-hydroxy-3,5-dimethoxyphenyl)-5a,6,8a,9-tetrahydro-5H-[2]benzofuro[6,5-f][1,3]benzodioxol-8-one	COc1cc(cc(OC)c1O)[C@H]2[C@@H]3[C@H](COC3=O)[C@H](O[C@@H]4O[C@@H]5CO[C@@H](O[C@H]5[C@H](O)[C@H]4O)c6cccs6)c7cc8OCOc8cc27	Training	substrate	NI	NS	NA
	2588	Clarithromycin	(3R,4S,5S,6R,7R,9R,11R,12R,13S,14R)-6-[(2R,3R,4R,6S)-4-(dimethylamino)-3-hydroxy-6-methyloxan-2-yl]oxy-14-ethyl-12,13-dihydroxy-4-[(2S,4S,5S,6S)-5-hydroxy-4-methoxy-4,6-dimethyloxan-2-yl]oxy-7-methoxy-3,5,7,9,11,13-hexamethyl-oxacyclotetradecane-2,10-dione	CC[C@H]1OC(=O)[C@H](C)[C@@H](O[C@@H]2C[C@](C)(OC)[C@@H](O)[C@H](C)O2)[C@H](C)[C@@H](O[C@H]3O[C@@H](C)C[C@H]([C@H]3O)N(C)C)[C@@](C)(C[C@@H](C)C(=O)[C@H](C)[C@@H](O)[C@]1(C)O)OC	Training	substrate	NI	NS	NA
	2589	Tentoxin	(3S,6S,12E)-12-benzylidene-1,6,7-trimethyl-3-(2-methylpropyl)-1,4,7,10-tetrazacyclododecane-2,5,8,11-tetrone	CC(C)C[C@@H]1NC(=O)[C@H](C)N(C)C(=O)CNC(=O)\C(=C/c2ccccc2)\N(C)C1=O	Training	substrate	NI	NS	NA
	2592	Sparfloxacin	5-amino-1-cyclopropyl-7-[(3S,5R)-3,5-dimethylpiperazin-1-yl]-6,8-difluoro-4-oxoquinoline-3-carboxylic acid	C[C@@H]1CN(C[C@H](C)N1)c2c(F)c(N)c3C(=O)C(=CN(C4CC4)c3c2F)C(=O)O	Training	substrate	I	S	A
	2601	Valinomycin	(3S,6S,9S,12S,15S,18S,21S,24S,27S,30S,33S,36S)-6,18,30-trimethyl-3,9,12,15,21,24,27,33,36-nona(propan-2-yl)-1,7,13,19,25,31-hexaoxa-4,10,16,22,28,34-hexazacyclohexatriacontane-2,5,8,11,14,17,20,23,26,29,32,35-dodecone	CC(C)[C@@H]1NC(=O)[C@H](C)OC(=O)[C@@H](NC(=O)[C@@H](OC(=O)[C@@H](NC(=O)[C@H](C)OC(=O)[C@@H](NC(=O)[C@@H](OC(=O)[C@@H](NC(=O)[C@H](C)OC(=O)[C@@H](NC(=O)[C@@H](OC1=O)C(C)C)C(C)C)C(C)C)C(C)C)C(C)C)C(C)C)C(C)C)C(C)C	Training	substrate	NI	NS	NA
	2602	N-[(15R,16S,17R,18R)-17-methoxy-17,18-dimethyl-5-oxo-28-oxa-4,14,19-triazaoctacyclo[12.11.2.1^{15,18}.0^{2,6}.0^{7,27}.0^{8,13}.0^{19,26}.0^{20,25}]octacosa-1(26),2(6),7(27),8,10,12,20,22,24-nonaen-16-yl]-N-methylbenzamide	N-[(15R,16S,17R,18R)-17-methoxy-17,18-dimethyl-5-oxo-28-oxa-4,14,19-triazaoctacyclo[12.11.2.1¹⁵,¹⁸.0²,⁶.0⁷,²⁷.0⁸,¹³.0¹⁹,²⁶.0²⁰,²⁵]octacosa-1,6,8(13),9,11,20(25),21,23,26-nonaen-16-yl]-N-methylbenzamide	CO[C@]1(C)[C@@H]([C@H]2O[C@@]1(C)n3c4ccccc4c5c6CNC(=O)c6c7c8ccccc8n2c7c35)N(C)C(=O)c9ccccc9	Training	substrate	NI	NS	NA
	2604	(5R)-1-(cyclopropylmethyl)-5-(3,4-dichlorophenyl)-5-{2-[3-(4-methanesulfonylpiperazin-1-yl)azetidin-1-yl]ethyl}piperidin-2-one	(5R)-1-(cyclopropylmethyl)-5-(3,4-dichlorophenyl)-5-[2-[3-(4-methylsulfonylpiperazin-1-yl)azetidin-1-yl]ethyl]piperidin-2-one	CS(=O)(=O)N1CCN(CC1)C2CN(CC[C@]3(CCC(=O)N(CC4CC4)C3)c5ccc(Cl)c(Cl)c5)C2	Training	substrate	NI	NS	NA
	2611	Itraconazole	2-[(2S)-butan-2-yl]-4-[4-[4-[4-[[(2R,4S)-2-(2,4-dichlorophenyl)-2-(1,2,4-triazol-1-ylmethyl)-1,3-dioxolan-4-yl]methoxy]phenyl]piperazin-1-yl]phenyl]-1,2,4-triazol-3-one	CC[C@H](C)N1N=CN(C1=O)c2ccc(cc2)N3CCN(CC3)c4ccc(OC[C@H]5CO[C@@](Cn6cncn6)(O5)c7ccc(Cl)cc7Cl)cc4	Training	substrate	NI	NS	NA
	2613	GRAMICIDIN	(2R)-2-[[(2S)-2-[[2-[[(2S)-2-formamido-3-methylbutanoyl]amino]acetyl]amino]propanoyl]amino]-N-[(2S)-1-[[(2R)-1-[[(2S)-1-[[(2R)-1-[[(2S)-1-[[(2R)-1-[[(2S)-1-[[(2R)-1-[[(2S)-1-[[(2R)-1-[[(2S)-1-(2-hydroxyethylamino)-3-(1H-indol-3-yl)-1-oxopropan-2-yl]amino]-4-methyl-1-oxopentan-2-yl]amino]-3-(1H-indol-3-yl)-1-oxopropan-2-yl]amino]-4-methyl-1-oxopentan-2-yl]amino]-3-(1H-indol-3-yl)-1-oxopropan-2-yl]…	CC(C)C[C@@H](NC(=O)[C@H](C)NC(=O)CNC(=O)[C@@H](NC=O)C(C)C)C(=O)N[C@@H](C)C(=O)N[C@H](C(C)C)C(=O)N[C@@H](C(C)C)C(=O)N[C@H](C(C)C)C(=O)N[C@@H](Cc1c[nH]c2ccccc12)C(=O)N[C@H](CC(C)C)C(=O)N[C@@H](Cc3c[nH]c4ccccc34)C(=O)N[C@H](CC(C)C)C(=O)N[C@@H](Cc5c[nH]c6ccccc56)C(=O)N[C@H](CC(C)C)C(=O)N[C@@H](Cc7c[nH]c8ccccc78)C(=O)NCCO	Training	substrate	NI	NS	NA
	2616	Tetracycline	(4S,4aS,5aS,6S,12aR)-4-(dimethylamino)-3,6,10,12,12a-pentahydroxy-6-methyl-1,11-dioxo-4,4a,5,5a-tetrahydrotetracene-2-carboxamide	CN(C)[C@H]1[C@@H]2C[C@H]3C(=C(O)[C@@]2(O)C(=O)C(=C1O)C(=O)N)C(=O)c4c(O)cccc4[C@@]3(C)O	Training	substrate	NI	NS	NA
	2621	Phyllanthoside	(2S,3R,4S,5R,6S)-4-(acetyloxy)-3-{[(2R,3R,4S,5S,6S)-4-(acetyloxy)-3,5-dihydroxy-6-methyloxan-2-yl]oxy}-5-hydroxy-6-methyloxan-2-yl (2R,3'R,3'aS,4S,5R,6'R,7'aR)-5-methyl-4-{[(2E)-3-phenylprop-2-enoyl]oxy}-hexahydrodispiro[oxane-2,2'-[1]benzofuran-3',2''-oxirane]-6'-carboxylate	C[C@@H]1CO[C@]2(C[C@@H]1OC(=O)\C=C\c3ccccc3)O[C@@H]4C[C@@H](CC[C@@H]4[C@@]25CO5)C(=O)O[C@@H]6O[C@@H](C)[C@H](O)[C@H](OC(=O)C)[C@@H]6O[C@H]7O[C@@H](C)[C@@H](O)[C@@H](OC(=O)C)[C@H]7O	Training	substrate	NI	NS	NA
	2622	N-[(10R,11S,15R,16R)-14-oxo-16-(3,4,5-trimethoxyphenyl)-4,6,13-trioxatetracyclo[7.7.0.0^{3,7}.0^{11,15}]hexadeca-1(9),2,7-trien-10-yl]acetamide	N-[(5R,5aS,8aR,9R)-8-oxo-9-(3,4,5-trimethoxyphenyl)-5a,6,8a,9-tetrahydro-5H-[2]benzofuro[6,5-f][1,3]benzodioxol-5-yl]acetamide	COc1cc(cc(OC)c1OC)[C@H]2[C@@H]3[C@H](COC3=O)[C@@H](NC(=O)C)c4cc5OCOc5cc24	Training	substrate	NI	NS	NA
	2633	UNII-3ES85MM31Y	3-ethyl-5-[5-(4-ethylpiperazin-1-yl)sulfonyl-2-propoxyphenyl]-2-(pyridin-2-ylmethyl)-6H-pyrazolo[4,3-d]pyrimidin-7-one	CCCOc1ccc(cc1C2=Nc3c(CC)n(Cc4ccccn4)nc3C(=O)N2)S(=O)(=O)N5CCN(CC)CC5	Training	substrate	NI	NS	NA
	2634	Bouvardin	(1R,4S,7S,10S,13R,16R,17R)-17,24-dihydroxy-10-[(4-methoxyphenyl)methyl]-4,7,9,13,15,29-hexamethyl-22-oxa-3,6,9,12,15,29-hexaazatetracyclo[14.12.2.2¹⁸,²¹.1²³,²⁷]tritriaconta-18,20,23,25,27(31),32-hexaene-2,5,8,11,14,30-hexone	COc1ccc(C[C@@H]2N(C)C(=O)[C@H](C)NC(=O)[C@H](C)NC(=O)[C@H]3Cc4ccc(O)c(Oc5ccc(cc5)[C@@H](O)[C@@H](N(C)C(=O)[C@@H](C)NC2=O)C(=O)N3C)c4)cc1	Training	substrate	NI	NS	NA
	2640	L-Leucyl-L-ornithyl-L-valyl-L-ornithyl-N-[(2R)-1-oxo-3-phenyl-2-propanyl]-L-prolinamide	(2S)-1-[(2S)-5-amino-2-[[(2S)-2-[[(2S)-5-amino-2-[[(2S)-2-amino-4-methylpentanoyl]amino]pentanoyl]amino]-3-methylbutanoyl]amino]pentanoyl]-N-[(2R)-1-oxo-3-phenylpropan-2-yl]pyrrolidine-2-carboxamide	CC(C)C[C@H](N)C(=O)N[C@@H](CCCN)C(=O)N[C@@H](C(C)C)C(=O)N[C@@H](CCCN)C(=O)N1CCC[C@H]1C(=O)N[C@H](Cc2ccccc2)C=O	Training	substrate	NI	NS	NA
	2642	Irinotecan	(19S)-10,19-diethyl-19-hydroxy-14,18-dioxo-17-oxa-3,13-diazapentacyclo[11.8.0.0²,¹¹.0⁴,⁹.0¹⁵,²⁰]henicosa-1(21),2,4,6,8,10,15(20)-heptaen-7-yl [1,4'-bipiperidine]-1'-carboxylate	CCc1c2CN3C(=O)C4=C(C=C3c2nc5ccc(OC(=O)N6CCC(CC6)N7CCCCC7)cc15)[C@@](O)(CC)C(=O)OC4	Training	substrate	NI	NS	NA
	2650	Cephaeline	(1R)-1-[[(2R,3R,11bS)-3-ethyl-9,10-dimethoxy-2,3,4,6,7,11b-hexahydro-1H-benzo[a]quinolizin-2-yl]methyl]-7-methoxy-1,2,3,4-tetrahydroisoquinolin-6-ol	CC[C@H]1CN2CCc3cc(OC)c(OC)cc3[C@@H]2C[C@H]1C[C@H]4NCCc5cc(O)c(OC)cc45	Training	substrate	NI	NS	NA
	2653	(1'R,2R,4'S,5S,6S,8'R,10'Z,12'S,13'S,14'E,20'R,21'R,24'R)-21'-hydroxy-12'-{[(2R,4S,5S,6S)-5-{[(2S,4S,5S,6S)-5-hydroxy-4-methoxy-6-methyloxan-2-yl]oxy}-4-methoxy-6-methyloxan-2-yl]oxy}-5,11',13',22'-tetramethyl-6-(propan-2-yl)-3',7',19'-trioxaspiro[oxane-2,6'-tetracyclo[15.6.1.1⁴,⁸.0²⁰,²⁴]pentacosane]-10',14',16',22'-tetraen-2'-one	(1'R,2R,4'S,5S,6S,8'R,10'Z,12'S,13'S,14'E,20'R,21'R,24'R)-21'-hydroxy-12'-{[(2R,4S,5S,6S)-5-{[(2S,4S,5S,6S)-5-hydroxy-4-methoxy-6-methyloxan-2-yl]oxy}-4-methoxy-6-methyloxan-2-yl]oxy}-5,11',13',22'-tetramethyl-6-(propan-2-yl)-3',7',19'-trioxaspiro[oxane-2,6'-tetracyclo[15.6.1.1⁴,⁸.0²⁰,²⁴]pentacosane]-10',14',16',22'-tetraen-2'-one	CO[C@H]1C[C@H](O[C@H]2[C@H](C)O[C@H](C[C@@H]2OC)O[C@H]3[C@@H](C)\C=C\C=C\4/CO[C@H]5[C@H](O)C(=C[C@H]([C@H]45)C(=O)O[C@H]6C[C@@H](CC=C3C)O[C@@]7(CC[C@H](C)[C@@H](O7)C(C)C)C6)C)O[C@@H](C)[C@@H]1O	Training	substrate	NI	NS	NA
	2657	Topotecan	(19S)-8-[(dimethylamino)methyl]-19-ethyl-7,19-dihydroxy-17-oxa-3,13-diazapentacyclo[11.8.0.0²,¹¹.0⁴,⁹.0¹⁵,²⁰]henicosa-1(21),2,4,6,8,10,15(20)-heptaene-14,18-dione	CC[C@@]1(O)C(=O)OCC2=C1C=C3N(Cc4cc5c(CN(C)C)c(O)ccc5nc34)C2=O	Training	substrate	NI	NS	NA
	2662	(+)-Staurosporine	(2R,3R,4R,6R)-3-methoxy-2-methyl-4-(methylamino)-29-oxa-1,7,17-triazaoctacyclo[12.12.2.1²,⁶.0⁷,²⁸.0⁸,¹³.0¹⁵,¹⁹.0²⁰,²⁷.0²¹,²⁶]nonacosa-8(13),9,11,14,19,21(26),22,24,27-nonaen-16-one	CN[C@@H]1C[C@H]2O[C@](C)([C@@H]1OC)n3c4ccccc4c5c6CNC(=O)c6c7c8ccccc8n2c7c35	Training	substrate	NI	NS	NA
	2666	Grepafloxacin	1-cyclopropyl-6-fluoro-5-methyl-7-[(3R)-3-methylpiperazin-1-yl]-4-oxoquinoline-3-carboxylic acid	C[C@@H]1CN(CCN1)c2cc3N(C=C(C(=O)O)C(=O)c3c(C)c2F)C4CC4	Training	substrate	NI	NS	NA
	2672	Morphine 6-β-D-glucopyranosiduronide	(2S,3S,4S,5R,6R)-6-[[(4R,4aR,7S,7aR,12bS)-9-hydroxy-3-methyl-2,4,4a,7,7a,13-hexahydro-1H-4,12-methanobenzofuro[3,2-e]isoquinoline-7-yl]oxy]-3,4,5-trihydroxyoxane-2-carboxylic acid	CN1CC[C@]23[C@H]4Oc5c(O)ccc(C[C@@H]1[C@@H]2C=C[C@@H]4O[C@@H]6O[C@@H]([C@@H](O)[C@H](O)[C@H]6O)C(=O)O)c35	Training	substrate	NI	NS	NA
	2674	Hydroxydoxorubicin	(7S,9R)-7-[(2R,4S,5S,6S)-4,5-dihydroxy-6-methyloxan-2-yl]oxy-6,9,11-trihydroxy-9-(2-hydroxyacetyl)-4-methoxy-8,10-dihydro-7H-tetracene-5,12-dione	COc1cccc2C(=O)c3c(O)c4C[C@@](O)(C[C@H](O[C@H]5C[C@H](O)[C@H](O)[C@H](C)O5)c4c(O)c3C(=O)c12)C(=O)CO	Training	substrate	NI	NS	NA
	2676	Digotab	[(2R,3S,4R,6R)-6-[(2S,3R,4S,6R)-6-[(2S,3S,4S,6R)-6-[[(3S,5R,8R,9R,10S,12S,13R,14S,17S)-12,14-dihydroxy-10,13-dimethyl-17-(5-oxo-2H-furan-3-yl)-1,2,3,4,5,6,7,8,9,11,12,15,16,17-tetradecahydrocyclopenta[a]phenanthren-3-yl]oxy]-4-hydroxy-2-methyloxan-3-yl]oxy-4-hydroxy-2-methyloxan-3-yl]oxy-4-hydroxy-2-methyloxan-3-yl] acetate	C[C@@H]1O[C@H](C[C@H](O)[C@@H]1O[C@@H]2C[C@H](O)[C@@H](O[C@@H]3C[C@@H](O)[C@H](OC(=O)C)[C@@H](C)O3)[C@H](C)O2)O[C@H]4CC[C@@]5(C)[C@H](CC[C@@H]6[C@H]5C[C@H](O)[C@@]7(C)[C@@H](CC[C@]67O)C8=CC(=O)OC8)C4	Training	substrate	I	S	A
	2678	(2S)-N-[(2R)-1-[(2S)-2-{[(1S)-1-{[(2S)-5-amino-1-oxopentan-2-yl]carbamoyl}propyl]carbamoyl}pyrrolidin-1-yl]-1-oxo-3-phenylpropan-2-yl]-2-[(2S)-5-amino-2-[(2S)-2-{[(2S)-1-[(2R)-2-[(2S)-2-amino-4-methylpentanamido]-3-phenylpropanoyl]pyrrolidin-2-yl]formamido}butanamido]pentanamido]-4-methylpentanamide	(2S)-N-[(2S)-1-[[(2S)-5-amino-1-[[(2S)-1-[[(2R)-1-[(2S)-2-[[(2S)-1-[[(2S)-5-amino-1-oxopentan-2-yl]amino]-1-oxobutan-2-yl]carbamoyl]pyrrolidin-1-yl]-1-oxo-3-phenylpropan-2-yl]amino]-4-methyl-1-oxopentan-2-yl]amino]-1-oxopentan-2-yl]amino]-1-oxobutan-2-yl]-1-[(2R)-2-[[(2S)-2-amino-4-methylpentanoyl]amino]-3-phenylpropanoyl]pyrrolidine-2-carboxamide	CC[C@H](NC(=O)[C@@H]1CCCN1C(=O)[C@@H](Cc2ccccc2)NC(=O)[C@H](CC(C)C)NC(=O)[C@H](CCCN)NC(=O)[C@H](CC)NC(=O)[C@@H]3CCCN3C(=O)[C@@H](Cc4ccccc4)NC(=O)[C@@H](N)CC(C)C)C(=O)N[C@@H](CCCN)C=O	Training	substrate	NI	NS	NA
	2679	Methyl reserpate	methyl (1R,15S,17R,18R,19S,20R)-17-hydroxy-6,18-dimethoxy-1,3,11,12,14,15,16,17,18,19,20,21-dodecahydroyohimban-19-carboxylate	CO[C@H]1[C@H](O)C[C@@H]2CN3CCc4c([nH]c5cc(OC)ccc45)[C@H]3C[C@H]2[C@@H]1C(=O)OC	Training	substrate	NI	NS	NA
	2682	trans-Isosafrole	5-[(E)-prop-1-enyl]-1,3-benzodioxole	C\C=C\c1ccc2OCOc2c1	Training	substrate	NI	NS	NA
	2695	Ondansetron	(3R)-9-methyl-3-[(2-methylimidazol-1-yl)methyl]-2,3-dihydro-1H-carbazol-4-one	Cc1nccn1C[C@H]2CCc3c(C2=O)c4ccccc4n3C	Training	substrate	NI	NS	NA
	2705	Bunitrolol	2-[(2R)-3-(tert-butylamino)-2-hydroxypropoxy]benzonitrile	CC(C)(C)NC[C@@H](O)COc1ccccc1C#N	Training	substrate	NI	NS	NA
	2712	Hymecromone	7-hydroxy-4-methylchromen-2-one	CC1=CC(=O)Oc2cc(O)ccc12	Training	substrate	NI	NS	NA
	2718	Vindesine	methyl (13S,15S,17S)-13-[(1R,9R,10S,11R,12S,19R)-10-carbamoyl-12-ethyl-10,11-dihydroxy-5-methoxy-8-methyl-8,16-diazapentacyclo[10.6.1.0¹,⁹.0²,⁷.0¹⁶,¹⁹]nonadeca-2,4,6,13-tetraen-4-yl]-17-ethyl-17-hydroxy-1,11-diazatetracyclo[13.3.1.0⁴,¹².0⁵,¹⁰]nonadeca-4(12),5(10),6,8-tetraene-13-carboxylate	CC[C@]1(O)C[C@H]2CN(CCc3c([nH]c4ccccc34)[C@@](C2)(C(=O)OC)c5cc6c(cc5OC)N(C)[C@H]7[C@](O)([C@H](O)[C@@]8(CC)C=CCN9CC[C@]67[C@H]89)C(=O)N)C1	Training	substrate	NI	NS	NA
	2719	Vernamycin bgamma	N-[(3R,6R,12R,15S,16R,19S,22R)-3-{[4-(dimethylamino)phenyl]methyl}-4,12,16-trimethyl-2,5,11,14,18,21,24-heptaoxo-19-phenyl-17-oxa-1,4,10,13,20-pentaazatricyclo[20.4.0.0⁶,¹⁰]hexacosan-15-yl]-3-hydroxypyridine-2-carboxamide	C[C@H]1OC(=O)[C@@H](NC(=O)[C@H]2CC(=O)CCN2C(=O)[C@@H](Cc3ccc(cc3)N(C)C)N(C)C(=O)[C@H]4CCCN4C(=O)[C@@H](C)NC(=O)[C@H]1NC(=O)c5ncccc5O)c6ccccc6	Training	substrate	NI	NS	NA
	2720	Digitoxin	3-[(3S,5R,8R,9S,10S,13R,14S,17R)-3-[(2R,4S,5S,6R)-5-[(2S,4S,5S,6R)-5-[(2S,4S,5S,6R)-4,5-dihydroxy-6-methyloxan-2-yl]oxy-4-hydroxy-6-methyloxan-2-yl]oxy-4-hydroxy-6-methyloxan-2-yl]oxy-14-hydroxy-10,13-dimethyl-1,2,3,4,5,6,7,8,9,11,12,15,16,17-tetradecahydrocyclopenta[a]phenanthren-17-yl]-2H-furan-5-one	C[C@H]1O[C@H](C[C@H](O)[C@@H]1O)O[C@H]2[C@@H](O)C[C@H](O[C@H]3[C@@H](O)C[C@H](O[C@H]4CC[C@@]5(C)[C@H](CC[C@@H]6[C@@H]5CC[C@]7(C)[C@H](CC[C@]67O)C8=CC(=O)OC8)C4)O[C@@H]3C)O[C@@H]2C	Training	substrate	I	S	A
	2721	Digoxigenin	3-[(3S,5R,8S,9S,10R,12R,13R,14R,17R)-3,12,14-trihydroxy-10,13-dimethyl-1,2,3,4,5,6,7,8,9,11,12,15,16,17-tetradecahydrocyclopenta[a]phenanthren-17-yl]-2H-furan-5-one	C[C@@]12CC[C@H](O)C[C@H]1CC[C@H]3[C@@H]2C[C@@H](O)[C@@]4(C)[C@H](CC[C@@]34O)C5=CC(=O)OC5	Training	substrate	NI	NS	NA
	2722	tubulosine	(1R)-1-[[(2S,3R,11bS)-3-ethyl-9,10-dimethoxy-2,3,4,6,7,11b-hexahydro-1H-benzo[a]quinolizin-2-yl]methyl]-2,3,4,9-tetrahydro-1H-pyrido[3,4-b]indol-6-ol	CC[C@H]1CN2CCc3cc(OC)c(OC)cc3[C@@H]2C[C@@H]1C[C@H]4NCCc5c4[nH]c6ccc(O)cc56	Training	substrate	NI	NS	A
	2723	methyl (1R,9R,10S,11R,12S,19R)-11-(acetyloxy)-12-ethyl-4-[(12S,14R)-16-ethyl-12-(methoxycarbonyl)-1,10-diazatetracyclo[12.3.1.0³,¹¹.0⁴,⁹]octadeca-3(11),4(9),5,7,15-pentaen-12-yl]-10-hydroxy-5-methoxy-8-methyl-8,16-diazapentacyclo[10.6.1.0¹,⁹.0²,⁷.0¹⁶,¹⁹]nonadeca-2,4,6,13-tetraene-10-carboxylate	methyl (1R,9R,10S,11R,12S,19R)-11-(acetyloxy)-12-ethyl-4-[(12S,14R)-16-ethyl-12-(methoxycarbonyl)-1,10-diazatetracyclo[12.3.1.0³,¹¹.0⁴,⁹]octadeca-3(11),4(9),5,7,15-pentaen-12-yl]-10-hydroxy-5-methoxy-8-methyl-8,16-diazapentacyclo[10.6.1.0¹,⁹.0²,⁷.0¹⁶,¹⁹]nonadeca-2,4,6,13-tetraene-10-carboxylate	CCC1=C[C@@H]2CN(C1)Cc3c([nH]c4ccccc34)[C@@](C2)(C(=O)OC)c5cc6c(cc5OC)N(C)[C@H]7[C@](O)([C@H](OC(=O)C)[C@@]8(CC)C=CCN9CC[C@]67[C@H]89)C(=O)OC	Training	substrate	NI	NS	NA
	2725	Okadaic acid	(2R)-3-[(2S,6R,8S,11R)-2-[(E,2R)-4-[(2S,2'R,4R,4aS,6R,8aR)-4-hydroxy-2-[(1S,3S)-1-hydroxy-3-[(2S,3R,6S)-3-methyl-1,7-dioxaspiro[5.5]undecan-2-yl]butyl]-3-methylidenespiro[4a,7,8,8a-tetrahydro-4H-pyrano[3,2-b]pyran-6,5'-oxolane]-2'-yl]but-3-en-2-yl]-11-hydroxy-4-methyl-1,7-dioxaspiro[5.5]undec-4-en-8-yl]-2-hydroxy-2-methylpropanoic acid	C[C@@H](C[C@H](O)[C@H]1O[C@@H]2CC[C@@]3(CC[C@@H](O3)\C=C\[C@@H](C)[C@@H]4CC(=C[C@@]5(O[C@H](C[C@@](C)(O)C(=O)O)CC[C@H]5O)O4)C)O[C@H]2[C@H](O)C1=C)[C@H]6O[C@@]7(CCCCO7)CC[C@H]6C	Training	substrate	NI	NS	NA
	2727	Cyclosporin A	(3S,6S,9R,12R,15S,18S,21S,24S,30S,33S)-30-ethyl-33-[(1R,2R)-1-hydroxy-2-methylpent-3-enyl]-1,4,7,10,12,15,19,25,28-nonamethyl-3,6,9,18,24-pentakis(2-methylpropyl)-21-propan-2-yl-1,4,7,10,13,16,19,22,25,28,31-undecazacyclotritriacontane-2,5,8,11,14,17,20,23,26,29,32-undecone	CC[C@@H]1NC(=O)[C@H]([C@H](O)[C@H](C)\C=C\C)N(C)C(=O)[C@H](CC(C)C)N(C)C(=O)[C@H](CC(C)C)N(C)C(=O)[C@@H](CC(C)C)N(C)C(=O)[C@@H](C)NC(=O)[C@H](C)NC(=O)[C@H](CC(C)C)N(C)C(=O)[C@@H](NC(=O)[C@H](CC(C)C)N(C)C(=O)CN(C)C1=O)C(C)C	Training	substrate	NI	NS	NA
	2728	Doxorubicin hydrochloride	(7S,9S)-9-acetyl-7-[(2R,4S,5S,6S)-4-amino-5-hydroxy-6-methyloxan-2-yl]oxy-6,9,11-trihydroxy-4-methoxy-8,10-dihydro-7H-tetracene-5,12-dione	COc1cccc2C(=O)c3c(O)c4C[C@](O)(C[C@H](O[C@H]5C[C@H](N)[C@H](O)[C@H](C)O5)c4c(O)c3C(=O)c12)C(=O)C	Training	substrate	NI	NS	NA
	2731	A-METHYLDIGOXIN	3-[(3R,5S,8R,9S,10S,12R,13R,14R,17S)-12,14-dihydroxy-3-[(2R,4S,5R,6R)-4-hydroxy-5-[(2S,4S,5R,6R)-4-hydroxy-5-[(2S,4R,5S,6S)-5-hydroxy-4-methoxy-6-methyloxan-2-yl]oxy-6-methyloxan-2-yl]oxy-6-methyloxan-2-yl]oxy-10,13-dimethyl-1,2,3,4,5,6,7,8,9,11,12,15,16,17-tetradecahydrocyclopenta[a]phenanthren-17-yl]-2H-furan-5-one	CO[C@@H]1C[C@H](O[C@@H]2[C@@H](O)C[C@H](O[C@@H]3[C@@H](O)C[C@H](O[C@@H]4CC[C@@]5(C)[C@@H](CC[C@@H]6[C@@H]5C[C@@H](O)[C@@]7(C)[C@@H](CC[C@@]67O)C8=CC(=O)OC8)C4)O[C@@H]3C)O[C@@H]2C)O[C@@H](C)[C@@H]1O	Training	substrate	NI	NS	NA
	2732	Paclitaxel	(1R,2S,3R,4S,7S,9S,10S,12R,15S)-4,12-bis(acetyloxy)-1,9-dihydroxy-15-{[(2R,3R)-2-hydroxy-3-phenyl-3-(phenylformamido)propanoyl]oxy}-10,14,17,17-tetramethyl-11-oxo-6-oxatetracyclo[11.3.1.0³,¹⁰.0⁴,⁷]heptadec-13-en-2-yl benzoate	CC(=O)O[C@H]1C(=O)[C@]2(C)[C@@H](O)C[C@@H]3OC[C@@]3(OC(=O)C)[C@H]2[C@H](OC(=O)c4ccccc4)[C@@]5(O)C[C@H](OC(=O)[C@H](O)[C@H](NC(=O)c6ccccc6)c7ccccc7)C(=C1C5(C)C)C	Training	substrate	NI	NS	NA
	2747	Gramicidin B	(2R)-2-[[(2R)-2-[[2-[[(2S)-2-formamido-3-methylbutanoyl]amino]acetyl]amino]propanoyl]amino]-N-[(2S)-1-[[(2S)-1-[[(2S)-1-[[(2S)-1-[[(2S)-1-[[(2S)-1-[[(2S)-1-[[(2S)-1-[[(2S)-1-[[(2S)-1-[[(2S)-1-(2-hydroxyethylamino)-3-(1H-indol-3-yl)-1-oxopropan-2-yl]amino]-4-methyl-1-oxopentan-2-yl]amino]-3-(1H-indol-3-yl)-1-oxopropan-2-yl]amino]-4-methyl-1-oxopentan-2-yl]amino]-1-oxo-3-phenylpropan-2-yl]amino]-4-…	CC(C)C[C@H](NC(=O)[C@H](Cc1c[nH]c2ccccc12)NC(=O)[C@H](CC(C)C)NC(=O)[C@H](Cc3ccccc3)NC(=O)[C@H](CC(C)C)NC(=O)[C@H](Cc4c[nH]c5ccccc45)NC(=O)[C@@H](NC(=O)[C@@H](NC(=O)[C@@H](NC(=O)[C@H](C)NC(=O)[C@@H](CC(C)C)NC(=O)[C@@H](C)NC(=O)CNC(=O)[C@@H](NC=O)C(C)C)C(C)C)C(C)C)C(C)C)C(=O)N[C@@H](Cc6c[nH]c7ccccc67)C(=O)NCCO	Training	substrate	NI	NS	NA
	2749	Bisantrene	N-[(E)-[10-[(E)-(4,5-dihydro-1H-imidazol-2-ylhydrazinylidene)methyl]anthracen-9-yl]methylideneamino]-4,5-dihydro-1H-imidazol-2-amine	C1CN=C(N\N=C\c2c3ccccc3c(\C=N\NC4=NCCN4)c5ccccc25)N1	Training	substrate	NI	NS	NA
	2751	Flupentixol	2-[4-[(3E)-3-[2-(trifluoromethyl)thioxanthen-9-ylidene]propyl]piperazin-1-yl]ethanol	OCCN1CCN(CC\C=C\2/c3ccccc3Sc4ccc(cc24)C(F)(F)F)CC1	Training	substrate	NI	NS	NA
	2752	Plicamycin	(2S,3S)-2-[(2S,4R,5R,6R)-4-[(2S,4R,5S,6R)-4-[(2S,4S,5R,6R)-4,5-dihydroxy-4,6-dimethyloxan-2-yl]oxy-5-hydroxy-6-methyloxan-2-yl]oxy-5-hydroxy-6-methyloxan-2-yl]oxy-3-[(1S,3S,4R)-3,4-dihydroxy-1-methoxy-2-oxopentyl]-6-[(2S,4R,5R,6R)-4-[(2S,4R,5S,6R)-4,5-dihydroxy-6-methyloxan-2-yl]oxy-5-hydroxy-6-methyloxan-2-yl]oxy-8,9-dihydroxy-7-methyl-3,4-dihydro-2H-anthracen-1-one	CO[C@@H]([C@@H]1Cc2cc3cc(O[C@H]4C[C@@H](O[C@H]5C[C@@H](O)[C@H](O)[C@@H](C)O5)[C@H](O)[C@@H](C)O4)c(C)c(O)c3c(O)c2C(=O)[C@H]1O[C@H]6C[C@@H](O[C@H]7C[C@@H](O[C@H]8C[C@](C)(O)[C@H](O)[C@@H](C)O8)[C@@H](O)[C@@H](C)O7)[C@H](O)[C@@H](C)O6)C(=O)[C@@H](O)[C@@H](C)O	Training	substrate	I	S	A
	2753	Pafenolol	1-[2-[4-[(2S)-2-hydroxy-3-(propan-2-ylamino)propoxy]phenyl]ethyl]-3-propan-2-ylurea	CC(C)NC[C@H](O)COc1ccc(CCNC(=O)NC(C)C)cc1	Training	substrate	NI	NS	NA
	2881	NSC 339281	10,12-dimethyl-2-oxo-3-phenyl-7-N-[(3S,6R,7R,10R,16R)-7,11,14-trimethyl-2,5,9,12,15-pentaoxo-3,10-di(propan-2-yl)-8-oxa-1,4,11,14-tetrazabicyclo[14.3.0]nonadecan-6-yl]-5-N-[(3S,6S,7S,10R,16S)-7,11,14-trimethyl-2,5,9,12,15-pentaoxo-3,10-di(propan-2-yl)-8-oxa-1,4,11,14-tetrazabicyclo[14.3.0]nonadecan-6-yl]-6H-[1,4]oxazino[3,2-b]phenoxazine-5,7-dicarboxamide	CC(C)[C@@H]1NC(=O)[C@H](NC(=O)c2ccc(C)c3Oc4c(C)c5OC(=O)C(=Nc5c(C(=O)N[C@H]6[C@H](C)OC(=O)[C@@H](C(C)C)N(C)C(=O)CN(C)C(=O)[C@@H]7CCCN7C(=O)[C@@H](NC6=O)C(C)C)c4Nc23)c8ccccc8)[C@@H](C)OC(=O)[C@@H](C(C)C)N(C)C(=O)CN(C)C(=O)[C@H]9CCCN9C1=O	Training	substrate	NI	S	A
	2883	Chromomycin A3	[(2R,3S,4R,6S)-6-[[(6S,7S)-6-[(2S,4R,5R,6R)-4-[(2S,4R,5R,6R)-4-[(2S,4R,5S,6S)-5-acetyloxy-4-hydroxy-4,6-dimethyloxan-2-yl]oxy-5-hydroxy-6-methyloxan-2-yl]oxy-5-hydroxy-6-methyloxan-2-yl]oxy-7-[(1S,3S,4R)-3,4-dihydroxy-1-methoxy-2-oxopentyl]-4,10-dihydroxy-3-methyl-5-oxo-7,8-dihydro-6H-anthracen-2-yl]oxy]-4-[(2R,4R,5R,6R)-4-hydroxy-5-methoxy-6-methyloxan-2-yl]oxy-2-methyloxan-3-yl] acetate	CO[C@@H]([C@@H]1Cc2cc3cc(O[C@H]4C[C@@H](O[C@@H]5C[C@@H](O)[C@@H](OC)[C@@H](C)O5)[C@@H](OC(=O)C)[C@@H](C)O4)c(C)c(O)c3c(O)c2C(=O)[C@H]1O[C@H]6C[C@@H](O[C@H]7C[C@@H](O[C@H]8C[C@@](C)(O)[C@@H](OC(=O)C)[C@H](C)O8)[C@H](O)[C@@H](C)O7)[C@H](O)[C@@H](C)O6)C(=O)[C@@H](O)[C@@H](C)O	Training	substrate	NI	S	A
	2886	Abamectin	(1'R,2R,4'S,5S,6R,8'R,10'E,12'S,13'S,14'E,20'S,21'R,24'R)-6-[(2S)-butan-2-yl]-21',24'-dihydroxy-12'-{[(2R,4S,5S,6S)-5-{[(2S,4S,5S,6S)-5-hydroxy-4-methoxy-6-methyloxan-2-yl]oxy}-4-methoxy-6-methyloxan-2-yl]oxy}-5,11',13',22'-tetramethyl-5,6-dihydro-3',7',19'-trioxaspiro[pyran-2,6'-tetracyclo[15.6.1.1⁴,⁸.0²⁰,²⁴]pentacosane]-10',14',16',22'-tetraen-2'-one	CC[C@H](C)[C@H]1O[C@]2(C[C@@H]3C[C@@H](C\C=C(/C)\[C@@H](O[C@H]4C[C@H](OC)[C@@H](O[C@H]5C[C@H](OC)[C@@H](O)[C@H](C)O5)[C@H](C)O4)[C@@H](C)\C=C\C=C\6/CO[C@H]7[C@H](O)C(=C[C@@H](C(=O)O3)[C@@]67O)C)O2)C=C[C@@H]1C	Training	substrate	NI	S	A
	2889	Nonactin	(1R,2R,5R,7R,10S,11S,14S,16S,19R,20R,23R,25R,28S,29S,32S,34S)-2,5,11,14,20,23,29,32-octamethyl-4,13,22,31,37,38,39,40-octaoxapentacyclo[32.2.1.1⁷,¹⁰.1¹⁶,¹⁹.1²⁵,²⁸]tetracontane-3,12,21,30-tetrone	C[C@@H]1C[C@H]2CC[C@H](O2)[C@H](C)C(=O)O[C@@H](C)C[C@@H]3CC[C@@H](O3)[C@@H](C)C(=O)O[C@H](C)C[C@H]4CC[C@H](O4)[C@H](C)C(=O)O[C@@H](C)C[C@@H]5CC[C@@H](O5)[C@@H](C)C(=O)O1	Training	substrate	NI	S	A
	2891	Cyclosporin A	(3R,6S,9S,12S,15S,18R,21S,24S,30R,33S)-30-ethyl-33-[(E,1R,2R)-1-hydroxy-2-methylhex-4-enyl]-1,4,7,10,12,15,19,25,28-nonamethyl-6,9,18,24-tetrakis(2-methylpropyl)-3,21-di(propan-2-yl)-1,4,7,10,13,16,19,22,25,28,31-undecazacyclotritriacontane-2,5,8,11,14,17,20,23,26,29,32-undecone	CC[C@H]1NC(=O)[C@H]([C@H](O)[C@H](C)C\C=C\C)N(C)C(=O)[C@@H](C(C)C)N(C)C(=O)[C@H](CC(C)C)N(C)C(=O)[C@H](CC(C)C)N(C)C(=O)[C@H](C)NC(=O)[C@H](C)NC(=O)[C@@H](CC(C)C)N(C)C(=O)[C@@H](NC(=O)[C@H](CC(C)C)N(C)C(=O)CN(C)C1=O)C(C)C	Training	substrate	I	NS	A
	2892	Echinomycin A	N-[(1S,4R,7S,11S,14R,17S,20S,24R,29R)-2,4,12,15,17,25-hexamethyl-29-methylsulfanyl-3,6,10,13,16,19,23,26-octaoxo-11,24-di(propan-2-yl)-7-(quinoxaline-2-carbonylamino)-9,22-dioxa-28-thia-2,5,12,15,18,25-hexazabicyclo[12.12.3]nonacosan-20-yl]quinoxaline-2-carboxamide	CS[C@@H]1SC[C@H]2N(C)C(=O)[C@@H](C)NC(=O)[C@H](COC(=O)[C@H](C(C)C)N(C)C(=O)[C@H]1N(C)C(=O)[C@H](C)NC(=O)[C@H](COC(=O)[C@@H](C(C)C)N(C)C2=O)NC(=O)c3cnc4ccccc4n3)NC(=O)c5cnc6ccccc6n5	Training	substrate	NI	S	A
	2893	Taxoid 17c	(1S,2S,3R,4S,7R,9S,10R,12R,15R,16S)-4-(acetyloxy)-15-{[(2R,3S)-3-{[(tert-butoxy)carbonyl]amino}-2-hydroxy-5-methylhex-4-enoyl]oxy}-9-hydroxy-10,14,20,20-tetramethyl-11,18-dioxo-12-(propanoyloxy)-6,17,19-trioxapentacyclo[11.6.1.0¹,¹⁶.0³,¹⁰.0⁴,⁷]icos-13-en-2-yl benzoate	CCC(=O)O[C@H]1C(=O)[C@@]2(C)[C@@H](O)C[C@H]3OC[C@@]3(OC(=O)C)[C@H]2[C@H](OC(=O)c4ccccc4)[C@]56OC(=O)O[C@H]5[C@H](OC(=O)[C@H](O)[C@@H](NC(=O)OC(C)(C)C)C=C(C)C)C(=C1C6(C)C)C	Training	substrate	NI	S	A
	2896	Trioxacarcin	(2S,3R,4R,6R)-6-[(1R,8R,10S,17S,18S,19S,21R)-19-[(R)-{[(2S,4R,5R,6S)-5-{[(2S,4R,5R,6S)-4,5-dihydroxy-4,6-dimethyloxan-2-yl]oxy}-4-hydroxy-4,6-dimethyloxan-2-yl]oxy}(methoxy)methyl]-10,13-dihydroxy-6,17-dimethoxy-16,20,22-trioxaspiro[hexacyclo[17.2.1.0²,¹⁵.0⁵,¹⁴.0⁷,¹².0¹⁷,²¹]docosane-18,2'-oxirane]-2,4,6,12,14-pentaen-11-oneoxy]-4-hydroxy-2,4-dimethyloxan-3-yl acetate	CO[C@H](O[C@H]1C[C@@](C)(O)[C@H](O[C@H]2C[C@@](C)(O)[C@H](O)[C@H](C)O2)[C@H](C)O1)[C@@]34O[C@H]5[C@@H](O3)[C@](OC)(Oc6c5ccc7c(OC)c8[C@@H](C[C@H](O)C(=O)c8c(O)c67)O[C@H]9C[C@@](C)(O)[C@H](OC(=O)C)[C@H](C)O9)[C@@]4%10CO%10	Training	substrate	NI	S	A
	2898	Taxoid 18a	(1S,2S,3R,4S,7R,9S,10R,12R,15R,16S)-4-(acetyloxy)-15-{[(2R,3S,4E)-3-{[(tert-butoxy)carbonyl]amino}-2-hydroxyhex-4-enoyl]oxy}-9,12-dihydroxy-10,14,20,20-tetramethyl-11,18-dioxo-6,17,19-trioxapentacyclo[11.6.1.0¹,¹⁶.0³,¹⁰.0⁴,⁷]icos-13-en-2-yl benzoate	C\C=C\[C@H](NC(=O)OC(C)(C)C)[C@@H](O)C(=O)O[C@H]1[C@@H]2OC(=O)O[C@@]23[C@@H](OC(=O)c4ccccc4)[C@@H]5[C@@]6(CO[C@@H]6C[C@H](O)[C@]5(C)C(=O)[C@H](O)C(=C1C)C3(C)C)OC(=O)C	Training	substrate	NI	S	A
	2899	Taxoid 16b	(1S,2S,3R,4S,7R,9S,10R,12R,15R,16S)-4,12-bis(acetyloxy)-15-{[(2R,3R)-3-{[(tert-butoxy)carbonyl]amino}-3-(furan-2-yl)-2-hydroxypropanoyl]oxy}-9-hydroxy-10,14,20,20-tetramethyl-11,18-dioxo-6,17,19-trioxapentacyclo[11.6.1.0¹,¹⁶.0³,¹⁰.0⁴,⁷]icos-13-en-2-yl benzoate	CC(=O)O[C@H]1C(=O)[C@@]2(C)[C@@H](O)C[C@H]3OC[C@@]3(OC(=O)C)[C@H]2[C@H](OC(=O)c4ccccc4)[C@]56OC(=O)O[C@H]5[C@H](OC(=O)[C@H](O)[C@@H](NC(=O)OC(C)(C)C)c7occc7)C(=C1C6(C)C)C	Training	substrate	NI	S	A
	2900	Taxoid 23a	(1S,2S,3R,4S,7R,9S,10R,12R,15R,16S)-4-(acetyloxy)-15-{[(2R,3S)-3-{[(tert-butoxy)carbonyl]amino}-2-hydroxyhexanoyl]oxy}-9,12-dihydroxy-10,14,20,20-tetramethyl-11,18-dioxo-6,17,19-trioxapentacyclo[11.6.1.0¹,¹⁶.0³,¹⁰.0⁴,⁷]icos-13-en-2-yl benzoate	CCC[C@H](NC(=O)OC(C)(C)C)[C@@H](O)C(=O)O[C@H]1[C@@H]2OC(=O)O[C@@]23[C@@H](OC(=O)c4ccccc4)[C@H]5[C@](C)([C@@H](O)C[C@H]6OC[C@@]56OC(=O)C)C(=O)[C@H](O)C(=C1C)C3(C)C	Training	substrate	NI	S	A
	2901	Vinblastine	(1S,9R,10S,11R,12R,16R,19S)-11-(acetyloxy)-12-ethyl-4-[(1S,13R,15S,17R)-17-ethyl-17-hydroxy-13-(methoxycarbonyl)-1,11-diazatetracyclo[13.3.1.0⁴,¹².0⁵,¹⁰]nonadeca-4(12),5(10),6,8-tetraen-1-ium-13-yl]-10-hydroxy-5-methoxy-10-[methoxy(oxo)methane]-8-methyl-8,16-diazapentacyclo[10.6.1.0¹,⁹.0²,⁷.0¹⁶,¹⁹]nonadeca-2,4,6,13-tetraen-16-ium	CC[C@@]1(O)C[C@H]2C[N@H+](CCc3c([nH]c4ccccc34)[C@](C2)(C(=O)OC)c5cc6c(cc5OC)N(C)[C@H]7[C@](O)([C@H](OC(=O)C)[C@]8(CC)C=CC[N@H+]9CC[C@]67[C@@H]89)C(=O)OC)C1	Training	substrate	NI	S	A
	2902	NSC 325319 (Didemnin-B)	(3S,6R,7S,10R,11S,15S,20S,25aS)-10-[(2S)-butan-2-yl]-11-hydroxy-7-[(2R)-2-{1-[(2S)-1-[(2R)-2-hydroxypropanoyl]pyrrolidin-2-yl]-N-methylformamido}-4-methylpentanamido]-3-[(4-methoxyphenyl)methyl]-2,6,17-trimethyl-20-(2-methylpropyl)-1,4,8,13,16,18,21-heptaoxo-15-(propan-2-yl)-docosahydro-1H-pyrrolo[2,1-f]1,15-dioxa-4,7,10,20-tetraazacyclotricosan-17-ide	CC[C@H](C)[C@H]1NC(=O)[C@@H](NC(=O)[C@@H](CC(C)C)N(C)C(=O)[C@@H]2CCCN2C(=O)[C@@H](C)O)[C@@H](C)OC(=O)[C@H](Cc3ccc(OC)cc3)N(C)C(=O)[C@@H]4CCCN4C(=O)[C@H](CC(C)C)NC(=O)[CH2-](C)C(=O)[C@@H](OC(=O)C[C@@H]1O)C(C)C	Training	substrate	NI	S	A
	2903	Bouvardin	(1R,4S,7S,10S,13R,16R,17S)-17,24-dihydroxy-10-[(4-methoxyphenyl)methyl]-4,7,9,13,15,29-hexamethyl-22-oxa-3,6,9,12,15,29-hexaazatetracyclo[14.12.2.2¹⁸,²¹.1²³,²⁷]tritriaconta-18,20,23,25,27(31),32-hexaene-2,5,8,11,14,30-hexone	COc1ccc(C[C@@H]2N(C)C(=O)[C@H](C)NC(=O)[C@H](C)NC(=O)[C@H]3Cc4ccc(O)c(Oc5ccc(cc5)[C@H](O)[C@@H](N(C)C(=O)[C@@H](C)NC2=O)C(=O)N3C)c4)cc1	Training	substrate	NI	S	A
	2905	Paclitaxel	(1S,2S,3S,4R,7R,9S,10R,12R,15S)-4,12-bis(acetyloxy)-1,9-dihydroxy-15-{[(2R,3S)-2-hydroxy-3-phenyl-3-(phenylformamido)propanoyl]oxy}-10,14,17,17-tetramethyl-11-oxo-6-oxatetracyclo[11.3.1.0³,¹⁰.0⁴,⁷]heptadec-13-en-2-yl benzoate	CC(=O)O[C@H]1C(=O)[C@@]2(C)[C@@H](O)C[C@H]3OC[C@]3(OC(=O)C)[C@@H]2[C@H](OC(=O)c4ccccc4)[C@]5(O)C[C@H](OC(=O)[C@H](O)[C@@H](NC(=O)c6ccccc6)c7ccccc7)C(=C1C5(C)C)C	Training	substrate	NI	S	A
	2906	Digoxin	3-[(3S,5S,8R,9R,10S,12R,13S,14S,17R)-3-[(2R,4S,5S,6R)-5-[(2S,4S,5S,6R)-5-[(2S,4S,5S,6R)-4,5-dihydroxy-6-methyloxan-2-yl]oxy-4-hydroxy-6-methyloxan-2-yl]oxy-4-hydroxy-6-methyloxan-2-yl]oxy-12,14-dihydroxy-10,13-dimethyl-1,2,3,4,5,6,7,8,9,11,12,15,16,17-tetradecahydrocyclopenta[a]phenanthren-17-yl]-2H-furan-5-one	C[C@H]1O[C@H](C[C@H](O)[C@@H]1O)O[C@H]2[C@@H](O)C[C@H](O[C@H]3[C@@H](O)C[C@H](O[C@H]4CC[C@@]5(C)[C@@H](CC[C@@H]6[C@H]5C[C@@H](O)[C@]7(C)[C@H](CC[C@]67O)C8=CC(=O)OC8)C4)O[C@@H]3C)O[C@@H]2C	Training	substrate	NI	S	A
	2910	Paclitaxel metabolite	(1S,2S,3S,4R,7R,8S,9R,10R,12R,15S)-4,12-bis(acetyloxy)-1,8,9-trihydroxy-15-{[(2R,3S)-2-hydroxy-3-phenyl-3-(phenylformamido)propanoyl]oxy}-10,14,17,17-tetramethyl-11-oxo-6-oxatetracyclo[11.3.1.0³,¹⁰.0⁴,⁷]heptadec-13-en-2-yl benzoate	CC(=O)O[C@H]1C(=O)[C@@]2(C)[C@@H](O)[C@H](O)[C@H]3OC[C@]3(OC(=O)C)[C@@H]2[C@H](OC(=O)c4ccccc4)[C@]5(O)C[C@H](OC(=O)[C@H](O)[C@@H](NC(=O)c6ccccc6)c7ccccc7)C(=C1C5(C)C)C	Training	substrate	NI	S	A
	2911	Calcein AM	bis[2-(acetyloxymethoxy)-2-oxoethyl]-[[3',6'-diacetyloxy-7'-[[bis[2-(acetyloxymethoxy)-2-oxoethyl]azaniumyl]methyl]-3-oxospiro[2-benzofuran-1,9'-xanthene]-2'-yl]methyl]azanium	CC(=O)OCOC(=O)C[NH+](CC(=O)OCOC(=O)C)Cc1cc2c(Oc3cc(OC(=O)C)c(C[NH+](CC(=O)OCOC(=O)C)CC(=O)OCOC(=O)C)cc3C24OC(=O)c5ccccc45)cc1OC(=O)C	Training	substrate	NI	S	A
	2912	53320414	(1S,3S,6S,9S,12S,14R,16R,18S,20R,21R,22S,26R,29S,31R,32S,33R,35R,36S)-20-[(2S)-3-amino-2-hydroxypropyl]-21-methoxy-14-methyl-8,15-dimethylidene-2,19,30,34,37,39,40,41-octaoxanonacyclo[24.9.2.1³,³².1³,³³.1⁶,⁹.1¹²,¹⁶.0¹⁸,²².0²⁹,³⁶.0³¹,³⁵]hentetracontan-24-one	CO[C@H]1[C@@H](C[C@H](O)C[NH3+])O[C@H]2C[C@H]3O[C@@H](CC[C@@H]4O[C@@H](CC[C@@]56C[C@H]7O[C@@H]8[C@@H](O[C@H]9CC[C@H](CC(=O)C[C@H]12)O[C@@H]9[C@@H]8O5)[C@H]7O6)CC4=C)C[C@@H](C)C3=C	Training	substrate	NI	S	A
	2913	Nogalamycin	methyl (1S,10S,12S,13R,21S,22S,23R,24R)-23-(dimethylamino)-4,8,12,22,24-pentahydroxy-1,12-dimethyl-6,17-dioxo-10-{[(2R,3R,4R,5S,6S)-3,4,5-trimethoxy-4,6-dimethyloxan-2-yl]oxy}-20,25-dioxahexacyclo[19.3.1.0²,¹⁹.0⁵,¹⁸.0⁷,¹⁶.0⁹,¹⁴]pentacosa-2(19),3,5(18),7,9(14),15-hexaene-13-carboxylate	CO[C@H]1[C@H](C)O[C@@H](O[C@H]2C[C@](C)(O)[C@H](C(=O)OC)c3cc4C(=O)c5c6O[C@H]7O[C@](C)([C@H](O)[C@H]([C@@H]7O)[NH+](C)C)c6cc(O)c5C(=O)c4c(O)c23)[C@H](OC)[C@]1(C)OC	Training	substrate	NI	S	A
	2914	Phyllanthoside	(2S,3R,4S,5R,6R)-4-(acetyloxy)-3-{[(2S,3R,4S,5R,6R)-4-(acetyloxy)-3,5-dihydroxy-6-methyloxan-2-yl]oxy}-5-hydroxy-6-methyloxan-2-yl (2S,3'S,3'aR,4S,5R,6'S,7'aR)-5-methyl-4-{[(2E)-3-phenylprop-2-enoyl]oxy}-hexahydrodispiro[oxane-2,2'-[1]benzofuran-3',2''-oxirane]-6'-carboxylate	C[C@@H]1CO[C@@]2(C[C@@H]1OC(=O)\C=C\c3ccccc3)O[C@@H]4C[C@H](CC[C@H]4[C@]25CO5)C(=O)O[C@@H]6O[C@H](C)[C@@H](O)[C@H](OC(=O)C)[C@H]6O[C@@H]7O[C@H](C)[C@@H](O)[C@H](OC(=O)C)[C@H]7O	Training	substrate	NI	S	A
	2916	Digitoxin	3-[(3S,5S,8R,9S,10S,13R,14S,17R)-3-[(2R,4S,5S,6R)-5-[(2S,4S,5S,6R)-5-[(2S,4S,5S,6R)-4,5-dihydroxy-6-methyloxan-2-yl]oxy-4-hydroxy-6-methyloxan-2-yl]oxy-4-hydroxy-6-methyloxan-2-yl]oxy-14-hydroxy-10,13-dimethyl-1,2,3,4,5,6,7,8,9,11,12,15,16,17-tetradecahydrocyclopenta[a]phenanthren-17-yl]-2H-furan-5-one	C[C@H]1O[C@H](C[C@H](O)[C@@H]1O)O[C@H]2[C@@H](O)C[C@H](O[C@H]3[C@@H](O)C[C@H](O[C@H]4CC[C@@]5(C)[C@@H](CC[C@@H]6[C@@H]5CC[C@]7(C)[C@H](CC[C@]67O)C8=CC(=O)OC8)C4)O[C@@H]3C)O[C@@H]2C	Training	substrate	NI	S	A
	2919	Indo-1 AM	acetyloxymethyl 2-[4-[bis[2-(acetyloxymethoxy)-2-oxoethyl]amino]-3-[2-[2-[bis[2-(acetyloxymethoxy)-2-oxoethyl]amino]-5-methylphenoxy]ethoxy]phenyl]-1H-indole-6-carboxylate	CC(=O)OCOC(=O)CN(CC(=O)OCOC(=O)C)c1ccc(C)cc1OCCOc2cc(ccc2N(CC(=O)OCOC(=O)C)CC(=O)OCOC(=O)C)c3cc4ccc(cc4[nH]3)C(=O)OCOC(=O)C	Training	substrate	NI	S	A
	2920	Tacrolimus	(1R,9S,12S,13R,14S,17R,18E,21S,23S,24R,25S,27R)-1,14-dihydroxy-12-[(1Z)-1-[(1R,3R,4R)-4-hydroxy-3-methoxycyclohexyl]prop-1-en-2-yl]-23,25-dimethoxy-13,19,21,27-tetramethyl-17-(prop-2-en-1-yl)-11,28-dioxa-4-azatricyclo[22.3.1.0⁴,⁹]octacos-18-ene-2,3,10,16-tetrone	CO[C@@H]1C[C@@H](CC[C@H]1O)\C=C(/C)\[C@H]2OC(=O)[C@@H]3CCCCN3C(=O)C(=O)[C@]4(O)O[C@H]([C@H](C[C@@H](C)C\C(=C\[C@@H](CC=C)C(=O)C[C@H](O)[C@H]2C)\C)OC)[C@H](C[C@H]4C)OC	Training	substrate	NI	S	A
	2921	Calyculin A	[(2R,3R,5R,7R,8S,9S)-2-[(1S,3S,4S,5R,6R,7E,9E,11E,13Z)-14-cyano-3,5-dihydroxy-1-methoxy-4,6,8,9,13-pentamethyltetradeca-7,9,11,13-tetraenyl]-9-[(E)-3-[2-[(2S)-4-[[(2S,3S,4S)-4-(dimethylazaniumyl)-2,3-dihydroxy-5-methoxypentanoyl]amino]butan-2-yl]-1,3-oxazol-4-yl]prop-2-enyl]-7-hydroxy-4,4,8-trimethyl-1,10-dioxaspiro[4.5]decan-3-yl] phosphate	COC[C@@H]([C@H](O)[C@H](O)C(=O)NCC[C@H](C)c1occ(\C=C\C[C@@H]2O[C@]3(C[C@@H](O)[C@@H]2C)O[C@H]([C@H](C[C@H](O)[C@H](C)[C@H](O)[C@H](C)\C=C(/C)\C(=C\C=C\C(=C/C#N)\C)\C)OC)[C@H](OP(=O)([O-])[O-])C3(C)C)n1)[NH+](C)C	Training	substrate	NI	S	A
	2922	Clarithromycin	[(2S,3R,4S,6R)-2-[[(3R,4S,5S,6R,7R,9R,11R,12R,13R,14R)-14-ethyl-12,13-dihydroxy-4-[(2R,4R,5S,6S)-5-hydroxy-4-methoxy-4,6-dimethyloxan-2-yl]oxy-7-methoxy-3,5,7,9,11,13-hexamethyl-2,10-dioxo-oxacyclotetradec-6-yl]oxy]-3-hydroxy-6-methyloxan-4-yl]-dimethylazanium	CC[C@H]1OC(=O)[C@H](C)[C@@H](O[C@H]2C[C@@](C)(OC)[C@@H](O)[C@H](C)O2)[C@H](C)[C@@H](O[C@@H]3O[C@H](C)C[C@@H]([C@H]3O)[NH+](C)C)[C@@](C)(C[C@@H](C)C(=O)[C@H](C)[C@@H](O)[C@@]1(C)O)OC	Training	substrate	NI	S	A
	2923	Rifampin	(7R,9E,11S,12R,13S,14R,15R,16R,17S,18S,19E,21Z)-2,15,17,27,29-pentahydroxy-11-methoxy-3,7,12,14,16,18,22-heptamethyl-26-[(1E)-[(4-methylpiperazin-1-yl)imino]methyl]-6,23-dioxo-8,30-dioxa-24-azatetracyclo[23.3.1.1⁴,⁷.0⁵,²⁸]triaconta-1,3,5(28),9,19,21,25(29),26-octaen-13-yl acetate	CO[C@H]1\C=C\O[C@]2(C)Oc3c(C)c(O)c4c(O)c(NC(=O)\C(=C/C=C/[C@H](C)[C@H](O)[C@@H](C)[C@@H](O)[C@@H](C)[C@H](OC(=O)C)[C@@H]1C)\C)c(\C=N\N5CC[NH+](C)CC5)c(O)c4c3C2=O	Training	substrate	NI	S	A
	2925	Moxidectin	(1'R,2R,4Z,4'S,5S,6S,8'R,10'E,13'R,14'E,20'S,21'R,24'R)-21',24'-dihydroxy-4-(methoxyimino)-5,11',13',22'-tetramethyl-6-(4-methylpent-2-en-2-yl)-3',7',19'-trioxaspiro[oxane-2,6'-tetracyclo[15.6.1.1⁴,⁸.0²⁰,²⁴]pentacosane]-10',14',16',22'-tetraen-2'-one	CO\N=C/1\C[C@]2(C[C@@H]3C[C@@H](C\C=C(/C)\C[C@@H](C)\C=C\C=C\4/CO[C@H]5[C@H](O)C(=C[C@@H](C(=O)O3)[C@@]45O)C)O2)O[C@@H]([C@H]1C)\C(=C\C(C)C)\C	Training	substrate	NI	NS	NA
	2926	Erythromycin	[(2R,3S,4R,6S)-2-[[(3R,4S,5S,6R,7R,9R,11R,12R,13S,14R)-14-ethyl-7,12,13-trihydroxy-4-[(2R,4R,5S,6S)-5-hydroxy-4-methoxy-4,6-dimethyloxan-2-yl]oxy-3,5,7,9,11,13-hexamethyl-2,10-dioxo-oxacyclotetradec-6-yl]oxy]-3-hydroxy-6-methyloxan-4-yl]-dimethylazanium	CC[C@H]1OC(=O)[C@H](C)[C@@H](O[C@H]2C[C@@](C)(OC)[C@@H](O)[C@H](C)O2)[C@H](C)[C@@H](O[C@H]3O[C@@H](C)C[C@H]([C@@H]3O)[NH+](C)C)[C@](C)(O)C[C@@H](C)C(=O)[C@H](C)[C@@H](O)[C@]1(C)O	Training	substrate	NI	S	A
	2928	S3'-Desacetyl-Phyllanthoside	(2S,3R,4S,5R,6R)-4-(acetyloxy)-5-hydroxy-6-methyl-3-{[(2S,3R,4S,5S,6R)-3,4,5-trihydroxy-6-methyloxan-2-yl]oxy}oxan-2-yl (2S,3'S,3'aR,4S,5R,6'S,7'aR)-5-methyl-4-{[(2E)-3-phenylprop-2-enoyl]oxy}-hexahydrodispiro[oxane-2,2'-[1]benzofuran-3',2''-oxirane]-6'-carboxylate	C[C@@H]1CO[C@@]2(C[C@@H]1OC(=O)\C=C\c3ccccc3)O[C@@H]4C[C@H](CC[C@H]4[C@]25CO5)C(=O)O[C@@H]6O[C@H](C)[C@@H](O)[C@H](OC(=O)C)[C@H]6O[C@@H]7O[C@H](C)[C@@H](O)[C@H](O)[C@H]7O	Training	substrate	NI	S	A
	2929	Hydroxyrubcin	(7S,9S)-7-[(2R,4S,5S,6S)-4,5-dihydroxy-6-methyloxan-2-yl]oxy-6,9,11-trihydroxy-9-(2-hydroxyacetyl)-4-methoxy-8,10-dihydro-7H-tetracene-5,12-dione	COc1cccc2C(=O)c3c(O)c4C[C@](O)(C[C@H](O[C@H]5C[C@H](O)[C@H](O)[C@H](C)O5)c4c(O)c3C(=O)c12)C(=O)CO	Training	substrate	NI	S	A
	2931	Indinavir metanolite M4b	(1R,2S,4S)-N-tert-butyl-1-[(2S,4R)-2-hydroxy-5-[[(1S,2R)-2-hydroxy-2,3-dihydro-1H-inden-1-yl]amino]-4-[(4-hydroxyphenyl)methyl]-5-oxopentyl]-4-(pyridin-3-ylmethyl)piperazine-1,4-diium-2-carboxamide	CC(C)(C)NC(=O)[C@@H]1C[N@@H+](Cc2cccnc2)CC[N@@H+]1C[C@@H](O)C[C@@H](Cc3ccc(O)cc3)C(=O)N[C@@H]4[C@H](O)Cc5ccccc45	Training	substrate	NI	S	A
	2932	WP154	[(2S,3S,4S,6R)-3-iodo-2-methyl-6-[[(1S,3S)-3,5,12-trihydroxy-3-(2-hydroxyacetyl)-10-methoxy-6,11-dioxo-2,4-dihydro-1H-tetracen-1-yl]oxy]oxan-4-yl]azanium	COc1cccc2C(=O)c3c(O)c4C[C@](O)(C[C@H](O[C@H]5C[C@H]([NH3+])[C@H](I)[C@H](C)O5)c4c(O)c3C(=O)c12)C(=O)CO	Training	substrate	NI	S	A
	2934	Escorubicin	[(2R,4S,6R)-2-methyl-6-[[(1S,3S)-3,5,12-trihydroxy-3-(2-hydroxyacetyl)-10-methoxy-6,11-dioxo-2,4-dihydro-1H-tetracen-1-yl]oxy]oxan-4-yl]azanium	COc1cccc2C(=O)c3c(O)c4C[C@](O)(C[C@H](O[C@@H]5C[C@@H]([NH3+])C[C@@H](C)O5)c4c(O)c3C(=O)c12)C(=O)CO	Training	substrate	NI	S	A
	2936	NAc-Leu-Leu-norLeu-al	N-[(2S,3S,4S,6R)-6-[[(1S,3S)-3-acetyl-3,5,12-trihydroxy-10-methoxy-6,11-dioxo-2,4-dihydro-1H-tetracen-1-yl]oxy]-3-hydroxy-2-methyloxan-4-yl]acetamide	COc1cccc2C(=O)c3c(O)c4C[C@](O)(C[C@H](O[C@H]5C[C@H](NC(=O)C)[C@H](O)[C@H](C)O5)c4c(O)c3C(=O)c12)C(=O)C	Training	substrate	NI	S	A
	2937	WP608	[(2S,3S,4S,6R)-6-[[(1S,3S)-3-acetyl-3,5,12-trihydroxy-10-methoxy-6,11-dioxo-2,4-dihydro-1H-tetracen-1-yl]oxy]-4-hydroxy-2-methyloxan-3-yl]azanium	COc1cccc2C(=O)c3c(O)c4C[C@](O)(C[C@H](O[C@H]5C[C@H](O)[C@H]([NH3+])[C@H](C)O5)c4c(O)c3C(=O)c12)C(=O)C	Training	substrate	NI	S	A
	2939	CA-DADLE	(2Z,6S,9R,15S,18R)-15-benzyl-6-[(4-hydroxyphenyl)methyl]-9-methyl-18-(2-methylpropyl)-20-oxa-5,8,11,14,17-pentazabicyclo[19.4.0]pentacosa-1(21),2,22,24-tetraene-4,7,10,13,16,19-hexone	CC(C)C[C@H]1NC(=O)[C@H](Cc2ccccc2)NC(=O)CNC(=O)[C@@H](C)NC(=O)[C@H](Cc3ccc(O)cc3)NC(=O)\C=C/c4ccccc4OC1=O	Training	substrate	NI	S	A
	2940	Indinavir metabolist M6	(1R,2S)-1-[(2S,4R)-4-benzyl-2-hydroxy-5-[[(1S,2R)-2-hydroxy-2,3-dihydro-1H-inden-1-yl]amino]-5-oxopentyl]-N-tert-butylpiperazine-1,4-diium-2-carboxamide	CC(C)(C)NC(=O)[C@@H]1C[NH2+]CC[N@@H+]1C[C@@H](O)C[C@@H](Cc2ccccc2)C(=O)N[C@@H]3[C@H](O)Cc4ccccc34	Training	substrate	NI	S	A
	2941	AOA-DADLE	(6S,9R,15S,18R)-15-benzyl-6-[(4-hydroxyphenyl)methyl]-9-methyl-18-(2-methylpropyl)-1,3-dioxa-5,8,11,14,17-pentazacyclononadecane-4,7,10,13,16,19-hexone	CC(C)C[C@H]1NC(=O)[C@H](Cc2ccccc2)NC(=O)CNC(=O)[C@@H](C)NC(=O)[C@H](Cc3ccc(O)cc3)NC(=O)OCOC1=O	Training	substrate	NI	S	A
	2942	NSC 668360	2-(triphenyl-$l^{5}-phosphanylidene)-1-[2-[2-[2-(triphenyl-$l^{5}-phosphanylidene)acetyl]phenyl]phenyl]ethanone	O=C(C=P(c1ccccc1)(c2ccccc2)c3ccccc3)c4ccccc4c5ccccc5C(=O)C=P(c6ccccc6)(c7ccccc7)c8ccccc8	Training	substrate	NI	S	A
	2943	Doxorubicinol	[(2S,3S,4S,6R)-6-[[(1S,3S)-3-[(1R)-1,2-dihydroxyethyl]-3,5,12-trihydroxy-10-methoxy-6,11-dioxo-2,4-dihydro-1H-tetracen-1-yl]oxy]-3-hydroxy-2-methyloxan-4-yl]azanium	COc1cccc2C(=O)c3c(O)c4C[C@](O)(C[C@H](O[C@H]5C[C@H]([NH3+])[C@H](O)[C@H](C)O5)c4c(O)c3C(=O)c12)[C@H](O)CO	Training	substrate	NI	S	A
	2944	Yeast-factor	(3R)-3-[[(2S)-2-[[(2R)-2-[[(2S)-2-[[2-[[(2R)-6-azaniumyl-2-[[(2R,3R)-2-[[(2S,3S)-2-[[(2S)-2-azaniumyl-3-(4-hydroxyphenyl)propanoyl]amino]-3-methylpentanoyl]amino]-3-methylpentanoyl]amino]hexanoyl]amino]acetyl]amino]-3-methylbutanoyl]amino]-3-phenylpropanoyl]amino]-3-(1H-indol-3-yl)propanoyl]amino]-4-[[(2R)-1-[[(2R)-1-methoxy-1-oxo-3-[(2E,6E)-3,7,11-trimethyldodeca-2,6,10-trienyl]sulfanylpropan-2-…	CC[C@@H](C)[C@@H](NC(=O)[C@@H](NC(=O)[C@@H]([NH3+])Cc1ccc(O)cc1)[C@@H](C)CC)C(=O)N[C@H](CCCC[NH3+])C(=O)NCC(=O)N[C@@H](C(C)C)C(=O)N[C@H](Cc2ccccc2)C(=O)N[C@@H](Cc3c[nH]c4ccccc34)C(=O)N[C@H](CC(=O)[O-])C(=O)N[C@H](C)C(=O)N[C@@H](CSC\C=C(/C)\CC\C=C(/C)\CCC=C(C)C)C(=O)OC	Training	substrate	NI	S	A
	2945	Indinavir metabilite M5	(1R,2S)-1-[(2S,4R)-4-benzyl-5-[[(1S,2S,3R)-2,3-dihydroxy-2,3-dihydro-1H-inden-1-yl]amino]-2-hydroxy-5-oxopentyl]-N-tert-butylpiperazine-1,4-diium-2-carboxamide	CC(C)(C)NC(=O)[C@@H]1C[NH2+]CC[N@@H+]1C[C@@H](O)C[C@@H](Cc2ccccc2)C(=O)N[C@@H]3[C@H](O)[C@H](O)c4ccccc34	Training	substrate	NI	S	A
	2946	biphenylaminocyclopropane carboxamide 13e	N-[(1R)-1-[2-fluoro-4-[3-fluoro-2-(5-methyl-1,2,4-oxadiazol-3-yl)phenyl]phenyl]ethyl]-1-[(2,2,2-trifluoroacetyl)amino]cyclopropane-1-carboxamide	C[C@@H](NC(=O)C1(CC1)NC(=O)C(F)(F)F)c2ccc(cc2F)c3cccc(F)c3c4noc(C)n4	Training	substrate	NI	S	A
	2947	Emetine	(2S,3R,5S,11bS)-2-[[(1R)-6,7-dimethoxy-1,2,3,4-tetrahydroisoquinolin-2-ium-1-yl]methyl]-3-ethyl-9,10-dimethoxy-1,2,3,4,5,6,7,11b-octahydrobenzo[a]quinolizin-5-ium	CC[C@H]1C[N@@H+]2CCc3cc(OC)c(OC)cc3[C@@H]2C[C@@H]1C[C@H]4[NH2+]CCc5cc(OC)c(OC)cc45	Training	substrate	NI	S	A
	2949	Menogaril	(1S,10R,12R,21S,22S,23R,24R)-23-(dimethylamino)-4,8,12,22,24-pentahydroxy-10-methoxy-1,12-dimethyl-20,25-dioxahexacyclo[19.3.1.0²,¹⁹.0⁵,¹⁸.0⁷,¹⁶.0⁹,¹⁴]pentacosa-2(19),3,5(18),7,9(14),15-hexaene-6,17-dione	CO[C@@H]1C[C@](C)(O)Cc2cc3C(=O)c4c5O[C@H]6O[C@](C)([C@H](O)[C@H]([C@@H]6O)[NH+](C)C)c5cc(O)c4C(=O)c3c(O)c12	Training	substrate	NI	S	A
	2950	pyronaridine	4-[(7-chloro-2-methoxybenzo[b][1,5]naphthyridin-5-ium-10-yl)amino]-2,6-bis(pyrrolidin-1-ium-1-ylmethyl)phenol	COc1ccc2[nH+]c3cc(Cl)ccc3c(Nc4cc(C[NH+]5CCCC5)c(O)c(C[NH+]6CCCC6)c4)c2n1	Training	substrate	NI	S	A
	2952	biphenylaminocyclopropane carboxamide 7a	methyl 2-fluoro-6-[3-fluoro-4-[[[1-(2,2,3,3,3-pentafluoropropanoylamino)cyclopropanecarbonyl]amino]methyl]phenyl]benzoate	COC(=O)c1c(F)cccc1c2ccc(CNC(=O)C3(CC3)NC(=O)C(F)(F)C(F)(F)F)c(F)c2	Training	substrate	NI	S	A
	2955	Idarubicinol	[(2S,3S,4S,6R)-3-hydroxy-2-methyl-6-[[(1S,3S)-3,5,12-trihydroxy-3-[(1S)-1-hydroxyethyl]-6,11-dioxo-2,4-dihydro-1H-tetracen-1-yl]oxy]oxan-4-yl]azanium	C[C@H](O)[C@@]1(O)C[C@H](O[C@H]2C[C@H]([NH3+])[C@H](O)[C@H](C)O2)c3c(O)c4C(=O)c5ccccc5C(=O)c4c(O)c3C1	Training	substrate	NI	S	A
	2957	biphenylaminocyclopropane carboxamide 13g	N-[(1R)-1-[4-[3-chloro-2-(2-methyltetrazol-5-yl)phenyl]-2-fluorophenyl]ethyl]-1-[(2,2,2-trifluoroacetyl)amino]cyclopropane-1-carboxamide	C[C@@H](NC(=O)C1(CC1)NC(=O)C(F)(F)F)c2ccc(cc2F)c3cccc(Cl)c3c4nnn(C)n4	Training	substrate	NI	S	A
	2958	Saquinavir	(2S)-N-[(2S,3R)-4-[(2S,3S,4aR,8aR)-3-(tert-butylcarbamoyl)-1,2,3,4,4a,5,6,7,8,8a-decahydroisoquinolin-2-ium-2-yl]-3-hydroxy-1-phenylbutan-2-yl]-2-(quinoline-2-carbonylamino)butanediamide	CC(C)(C)NC(=O)[C@@H]1C[C@H]2CCCC[C@H]2C[N@H+]1C[C@@H](O)[C@H](Cc3ccccc3)NC(=O)[C@H](CC(=O)N)NC(=O)c4ccc5ccccc5n4	Training	substrate	NI	S	A
	2960	Nelfinavir	(2S,3S,4aR,8aR)-N-tert-butyl-2-[(2R,3R)-2-hydroxy-3-[(3-hydroxy-2-methylbenzoyl)amino]-4-phenylsulfanylbutyl]-1,2,3,4,4a,5,6,7,8,8a-decahydroisoquinolin-2-ium-3-carboxamide	Cc1c(O)cccc1C(=O)N[C@@H](CSc2ccccc2)[C@H](O)C[N@@H+]3C[C@@H]4CCCC[C@@H]4C[C@H]3C(=O)NC(C)(C)C	Training	substrate	NI	S	A
	2962	Quassinoid	(1R,4S,5R,7R,8R,11R,13R,18S,19S)-4,5,15-trihydroxy-14,18-dimethyl-6-methylidene-9,16-dioxo-3,10-dioxapentacyclo[9.8.0.0¹,⁷.0⁴,¹⁹.0¹³,¹⁸]nonadec-14-en-8-yl (3E)-4-methylnon-3-enoate	CCCCC\C(=C\CC(=O)O[C@@H]1[C@@H]2C(=C)[C@@H](O)[C@@]3(O)OC[C@@]24[C@@H](C[C@H]5C(=C(O)C(=O)C[C@]5(C)[C@H]34)C)OC1=O)\C	Training	substrate	NI	S	A
	2964	Speciosine	(R)-(4-hydroxyphenyl)methyl-methyl-[(7S)-1,2,3,10-tetramethoxy-9-oxo-6,7-dihydro-5H-benzo[a]heptalen-7-yl]azanium	COC1=CC=C2C(=CC1=O)[C@H](CCc3cc(OC)c(OC)c(OC)c23)[N@H+](C)Cc4ccc(O)cc4	Training	substrate	NI	S	A
	2966	biphenylaminocyclopropane carboxamide 7b	methyl 2-fluoro-6-[3-fluoro-4-[[[1-[(2,2,2-trifluoroacetyl)amino]cyclopropanecarbonyl]amino]methyl]phenyl]benzoate	COC(=O)c1c(F)cccc1c2ccc(CNC(=O)C3(CC3)NC(=O)C(F)(F)F)c(F)c2	Training	substrate	NI	S	A
	2968	Amrubicinol	[(2S,4S)-4-[(2R,4S,5R)-4,5-dihydroxyoxan-2-yl]oxy-5,12-dihydroxy-2-[(1R)-1-hydroxyethyl]-6,11-dioxo-3,4-dihydro-1H-tetracen-2-yl]azanium	C[C@@H](O)[C@@]1([NH3+])C[C@H](O[C@@H]2C[C@H](O)[C@H](O)CO2)c3c(O)c4C(=O)c5ccccc5C(=O)c4c(O)c3C1	Training	substrate	NI	S	A
	2970	ABT-263	[4-[4-[[2-(4-chlorophenyl)-5,5-dimethylcyclohexen-1-yl]methyl]piperazin-4-ium-1-yl]benzoyl]-[4-[[(2R)-4-morpholin-4-ium-4-yl-1-phenylsulfanylbutan-2-yl]amino]-3-(trifluoromethylsulfonyl)phenyl]sulfonylazanide	CC1(C)CCC(=C(C[NH+]2CCN(CC2)c3ccc(cc3)C(=O)[N-]S(=O)(=O)c4ccc(N[C@H](CC[NH+]5CCOCC5)CSc6ccccc6)c(c4)S(=O)(=O)C(F)(F)F)C1)c7ccc(Cl)cc7	Training	substrate	NI	S	A
	2971	K77	N-[(E,2S,5R)-7-(benzenesulfonyl)-3-oxo-1-phenyl-5-(2-phenylethyl)hept-6-en-2-yl]-4-methylpiperazin-4-ium-1-carboxamide	C[NH+]1CCN(CC1)C(=O)N[C@@H](Cc2ccccc2)C(=O)C[C@@H](CCc3ccccc3)\C=C\S(=O)(=O)c4ccccc4	Training	substrate	NI	S	A
	2973	biphenylaminocyclopropane carboxamide 13a	methyl 2-[3-fluoro-4-[(1R)-1-[[1-[(2,2,2-trifluoroacetyl)amino]cyclopropanecarbonyl]amino]ethyl]phenyl]benzoate	COC(=O)c1ccccc1c2ccc([C@@H](C)NC(=O)C3(CC3)NC(=O)C(F)(F)F)c(F)c2	Training	substrate	NI	S	A
	2974	NSC 260610	N,N'-bis(3-methoxyacridin-10-ium-9-yl)hexane-1,6-diamine	COc1ccc2c(NCCCCCCNc3c4ccccc4[nH+]c5cc(OC)ccc35)c6ccccc6[nH+]c2c1	Training	substrate	NI	S	A
	2975	Dipyridamole	2-[[2-[bis(2-hydroxyethyl)amino]-4,8-di(piperidin-1-yl)pyrimido[5,4-d]pyrimidin-6-yl]-(2-hydroxyethyl)amino]ethanol	OCCN(CCO)c1nc(N2CCCCC2)c3nc(nc(N4CCCCC4)c3n1)N(CCO)CCO	Training	substrate	NI	NS	A
	2977	biphenylaminocyclopropane carboxamide 7c	methyl 2-[4-[[[1-[(2,2-difluoroacetyl)amino]cyclopropanecarbonyl]amino]methyl]-3-fluorophenyl]-6-fluorobenzoate	COC(=O)c1c(F)cccc1c2ccc(CNC(=O)C3(CC3)NC(=O)C(F)F)c(F)c2	Training	substrate	NI	S	A
	2979	biphenylaminocyclopropane carboxamide 12d	methyl 2-[4-[(1S)-1-[(1-acetamidocyclopropanecarbonyl)amino]ethyl]-3-fluorophenyl]-6-fluorobenzoate	COC(=O)c1c(F)cccc1c2ccc([C@H](C)NC(=O)C3(CC3)NC(=O)C)c(F)c2	Training	substrate	NI	S	A
	2982	Lopinavir	(2S)-N-[(2S,4S,5S)-5-[[2-(2,6-dimethylphenoxy)acetyl]amino]-4-hydroxy-1,6-diphenylhexan-2-yl]-3-methyl-2-(2-oxo-1,3-diazinan-1-yl)butanamide	CC(C)[C@H](N1CCCNC1=O)C(=O)N[C@H](C[C@H](O)[C@H](Cc2ccccc2)NC(=O)COc3c(C)cccc3C)Cc4ccccc4	Training	substrate	NI	S	A
	2983	SkQR1	10-(4,5-dimethyl-3,6-dioxocyclohexa-1,4-dien-1-yl)decyl 3-[(6Z)-3-(ethylamino)-6-ethylimino-2,7-dimethylxanthen-9-yl]benzoate	CCNc1cc2OC3=C\C(=N\CC)\C(=CC3=C(c4cccc(c4)C(=O)OCCCCCCCCCCC5=CC(=O)C(=C(C)C5=O)C)c2cc1C)C	Training	substrate	NI	S	A
	2986	MRK-1	(2R)-2-[(S)-[(1R,3S,4S)-3-[[4-(5-benzyl-2-ethylpyrazol-3-yl)piperidin-1-ium-1-yl]methyl]-4-(3-fluorophenyl)cyclopentyl]-methylazaniumyl]-3-methylbutanoate	CCn1nc(Cc2ccccc2)cc1[C@@H]3CC[N@H+](C[C@H]4C[C@@H](C[C@@H]4c5cccc(F)c5)[N@H+](C)[C@H](C(C)C)C(=O)[O-])CC3	Training	substrate	NI	S	A
	2987	NSC 648114 (Quinolone with basic side chain)	[4-[5-cyclopropyl-7-(2,6-dimethylpyridin-4-yl)-6,8-difluoro-3-oxopyrazolo[4,3-c]quinolin-2-yl]cyclohexyl]-dimethylazanium	C[NH+](C)[C@@H]1CC[C@@H](CC1)N2N=C3C(=CN(C4CC4)c5c(F)c(c(F)cc35)c6cc(C)nc(C)c6)C2=O	Training	substrate	NI	S	A
	2988	Bazedoxifene	1-[[4-[2-(azepan-1-ium-1-yl)ethoxy]phenyl]methyl]-2-(4-hydroxyphenyl)-3-methylindol-5-ol	Cc1c(c2ccc(O)cc2)n(Cc3ccc(OCC[NH+]4CCCCCC4)cc3)c5ccc(O)cc15	Training	substrate	NI	S	A
	2989	NSC 626316	[(5R,5aS,8aR,9S)-8-oxo-9-(3,4,5-trimethoxyphenyl)-5a,6,8a,9-tetrahydro-5H-[2]benzofuro[5,6-f][1,3]benzodioxol-5-yl]-[(2S)-2,3-dihydroxypropyl]azanium	COc1cc(cc(OC)c1OC)[C@@H]2[C@@H]3[C@H](COC3=O)[C@@H]([NH2+]C[C@H](O)CO)c4cc5OCOc5cc24	Training	substrate	NI	NS	NA
	2991	JHW 007	(1S,5R)-3-[bis(4-fluorophenyl)methoxy]-8-butyl-8-azoniabicyclo[3.2.1]octane	CCCC[N@@H+]1[C@@H]2CC[C@H]1C[C@H](C2)OC(c3ccc(F)cc3)c4ccc(F)cc4	Training	substrate	NI	S	A
	2992	3-demtyhyl-N-butytyl-deacetylthiocolchicine	N-[(7S)-3-hydroxy-1,2-dimethoxy-10-methylsulfanyl-9-oxo-6,7-dihydro-5H-benzo[a]heptalen-7-yl]butanamide	CCCC(=O)N[C@H]1CCc2cc(O)c(OC)c(OC)c2C3=CC=C(SC)C(=O)C=C13	Training	substrate	NI	S	A
	2996	3-Desmethylcolchicine (NSC172946)	N-[(7S)-3-hydroxy-1,2,10-trimethoxy-9-oxo-6,7-dihydro-5H-benzo[a]heptalen-7-yl]acetamide	COC1=CC=C2C(=CC1=O)[C@H](CCc3cc(O)c(OC)c(OC)c23)NC(=O)C	Training	substrate	NI	S	A
	2998	Rhodamine 6G	ethyl 2-[(6E)-3-(ethylamino)-6-ethylimino-2,7-dimethylxanthen-9-yl]benzoate	CCNc1cc2OC3=C\C(=N/CC)\C(=CC3=C(c4ccccc4C(=O)OCC)c2cc1C)C	Training	substrate	NI	S	A
	2999	Cyclic and Acyclic 2	N-[(2S)-4-methyl-1-oxo-1-[[(2S)-3-oxo-4-(pyridin-2-ylsulfonylamino)butan-2-yl]amino]pentan-2-yl]-1-benzofuran-2-carboxamide	CC(C)C[C@H](NC(=O)c1oc2ccccc2c1)C(=O)N[C@@H](C)C(=O)CNS(=O)(=O)c3ccccn3	Training	substrate	NI	S	A
	3000	2-Desmethylcolchicine	N-[(7S)-2-hydroxy-1,3,10-trimethoxy-9-oxo-6,7-dihydro-5H-benzo[a]heptalen-7-yl]acetamide	COC1=CC=C2C(=CC1=O)[C@H](CCc3cc(OC)c(O)c(OC)c23)NC(=O)C	Training	substrate	NI	S	A
	3003	Verapamil	(S)-[(4R)-4-cyano-4-(3,4-dimethoxyphenyl)-5-methylhexyl]-[2-(3,4-dimethoxyphenyl)ethyl]-methylazanium	COc1ccc(CC[N@@H+](C)CCC[C@@](C#N)(C(C)C)c2ccc(OC)c(OC)c2)cc1OC	Training	substrate	NI	S	A
	3005	biphenylaminocyclopropane carboxamide 7d	methyl 2-[4-[[(1-acetamidocyclopropanecarbonyl)amino]methyl]-3-fluorophenyl]-6-fluorobenzoate	COC(=O)c1c(F)cccc1c2ccc(CNC(=O)C3(CC3)NC(=O)C)c(F)c2	Training	substrate	NI	S	A
	3006	Monensin	(2R,3R,4S)-4-[(2R,5R,7S,8R,9S)-2-[(2R,5S)-5-ethyl-5-[(2S,3S,5S)-5-[(2S,3S,5R,6R)-6-hydroxy-6-(hydroxymethyl)-3,5-dimethyloxan-2-yl]-3-methyloxolan-2-yl]oxolan-2-yl]-7-hydroxy-2,8-dimethyl-1,10-dioxaspiro[4.5]decan-9-yl]-3-methoxy-2-methylpentanoate	CC[C@]1(CC[C@@H](O1)[C@@]2(C)CC[C@]3(C[C@H](O)[C@@H](C)[C@H](O3)[C@@H](C)[C@@H](OC)[C@@H](C)C(=O)[O-])O2)[C@H]4O[C@@H](C[C@@H]4C)[C@H]5O[C@@](O)(CO)[C@H](C)C[C@@H]5C	Training	substrate	NI	S	A
	3007	Rhodamine I	[6-(dimethylamino)-9-(2-ethoxycarbonylphenyl)xanthen-3-ylidene]-dimethylazanium	CCOC(=O)c1ccccc1C2=C3C=CC(=[N+](C)C)C=C3Oc4cc(ccc24)N(C)C	Training	substrate	NI	S	A
	3010	Bisantrene	4,5-dihydro-1H-imidazol-3-ium-2-yl-[(Z)-[10-[(Z)-4,5-dihydro-1H-imidazol-3-ium-2-ylazanidyliminomethyl]anthracen-9-yl]methylideneamino]azanide	C1C[NH+]=C(N1)[N-]\N=C/c2c3ccccc3c(\C=N/[N-]C4=[NH+]CCN4)c5ccccc25	Training	substrate	NI	S	A
	3011	N-Formylthiocolchicine	N-[(7S)-1,2,3-trimethoxy-10-methylsulfanyl-9-oxo-6,7-dihydro-5H-benzo[a]heptalen-7-yl]formamide	COc1cc2CC[C@H](NC=O)C3=CC(=O)C(=CC=C3c2c(OC)c1OC)SC	Training	substrate	NI	S	A
	3012	biphenylaminocyclopropane carboxamide 1	methyl 2-[4-[[[3-[(2-cyanoacetyl)amino]-4-methylpyridin-2-yl]amino]methyl]-3-fluorophenyl]-6-fluorobenzoate	COC(=O)c1c(F)cccc1c2ccc(CNc3nccc(C)c3NC(=O)CC#N)c(F)c2	Training	substrate	NI	S	A
	3013	SNC-121	4-[(R)-[(1R,2S,4S,5R)-2,5-dimethyl-4-propylpiperazine-1,4-diium-1-yl]-(3-methoxyphenyl)methyl]-N,N-diethylbenzamide	CCC[N@H+]1C[C@H](C)[N@H+](C[C@H]1C)[C@H](c2ccc(cc2)C(=O)N(CC)CC)c3cccc(OC)c3	Training	substrate	NI	S	A
	3017	Colchiceine	N-[(7S)-10-hydroxy-1,2,3-trimethoxy-9-oxo-6,7-dihydro-5H-benzo[a]heptalen-7-yl]acetamide	COc1cc2CC[C@H](NC(=O)C)C3=CC(=O)C(=CC=C3c2c(OC)c1OC)O	Training	substrate	NI	S	A
	3018	Mitoxantrone	2-[[5,8-dihydroxy-4-[2-(2-hydroxyethylazaniumyl)ethylamino]-9,10-dioxoanthracen-1-yl]amino]ethyl-(2-hydroxyethyl)azanium	OCC[NH2+]CCNc1ccc(NCC[NH2+]CCO)c2C(=O)c3c(O)ccc(O)c3C(=O)c12	Training	substrate	NI	S	A
	3019	BW 1351W91	(E)-N-methyl-3-[6-[(E)-1-(4-methylphenyl)-3-pyrrolidin-1-ium-1-ylprop-1-enyl]pyridin-2-yl]-N-phenylprop-2-enamide	CN(C(=O)\C=C\c1cccc(n1)\C(=C\C[NH+]2CCCC2)\c3ccc(C)cc3)c4ccccc4	Training	substrate	NI	S	A
	3021	Colchinceinamide	N-[(7S)-10-amino-1,2,3-trimethoxy-9-oxo-6,7-dihydro-5H-benzo[a]heptalen-7-yl]acetamide	COc1cc2CC[C@H](NC(=O)C)C3=CC(=O)C(=CC=C3c2c(OC)c1OC)N	Training	substrate	NI	S	A
	3022	Ingenol 3-angelate	(1S,4S,5S,6R,9S,10R,12R,14R)-5,6-dihydroxy-7-(hydroxymethyl)-3,11,11,14-tetramethyl-15-oxotetracyclo[7.5.1.0¹,⁵.0¹⁰,¹²]pentadeca-2,7-dien-4-yl (2Z)-2-methylbut-2-enoate	C\C=C(\C)/C(=O)O[C@H]1C(=C[C@@]23[C@H](C)C[C@@H]4[C@H]([C@H](C=C(CO)[C@@H](O)[C@]12O)C3=O)C4(C)C)C	Training	substrate	NI	NS	NA
	3023	Amprenavir	[(3S)-oxolan-3-yl] N-[(2S,3R)-4-[(4-aminophenyl)sulfonyl-(2-methylpropyl)amino]-3-hydroxy-1-phenylbutan-2-yl]carbamate	CC(C)CN(C[C@@H](O)[C@H](Cc1ccccc1)NC(=O)O[C@H]2CCOC2)S(=O)(=O)c3ccc(N)cc3	Training	substrate	NI	NS	NA
	3024	Cyclic and Acyclic 28	N-[(2S)-4-methyl-1-oxo-1-[[2-oxo-3-(pyridin-2-ylsulfonylamino)propyl]amino]pentan-2-yl]-1-benzofuran-2-carboxamide	CC(C)C[C@H](NC(=O)c1oc2ccccc2c1)C(=O)NCC(=O)CNS(=O)(=O)c3ccccn3	Training	substrate	NI	S	A
	3025	GR205171	[2-methoxy-5-[5-(trifluoromethyl)tetrazol-1-yl]phenyl]methyl-[(2S,3S)-2-phenylpiperidin-1-ium-3-yl]azanium	COc1ccc(cc1C[NH2+][C@H]2CCC[NH2+][C@H]2c3ccccc3)n4nnnc4C(F)(F)F	Training	substrate	NI	S	A
	3026	Metkephamid	[(2S)-1-[[(2R)-1-[[2-[[(2S,4R,5R)-5-carbamoyl-4-methyl-7-methylsulfanyl-3-oxo-1-phenylheptan-2-yl]amino]-2-oxoethyl]amino]-1-oxopropan-2-yl]amino]-3-(4-hydroxyphenyl)-1-oxopropan-2-yl]azanium	CSCC[C@H]([C@@H](C)C(=O)[C@H](Cc1ccccc1)NC(=O)CNC(=O)[C@@H](C)NC(=O)[C@@H]([NH3+])Cc2ccc(O)cc2)C(=O)N	Training	substrate	NI	S	A
	3027	COmpound ID 8b	(2S)-6,7-dimethoxy-2-[3-[(1S)-6-methoxy-1,2,3,4-tetrahydronaphthalen-1-yl]propyl]-1,2,3,4-tetrahydroisoquinolin-2-ium	COc1ccc2[C@H](CCC[N@H+]3CCc4cc(OC)c(OC)cc4C3)CCCc2c1	Training	substrate	NI	S	A
	3029	Ac-LLY-NH2	(2R)-2-acetamido-N-[(2S)-1-[[(2S)-1-amino-3-(4-hydroxyphenyl)-1-oxopropan-2-yl]amino]-4-methyl-1-oxopentan-2-yl]-4-methylpentanamide	CC(C)C[C@H](NC(=O)[C@@H](CC(C)C)NC(=O)C)C(=O)N[C@@H](Cc1ccc(O)cc1)C(=O)N	Training	substrate	NI	S	A
	3031	Flunisolide	(1S,2R,4R,8S,9S,11S,12R,13S,19S)-19-fluoro-11-hydroxy-8-(2-hydroxyacetyl)-6,6,9,13-tetramethyl-5,7-dioxapentacyclo[10.8.0.0²,⁹.0⁴,⁸.0¹³,¹⁸]icosa-14,17-dien-16-one	CC1(C)O[C@@H]2C[C@@H]3[C@@H]4C[C@H](F)C5=CC(=O)C=C[C@@]5(C)[C@@H]4[C@@H](O)C[C@]3(C)[C@@]2(O1)C(=O)CO	Training	substrate	NI	S	A
	3032	HTI-286	(E,4S)-4-[[(2S)-3,3-dimethyl-2-[[(2S)-3-methyl-2-(methylazaniumyl)-3-phenylbutanoyl]amino]butanoyl]-methylamino]-2,5-dimethylhex-2-enoate	C[NH2+][C@H](C(=O)N[C@H](C(=O)N(C)[C@H](\C=C(/C)\C(=O)[O-])C(C)C)C(C)(C)C)C(C)(C)c1ccccc1	Training	substrate	NI	S	A
	3034	Trospium	[(1S,5R)-spiro[8-azoniabicyclo[3.2.1]octane-8,1'-azolidin-1-ium]-3-yl] 2-hydroxy-2,2-diphenylacetate	OC(C(=O)O[C@H]1C[C@H]2CC[C@@H](C1)[N+]23CCCC3)(c4ccccc4)c5ccccc5	Training	substrate	NI	S	A
	3035	Naphthoquine	tert-butyl-[[4-[(7-chloroquinolin-1-ium-4-yl)amino]-1-hydroxy-5,6,7,8-tetrahydronaphthalen-2-yl]methyl]azanium	CC(C)(C)[NH2+]Cc1cc(Nc2cc[nH+]c3cc(Cl)ccc23)c4CCCCc4c1O	Training	substrate	NI	S	A
	3036	Biphenyl derivative 3c	6,7-dimethoxy-2-[1-(4-phenylphenyl)ethenyl]-3,4-dihydro-1H-isoquinoline	COc1cc2CCN(Cc2cc1OC)C(=C)c3ccc(cc3)c4ccccc4	Training	substrate	NI	S	A
	3037	Nutlin-3	4-[(4R,5S)-4,5-bis(4-chlorophenyl)-2-(4-methoxy-2-propan-2-yloxyphenyl)-4,5-dihydroimidazole-1-carbonyl]piperazin-2-one	COc1ccc(C2=N[C@@H]([C@@H](N2C(=O)N3CCNC(=O)C3)c4ccc(Cl)cc4)c5ccc(Cl)cc5)c(OC(C)C)c1	Training	substrate	NI	S	A
	3039	Demecolcine	methyl-[(7R)-1,2,3,10-tetramethoxy-9-oxo-6,7-dihydro-5H-benzo[a]heptalen-7-yl]azanium	C[NH2+][C@@H]1CCc2cc(OC)c(OC)c(OC)c2C3=CC=C(OC)C(=O)C=C13	Training	substrate	NI	S	A
	3042	BW 1136U89	propan-2-yl (E)-3-[6-[(E)-1-(4-methylphenyl)-3-pyrrolidin-1-ium-1-ylprop-1-enyl]pyridin-2-yl]prop-2-enoate	CC(C)OC(=O)\C=C\c1cccc(n1)\C(=C\C[NH+]2CCCC2)\c3ccc(C)cc3	Training	substrate	NI	S	A
	3043	Quinacrine	[(4R)-4-[(6-chloro-2-methoxyacridin-10-ium-9-yl)amino]pentyl]-diethylazanium	CC[NH+](CC)CCC[C@@H](C)Nc1c2ccc(Cl)cc2[nH+]c3ccc(OC)cc13	Training	substrate	NI	S	A
	3046	Arylmethyloxyphenyl analog 25	N-[(2,3-dimethoxyphenyl)methyl]-2-[2-(3-methoxyphenyl)ethyl]aniline	COc1cccc(CCc2ccccc2NCc3cccc(OC)c3OC)c1	Training	substrate	NI	S	A
	3049	Atorvastatin	(3R,5R)-7-[2-(4-fluorophenyl)-3-phenyl-4-(phenylcarbamoyl)-5-propan-2-ylpyrrol-1-yl]-3,5-dihydroxyheptanoate	CC(C)c1c(C(=O)Nc2ccccc2)c(c3ccccc3)c(c4ccc(F)cc4)n1CC[C@@H](O)C[C@@H](O)CC(=O)[O-]	Training	substrate	NI	S	A
	3050	MPPF	4-fluoro-N-[2-[4-(2-methoxyphenyl)piperazin-1-ium-1-yl]ethyl]-N-pyridin-2-ylbenzamide	COc1ccccc1N2CC[NH+](CCN(C(=O)c3ccc(F)cc3)c4ccccn4)CC2	Training	substrate	NI	S	A
	3051	Compound 15a	3-[(5S)-3-(2,5-difluorophenyl)-1-(dimethylcarbamoyl)-5-phenyl-2H-pyrrol-5-yl]propyl-ethylazanium	CC[NH2+]CCC[C@]1(C=C(CN1C(=O)N(C)C)c2cc(F)ccc2F)c3ccccc3	Training	substrate	NI	S	A
	3052	Deacetylthiocolchicine	[(7S)-1,2,3-trimethoxy-10-methylsulfanyl-9-oxo-6,7-dihydro-5H-benzo[a]heptalen-7-yl]azanium	COc1cc2CC[C@H]([NH3+])C3=CC(=O)C(=CC=C3c2c(OC)c1OC)SC	Training	substrate	NI	S	A
	3053	NSC 346243 (Aminoacridine)	10-oxido-7-[(3R)-3,5,5-trimethylhexyl]acridin-10-ium-3,9-diamine	C[C@H](CCc1ccc2c(c1)c(N)c3ccc(N)cc3[n+]2[O-])CC(C)(C)C	Training	substrate	NI	S	A
	3054	S16020-2	2-[(9-hydroxy-5,6-dimethylpyrido[4,3-b]carbazole-1-carbonyl)amino]ethyl-dimethylazanium	C[NH+](C)CCNC(=O)c1nccc2c(C)c3c(cc12)c4cc(O)ccc4n3C	Training	substrate	NI	S	A
	3056	Carvedilol	[(2S)-3-(9H-carbazol-4-yloxy)-2-hydroxypropyl]-[2-(2-methoxyphenoxy)ethyl]azanium	COc1ccccc1OCC[NH2+]C[C@H](O)COc2cccc3[nH]c4ccccc4c23	Training	substrate	NI	S	A
	3057	NAP	N-[(3R,4R,4aS,7R,7aR,12bS)-3-(cyclopropylmethyl)-4a,9-dihydroxy-2,3,4,5,6,7,7a,13-octahydro-1H-4,12-methanobenzofuro[3,2-e]isoquinoline-3-ium-7-yl]pyridine-4-carboxamide	Oc1ccc2C[C@H]3[N@@H+](CC4CC4)CC[C@@]56[C@@H](Oc1c25)[C@@H](CC[C@@]36O)NC(=O)c7ccncc7	Training	substrate	NI	S	A
	3059	Asimadoline	N-[(1S)-2-[(1R,3S)-3-hydroxypyrrolidin-1-ium-1-yl]-1-phenylethyl]-N-methyl-2,2-diphenylacetamide	CN([C@H](C[N@H+]1CC[C@H](O)C1)c2ccccc2)C(=O)C(c3ccccc3)c4ccccc4	Training	substrate	NI	S	A
	3060	Hoechst 33258	4-[5-[5-(4-methylpiperazin-4-ium-1-yl)-1H-benzimidazol-2-yl]-1H-benzimidazol-2-yl]phenol	C[NH+]1CCN(CC1)c2ccc3[nH]c(nc3c2)c4ccc5[nH]c(nc5c4)c6ccc(O)cc6	Training	substrate	NI	S	A
	3061	Eletriptan	5-[2-(benzenesulfonyl)ethyl]-3-[[(1R,2R)-1-methylpyrrolidin-1-ium-2-yl]methyl]-1H-indole	C[N@@H+]1CCC[C@@H]1Cc2c[nH]c3ccc(CCS(=O)(=O)c4ccccc4)cc23	Training	substrate	NI	S	A
	3062	AHN 2-003	(1S,5R)-3-[bis(4-fluorophenyl)methoxy]-8-azoniabicyclo[3.2.1]octane	Fc1ccc(cc1)C(O[C@H]2C[C@H]3CC[C@@H](C2)[NH2+]3)c4ccc(F)cc4	Training	substrate	NI	S	A
	3063	Arylmethyloxyphenyl analog 15b	1,2-dimethoxy-4-[[2-[2-(3-methoxyphenyl)ethyl]phenoxy]methyl]benzene	COc1cccc(CCc2ccccc2OCc3ccc(OC)c(OC)c3)c1	Training	substrate	NI	S	A
	3065	Puromycin	[(2S)-1-[[(2S,3S,4R,5R)-5-[6-(dimethylamino)purin-9-yl]-4-hydroxy-2-(hydroxymethyl)oxolan-3-yl]amino]-3-(4-methoxyphenyl)-1-oxopropan-2-yl]azanium	COc1ccc(C[C@H]([NH3+])C(=O)N[C@@H]2[C@@H](CO)O[C@H]([C@@H]2O)n3cnc4c(ncnc34)N(C)C)cc1	Training	substrate	NI	S	A
	3066	Arylmethyloxyphenyl analog 14b	1,2-dimethoxy-3-[[2-[2-(3-methoxyphenyl)ethyl]phenoxy]methyl]benzene	COc1cccc(CCc2ccccc2OCc3cccc(OC)c3OC)c1	Training	substrate	I	NS	A
	3067	Biphenyl derivative 4b	(2R)-6,7-dimethoxy-2-[(3-phenylphenyl)methyl]-1,2,3,4-tetrahydroisoquinolin-2-ium	COc1cc2CC[N@H+](Cc3cccc(c3)c4ccccc4)Cc2cc1OC	Training	substrate	NI	S	A
	3068	Biphenyl derivative 4a	(2R)-6,7-dimethoxy-2-[(2-phenylphenyl)methyl]-1,2,3,4-tetrahydroisoquinolin-2-ium	COc1cc2CC[N@@H+](Cc3ccccc3c4ccccc4)Cc2cc1OC	Training	substrate	NI	S	A
	3069	Delavirdine	N-[2-[4-[4-(propan-2-ylamino)pyridin-1-ium-2-yl]piperazine-1-carbonyl]-1H-indol-5-yl]methanesulfonamide	CC(C)Nc1cc[nH+]c(c1)N2CCN(CC2)C(=O)c3cc4cc(NS(=O)(=O)C)ccc4[nH]3	Training	substrate	NI	S	A
	3070	CPT-11	(2S)-2-[12-ethyl-8-(hydroxymethyl)-9-oxo-2-(4-piperidin-1-ium-1-ylpiperidine-1-carbonyl)oxy-11H-indolizino[1,2-b]quinolin-7-yl]-2-hydroxybutanoate	CCc1c2CN3C(=O)C(=C(C=C3c2nc4ccc(OC(=O)N5CCC(CC5)[NH+]6CCCCC6)cc14)[C@@](O)(CC)C(=O)[O-])CO	Training	substrate	NI	S	A
	3071	Hoechst 33342	2-(4-ethoxyphenyl)-5-[5-(4-methylpiperazin-4-ium-1-yl)-1H-benzimidazol-2-yl]-1H-benzimidazole	CCOc1ccc(cc1)c2nc3cc(ccc3[nH]2)c4nc5cc(ccc5[nH]4)N6CC[NH+](C)CC6	Training	substrate	NI	S	A
	3072	Altanserin	3-[2-[4-(4-fluorobenzoyl)piperidin-1-ium-1-yl]ethyl]-2-sulfanylidene-1H-quinazolin-4-one	Fc1ccc(cc1)C(=O)[C@@H]2CC[N@H+](CCN3C(=S)Nc4ccccc4C3=O)CC2	Training	substrate	NI	S	A
	3076	Compound ID 6b	(2S)-6,7-dimethoxy-2-[3-(6-methoxy-3,4-dihydronaphthalen-1-yl)propyl]-1,2,3,4-tetrahydroisoquinolin-2-ium	COc1ccc2C(=CCCc2c1)CCC[N@H+]3CCc4cc(OC)c(OC)cc4C3	Training	substrate	NI	S	A
	3077	Tenofovir disoproxil	[[(2R)-1-(6-aminopurin-9-yl)propan-2-yl]oxymethyl-(propan-2-yloxycarbonyloxymethoxy)phosphoryl]oxymethyl propan-2-yl carbonate	CC(C)OC(=O)OCOP(=O)(CO[C@H](C)Cn1cnc2c(N)ncnc12)OCOC(=O)OC(C)C	Training	substrate	NI	S	A
	3080	Loperamide	4-[4-(4-chlorophenyl)-4-hydroxypiperidin-1-ium-1-yl]-N,N-dimethyl-2,2-diphenylbutanamide	CN(C)C(=O)C(CC[N@@H+]1CC[C@@](O)(CC1)c2ccc(Cl)cc2)(c3ccccc3)c4ccccc4	Training	substrate	NI	S	A
	3082	Endoxifen	2-[4-[(Z)-1-(4-hydroxyphenyl)-2-phenylbut-1-enyl]phenoxy]ethyl-methylazanium	CC\C(=C(/c1ccc(O)cc1)\c2ccc(OCC[NH2+]C)cc2)\c3ccccc3	Training	substrate	NI	S	A
	3083	Acrivastine	(E)-3-[6-[(E)-1-(4-methylphenyl)-3-pyrrolidin-1-ium-1-ylprop-1-enyl]pyridin-2-yl]prop-2-enoate	Cc1ccc(cc1)\C(=C/C[NH+]2CCCC2)\c3cccc(\C=C\C(=O)[O-])n3	Training	substrate	NI	S	A
	3084	Loratadine	ethyl 4-(8-chloro-5,6-dihydrobenzo[1,2]cyclohepta[2,4-b]pyridin-11-ylidene)piperidine-1-carboxylate	CCOC(=O)N1CCC(=C2c3ccc(Cl)cc3CCc4cccnc24)CC1	Training	substrate	I	NS	A
	3086	Lincomycin	(1S,2S,4R)-N-[(1R,2S)-2-hydroxy-1-[(2R,3R,4S,5R,6R)-3,4,5-trihydroxy-6-methylsulfanyloxan-2-yl]propyl]-1-methyl-4-propylpyrrolidin-1-ium-2-carboxamide	CCC[C@@H]1C[C@H]([N@@H+](C)C1)C(=O)N[C@H]([C@H](C)O)[C@H]2O[C@H](SC)[C@H](O)[C@@H](O)[C@H]2O	Training	substrate	NI	S	A
	3087	Flavopiridol	2-(2-chlorophenyl)-5,7-dihydroxy-8-[(1S,3S,4R)-3-hydroxy-1-methylpiperidin-1-ium-4-yl]chromen-4-one	C[N@H+]1CC[C@@H]([C@H](O)C1)c2c(O)cc(O)c3C(=O)C=C(Oc23)c4ccccc4Cl	Training	substrate	NI	S	A
	3090	Arylmethyloxyphenyl analog 23	2-[2-(3-methoxyphenyl)ethyl]-N-[(3-methoxyphenyl)methyl]aniline	COc1cccc(CCc2ccccc2NCc3cccc(OC)c3)c1	Training	substrate	NI	S	A
	3091	NSC 80467 (fused naphthquinone imidazolium derivative)	2-methyl-1-(2-methylpropyl)-3-[2-(4-nitrophenyl)-2-oxoethyl]benzo[f]benzimidazol-3-ium-4,9-dione	CC(C)Cn1c(C)[n+](CC(=O)c2ccc(cc2)[N+](=O)[O-])c3C(=O)c4ccccc4C(=O)c13	Training	substrate	NI	S	A
	3092	Compound 4	3-[(5S)-3-(2,5-difluorophenyl)-1-(dimethylcarbamoyl)-5-phenyl-2H-pyrrol-5-yl]propylazanium	CN(C)C(=O)N1CC(=C[C@@]1(CCC[NH3+])c2ccccc2)c3cc(F)ccc3F	Training	substrate	NI	S	A
	3093	Cholesterol	(3S,8R,9R,10R,13R,14S,17R)-10,13-dimethyl-17-[(2R)-6-methylheptan-2-yl]-2,3,4,7,8,9,11,12,14,15,16,17-dodecahydro-1H-cyclopenta[a]phenanthren-3-ol	CC(C)CCC[C@@H](C)[C@H]1CC[C@H]2[C@H]3CC=C4C[C@@H](O)CC[C@]4(C)[C@@H]3CC[C@]12C	Training	substrate	NI	S	A
	3094	N-methylquinidine	(S)-[(1S,2R,4S,5R)-5-ethenyl-1-methyl-1-azoniabicyclo[2.2.2]octan-2-yl]-(6-methoxyquinolin-4-yl)methanol	COc1ccc2nccc([C@H](O)[C@H]3C[C@@H]4CC[N@@+]3(C)C[C@@H]4C=C)c2c1	Training	substrate	NI	S	A
	3095	Paeoniflorin	[(1R,2S,3R,5R,6R,8R)-6-hydroxy-8-methyl-3-{[(2S,3R,4S,5S,6R)-3,4,5-trihydroxy-6-(hydroxymethyl)oxan-2-yl]oxy}-9,10-dioxatetracyclo[4.3.1.0²,⁵.0³,⁸]decan-2-yl]methyl benzoate	C[C@@]12C[C@]3(O)O[C@@H](O1)[C@]4(COC(=O)c5ccccc5)[C@H]3C[C@]24O[C@@H]6O[C@H](CO)[C@@H](O)[C@H](O)[C@H]6O	Training	substrate	NI	S	A
	3097	Rosuvastatin acid	(E,3R,5S)-7-[4-(4-fluorophenyl)-2-[methyl(methylsulfonyl)amino]-6-propan-2-ylpyrimidin-5-yl]-3,5-dihydroxyhept-6-enoate	CC(C)c1nc(nc(c2ccc(F)cc2)c1\C=C\[C@@H](O)C[C@@H](O)CC(=O)[O-])N(C)S(=O)(=O)C	Training	substrate	NI	S	A
	3098	NSC 640085	(E)-N-[2-[(E)-2-[4-[bis(2-chloroethyl)amino]phenyl]ethenyl]-1-ethylquinolin-1-ium-6-yl]-3-phenylprop-2-enamide	CC[n+]1c(\C=C\c2ccc(cc2)N(CCCl)CCCl)ccc3cc(NC(=O)\C=C\c4ccccc4)ccc13	Training	substrate	NI	S	A
	3099	Acodazole	N-methyl-N-[4-[(7-methyl-1H-imidazo[4,5-f]quinolin-6-ium-9-yl)amino]phenyl]acetamide	CN(C(=O)C)c1ccc(Nc2cc(C)[nH+]c3ccc4nc[nH]c4c23)cc1	Training	substrate	NI	S	A
	3101	4-hydroxytamoxifen	2-[4-[(Z)-1-(4-hydroxyphenyl)-2-phenylbut-1-enyl]phenoxy]ethyl-dimethylazanium	CC\C(=C(/c1ccc(O)cc1)\c2ccc(OCC[NH+](C)C)cc2)\c3ccccc3	Training	substrate	I	NS	A
	3102	4'-4''-diCl-BZT	(1S,5R)-3-[bis(4-chlorophenyl)methoxy]-8-methyl-8-azoniabicyclo[3.2.1]octane	C[N@@H+]1[C@@H]2CC[C@H]1C[C@H](C2)OC(c3ccc(Cl)cc3)c4ccc(Cl)cc4	Training	substrate	NI	S	A
	3103	Ac-Ala-N(Me)-Phe-Ala-NH2	(2S)-2-[[(2S)-2-acetamidopropanoyl]-methylamino]-N-[(2S)-1-amino-1-oxopropan-2-yl]-3-phenylpropanamide	C[C@H](NC(=O)[C@H](Cc1ccccc1)N(C)C(=O)[C@H](C)NC(=O)C)C(=O)N	Training	substrate	NI	S	A
	3109	LDS-751	4-[(1E,3E)-4-(3-ethyl-1,3-benzothiazol-3-ium-2-yl)buta-1,3-dienyl]-N,N-dimethylaniline	CC[n+]1c(\C=C\C=C\c2ccc(cc2)N(C)C)sc3ccccc13	Training	substrate	NI	NS	NA
	3110	Paroxetine	(3S,4R)-3-(1,3-benzodioxol-5-yloxymethyl)-4-(4-fluorophenyl)piperidin-1-ium	Fc1ccc(cc1)[C@@H]2CC[NH2+]C[C@H]2COc3ccc4OCOc4c3	Training	substrate	NI	S	A
	3111	Dexloxiglumide	(4R)-4-[(3,4-dichlorobenzoyl)amino]-5-[3-methoxypropyl(pentyl)amino]-5-oxopentanoate	CCCCCN(CCCOC)C(=O)[C@@H](CCC(=O)[O-])NC(=O)c1ccc(Cl)c(Cl)c1	Training	substrate	NI	S	A
	3112	Methysergide	(6aR,7S,9R)-N-[(2S)-1-hydroxybutan-2-yl]-4,7-dimethyl-6a,7,8,9-tetrahydro-6H-indolo[4,3-fg]quinoline-7-ium-9-carboxamide	CC[C@@H](CO)NC(=O)[C@H]1C[N@H+](C)[C@@H]2Cc3cn(C)c4cccc(C2=C1)c34	Training	substrate	NI	S	A
	3113	Azidopine	5-O-[2-[(4-azidobenzoyl)amino]ethyl] 3-O-ethyl (4S)-2,6-dimethyl-4-[2-(trifluoromethyl)phenyl]-1,4-dihydropyridine-3,5-dicarboxylate	CCOC(=O)C1=C(C)NC(=C([C@H]1c2ccccc2C(F)(F)F)C(=O)OCCNC(=O)c3ccc(cc3)N=[N+]=[N-])C	Training	substrate	NI	S	A
	3116	Dicloxacillin	(2S,5R,6R)-6-[[3-(2,6-dichlorophenyl)-5-methyl-1,2-oxazole-4-carbonyl]amino]-3,3-dimethyl-7-oxo-4-thia-1-azabicyclo[3.2.0]heptane-2-carboxylate	Cc1onc(c1C(=O)N[C@H]2[C@H]3SC(C)(C)[C@@H](N3C2=O)C(=O)[O-])c4c(Cl)cccc4Cl	Training	substrate	NI	S	A
	3117	N-desmethyltamoxifen	2-[4-[(Z)-1,2-diphenylbut-1-enyl]phenoxy]ethyl-methylazanium	CC\C(=C(/c1ccccc1)\c2ccc(OCC[NH2+]C)cc2)\c3ccccc3	Training	substrate	I	NS	A
	3118	NSC 645806 (8-nitro-9-aminoacridine derivative)	bis(2-hydroxyethyl)-[2-[(1-nitroacridin-10-ium-9-yl)amino]ethyl]azanium	OCC[NH+](CCO)CCNc1c2ccccc2[nH+]c3cccc(c13)[N+](=O)[O-]	Training	substrate	NI	S	A
	3119	Sitafloxacin	7-[(7S)-7-azaniumyl-5-azaspiro[2.4]heptan-5-yl]-8-chloro-6-fluoro-1-[(1R,2S)-2-fluorocyclopropyl]-4-oxoquinoline-3-carboxylate	[NH3+][C@@H]1CN(CC12CC2)c3c(F)cc4C(=O)C(=CN([C@@H]5C[C@@H]5F)c4c3Cl)C(=O)[O-]	Training	substrate	NI	S	A
	3120	Azasetron	N-[(3S)-1-azoniabicyclo[2.2.2]octan-3-yl]-6-chloro-4-methyl-3-oxo-1,4-benzoxazine-8-carboxamide	CN1C(=O)COc2c1cc(Cl)cc2C(=O)N[C@@H]3C[N@@H+]4CC[C@@H]3CC4	Training	substrate	NI	S	A
	3121	Timolol	tert-butyl-[(2S)-2-hydroxy-3-[(4-morpholin-4-yl-1,2,5-thiadiazol-3-yl)oxy]propyl]azanium	CC(C)(C)[NH2+]C[C@H](O)COc1nsnc1N2CCOCC2	Training	substrate	NI	S	A
	3122	Ac-Ala-Phe-Ala-NH2	(2S)-2-[[(2S)-2-acetamidopropanoyl]amino]-N-[(2S)-1-amino-1-oxopropan-2-yl]-3-phenylpropanamide	C[C@H](NC(=O)[C@H](Cc1ccccc1)NC(=O)[C@H](C)NC(=O)C)C(=O)N	Training	substrate	NI	S	A
	3123	Hydrocortisone	(8R,9R,10R,11S,13S,14R,17R)-11,17-dihydroxy-17-(2-hydroxyacetyl)-10,13-dimethyl-2,6,7,8,9,11,12,14,15,16-decahydro-1H-cyclopenta[a]phenanthren-3-one	C[C@]12CCC(=O)C=C1CC[C@@H]3[C@H]4CC[C@](O)(C(=O)CO)[C@@]4(C)C[C@H](O)[C@@H]23	Training	substrate	NI	S	A
	3124	Rhodamine-123 hydrolyzed	2-(3-amino-6-iminoxanthen-9-yl)benzoate	Nc1ccc2C(=C3C=CC(=N)C=C3Oc2c1)c4ccccc4C(=O)[O-]	Training	substrate	NI	S	A
	3127	Compound ID 11	(2R)-2-(3-cyclohexylidenepropyl)-6,7-dimethoxy-1,2,3,4-tetrahydroisoquinolin-2-ium	COc1cc2CC[N@@H+](CCC=C3CCCCC3)Cc2cc1OC	Training	substrate	NI	S	A
	3131	Topiramate	[(3aR,5aR,8aR,8bS)-2,2,7,7-tetramethyl-5,5a,8a,8b-tetrahydrodi[1,3]dioxolo[4,5-a:3',5'-c]pyran-3a-yl]methyl sulfamate	CC1(C)O[C@@H]2CO[C@]3(COS(=O)(=O)N)OC(C)(C)O[C@H]3[C@@H]2O1	Training	substrate	NI	S	A
	3132	Methadone	dimethyl-[(2S)-5-oxo-4,4-diphenylheptan-2-yl]azanium	CCC(=O)C(C[C@H](C)[NH+](C)C)(c1ccccc1)c2ccccc2	Training	substrate	NI	S	A
	3133	Sulpiride	N-[[(1R,2R)-1-ethylpyrrolidin-1-ium-2-yl]methyl]-2-methoxy-5-sulfamoylbenzamide	CC[N@@H+]1CCC[C@@H]1CNC(=O)c2cc(ccc2OC)S(=O)(=O)N	Training	substrate	NI	S	A
	3134	Compound ID 21	5-(4-chlorophenyl)-1-(2,4-dichlorophenyl)-4-[(S)-methylsulfinyl]-N-piperidin-1-ylpyrazole-3-carboxamide	C[S@](=O)c1c(nn(c2ccc(Cl)cc2Cl)c1c3ccc(Cl)cc3)C(=O)NN4CCCCC4	Training	substrate	NI	S	A
	3136	Zolmitriptan	dimethyl-[2-[5-[[(4S)-2-oxo-1,3-oxazolidin-4-yl]methyl]-1H-indol-3-yl]ethyl]azanium	C[NH+](C)CCc1c[nH]c2ccc(C[C@H]3COC(=O)N3)cc12	Training	substrate	NI	S	A
	3138	Pentazocine	(1R,9R,10R,13S)-4-hydroxy-1,13-dimethyl-10-(3-methylbut-2-en-1-yl)-10-azatricyclo[7.3.1.0²,⁷]trideca-2(7),3,5-trien-10-ium	C[C@@H]1[C@H]2Cc3ccc(O)cc3[C@]1(C)CC[N@@H+]2CC=C(C)C	Training	substrate	NI	S	A
	3139	Desloratadine	8-chloro-11-piperidin-1-ium-4-ylidene-5,6-dihydrobenzo[1,2]cyclohepta[2,4-b]pyridine	Clc1ccc2C(=C3CC[NH2+]CC3)c4ncccc4CCc2c1	Training	substrate	NI	S	A
	3140	Methotrimeprazine	[(2R)-3-(2-methoxyphenothiazin-10-yl)-2-methylpropyl]-dimethylazanium	COc1ccc2Sc3ccccc3N(C[C@@H](C)C[NH+](C)C)c2c1	Training	substrate	NI	S	A
	3142	11-Deoxycortisol	(8S,9R,10R,13S,14R,17R)-17-hydroxy-17-(2-hydroxyacetyl)-10,13-dimethyl-2,6,7,8,9,11,12,14,15,16-decahydro-1H-cyclopenta[a]phenanthren-3-one	C[C@]12CCC(=O)C=C1CC[C@H]3[C@H]2CC[C@@]4(C)[C@@H]3CC[C@]4(O)C(=O)CO	Training	substrate	NI	NS	NA
	3143	Clopidogrel	methyl (2S)-2-(2-chlorophenyl)-2-[(5S)-4,5,6,7-tetrahydrothieno[3,2-c]pyridin-5-ium-5-yl]acetate	COC(=O)[C@@H]([N@H+]1CCc2sccc2C1)c3ccccc3Cl	Training	substrate	NI	S	A
	3144	Triphenlmethylphosphonium	methyl(triphenyl)phosphanium	C[P+](c1ccccc1)(c2ccccc2)c3ccccc3	Training	substrate	NI	S	A
	3146	Acebutolol	[(2R)-3-[2-acetyl-4-(butanoylamino)phenoxy]-2-hydroxypropyl]-propan-2-ylazanium	CCCC(=O)Nc1ccc(OC[C@H](O)C[NH2+]C(C)C)c(c1)C(=O)C	Training	substrate	NI	S	A
	3147	Compound 22	(4-methoxyphenyl)carbamothioyl-[(Z)-(2-oxo-1H-benzo[g]indol-3-ylidene)amino]azanide	COc1ccc(NC(=S)[N-]\N=C\2/C(=O)Nc3c2ccc4ccccc34)cc1	Training	substrate	NI	S	A
	3148	(S)-dimethylenastron	(4S)-4-(3-hydroxyphenyl)-7,7-dimethyl-2-sulfanylidene-3,4,6,8-tetrahydro-1H-quinazolin-5-one	CC1(C)CC(=O)C2=C(C1)NC(=S)N[C@H]2c3cccc(O)c3	Training	substrate	NI	S	A
	3149	Pafenolol	[(2S)-2-hydroxy-3-[4-[2-(propan-2-ylcarbamoylamino)ethyl]phenoxy]propyl]-propan-2-ylazanium	CC(C)NC(=O)NCCc1ccc(OC[C@@H](O)C[NH2+]C(C)C)cc1	Training	substrate	NI	S	A
	3150	Vearpamil metabolite D-620	[(4R)-4-cyano-4-(3,4-dimethoxyphenyl)-5-methylhexyl]azanium	COc1ccc(cc1OC)[C@](CCC[NH3+])(C#N)C(C)C	Training	substrate	NI	S	A
	3151	Fluvoxamine	2-[(E)-[5-methoxy-1-[4-(trifluoromethyl)phenyl]pentylidene]amino]oxyethylazanium	COCCCC\C(=N/OCC[NH3+])\c1ccc(cc1)C(F)(F)F	Training	substrate	NI	S	A
	3152	Dihydrotestosterone	(5R,8R,9S,10S,13R,14S,17S)-17-hydroxy-10,13-dimethyl-1,2,4,5,6,7,8,9,11,12,14,15,16,17-tetradecahydrocyclopenta[a]phenanthren-3-one	C[C@@]12CC[C@H]3[C@@H](CC[C@@H]4CC(=O)CC[C@]34C)[C@@H]1CC[C@@H]2O	Training	substrate	NI	S	A
	3154	Oseltamivir	[(1S,5R,6R)-6-acetamido-3-ethoxycarbonyl-5-pentan-3-yloxycyclohex-3-en-1-yl]azanium	CCOC(=O)C1=C[C@@H](OC(CC)CC)[C@H](NC(=O)C)[C@@H]([NH3+])C1	Training	substrate	NI	S	A
	3159	Triphenylmethyl	1,1-diphenylethylbenzene	CC(c1ccccc1)(c2ccccc2)c3ccccc3	Training	substrate	NI	S	A
	3161	Hydrocodone	(3R,4R,4aS,7aR,12bS)-9-methoxy-3-methyl-2,3,4,4a,5,6,7a,13-octahydro-1H-4,12-methanobenzofuro[3,2-e]isoquinoline-3-ium-7-one	COc1ccc2C[C@@H]3[C@H]4CCC(=O)[C@@H]5Oc1c2[C@]45CC[N@H+]3C	Training	substrate	NI	S	A
	3164	Prasterone	(3S,8S,9S,10R,13S,14S)-3-hydroxy-10,13-dimethyl-1,2,3,4,7,8,9,11,12,14,15,16-dodecahydrocyclopenta[a]phenanthren-17-one	C[C@]12CC[C@H]3[C@H](CC=C4C[C@@H](O)CC[C@]34C)[C@@H]1CCC2=O	Training	substrate	NI	S	A
	3165	Trimethoprim	5-[(3,4,5-trimethoxyphenyl)methyl]pyrimidine-2,4-diamine	COc1cc(Cc2cnc(N)nc2N)cc(OC)c1OC	Training	substrate	NI	S	A
	3167	DM5	methyl (1S,6R)-4-(4-chloroanilino)-6-methyl-2-oxocyclohex-3-ene-1-carboxylate	COC(=O)[C@H]1[C@H](C)CC(=CC1=O)Nc2ccc(Cl)cc2	Training	substrate	NI	S	A
	3170	Brompheniramine	[(3R)-3-(4-bromophenyl)-3-pyridin-2-ylpropyl]-dimethylazanium	C[NH+](C)CC[C@H](c1ccc(Br)cc1)c2ccccn2	Training	substrate	NI	NS	NA
[truncated: 817 more rows]
