# Supplementary material for: Multiclass Classifier for P-Glycoprotein Substrates, Inhibitors, and Non-Active Compounds
Source: Molecules. 2019 May 25;24(10):2006. doi: 10.3390/molecules24102006 (PMC6571636; doi:10.3390/molecules24102006)
Supplement: Supplementary file 1 [file molecules-24-02006-s001.zip › molecules-503177-2nd-revised-supple/Weights for the final CPNN model.xlsx]

## Sheet: Sheet1
Net	of	population	151		Note: The weights of the network start in row 5. The first 4 rows of the file are information related to the software.
43	43	29
2	0
1	1	1	1	1	1	1	1	1	1	1	1	1	1	1	1	1	1	1	1	1	1	1	1	1	1	0	0	0
1.43663	-0.240408	-0.230244	2.51795	0.845278	-2.11289	0.866512	5.33891	-0.686578	1.62475	-0.851654	0.755193	-0.144902	-0.273596	-0.422607	-0.342549	1.33192	-0.181722	-0.041008	-0.313913	-0.15324	2.49782	0.775415	-0.078027	-0.078299	-0.108422	0.669028	0.256248	0.074724	40	40	40	40	40
1.4437	-0.240408	-0.230244	2.5195	0.852947	-2.05864	-0.083698	5.33902	-0.739629	1.54952	-0.217066	1.34225	-0.341647	-0.273596	-0.422607	-0.342549	1.28843	-0.181722	-0.041008	-0.313913	-0.15324	2.50363	0.869986	-0.078027	-0.078299	-0.108422	0.684657	0.315343	0	40	40	40	40	40
0.809441	-0.240408	-0.230244	2.42762	0.623039	-1.06958	0.373108	2.93355	0.507812	1.76953	0.011909	2.74418	-0.341646	-0.273596	-0.422607	-0.342547	-0.124168	-0.181722	-0.041008	2.93307	-0.15324	3.07997	0.353857	-0.078027	-0.078299	-0.108422	2e-06	0.999998	0	40	40	40	40	40
0.65492	-0.240408	-0.230244	3.17381	1.0116	-0.030657	-0.191666	4.13358	0.354074	0.945995	1.18838	2.9756	0.816188	-0.273596	-0.422607	1.05107	2.77481	-0.181722	-0.041008	1.85074	-0.15324	5.24855	1.13763	-0.078027	-0.078299	-0.108422	0	1	0	40	40	40	40	40
0.459104	-0.240408	-0.230244	3.75825	0.632555	-2.21805	0.422064	5.54521	0.314133	1.02259	2.43779	5.34581	-0.341647	-0.273596	-0.422607	4.6763	-0.248526	-0.181722	-0.041008	-0.313913	-0.15324	6.89696	1.13763	-0.078027	-0.078299	-0.108422	0	1	0	40	40	40	40	40
0.3328	-0.240408	-0.230244	3.32495	0.178847	-1.61922	0.124694	4.58946	0.304853	0.703766	2.29501	4.68141	-0.083643	-0.273596	0.080943	4.59989	-0.288807	-0.181722	-0.041008	-0.31391	-0.15324	5.50118	2.25859	-0.078027	-0.078299	-0.108422	3e-06	0.999996	1e-06	40	40	40	40	40
-0.152008	-0.240408	-0.230244	2.27133	-1.41691	0.256424	-0.853266	2.37779	0.261831	-0.309894	2.49395	3.23366	0.816197	-0.273596	1.8372	5.23187	-0.432582	-0.181722	-0.041008	-0.313913	-0.15324	2.21254	6.49342	-0.078027	-0.078299	-0.108422	0	0.999999	1e-06	40	40	40	40	40
0.280577	-0.240408	-0.230244	2.64035	-0.348368	-0.270914	-0.157244	3.20895	0.59539	-0.097884	3.02586	4.30139	1.97403	-0.273596	1.8372	6.62547	-0.432582	-0.181722	-0.041008	-0.313913	-0.15324	3.07997	7.2251	-0.078027	-0.078299	-0.108422	0	0.601258	0.398742	40	40	40	40	40
0.311546	-0.240408	-0.230244	2.42762	-0.542648	-0.454419	-0.498262	2.65506	0.892168	0.291283	5.54793	6.56761	-0.341642	-0.273591	1.8372	6.62547	-0.432581	-0.181722	-0.041008	-0.31391	-0.15324	2.86311	6.75467	-0.078027	-0.078299	-0.108422	1e-06	0.999998	2e-06	40	40	40	40	40
-0.255019	-0.240408	-0.230244	2.91668	0.283043	1.14498	0.066516	3.33838	0.484756	0.237754	5.77176	9.08718	-0.341647	4.95251	-0.422602	6.62547	-0.432581	-0.181722	-0.041008	2.93307	-0.15324	1.88725	3.61958	-0.078027	-0.078299	-0.108422	1e-06	2e-06	0.999997	40	40	40	40	40
0.576403	-0.240408	-0.230244	1.43312	-0.448562	0.557282	0.187752	1.75759	0.58298	-0.145348	4.90165	7.1443	-0.341647	0.890924	-0.422597	3.75054	-0.23314	-0.181722	-0.041008	1.69169	-0.15324	0.712157	3.04927	-0.078027	-0.078299	-0.108422	0.184893	0	0.815107	40	40	40	40	40
0.613738	-0.240408	-0.230244	0.80696	-0.551855	0.541802	-0.030409	0.982806	0.571071	-0.009305	4.43103	6.99697	-0.341647	-0.273596	-0.422607	3.00028	-0.432582	-0.181722	-0.041008	1.85075	-0.15324	-0.238103	2.9135	-0.078027	-0.078299	-0.108422	0	0	1	40	40	40	40	40
0.92962	-0.240408	-0.230244	0.219311	-0.445508	0.652859	0.034243	0.368653	0.830672	-0.256365	2.14276	5.13644	-0.341647	-0.273596	-0.422607	2.44466	-0.432581	-0.181722	-0.041008	2.93308	-0.15324	-0.606618	1.79078	-0.078027	-0.078299	-0.108422	0	0	1	40	40	40	40	40
1.06697	-0.240408	-0.230244	0.146203	-0.299796	0.77589	1.71244	0.212782	1.41489	-0.276954	1.10959	3.57031	-0.341647	-0.273596	-0.422607	2.44466	0.457595	-0.181722	-0.041008	2.93308	-0.15324	-0.60662	1.39888	-0.078027	-0.078299	-0.108422	0	2e-06	0.999998	40	40	40	40	40
1.42751	-0.240408	-0.230244	-0.254619	-0.008374	0.885249	-0.998493	0.272516	0.1619	0.097752	1.36795	2.23027	-0.341647	-0.273596	-0.422607	1.05106	-0.432581	-0.181722	-0.041008	1.85074	-0.15324	-0.823476	0.615111	-0.078027	-0.078299	-0.108422	2e-06	0.999995	3e-06	40	40	40	40	40
1.06697	-0.240408	-0.230244	0.796594	0.914457	-0.632127	-0.449854	0.316722	0.600059	0.093638	-0.155787	1.67279	-0.341647	-0.273596	-0.422607	1.05105	-0.432582	-0.181722	-0.041008	-0.31391	-0.15324	0.152383	0.223224	-0.078027	-0.078299	-0.108422	1e-06	4e-06	0.999995	40	40	40	40	40
0.139863	-0.240408	-0.230244	1.31338	0.768747	0.283766	-0.191669	1.00697	0.108089	1.46481	0.910455	0.7438	-0.341647	-0.273596	-0.422607	1.05105	-0.432582	-0.181722	-0.041008	-0.313912	-0.15324	0.911385	-0.429918	-0.078027	-0.078299	-0.108422	0	0.999999	0	40	40	40	40	40
0.637862	-0.240408	-0.230244	1.13938	0.428757	0.480249	-0.217612	0.967254	0.186565	0.129449	1.63739	1.49273	-0.341647	-0.273596	-0.422607	-0.342549	-0.432582	-0.181722	-0.041008	0.768419	-0.15324	1.23667	-0.064493	-0.078027	-0.078299	-0.108422	0	1	0	40	40	40	40	40
1.68504	-0.240408	-0.230244	0.910038	0.040198	0.256426	1.26062	1.09091	0.600058	-1.42989	0.735751	1.51465	-0.341647	-0.273596	-0.422607	-0.342549	-0.432582	-0.181722	-0.041008	1.85075	-0.15324	1.01982	0.353853	-0.078027	-0.078299	-0.108422	0	4e-06	0.999996	40	40	40	40	40
1.03263	-0.240408	-0.230244	1.16969	0.96303	-0.331379	1.79312	1.24066	0.254145	1.44012	-0.833845	1.9001	-0.341647	-0.273596	-0.422607	-0.342549	-0.09556	-0.181722	-0.041008	2.93307	-0.15324	0.911383	-0.168659	-0.078027	-0.078299	-0.108422	0	0.999999	1e-06	40	40	40	40	40
0.559123	-0.240408	-0.230244	0.547651	0.374052	-0.307559	0.459403	0.479295	-0.033653	1.68444	1.20239	0.689907	-0.341647	-0.273596	-0.422607	-0.342549	-0.395286	-0.181722	-0.041008	2.49659	-0.15324	0.624039	-0.159782	-0.078027	-0.078299	-0.108422	0	0.806265	0.193735	40	40	40	40	40
0.650225	-0.240408	-0.230244	0.445479	-0.170964	-1.14297	-0.320795	0.340567	-0.10506	1.69123	1.81271	0.324441	-0.341647	-0.273596	-0.422607	-0.342549	-0.432582	-0.181722	-0.041008	2.93308	-0.15324	0.952342	-0.3678	-0.078027	-0.078299	-0.108422	0	1	0	40	40	40	40	40
-1.40532	-0.240408	-0.230244	0.854575	-0.494078	-0.946542	0.502199	0.003183	0.331012	-0.363418	2.2109	-0.767076	-0.341647	-0.273596	-0.422607	-0.342549	-0.432581	-0.181722	-0.041008	2.93309	-0.15324	0.911384	-0.952433	-0.078027	-0.078299	-0.108422	0	5e-06	0.999995	40	40	40	40	40
-0.504343	-0.240408	-0.230244	0.870027	-0.525217	0.876851	-0.559754	0.132078	0.377339	0.093621	0.554869	0.897366	-0.341647	-0.273596	-0.422607	-0.342549	-0.007378	-0.181722	-0.041008	4.01541	-0.15324	0.565563	-0.037167	-0.078027	-0.078299	-0.108422	0	1	0	40	40	40	40	40
1.44468	-0.240407	-0.230244	0.292415	-0.299798	0.051375	0.066515	0.434917	-0.453065	1.04893	-0.326388	-0.669458	-0.341647	-0.273596	-0.422607	-0.342549	-0.432581	-0.181722	-0.041008	5.09775	-0.15324	0.152383	-0.560549	-0.078027	-0.078299	-0.108422	0	1	0	40	40	40	40	40
0.448897	-0.240407	-0.230244	0.073097	0.040192	0.160734	0.098788	-0.073429	0.008158	0.328343	-0.83385	0.724639	-0.341647	-0.273596	-0.422607	-0.342549	-0.432582	-0.181722	-0.041008	7.26241	-0.15324	0.260812	-0.691177	-0.078027	-0.078299	-0.108422	0	1	0	40	40	40	40	40
0.071186	-0.240407	-0.230244	0.738614	-0.63979	-0.39974	0.276288	0.270345	0.438632	0.707166	-0.495537	0.540897	-0.341647	-0.273596	-0.422607	-0.342549	-0.432582	-0.181722	-0.041008	9.42707	-0.15324	0.47767	-0.560549	-0.078027	-0.078299	-0.108422	0	1	0	40	40	40	40	40
-0.134838	-0.240408	-0.230244	0.910035	-0.73693	-0.823512	-1.01463	0.1199	-0.453065	-0.594014	0.688568	0.320084	-0.341647	-0.273596	-0.422607	-0.342549	-0.432582	-0.181722	-0.041008	8.34474	-0.15324	1.23667	-0.42992	-0.078027	-0.078299	-0.108422	0	1	0	40	40	40	40	40
0.308539	-0.240373	-0.230244	0.295384	-0.571518	-1.5332	-0.960063	0.126847	-0.730372	-1.15013	0.866903	1.10515	-0.34162	-0.273596	-0.422607	-0.342549	-0.432582	-0.181722	9.6812	4.54695	-0.15324	-0.133299	-0.258526	-0.078027	-0.078299	-0.108422	0	0.60211	0.39789	40	40	40	40	40
-0.031826	-0.240408	-0.230244	-0.34285	0.040194	-2.60062	-1.01463	-0.234271	-1.31401	-1.4999	2.54245	2.9279	-0.341647	-0.273596	-0.422607	-0.342549	-0.432582	-0.181722	24.3721	-0.313896	-0.15324	-1.58247	-0.429921	-0.078027	-0.078299	-0.108422	0	2e-06	0.999998	40	40	40	40	40
0.905494	-0.240408	-0.230244	0.442352	-0.173452	-0.134825	0.503997	0.451278	0.281424	-0.963205	0.011908	-0.50349	-0.341647	-0.273596	-0.422607	-0.342549	-0.432582	-0.181722	24.3721	5.31704	-0.15324	0.717915	-0.743259	-0.078027	-0.078299	-0.108422	0	0.601308	0.398692	40	40	40	40	40
0.493524	-0.240408	-0.230244	0.123784	-1.35573	0.930309	0.614622	0.134014	0.769861	0.050457	0.996405	0.932653	-0.226701	-0.273596	-0.422607	-0.342549	1.26846	-0.181722	6.4085	1.14236	4.75856	0.440521	0.131818	-0.078027	-0.078299	1.24863	0	0.318414	0.681586	40	40	40	40	40
0.434627	-0.240408	-0.230244	-0.005052	-1.80548	1.35271	0.649799	-0.031665	1.0087	0.526504	1.51313	1.58296	-0.341647	-0.273596	-0.422607	-0.342549	1.98789	-0.181722	-0.041008	-0.313913	6.52205	0.36394	0.366626	-0.078027	-0.078299	1.73579	0	0.315318	0.684682	40	40	40	40	40
-0.0207	0.431338	0.14955	-0.084521	-0.987443	0.941368	0.286698	-0.144424	0.865513	-0.073452	0.540808	0.573533	-0.258694	-0.273596	-0.422607	-0.342549	0.928825	-0.181722	-0.041008	-0.313913	6.52205	-0.011285	-0.045984	-0.078027	-0.078299	1.73579	0.182215	0.125443	0.692342	40	40	40	40	40
-0.539495	2.10587	1.02301	-0.393056	0.116726	0.502838	-0.15826	-0.403448	1.14907	-0.108208	-0.765316	-0.655663	-0.341647	-0.273596	-0.422607	-0.342549	-0.218323	-0.181722	-0.041008	-0.313913	6.52205	-0.605926	-0.769723	-0.078027	-0.078299	1.73579	0.60128	0	0.39872	40	40	40	40	40
-0.652356	0.483372	0.205977	-0.170431	-0.358235	0.50422	-0.310147	-0.320598	-0.004098	-0.681363	-0.819473	-0.183285	-0.341647	-0.273596	0.879569	0.460492	-0.020785	1.4243	-0.041008	-0.064649	6.52205	-0.534844	-0.555691	-0.078027	-0.078299	3.43898	0.209287	0.312601	0.478112	40	40	40	40	40
-0.842862	-0.240408	-0.230244	-0.082063	-0.638648	0.466218	-0.384444	-0.28732	-0.546311	-0.796528	-0.897147	0.266107	-0.341647	-0.273596	1.8372	1.05106	0.174818	2.90928	-0.041008	0.138119	6.52205	-0.547811	-0.42992	-0.078027	-0.078299	5.12046	0	0.539414	0.460586	40	40	40	40	40
-1.63231	-0.240408	-0.230244	0.18598	-0.246595	0.950329	-0.649446	-0.376947	-0.272975	-0.304885	-0.69754	-0.090823	-0.341647	-0.273596	0.229337	0.081572	-0.255826	0.651011	-0.041008	-0.182381	6.52205	-0.189912	-0.439132	-0.078027	-0.078299	3.68344	0	0.866454	0.133546	40	40	40	40	40
-1.52156	-0.240408	-0.230244	0.091529	-0.217973	1.2201	-0.839017	-0.512856	0.709475	0.505258	-0.595809	-0.204354	-0.341647	-0.273596	-0.422607	0.320269	-0.432582	-0.181722	-0.041008	-0.313913	6.52205	-0.138713	-0.42992	-0.078027	-0.078299	3.58	0	1	0	40	40	40	40	40
-1.63837	-0.240408	-0.230244	0.31859	-0.063107	0.710419	-0.745803	-0.346741	-0.095927	-0.201855	-0.601316	-0.313371	0.011382	-0.273596	-0.32933	-0.252171	-0.410911	-0.181722	-0.041008	-0.269238	6.52205	-0.016815	-0.39953	-0.078027	-0.078299	4.61923	0.152452	0.847548	0	40	40	40	40	40
-2.22054	-0.240408	-0.230244	0.286822	-0.67696	1.18046	-0.332435	-0.315798	-0.506705	-1.03185	-1.00192	-0.428722	-0.341647	-0.273596	0.478411	0.213101	-0.223245	-0.181722	-0.041008	0.117629	6.52205	-0.150939	-0.42992	-0.078027	-0.078299	9.11264	0	1	0	40	40	40	40	40
-2.41827	-0.240408	-0.230244	-0.168907	0.574465	0.871577	-0.853268	-0.545586	0.538562	-0.165778	0.563171	0.259375	-0.341641	-0.273595	-0.422606	1.05105	-0.432582	-0.181722	-0.041008	-0.313911	6.52205	-0.715044	-0.429919	-0.078027	-0.078299	10.9569	2e-06	2e-06	0.999995	40	40	40	40	40
-0.641151	-0.240408	-0.230244	0.591579	0.185588	-0.168688	-0.895455	0.524382	-0.14835	0.011257	-0.60506	-0.542726	1.97403	0.768214	-0.422607	-0.342549	-0.432582	-0.181722	-0.041008	-0.313913	6.52205	0.108445	0.040515	-0.078027	-0.078299	22.0221	0.601306	0.398694	0	40	40	40	40	40
1.28594	-0.240408	-0.230244	2.54916	0.676398	-1.72698	0.057322	5.03134	-0.426935	1.5596	-0.760507	0.680117	0.119121	-0.273596	-0.422607	-0.29673	0.707758	-0.181722	-0.041008	-0.313913	-0.15324	2.61238	0.964443	-0.078027	-0.078299	-0.108422	0.682427	0.141169	0.176404	40	40	40	40	40
1.25421	-0.240408	-0.230244	2.54364	0.67155	-1.68927	0.067966	4.92068	-0.383449	1.56072	-0.698263	0.81213	0.076249	-0.273596	-0.422607	-0.30511	0.659293	-0.065393	-0.041008	-0.161196	-0.15324	2.64028	0.934897	-0.078027	-0.078299	-0.108422	0.602583	0.186058	0.211359	40	40	40	40	40
1.04464	-0.240408	-0.230244	2.6803	0.729331	-1.25536	-0.154734	4.57266	-0.161218	1.41568	0.123941	1.73527	0.095567	-0.273596	-0.422607	-0.036509	1.06263	0.268968	-0.041008	0.568776	-0.15324	3.30119	0.93026	-0.078027	-0.078299	-0.108422	0.357951	0.496242	0.145807	40	40	40	40	40
0.622121	-0.240408	-0.230244	3.16372	0.599638	-1.32239	0.086157	4.59143	0.286705	1.19084	1.18809	3.32794	0.089833	-0.273596	-0.422607	2.01615	0.269943	0.361505	-0.041008	0.487843	-0.15324	5.00396	1.03384	-0.078027	-0.078299	-0.108422	0.086362	0.737893	0.175745	40	40	40	40	40
0.500402	-0.240408	-0.230244	3.21919	0.623038	-1.98547	0.42152	4.20739	0.331013	0.904819	1.59661	4.34405	-0.341645	-0.273596	-0.422607	3.83826	-0.244574	-0.181722	-0.041008	-0.31391	-0.15324	5.03169	0.745743	-0.078027	-0.078299	-0.108422	1e-06	0.999999	0	40	40	40	40	40
0.482979	-0.240408	-0.230244	3.09828	0.166861	-1.36609	0.599894	4.40019	0.394222	0.728861	2.27475	4.40014	0.036048	-0.273596	0.013965	4.68395	-0.307933	-0.181722	-0.041008	-0.313912	-0.15324	4.9195	2.42225	-0.078027	-0.078299	-0.108422	0.133016	0.866984	0	40	40	40	40	40
0.383078	-0.240408	-0.230244	2.35289	-0.554504	-0.028023	0.372743	2.97853	0.576549	0.030103	2.71681	3.69066	1.449	-0.273596	1.41935	5.99351	-0.432578	-0.181722	-0.041008	-0.31391	-0.15324	2.48615	6.33712	-0.078027	-0.078299	-0.108422	0.184895	0.592249	0.222856	40	40	40	40	40
0.42917	-0.240408	-0.230244	2.26679	-0.683815	-0.108583	0.213474	2.69825	0.619051	-0.042321	3.21714	4.06565	1.08038	-0.273596	1.21939	5.70974	-0.297609	-0.181722	-0.041008	-0.313913	-0.15324	2.50297	5.98607	-0.078027	-0.078299	-0.108422	0.09939	0.780818	0.119792	40	40	40	40	40
0.467881	-0.240408	-0.230244	2.34424	-0.501736	-0.041445	0.15796	2.73677	0.664105	-0.139265	4.12148	5.27456	0.763834	0.480871	0.812452	5.62543	-0.162699	-0.181722	-0.041008	0.154839	-0.15324	2.58996	5.39374	-0.078027	-0.078299	-0.108422	0.099386	0.636462	0.264153	40	40	40	40	40
1.46184	-0.240408	-0.230244	1.62093	-0.93121	0.037706	1.01857	2.29101	0.769176	-1.04283	5.35952	5.23403	-0.341646	-0.273592	-0.422599	2.44467	0.646091	-0.181722	-0.041008	-0.31391	-0.15324	2.32096	2.70518	-0.078027	-0.078299	-0.108422	0.999995	2e-06	3e-06	40	40	40	40	40
0.012747	-0.240408	-0.230244	1.34831	-0.515285	0.620295	-0.312457	1.13908	0.692624	-0.122949	4.45566	6.01286	-0.341647	0.423413	0.562623	3.22627	-0.286683	-0.181722	-0.041008	0.886455	-0.15324	0.674461	3.40144	-0.078027	-0.078299	-0.108422	0.076177	0	0.923823	40	40	40	40	40
0.064282	-0.240408	-0.230244	0.936418	-0.586168	0.597289	-0.426871	0.615363	0.736253	-0.118431	3.85722	5.50672	-0.341647	-0.273596	0.643861	2.68714	-0.3636	-0.181722	-0.041008	0.985437	-0.15324	0.178656	3.19483	-0.078027	-0.078299	-0.108422	0	0	1	40	40	40	40	40
0.744445	-0.240408	-0.230244	0.526585	-0.312518	0.560258	0.256585	0.665852	0.643622	-0.272092	3.30208	5.30659	-0.341647	-0.273596	-0.422607	2.20186	-0.344113	-0.181722	-0.041008	1.57484	-0.15324	-0.352852	1.92959	-0.078027	-0.078299	-0.108422	0	0.119786	0.880214	40	40	40	40	40
1.47902	-0.240408	-0.230244	0.738611	0.623033	0.160738	-0.110986	1.02932	0.300265	-1.50813	3.21332	4.07773	-0.341647	-0.273596	-0.422607	1.05106	-0.43258	-0.181722	-0.041008	-0.313905	-0.15324	-0.498191	0.0926	-0.078027	-0.078299	-0.108422	0	2e-06	0.999998	40	40	40	40	40
0.785346	-0.240408	-0.230244	0.057495	-0.002751	0.636161	-0.372053	0.230961	0.242085	-0.327471	1.33047	2.14353	-0.341647	-0.273596	-0.422607	0.913697	-0.217011	-0.181722	-0.041008	0.354486	-0.15324	-0.465739	0.489776	-0.078027	-0.078299	-0.108422	0.15119	0.291256	0.557554	40	40	40	40	40
1.16998	-0.240408	-0.230244	-0.254618	-0.008375	0.9536	-0.804857	0.341773	0.407882	0.167754	0.606109	1.51465	-0.341647	-0.273596	-0.422607	1.05105	-0.432581	-0.181722	-0.041008	-0.31391	-0.15324	-0.823473	0.353853	-0.078027	-0.078299	-0.108422	0.999995	3e-06	2e-06	40	40	40	40	40
0.874532	-0.240408	-0.230244	0.715495	0.438291	0.264729	-0.230576	0.618655	0.280316	0.319249	1.82468	1.8603	-0.341647	-0.273596	-0.422607	-0.342549	-0.432582	-0.181722	-0.041008	-0.313913	-0.15324	0.694528	-0.011585	-0.078027	-0.078299	-0.108422	0	1	0	40	40	40	40	40
0.644988	-0.240408	-0.230244	0.890623	0.574357	0.404963	0.151643	0.791846	0.163106	0.267277	1.05838	1.5759	-0.341647	-0.125539	-0.422607	-0.227856	-0.432582	-0.181722	-0.041008	0.237012	-0.15324	0.770169	0.02082	-0.078027	-0.078299	-0.108422	0	0.832525	0.167475	40	40	40	40	40
0.15703	-0.240408	-0.230244	1.49236	1.40016	-0.016975	0.841071	1.3923	-0.268576	0.711285	-0.157238	2.10186	-0.341647	-0.273594	-0.422607	-0.342549	-0.432582	-0.181722	-0.041008	0.768421	-0.15324	1.23667	0.484481	-0.078027	-0.078299	-0.108422	0	0.999999	1e-06	40	40	40	40	40
0.311551	-0.240408	-0.230244	0.796598	1.06017	0.912581	0.760396	0.545797	0.546241	1.56363	-0.15723	1.25766	-0.341647	-0.273591	-0.422607	-0.342549	-0.432581	-0.181722	-0.041008	1.85074	-0.15324	0.5861	0.092598	-0.078027	-0.078299	-0.108422	0	0.999992	8e-06	40	40	40	40	40
0.311546	-0.240408	-0.230244	0.428544	0.817319	0.66653	1.08312	0.409814	-0.153272	1.76541	1.29552	0.694977	-0.341647	-0.273596	-0.422607	-0.342549	-0.432582	-0.181722	-0.041008	1.85075	-0.15324	0.043954	0.092596	-0.078027	-0.078299	-0.108422	0	0.398707	0.601293	40	40	40	40	40
0.268638	-0.240408	-0.230244	0.404633	0.201693	-0.290601	0.549338	0.221364	0.290644	1.28866	1.16789	0.414065	-0.341647	-0.273596	-0.422607	-0.342549	-0.432582	-0.181722	-0.041008	2.39398	-0.15324	0.364397	-0.305555	-0.078027	-0.078299	-0.108422	0	0.75833	0.24167	40	40	40	40	40
0.111096	-0.240408	-0.230244	0.283399	-0.048724	-0.175943	0.160878	0.001274	0.512441	0.598139	0.801346	0.453028	-0.341647	-0.273596	-0.422607	-0.342549	-0.39519	-0.181722	-0.041008	3.02379	-0.15324	0.245234	-0.446976	-0.078027	-0.078299	-0.108422	0	0.969795	0.030205	40	40	40	40	40
-0.804416	-0.240408	-0.230244	-0.168908	-0.445507	0.926259	0.211744	-0.616459	0.69999	-0.042247	-0.495534	0.038722	-0.341647	-0.273596	-0.422607	-0.342549	-0.432582	-0.181722	-0.041008	4.01541	-0.15324	-0.498188	-0.821805	-0.078027	-0.078299	-0.108422	0	1	0	40	40	40	40	40
0.243898	-0.100933	-0.230244	0.124314	-0.240295	0.345028	-0.273962	-0.122672	0.296766	-0.049577	0.152335	0.320073	-0.272819	-0.273596	-0.422607	-0.342549	-0.371522	-0.181722	-0.041008	4.71974	-0.15324	0.017422	-0.498127	-0.078027	-0.078299	-0.108422	0	1	0	40	40	40	40	40
0.448897	2.10586	-0.230244	0.146203	-1.17406	-1.11058	-0.837127	-0.309719	1.27652	0.390105	0.773891	-0.100298	0.816188	-0.273596	-0.422607	-0.342549	-0.432582	-0.181722	-0.041008	6.18008	-0.15324	0.36924	-0.038036	-0.078027	-0.078299	-0.108422	0	1	0	40	40	40	40	40
0.878113	-0.240404	-0.230244	-0.085718	-0.105519	0.680194	-0.627352	-0.011472	0.523188	-1.18284	-0.664703	-0.174688	-0.341645	-0.273596	-0.422607	-0.342549	-0.432582	-0.181722	-0.041008	7.26241	-0.15324	-0.1729	-0.691176	-0.078027	-0.078299	-0.108422	0	1	0	40	40	40	40	40
1.08414	-0.240405	-0.230244	0.55711	-1.17406	-0.837182	-0.853263	0.568249	-0.26089	-1.19108	-1.003	-0.436915	-0.341645	-0.273596	-0.422607	-0.342549	-0.432582	-0.181722	-0.041008	7.26241	-0.15324	0.47767	0.092594	-0.078027	-0.078299	-0.108422	0	1	0	40	40	40	40	40
0.820283	-0.240406	-0.230244	0.494775	-0.672692	-1.16225	-0.132438	0.615207	-0.477137	-1.45014	0.04298	0.515623	0.407862	-0.273596	-0.422607	-0.342549	-0.432576	-0.181722	6.51889	5.07696	-0.15324	0.275184	-0.144432	-0.078027	-0.078299	-0.108422	0	0.731323	0.268677	40	40	40	40	40
0.279332	-0.240408	-0.230244	0.355506	-0.169524	-0.477176	-0.08055	0.114444	0.196044	-1.08286	0.815921	0.122087	-0.341647	-0.273596	-0.422607	-0.342549	0.84764	-0.181722	15.4406	4.03855	-0.15324	0.306762	-0.622571	-0.078027	-0.078299	-0.108422	0	0.646509	0.353491	40	40	40	40	40
0.279332	-0.240408	-0.230244	0.355506	-0.169525	-0.477176	-0.080549	0.114444	0.196044	-1.08286	0.81592	0.122088	-0.341647	-0.273596	-0.422607	-0.342549	0.84764	-0.181722	15.4406	4.03855	-0.153235	0.306763	-0.62257	-0.078027	-0.078299	-0.108421	0	0.646509	0.353491	40	40	40	40	40
0.316988	-0.240408	-0.230244	0.235433	-1.30284	0.936948	0.6464	0.169911	0.668123	-0.246779	0.847654	0.716127	-0.197549	-0.273596	-0.422607	-0.342549	1.60678	-0.181722	3.62089	1.0603	4.8315	0.493935	0.359235	-0.078027	-0.078299	1.86912	0	0.480917	0.519083	40	40	40	40	40
0.311546	-0.240408	-0.230244	0.292414	-1.6112	1.227	0.792661	0.620363	0.300267	0.266578	-0.410242	-0.100291	0.816188	-0.273596	-0.422607	-0.342549	1.783	-0.181722	-0.041008	-0.313913	6.52205	0.586098	0.484484	-0.078027	-0.078299	1.73579	0	2e-06	0.999998	40	40	40	40	40
0.111305	0.123062	0.033423	0.027946	-0.913925	0.852482	0.275612	0.067679	0.409473	0.0334	0.314002	0.247862	-0.279349	-0.273596	-0.422607	-0.342549	0.875465	-0.181722	-0.041008	0.215872	6.52205	0.068868	-0.081002	-0.078027	-0.078299	2.05567	0.1265	0.470658	0.402842	40	40	40	40	40
-0.402469	-0.240408	-0.230244	0.026105	0.001786	0.173505	-0.439938	-0.35637	-0.11338	-1.78354	-0.224677	-0.485718	-0.341647	-0.273596	-0.422607	-0.342549	-0.432582	-0.181722	-0.041008	-0.313913	6.52205	-0.324561	-0.587019	-0.078027	-0.078299	1.73579	0	0	1	40	40	40	40	40
-0.338046	0.068368	-0.014381	0.101218	-0.38552	0.365915	-0.331244	-0.045833	0.017103	-0.264981	-0.566388	-0.462825	-0.341647	-0.273596	0.097822	0.473402	0.214003	0.480629	-0.041008	0.810825	6.52205	-0.156756	-0.775581	-0.078027	-0.078299	2.8118	0.103565	0.730719	0.165715	40	40	40	40	40
-0.409541	-0.240408	-0.230244	-0.168909	-0.882639	0.926259	-0.659628	-0.165227	-1.34476	-0.528131	-1.51046	-0.485717	-0.341647	-0.273596	1.83719	1.05106	0.241469	-0.181714	-0.041008	0.768419	6.52205	-0.498189	-0.429921	-0.078027	-0.078299	3.58	0	0.999999	1e-06	40	40	40	40	40
-1.37116	-0.240408	-0.230244	0.280902	-0.386686	0.731077	-0.529653	-0.308192	-0.082521	-0.386624	-0.768318	-0.202342	-0.341647	-0.245569	0.133762	0.249455	-0.13555	0.497972	-0.041008	0.175286	6.52205	-0.060596	-0.502363	-0.078027	-0.078299	3.64465	0.010726	0.880271	0.109003	40	40	40	40	40
-2.02108	-0.240408	-0.230244	0.278021	-0.037277	1.25783	-0.834832	-0.410389	-0.345788	-0.131811	-0.620411	-0.204354	-0.341647	-0.273596	-0.422607	-0.342549	-0.432582	-0.181722	-0.041008	-0.313913	6.52205	-0.061196	-0.460236	-0.078027	-0.078299	3.54363	0	1	0	40	40	40	40	40
-1.62734	-0.240408	-0.230244	0.330624	-0.069489	0.708558	-0.735732	-0.34062	-0.108323	-0.201026	-0.579306	-0.311922	0.006691	-0.223163	-0.286954	-0.253371	-0.411198	-0.181722	-0.041008	-0.269831	6.52205	0.001682	-0.392371	-0.078027	-0.078299	4.56983	0.169726	0.830274	0	40	40	40	40	40
0.311535	-0.240408	-0.230244	0.494087	0.477324	-1.65738	-1.01463	-0.022822	0.292576	-0.128721	-0.326388	-0.76708	1.97402	-0.273596	-0.422604	-0.342545	-0.432581	-0.181722	-0.041008	-0.31391	6.52205	0.260812	-0.168663	-0.078027	-0.078299	7.26844	0.999995	3e-06	1e-06	40	40	40	40	40
-0.323701	-0.240408	-0.230244	2.03939	0.185904	0.475146	-0.401446	1.98705	0.530874	-1.89107	1.23835	-0.388114	-0.341641	-0.273595	-0.422605	-0.342547	-0.432582	-0.181722	-0.041008	1.85074	6.52205	2.21252	0.223223	-0.078027	-0.078299	10.9569	2e-06	0.999997	1e-06	40	40	40	40	40
-1.02189	-0.240408	-0.230244	0.705571	0.285746	0.235819	-0.777212	0.568857	0.212804	-0.471822	0.101615	-0.302918	0.836075	0.209545	-0.422603	0.03174	-0.432581	-0.181721	-0.041008	0.168432	6.52196	0.348372	-0.042784	-0.078027	-0.078299	16.5843	0.323726	0.407697	0.268577	40	40	40	40	40
1.04923	-0.240408	-0.230244	2.62157	0.362989	-0.985144	-0.904827	4.55291	0.149029	1.50041	-0.799505	0.330483	0.816194	-0.273596	-0.422607	-0.342549	-0.411821	-0.181722	-0.041008	-0.313913	-0.15324	2.85186	1.28687	-0.078027	-0.078299	-0.108422	1	0	0	40	40	40	40	40
0.987044	-0.240408	-0.230244	2.56825	0.376964	-1.00802	-0.908717	4.41653	0.154922	1.4551	-0.825688	0.277437	1.34596	-0.273596	-0.422607	-0.246456	-0.424981	0.078919	-0.041008	-0.313913	-0.15324	2.69595	1.42485	-0.078027	-0.078299	-0.108422	0.915678	0	0.084322	40	40	40	40	40
0.795523	-0.240408	-0.230244	2.57845	0.30241	-0.927155	-0.888705	4.32254	0.078999	1.28612	-0.494429	0.968137	0.354585	-0.273596	-0.422607	-0.342549	-0.432582	2.90928	-0.041008	-0.313913	-0.15324	2.75539	1.24265	-0.078027	-0.078299	-0.108422	0	0	1	40	40	40	40	40
0.706427	-0.240408	-0.230244	2.81584	0.137335	-0.919206	0.582893	4.68255	0.100402	1.59247	0.688516	0.358361	0.816193	-0.273596	-0.422607	-0.342547	-0.432582	-0.181717	-0.041008	-0.313913	-0.15324	3.73054	1.13763	-0.078027	-0.078299	-0.108422	0.999997	2e-06	1e-06	40	40	40	40	40
0.963956	-0.240408	-0.230244	2.39737	0.331614	-0.905537	3.92314	4.17961	0.669241	1.31658	0.773892	0.743798	0.816194	-0.273596	-0.422607	-0.342542	-0.432582	-0.181722	-0.041008	-0.313913	-0.15324	2.97154	1.007	-0.078027	-0.078299	-0.108422	6e-06	0.999994	0	40	40	40	40	40
1.20828	-0.240408	-0.230244	2.07755	-0.002326	-0.489847	3.5876	3.61941	0.698974	1.16876	0.81746	1.68027	0.778638	-0.273596	-0.422607	1.62645	-0.413013	-0.181722	-0.041008	0.01725	-0.15324	2.37202	2.21235	-0.078027	-0.078299	-0.108422	0.313311	0.686689	0	40	40	40	40	40
1.46185	-0.240408	-0.230244	1.62093	0.088763	0.283766	3.69724	3.16663	0.976727	0.892466	2.14276	2.56687	0.816194	-0.273596	-0.422607	5.23185	-0.432582	-0.181722	-0.041008	-0.31391	-0.15324	1.12824	3.48895	-0.078027	-0.078299	-0.108422	0.999996	4e-06	0	40	40	40	40	40
1.22447	-0.240408	-0.230244	1.56575	-0.673613	-0.030131	2.31986	2.20617	0.827683	0.23806	2.11865	2.47081	0.911486	-0.273596	-0.422607	3.37871	0.029453	-0.181722	-0.041008	-0.013488	-0.15324	1.65864	3.38463	-0.078027	-0.078299	-0.108422	0.047004	0.952996	0	40	40	40	40	40
0.963958	-0.240408	-0.230244	1.7016	-1.07692	-0.181018	1.03471	1.78018	0.676931	-0.351072	3.08014	3.23366	0.816194	-0.273596	-0.422607	3.83826	0.343119	-0.181722	-0.041008	-0.313913	-0.15324	2.10411	3.48895	-0.078027	-0.078299	-0.108422	0	1	0	40	40	40	40	40
0.220385	-0.240408	-0.230244	1.55626	-0.847509	0.186842	0.155728	1.14765	0.65516	-0.369299	3.04185	3.25618	0.309248	-0.273596	0.661011	2.83699	0.15057	-0.181722	-0.041008	-0.313913	-0.15324	1.52139	3.48594	-0.078027	-0.078299	-0.108422	0.037536	0.482946	0.479518	40	40	40	40	40
-0.633624	-0.240408	-0.230244	1.31656	-0.63979	0.627762	-0.895177	0.442651	0.796611	-0.160183	3.94583	4.35695	-0.341647	-0.273596	1.8372	2.44466	-0.250972	-0.181722	-0.041008	-0.313913	-0.15324	0.819627	3.89453	-0.078027	-0.078299	-0.108422	0	0	1	40	40	40	40	40
-0.887283	-0.240408	-0.230244	0.970528	-0.706729	0.827811	-0.796947	0.146511	0.643614	-0.253457	3.14622	3.34493	-0.341647	-0.273596	1.51093	1.64875	-0.106019	-0.181722	-0.041008	-0.313913	-0.15324	0.525009	3.01394	-0.078027	-0.078299	-0.108422	0	0	1	40	40	40	40	40
-0.48377	-0.240408	-0.230244	-0.011649	-0.400575	0.997766	0.054853	-0.165423	0.464319	-0.530888	2.41247	2.61481	-0.341647	-0.273596	0.211598	0.865716	-0.058883	-0.181722	-0.041008	-0.313912	-0.15324	-0.427653	0.943652	-0.078027	-0.078299	-0.108422	0	0.132994	0.867006	40	40	40	40	40
-0.169179	-0.240408	-0.230244	-0.085722	-0.251228	0.967273	0.905613	-0.240595	0.461692	0.18422	2.55213	1.90003	-0.341647	-0.273596	-0.422607	-0.342543	-0.43258	-0.181722	-0.041008	-0.313913	-0.15324	-0.064477	0.876368	-0.078027	-0.078299	-0.108422	0	0.999995	5e-06	40	40	40	40	40
-0.031829	-0.240408	-0.230244	-0.254621	-0.736928	0.748551	-0.36917	0.01379	-0.068714	-0.832838	1.53717	1.90007	-0.341647	-0.273596	-0.422607	1.05105	0.460063	-0.181722	-0.041008	-0.313913	-0.15324	-0.498191	0.353855	-0.078027	-0.078299	-0.108422	1e-06	0	0.999999	40	40	40	40	40
-0.443877	-0.240408	-0.230244	0.219306	-0.105517	1.25435	-0.724174	-0.293531	-0.768233	-0.857543	1.09532	1.11008	-0.341647	-0.273595	-0.422607	-0.342545	-0.432581	-0.181722	-0.041008	-0.313913	-0.15324	0.043951	0.61511	-0.078027	-0.078299	-0.108422	1e-06	0	0.999999	40	40	40	40	40
0.139859	-0.240408	-0.230244	-0.254621	0.088764	1.50041	-0.56281	-0.412417	-0.114836	0.073047	0.587863	0.847852	-0.341647	-0.273594	-0.422607	-0.342546	-0.432582	-0.181722	-0.041008	-0.313913	-0.15324	-0.498191	-0.168661	-0.078027	-0.078299	-0.108422	2e-06	0	0.999998	40	40	40	40	40
-0.424458	-0.240408	-0.230244	0.540361	0.54128	1.01079	0.289236	0.187583	0.046692	0.98273	-0.049213	0.608388	-0.341647	1.54407	-0.422607	-0.342549	-0.432582	-0.181722	-0.041008	-0.104229	-0.15324	0.062081	0.137841	-0.078027	-0.078299	-0.108422	0	0.797527	0.202473	40	40	40	40	40
-0.272191	-0.240408	-0.230244	0.620133	0.914458	1.5004	1.37357	0.583301	0.061965	0.521878	-0.681498	1.64835	-0.341647	2.33946	-0.422607	-0.342549	-0.432582	-0.181722	-0.041008	-0.313911	-0.15324	-0.389758	-0.038032	-0.078027	-0.078299	-0.108422	0	1	0	40	40	40	40	40
-0.203465	-0.240408	-0.230244	0.687305	0.723448	0.808411	0.59141	0.396524	-0.042441	1.36363	0.208454	0.673591	-0.341647	1.17327	-0.422607	-0.342549	-0.432582	-0.181722	-0.041008	0.442484	-0.15324	0.187744	0.225502	-0.078027	-0.078299	-0.108422	0	0.839254	0.160746	40	40	40	40	40
0.226576	-0.240408	-0.230244	0.137802	0.610962	0.699674	1.37091	0.105488	0.896801	1.16788	0.48068	0.600308	-0.341647	0.209569	-0.422607	-0.342549	-0.432582	-0.181722	-0.041008	2.05086	-0.15324	-0.331225	-0.120197	-0.078027	-0.078299	-0.108422	2e-06	0.676304	0.323694	40	40	40	40	40
-0.134839	-0.240408	-0.230244	0.073097	0.283047	0.488819	2.45472	-0.117529	2.62944	1.01188	-0.495534	0.785176	-0.341647	-0.273594	-0.422607	-0.342549	-0.432582	-0.181722	-0.041008	1.85075	-0.15324	-0.606618	-0.429919	-0.078027	-0.078299	-0.108422	0	0.999998	2e-06	40	40	40	40	40
-0.117672	-0.240408	-0.230244	0.292413	0.428755	0.365788	0.502204	-0.237369	0.300269	-0.486953	-0.561028	0.294997	-0.341647	-0.273595	-0.422607	-0.342549	-0.432582	-0.181722	-0.041008	1.85076	-0.15324	-0.49819	-0.560549	-0.078027	-0.078299	-0.108422	0	1	0	40	40	40	40	40
0.196958	-0.240408	-0.230244	-0.203081	0.088121	0.33899	-0.626929	-0.373836	0.499263	-1.11199	0.821531	0.800842	-0.341647	-0.273596	-0.422607	-0.342549	-0.432582	-0.181722	-0.041008	4.01541	-0.15324	-0.238823	-0.534077	-0.078027	-0.078299	-0.108422	0	1	0	40	40	40	40	40
0.283115	0.69735	-0.230244	-0.176313	-0.037848	-0.350877	-0.039104	-0.352657	0.330888	-0.833077	0.214105	-0.048491	-0.272817	-0.273596	0.073664	-0.342549	-0.432582	-0.181722	-0.041008	4.1441	-0.15324	-0.11229	-0.396913	-0.078027	-0.078299	-0.108422	0	0.780392	0.219608	40	40	40	40	40
0.584262	1.27417	-0.230244	-0.114044	-0.115296	-0.581363	0.013465	-0.184605	0.112971	-1.08323	-0.11658	-0.442746	-0.253442	-0.273596	0.01518	-0.342549	-0.432582	-0.181722	-0.041008	4.95499	-0.15324	0.048093	-0.366144	-0.078027	-0.078299	-0.108422	0	0.806273	0.193727	40	40	40	40	40
0.603415	2.10587	-0.230244	-0.005051	-0.251229	-0.591122	0.227881	-0.029276	-0.283952	-1.71814	-0.32639	-0.718279	-0.341645	-0.273596	-0.422607	-0.342549	-0.432582	-0.181722	-0.041008	5.09775	-0.15324	0.260812	-0.42992	-0.078027	-0.078299	-0.108422	0	1	0	40	40	40	40	40
1.89106	-0.240405	-0.230244	0.910034	-0.882639	-0.386069	1.59948	1.63547	0.054279	-2.07637	-1.67961	-0.718279	1.97403	-0.273596	-0.422607	-0.342549	-0.432582	-0.181722	-0.041008	6.18008	-0.15324	1.12824	0.092594	-0.078027	-0.078299	-0.108422	0	1	0	40	40	40	40	40
0.665515	-0.240408	-0.230244	0.491409	-0.155013	0.083053	0.177923	0.572134	0.286693	-1.84276	-0.70837	-0.598475	0.308252	-0.273596	-0.422607	-0.342549	0.112387	-0.181722	-0.040997	4.59367	-0.15324	0.475192	-0.190308	-0.078027	-0.078299	-0.108422	0	1	0	40	40	40	40	40
0.093738	-0.240408	-0.230244	0.206987	0.340241	0.362077	-0.386538	-0.119865	0.5666	-1.10993	0.139152	-0.638589	-0.071306	-0.273596	-0.422607	-0.342549	1.77205	-0.181722	-0.041007	3.52339	-0.15324	0.243191	-0.484795	-0.078027	-0.078299	-0.108422	0	1	0	40	40	40	40	40
-0.296657	-0.240408	-0.230244	0.552995	-0.308359	0.120896	-0.384031	-0.145767	0.916281	-0.971225	0.825605	-0.597893	-0.341647	-0.273596	-0.422607	-0.342549	3.04136	-0.181722	-0.041008	4.66624	-0.15324	0.738472	-0.56141	-0.078027	-0.078299	-0.108422	0	1	0	40	40	40	40	40
0.168221	-0.240408	-0.230244	0.242134	-0.513871	0.609783	0.158106	0.056822	0.445372	-0.435987	0.189051	-0.291395	0.22113	-0.273596	-0.422607	-0.342549	2.33881	-0.181722	-0.041007	1.97488	2.82594	0.390963	0.161517	-0.078027	-0.078299	1.66486	0	0.747429	0.252571	40	40	40	40	40
0.160948	-0.240408	-0.230244	0.397952	-1.41723	1.01927	1.01287	0.461221	0.206116	-0.6894	0.047927	0.300643	0.119996	-0.273596	-0.422607	-0.342549	1.67005	-0.181722	-0.041008	-0.313913	6.52205	0.520902	1.24179	-0.078027	-0.078299	4.31531	0	0.60129	0.39871	40	40	40	40	40
0.448894	-0.240408	-0.230244	0.292414	-1.70833	0.844241	0.744248	0.608194	0.161895	0.344812	-0.748543	-0.100299	-0.341647	-0.273596	-0.422607	-0.342549	0.361378	-0.181722	-0.041008	-0.313908	6.52205	0.477668	1.00699	-0.078027	-0.078299	1.73579	0	4e-06	0.999996	40	40	40	40	40
-0.019929	-0.240408	-0.230244	-0.05251	-0.259171	0.436097	-0.212535	0.096813	-0.841288	0.303586	-0.23768	-0.708246	-0.341647	-0.273596	-0.422607	-0.342549	0.070278	-0.181722	-0.041008	0.994747	6.52205	-0.201794	-0.952436	-0.078027	-0.078299	1.73579	0	1	0	40	40	40	40	40
-0.368581	-0.240408	-0.230244	0.17535	0.039879	0.59264	-0.718161	0.2058	-0.32706	0.155664	-0.012386	-0.654902	-0.341647	-0.273596	-0.422607	1.05106	0.433836	-0.181722	-0.041008	0.768419	6.52205	-0.064475	-0.952436	-0.078027	-0.078299	1.73579	0	1	0	40	40	40	40	40
-0.186348	-0.240408	-0.230244	0.680632	-1.02835	-0.276705	0.001967	-0.007717	0.838354	-0.775189	-1.17215	-0.71828	-0.341647	-0.273596	-0.422604	1.05106	0.433419	-0.181722	-0.041008	1.85075	6.52205	0.477667	-0.821807	-0.078027	-0.078299	3.58	0	1	0	40	40	40	40	40
-1.31605	-0.240408	-0.230244	0.505577	-0.375942	0.716351	-0.492299	-0.213214	-0.186763	-0.155826	-0.527039	-0.327848	-0.341647	0.602195	0.137249	0.028059	-0.213158	-0.181722	-0.041008	0.200422	5.56031	0.271707	-0.431186	-0.078027	-0.078299	2.64167	0.191084	0.808916	0	40	40	40	40	40
-0.907438	-0.240408	-0.230244	0.854575	-0.445507	0.748552	-0.223944	-0.064807	-0.468442	0.143048	0.519367	-0.204354	-0.341647	2.33946	1.83719	-0.342549	-0.432582	-0.181722	-0.041008	-0.313913	6.52204	0.911382	-0.038035	-0.078027	-0.078299	1.73579	0.999996	4e-06	0	40	40	40	40	40
-1.00047	-0.240408	-0.230244	0.708926	-0.07463	0.359535	-0.571034	-0.117063	-0.204608	0.213161	0.233466	-0.273274	0.011382	2.19184	-0.132151	-0.342549	-0.432582	-0.181722	-0.041008	-0.313913	3.45165	0.633612	-0.144812	-0.078027	-0.078299	2.169	0.576033	0.364007	0.059959	40	40	40	40	40
-0.440748	-0.240408	-0.230244	1.07423	-0.077336	-0.028114	-0.459385	0.216955	-0.048105	0.161728	0.945647	-0.280212	0.080271	3.549	-0.422607	-0.342549	-0.432582	-0.181722	-0.041008	-0.126976	1.63947	1.23868	0.028179	-0.078027	-0.078299	2.19122	0.76244	0.086358	0.151202	40	40	40	40	40
-0.600883	-0.240408	-0.230244	0.995541	-0.044709	0.241422	-0.188192	0.077732	-0.042429	0.042111	0.877329	-0.203166	0.033659	3.87622	-0.422607	-0.342549	-0.432582	-0.181722	-0.041008	-0.218936	1.22152	1.1263	-0.101979	-0.078027	-0.078299	1.57266	0.863535	0.043876	0.092589	40	40	40	40	40
-0.951715	-0.240408	-0.230244	1.16836	-0.049277	0.919957	0.343771	0.27359	0.069014	-0.635126	0.990563	-0.059101	-0.341647	3.98674	-0.422607	-0.342549	-0.432582	-0.181722	-0.041008	0.086115	1.08035	1.30449	-0.26531	-0.078027	-0.078299	1.93643	0.815201	0.184799	0	40	40	40	40	40
1.01444	-0.240408	-0.230244	2.51936	0.427213	-1.08145	-0.899881	4.35081	0.178707	1.44536	-1.003	0.10847	1.97403	-0.273596	-0.422607	-0.342549	-0.432582	-0.181722	-0.041008	-0.313913	-0.15324	2.55967	1.56489	-0.078027	-0.078299	-0.108422	1	0	0	40	40	40	40	40
0.740768	-0.240408	-0.230244	2.57383	0.185907	-0.768837	-0.966223	4.28839	0.108088	1.49364	-0.45514	0.358367	0.816195	-0.273596	-0.422607	1.05104	-0.432582	-0.181722	-0.041008	-0.313913	-0.15324	2.53782	1.39888	-0.078027	-0.078299	-0.108422	1	0	0	40	40	40	40	40
0.821341	-0.240408	-0.230244	2.57268	0.276309	-0.690424	-0.299621	4.29192	-0.000301	1.35814	0.049704	0.984068	0.955511	-0.273596	-0.422607	-0.342548	-0.432582	1.03355	-0.041008	-0.313913	-0.15324	2.89673	1.4515	-0.078027	-0.078299	-0.108422	0.326212	0.280622	0.393166	40	40	40	40	40
0.890678	-0.240408	-0.230244	2.63955	0.141186	-0.92054	2.0908	4.42779	0.283954	1.29723	-0.239001	0.591863	0.792579	-0.273596	-0.422607	-0.342549	-0.432582	0.726366	-0.041008	-0.313913	-0.15324	3.20708	1.19198	-0.078027	-0.078299	-0.108422	0.496506	0.20971	0.293784	40	40	40	40	40
0.994926	-0.240408	-0.230244	2.7629	-0.105517	-0.924656	4.07196	4.55506	0.298757	1.18307	-1.003	0.246169	1.27786	-0.273596	-0.422607	-0.342549	-0.432582	-0.181722	-0.041008	-0.313913	-0.15324	3.51368	1.34597	-0.078027	-0.078299	-0.108422	1	0	0	40	40	40	40	40
1.29216	-0.240408	-0.230244	1.9416	-0.073909	-0.306127	3.95194	3.54346	0.745825	1.1944	0.744942	1.38954	0.922504	-0.273596	-0.422607	1.41308	-0.432582	-0.181722	-0.041008	0.058583	-0.15324	2.05391	2.40418	-0.078027	-0.078299	-0.108422	0.361725	0.638275	0	40	40	40	40	40
1.5496	-0.240408	-0.230244	1.34927	-0.220759	0.166244	3.91621	2.78875	0.995432	1.21342	1.54016	2.07294	0.816194	-0.273596	-0.422607	2.44466	-0.432582	-0.181722	-0.041008	0.427103	-0.15324	1.01981	3.35832	-0.078027	-0.078299	-0.108422	0	1	0	40	40	40	40	40
1.24892	-0.240408	-0.230244	1.55596	-0.653786	-0.01402	2.22556	2.23588	0.807543	0.269701	2.11956	2.47883	0.90791	-0.273596	-0.422607	3.32218	0.012111	-0.181722	-0.041008	0.12213	-0.15324	1.62892	3.36491	-0.078027	-0.078299	-0.108422	0.037534	0.962466	0	40	40	40	40	40
0.999012	-0.240408	-0.230244	1.70026	-1.01342	-0.185107	1.21404	1.72493	0.7238	-0.49376	2.31832	2.56689	1.02883	-0.273596	-0.422607	3.83826	0.378763	-0.181722	-0.041008	-0.313913	-0.15324	2.12402	3.35546	-0.078027	-0.078299	-0.108422	0	1	0	40	40	40	40	40
0.171965	-0.240408	-0.230244	1.55373	-0.844245	0.192659	0.122074	1.10306	0.650714	-0.343031	2.95146	3.17905	0.33463	-0.273596	0.703275	2.85229	0.131245	-0.181722	-0.041008	-0.313913	-0.15324	1.49021	3.51638	-0.078027	-0.078299	-0.108422	0	0.50178	0.49822	40	40	40	40	40
-0.649903	-0.240408	-0.230244	1.62093	-0.68836	0.420469	-0.950086	0.578565	0.215709	-0.322248	2.72766	2.56688	-0.341647	-0.273596	1.8372	1.05106	0.154126	-0.181722	-0.041008	-0.313913	-0.15324	1.01981	3.35832	-0.078027	-0.078299	-0.108422	0	0	1	40	40	40	40	40
-1.40532	-0.240408	-0.230244	0.146207	-0.59122	1.19966	-0.820995	-0.546036	0.753801	-0.421071	2.72766	2.56688	-0.341647	-0.273596	1.8372	1.05106	0.195576	-0.181722	-0.041008	-0.313913	-0.15324	-0.064471	1.79078	-0.078027	-0.078299	-0.108422	0	0	1	40	40	40	40	40
-1.40532	-0.240408	-0.230244	-0.085722	-1.07692	1.62344	-0.223941	-0.551753	0.730739	-0.190482	2.05104	2.56687	-0.341647	-0.273596	-0.422603	1.05106	-0.43258	-0.181722	-0.041008	-0.313913	-0.15324	-0.389763	1.39888	-0.078027	-0.078299	-0.108422	0	0	1	40	40	40	40	40
-0.546891	-0.240408	-0.230244	-0.731072	-0.639789	1.03563	0.954022	-0.389085	0.069654	-0.49519	1.53717	1.90007	-0.341647	-0.273596	-0.422607	1.05105	0.415159	-0.181722	-0.041008	-0.313912	-0.15324	-1.04033	0.353855	-0.078027	-0.078299	-0.108422	0	0	0.999999	40	40	40	40	40
-1.40532	-0.240408	-0.230244	-0.731072	-0.251228	1.26802	0.034243	-0.742674	0.331012	-0.795778	-0.071928	2.56687	-0.341647	-0.273595	-0.422607	-0.342545	-0.43258	-0.181722	-0.041008	-0.313912	-0.15324	-0.606621	0.876367	-0.078027	-0.078299	-0.108422	0	0	0.999999	40	40	40	40	40
-0.909532	-0.240408	-0.230244	-0.5188	-0.019532	1.19232	-0.235047	-0.514231	0.054604	-0.590619	0.721807	1.52838	-0.341647	0.545094	-0.422607	-0.036502	-0.236549	-0.181722	-0.041008	-0.201255	-0.15324	-0.735139	0.040239	-0.078027	-0.078299	-0.108422	0.286299	0	0.713701	40	40	40	40	40
-1.40533	-0.240408	-0.230244	-0.433605	0.088765	1.63711	0.179469	-0.643815	0.546248	-0.227541	0.166687	0.284469	-0.341647	2.33946	-0.422607	-0.342549	-0.432582	-0.181722	-0.041008	-0.313913	-0.15324	-0.606621	-0.560548	-0.078027	-0.078299	-0.108422	1e-06	1e-06	0.999998	40	40	40	40	40
-1.02261	-0.240408	-0.230244	0.029792	0.300668	1.10537	-0.111827	-0.325447	0.165355	0.703699	-0.077271	0.258028	-0.341647	2.12441	-0.422607	-0.342549	-0.432582	-0.181722	-0.041008	-0.313913	-0.15324	-0.535506	-0.161998	-0.078027	-0.078299	-0.108422	0.173647	0.619114	0.207239	40	40	40	40	40
-0.255025	-0.240408	-0.230244	0.854574	-0.591214	0.980943	0.695837	0.274576	0.607744	1.89717	-0.561027	-0.485716	-0.341647	2.33946	-0.422607	-0.342549	-0.432582	-0.181722	-0.041008	-0.313913	-0.15324	0.043953	-0.16866	-0.078027	-0.078299	-0.108422	0	0.999999	1e-06	40	40	40	40	40
-0.763458	-0.240408	-0.230244	0.387618	0.681447	1.15597	-0.026828	-0.182443	-0.051734	1.37881	0.0701	0.051906	-0.341647	2.33946	-0.422607	-0.342549	-0.432582	-0.181722	-0.041008	-0.313913	-0.15324	-0.129671	0.353854	-0.078027	-0.078299	-0.108422	0	1	0	40	40	40	40	40
-0.255021	-0.240408	-0.230244	-0.342849	-0.688354	0.748548	0.05038	-0.505483	-0.82204	-0.301658	-1.3413	-0.436912	-0.341647	2.33946	-0.422607	-0.342549	-0.432582	-0.181722	-0.041008	1.85074	-0.15324	-0.823472	-0.299291	-0.078027	-0.078299	-0.108422	2e-06	0.999996	2e-06	40	40	40	40	40
0.500398	-0.240408	-0.230244	-0.627712	0.477324	1.10397	0.647431	-0.470194	1.48406	-0.371658	-0.509923	0.051906	-0.341647	2.33946	-0.422607	-0.342549	-0.432582	-0.181722	-0.041008	2.93308	-0.15324	-1.04033	-0.299292	-0.078027	-0.078299	-0.108422	2e-06	0.999997	1e-06	40	40	40	40	40
0.310615	-0.240408	-0.230244	-0.277648	0.535259	0.175867	0.009074	-0.367499	-0.257406	-0.424444	-0.249061	0.212326	-0.341647	0.777343	0.001309	-0.342549	-0.432582	-0.181722	-0.041008	2.43662	-0.15324	-0.519399	-0.324707	-0.078027	-0.078299	-0.108422	0.187181	0.812819	0	40	40	40	40	40
0.814176	-0.240408	-0.230244	-0.349662	1.07188	-0.123543	-0.216765	-0.336906	-0.002718	-0.711116	0.077457	0.322034	-0.341647	-0.273596	0.715009	-0.342549	-0.432582	-0.181722	-0.041008	3.17813	-0.15324	-0.457551	-0.243099	-0.078027	-0.078299	-0.108422	0	0.766506	0.233494	40	40	40	40	40
1.23866	-0.240406	-0.230244	-0.085722	0.768749	-0.645802	0.211743	-0.234829	1.2842	-0.458133	0.604675	-0.100297	-0.341647	-0.273596	1.83719	-0.342549	-0.432582	-0.181722	-0.041008	4.01541	-0.15324	0.043953	-0.038034	-0.078027	-0.078299	-0.108422	0	4e-06	0.999996	40	40	40	40	40
0.096782	2.10587	-0.230244	-0.273069	-0.307746	-1.01328	0.260459	-0.31812	-0.718231	-1.31024	-0.326389	-0.669654	-0.341647	-0.273596	-0.422607	-0.342549	-0.432582	-0.181722	-0.041008	4.01541	-0.15324	-0.064475	-0.42992	-0.078027	-0.078299	-0.108422	0	1	0	40	40	40	40	40
0.569946	0.981508	-0.230244	0.039067	-0.456039	-0.557263	0.522705	0.064581	-0.509926	-1.32228	-0.45217	-0.701617	0.008461	-0.273596	-0.422607	-0.342549	-0.432582	-0.181722	-0.041008	4.22535	-0.15324	0.258422	-0.328358	-0.078027	-0.078299	-0.108422	0	1	0	40	40	40	40	40
0.634186	0.274846	-0.230244	0.221196	-0.336912	-0.104813	0.496995	0.214175	-0.127648	-1.46581	-0.480341	-0.625145	0.008458	-0.273596	-0.422607	-0.342549	-0.362587	-0.181722	-0.041008	4.07637	-0.15324	0.334417	-0.289151	-0.078027	-0.078299	-0.108422	0	1	0	40	40	40	40	40
0.055477	-0.240408	-0.230244	0.666483	0.293523	0.457992	0.070419	0.43032	0.81555	-1.72341	-0.29831	-0.513383	-0.341647	-0.273596	-0.422607	-0.342549	-0.432582	-0.181722	-0.041008	3.3646	-0.15324	0.370661	-0.141339	-0.078027	-0.078299	-0.108422	0	1	0	40	40	40	40	40
-0.031827	-0.240408	-0.230244	-0.254619	0.671606	0.557168	-0.74031	-0.410406	0.092716	-2.03108	0.011908	-0.718279	-0.341646	-0.273596	-0.422607	-0.342549	1.90784	-0.181722	-0.041008	2.93309	-0.15324	-0.064473	-0.691177	-0.078027	-0.078299	-0.108422	0	1	0	40	40	40	40	40
0.122691	-0.240408	-0.230244	-0.433603	-0.008374	0.434137	-0.078716	-0.670029	0.607747	0.398342	0.350312	-0.767082	-0.341645	-0.273596	-0.422607	-0.342549	3.79133	-0.181722	-0.041008	4.01541	-0.15324	-0.389758	-0.952434	-0.078027	-0.078299	-0.108422	0	1	0	40	40	40	40	40
0.246823	-0.240408	-0.230244	0.225945	-0.254561	0.456594	-0.148234	-0.065972	0.454576	0.140206	0.230671	-0.430013	0.014586	-0.273596	-0.422607	-0.342549	2.41117	-0.181722	-0.041008	2.43115	1.69345	0.361061	-0.140045	-0.078027	-0.078299	1.14331	0	0.874539	0.125461	40	40	40	40	40
-0.007724	-0.240408	-0.230244	0.497775	-0.575585	0.623723	-0.009609	0.064049	0.124639	0.541532	0.358483	-0.23962	-0.235307	0.652636	0.378411	-0.342549	1.75866	-0.181722	-0.041008	0.69156	2.08882	0.658432	0.12365	-0.078027	-0.078299	1.09561	0.354463	0.443028	0.202509	40	40	40	40	40
-0.170001	-0.240408	-0.230244	0.439063	-0.528768	0.635576	-0.028177	0.121508	-0.225002	0.090974	0.3151	-0.254543	-0.287219	0.771707	0.481385	-0.342549	0.966241	-0.181722	-0.041008	0.320378	3.85173	0.485297	-0.082991	-0.078027	-0.078299	1.3919	0.40003	0.496306	0.103664	40	40	40	40	40
-0.318821	-0.240408	-0.230244	0.570037	-0.287981	0.592236	-0.447179	0.072662	-0.173613	0.211743	0.339045	-0.374101	-0.341647	1.17821	0.832935	-0.129817	0.521295	-0.181722	-0.041008	0.338128	2.81328	0.564659	-0.272608	-0.078027	-0.078299	0.711152	0.555597	0.421142	0.023261	40	40	40	40	40
-0.292065	-0.240408	-0.230244	0.596141	-0.473612	0.386494	-0.443777	0.088307	-0.023301	-0.040207	-0.075031	-0.45821	-0.341647	0.862206	0.559649	0.117764	0.04932	-0.181722	-0.041008	0.653088	3.62055	0.516147	-0.357842	-0.078027	-0.078299	1.26488	0.434663	0.565337	0	40	40	40	40	40
-0.447022	-0.240408	-0.230244	0.785134	-0.53958	0.411774	-0.510098	0.074727	0.059358	-0.102281	0.024102	-0.407593	-0.341647	1.32349	0.958575	0.199292	-0.096212	-0.181722	-0.041008	0.309048	2.44215	0.732751	-0.125311	-0.078027	-0.078299	0.953057	0.611194	0.388806	0	40	40	40	40	40
-0.596696	-0.240408	-0.230244	0.918671	-0.598954	0.258335	-0.291793	0.008875	-0.115879	0.087063	0.123325	-0.346498	-0.341647	2.56959	1.34095	-0.036518	-0.242411	-0.181722	-0.041008	0.161441	1.70948	0.90398	-0.005181	-0.078027	-0.078299	0.811184	0.780403	0.219597	0	40	40	40	40	40
-0.718577	-0.240408	-0.230244	0.962976	-0.299798	0.065046	-0.175533	0.020298	-0.483816	1.05305	0.857685	-0.204355	-0.341647	4.95252	1.8372	-0.342549	-0.432582	-0.181722	-0.041008	-0.313913	-0.153234	1.12824	0.092596	-0.078027	-0.078299	-0.108421	1	0	0	40	40	40	40	40
-0.461048	-0.240408	-0.230244	0.962976	-0.154088	0.529828	-0.175533	0.015166	-0.168648	0.661872	0.857686	-0.204354	-0.341647	4.95252	-0.422603	-0.342549	-0.432582	-0.181722	-0.041008	-0.313913	-0.153239	1.01981	0.223222	-0.078027	-0.078299	-0.108422	1	0	0	40	40	40	40	40
-0.649903	-0.240408	-0.230244	1.40413	0.040192	-0.153674	-0.756446	0.292196	0.115772	1.55952	2.53238	0.076992	-0.341647	4.95252	-0.422607	-0.342549	-0.432582	-0.181722	-0.041008	-0.313913	-0.15324	2.1041	0.092595	-0.078027	-0.078299	-0.108422	6e-06	0	0.999994	40	40	40	40	40
-0.85833	-0.240408	-0.230244	1.06954	-0.380784	0.573173	-0.165768	-0.00094	-0.384765	-0.078931	0.876744	-0.204354	-0.341647	4.95252	-0.422607	-0.342549	-0.432582	-0.181722	-0.041008	-0.313913	-0.15324	1.18396	-0.129627	-0.078027	-0.078299	-0.108422	1	0	0	40	40	40	40	40
-1.11488	-0.240408	-0.230244	0.95994	-0.063743	1.0389	0.472434	-0.124661	-0.063243	-0.385976	0.956091	0.005901	-0.341647	4.95252	-0.422607	-0.342549	-0.432582	-0.181722	-0.041008	-0.313913	-0.15324	1.10557	-0.417153	-0.078027	-0.078299	-0.108422	1	0	0	40	40	40	40	40
0.731729	-0.240408	-0.230244	2.58733	0.243716	-0.830495	-0.528115	4.3241	0.048601	1.38028	-0.552052	0.524344	2.12407	0.836283	-0.422607	-0.279495	-0.432582	-0.181722	-0.041008	-0.313913	-0.15324	2.75478	1.77278	-0.078027	-0.078299	-0.108422	0.586207	0.413793	0	40	40	40	40	40
0.826606	-0.240408	-0.230244	2.39737	0.331615	-0.05799	0.211742	3.90474	-0.245515	1.296	0.520777	1.41059	1.97404	-0.273589	-0.422607	-0.342548	-0.432579	-0.181722	-0.041008	-0.313913	-0.15324	2.64625	2.05203	-0.078027	-0.078299	-0.108422	5e-06	0.999995	0	40	40	40	40	40
0.240543	-0.240408	-0.230244	1.78327	0.182036	0.227159	0.791111	2.99456	0.108965	0.587105	0.948522	0.824368	3.02564	-0.273596	-0.422607	-0.342549	0.641725	-0.181722	-0.041008	-0.313913	-0.15324	1.9713	2.47289	-0.078027	-0.078299	-0.108422	0.674695	0.325305	0	40	40	40	40	40
0.116995	-0.240408	-0.230244	1.85623	-0.064536	0.110195	2.00466	2.99588	0.434413	0.358718	0.833365	0.679166	2.6044	-0.273596	-0.422607	-0.342549	0.553405	-0.181722	-0.041008	-0.313913	-0.15324	2.09773	2.4954	-0.078027	-0.078299	-0.108422	0.600877	0.399123	0	40	40	40	40	40
0.165588	-0.240408	-0.230244	2.06653	-0.206633	-0.059553	2.56628	3.18784	0.602499	0.399208	0.682285	0.751532	1.98523	-0.273596	-0.422607	-0.342548	0.320955	-0.181722	-0.041008	-0.313913	-0.15324	2.35385	2.39146	-0.078027	-0.078299	-0.108422	0.405057	0.594943	0	40	40	40	40	40
0.764859	-0.240408	-0.230244	1.9341	-0.243988	-0.121773	3.28462	3.25023	0.775214	0.753649	0.811599	1.22374	1.27382	-0.273596	-0.422607	0.60826	-0.168354	-0.181722	-0.041008	-0.052055	-0.15324	2.04235	2.5726	-0.078027	-0.078299	-0.108422	0.200737	0.799263	0	40	40	40	40	40
1.59335	-0.240408	-0.230244	1.34865	-0.191826	0.21482	3.28429	2.81897	0.898308	1.17539	1.69152	2.21665	0.816216	-0.273595	-0.422607	2.44463	-0.432574	-0.181722	-0.041008	0.877909	-0.15324	0.999787	3.28587	-0.078027	-0.078299	-0.108422	1e-06	0.999999	0	40	40	40	40	40
1.80522	-0.240408	-0.230244	1.35876	-0.10552	0.379455	0.469941	3.02645	0.407886	1.04893	2.14283	2.6644	0.816195	-0.273596	-0.422607	2.44466	-0.432579	-0.181722	-0.041008	2.93307	-0.15324	0.91139	2.96644	-0.078027	-0.078299	-0.108422	0	1	0	40	40	40	40	40
0.405796	-0.240408	-0.230244	1.53725	-1.05155	0.267446	0.50353	1.54173	0.379706	-0.130483	1.86045	2.16289	0.970631	-0.273596	-0.422607	4.4672	0.049927	-0.181722	-0.041008	-0.015786	-0.15324	1.58138	3.14052	-0.078027	-0.078299	-0.108422	0	1	0	40	40	40	40	40
0.013112	-0.240408	-0.230244	1.55208	-1.0719	0.330556	0.155278	1.19765	0.312539	-0.240039	1.95584	2.15392	0.720032	-0.273596	0.015171	4.05523	0.081425	-0.181722	-0.041008	-0.313913	-0.15324	1.47836	3.17301	-0.078027	-0.078299	-0.108422	0	0.806276	0.193724	40	40	40	40	40
-1.0541	-0.240408	-0.230244	0.777583	-1.10996	1.09698	-0.677751	0.33033	-0.147459	-0.225725	1.817	1.97221	-0.00442	-0.273596	0.397682	3.17698	-0.265086	-0.181722	-0.041008	-0.313913	-0.15324	0.386516	1.83175	-0.078027	-0.078299	-0.108422	0	0.291255	0.708745	40	40	40	40	40
-0.289364	-0.240408	-0.230244	0.738614	-1.17406	0.816903	-0.191671	0.469255	-0.245516	-0.202837	0.351662	2.84822	-0.341647	-0.273596	1.83719	2.44466	-0.432581	-0.181722	-0.041008	-0.313913	-0.15324	0.477669	1.26826	-0.078027	-0.078299	-0.108422	0	0	1	40	40	40	40	40
-1.1009	-0.240408	-0.230244	-0.157658	-0.905168	1.40691	-0.254651	-0.254312	0.126286	-0.273995	1.91887	2.12165	-0.341647	-0.273596	0.09784	1.6254	-0.222151	-0.181722	-0.041008	-0.313913	-0.15324	-0.503821	0.764202	-0.078027	-0.078299	-0.108422	0	0	1	40	40	40	40	40
-1.30231	-0.240408	-0.230244	-0.950391	-1.02835	1.81482	0.356973	-0.826615	0.484753	0.048341	1.19332	1.7472	-0.341647	-0.273596	-0.422607	1.05105	-0.432581	-0.181722	-0.041008	-0.313912	-0.15324	-1.69091	0.092598	-0.078027	-0.078299	-0.108422	0	0	1	40	40	40	40	40
-0.46105	-0.240408	-0.230244	-1.18988	-0.105518	1.84216	1.05084	-0.758151	-0.214767	-0.083424	1.28272	1.7472	-0.341647	-0.273595	-0.422607	-0.342545	-0.432581	-0.181722	-0.041008	0.768414	-0.15324	-1.04034	0.353854	-0.078027	-0.078299	-0.108422	0.999995	0	5e-06	40	40	40	40	40
-1.69497	-0.240408	-0.230244	-0.996154	0.324229	1.3783	-0.014127	-0.830111	0.042794	-0.409854	0.212612	1.47531	-0.16869	1.15488	-0.422607	-0.342549	-0.432582	-0.181722	-0.041008	-0.179773	-0.15324	-1.14471	-0.126356	-0.078027	-0.078299	-0.108422	0.340893	0	0.659107	40	40	40	40	40
-2.23562	-0.240408	-0.230244	-0.715835	0.749382	1.05665	-0.37438	-0.836339	0.14054	-0.738784	0.333897	1.31824	-0.341647	2.33946	-0.422607	-0.342549	-0.432582	-0.181722	-0.041008	-0.313913	-0.15324	-1.32239	-0.821807	-0.078027	-0.078299	-0.108422	0.601266	0	0.398734	40	40	40	40	40
-1.51236	-0.240408	-0.230244	-0.167133	-0.231551	0.978174	0.007373	-0.560329	-0.158028	0.872789	-0.597253	-0.485718	-0.341647	2.33946	-0.422607	-0.342549	-0.432582	-0.181722	-0.041008	-0.313913	-0.15324	-0.823477	-0.377001	-0.078027	-0.078299	-0.108422	0	0.601277	0.398723	40	40	40	40	40
-0.783474	-0.169535	-0.230244	0.21003	0.039381	0.888463	-0.125685	-0.265457	0.15747	0.50378	-0.323092	-0.10566	-0.341647	2.33946	-0.422607	-0.300453	-0.432582	-0.181722	-0.041008	-0.313913	-0.15324	-0.327464	-0.115631	-0.078027	-0.078299	-0.108422	0.092586	0.736528	0.170886	40	40	40	40	40
-0.400276	-0.240408	-0.230244	0.222884	0.228002	0.571576	-0.417769	-0.186375	0.028466	-0.18949	-0.078852	0.032517	-0.341647	2.33946	-0.422607	-0.342549	-0.432582	-0.181722	-0.041008	-0.313913	-0.15324	-0.219165	-0.050808	-0.078027	-0.078299	-0.108422	0	0.524448	0.475552	40	40	40	40	40
-0.03183	-0.240408	-0.230244	-0.25462	0.185904	0.420468	-0.320761	-0.260463	-0.960411	-0.050483	0.091679	0.028191	-0.341647	2.33946	-0.422607	-0.342549	-0.432582	-0.181722	-0.041008	0.76842	-0.15324	-0.389761	-0.560547	-0.078027	-0.078299	-0.108422	2e-06	3e-06	0.999996	40	40	40	40	40
-0.128441	-0.240408	-0.230244	0.23022	-0.095529	-0.025207	-0.197877	-0.31921	-0.566345	-0.284034	0.669877	0.028192	-0.341647	2.33946	-0.422607	-0.342549	-0.432582	-0.181722	-0.041008	1.85075	-0.15324	0.260812	-0.408541	-0.078027	-0.078299	-0.108422	1	0	0	40	40	40	40	40
0.546509	-0.240408	-0.230244	-0.434314	0.620225	-0.042902	-0.049652	-0.403691	-0.57245	-0.427341	-0.259714	-0.041065	-0.341647	1.04878	0.097846	-0.342549	-0.432582	-0.181722	-0.041008	2.37491	-0.15324	-0.517259	-0.345483	-0.078027	-0.078299	-0.108422	0.249782	0.630671	0.119547	40	40	40	40	40
1.22171	-0.240408	-0.230244	-0.456436	1.73985	0.041851	-0.224353	-0.27171	-0.697302	-0.410021	-0.410249	0.462431	-0.341647	-0.273596	1.8372	-0.342549	-0.432582	-0.181722	-0.041008	2.50153	-0.15324	-0.715048	0.014052	-0.078027	-0.078299	-0.108422	0	1	0	40	40	40	40	40
0.979158	0.31835	-0.230244	-0.486711	0.959116	-0.669622	-0.009472	-0.339459	-0.297515	-0.732368	-0.09148	-0.091656	-0.341647	-0.273596	0.548984	-0.342549	-0.432582	-0.181722	-0.041008	3.36648	-0.15324	-0.394441	-0.290014	-0.078027	-0.078299	-0.108422	0	0.671168	0.328832	40	40	40	40	40
0.456708	0.611295	-0.230244	-0.10978	-0.005039	-0.615348	0.159274	-0.230315	-0.375756	-0.821937	-0.030224	-0.417829	-0.272816	-0.273596	-0.010853	-0.342549	-0.432582	-0.181722	-0.041008	3.52318	-0.15324	0.018423	-0.251731	-0.078027	-0.078299	-0.108422	0	0.817792	0.182208	40	40	40	40	40
0.157027	-0.240408	-0.230244	-0.085721	-0.503914	-0.238637	0.460428	-0.291074	-0.826717	-0.687964	0.181092	-0.71828	-0.341647	-0.273596	-0.422607	-0.342549	-0.432582	-0.181722	-0.041008	2.93308	-0.15324	0.152383	-0.42992	-0.078027	-0.078299	-0.108422	0	1	0	40	40	40	40	40
0.998295	-0.240408	-0.230244	0.073096	-0.59122	0.010364	0.246774	-0.147438	-0.419303	-0.888792	-0.833852	-0.71828	-0.341647	-0.273596	-0.422607	-0.342549	-0.432582	-0.181722	-0.041008	2.93308	-0.15324	0.152383	-0.168662	-0.078027	-0.078299	-0.108422	0	1	0	40	40	40	40	40
1.47891	-0.240408	-0.230244	-0.609813	-0.241083	0.031041	0.159249	-0.448173	-0.291786	-1.27299	-1.1047	-0.452405	-0.341647	-0.273596	-0.422607	-0.342549	0.785729	-0.181722	-0.041008	3.36464	-0.15324	-0.346527	-0.534092	-0.078027	-0.078299	-0.108422	0	1	0	40	40	40	40	40
0.625149	-0.240408	-0.230244	-0.016165	0.036065	0.233468	-0.117462	-0.201797	0.02263	-0.887813	-0.437426	-0.673104	-0.115472	-0.273596	-0.422607	-0.342549	1.15159	-0.181722	-0.041008	3.0705	-0.15324	0.055685	-0.354656	-0.078027	-0.078299	-0.108422	0	1	0	40	40	40	40	40
0.603412	-0.240408	-0.230244	-0.005052	0.817313	0.242756	-0.772583	-0.267818	0.354072	-0.338716	0.011908	-0.71828	0.816188	-0.273596	-0.422607	-0.342549	2.26608	-0.181722	-0.041008	2.93308	-0.15324	0.152383	-0.429921	-0.078027	-0.078299	-0.108422	0	1	0	40	40	40	40	40
0.338465	-0.240408	-0.230244	0.275055	0.166542	0.32773	-0.733879	-0.215058	0.360049	1.51066	0.520463	-0.71828	-0.341647	-0.273596	-0.422607	-0.342549	2.41471	-0.181722	-0.041008	2.93308	-0.15324	0.456419	-0.821807	-0.078027	-0.078299	-0.108422	0	1	0	40	40	40	40	40
-0.172702	-0.240408	-0.230244	0.361503	-0.228408	0.317612	-0.542686	-0.243811	-0.11109	0.71298	0.474207	-0.552497	-0.341647	0.652666	0.378437	-0.342549	2.2713	-0.181722	-0.041008	1.41861	-0.15324	0.4904	-0.438689	-0.078027	-0.078299	-0.108422	0.354474	0.645526	0	40	40	40	40	40
-0.708467	-0.240408	-0.230244	0.876692	-0.329	0.587024	-0.265917	-0.118065	-0.117333	0.288102	1.02683	-0.204354	-0.341647	2.33946	1.8372	-0.342549	1.64662	-0.181722	-0.041008	-0.313913	-0.15324	1.06305	-0.038033	-0.078027	-0.078299	-0.108422	1	0	0	40	40	40	40	40
-0.718576	-0.240408	-0.230244	0.962976	-0.202658	0.543499	-0.433718	-0.05515	0.046591	-0.108128	1.02683	-0.204354	-0.341647	2.33946	1.8372	-0.342549	0.338184	-0.181722	-0.041008	-0.313913	-0.15324	1.01981	0.353853	-0.078027	-0.078299	-0.108422	1	0	0	40	40	40	40	40
-0.430602	-0.240408	-0.230244	1.0373	-0.458926	0.696783	-0.665239	0.066748	0.205045	0.006963	0.378966	-0.204354	-0.341647	2.33946	1.8372	-0.342549	-0.432582	-0.181722	-0.041008	-0.313913	-0.15324	1.08014	0.417899	-0.078027	-0.078299	-0.108422	1	0	0	40	40	40	40	40
-0.585858	-0.240408	-0.230244	0.992739	-0.654309	0.345383	-0.339534	0.066525	-0.322702	0.022904	0.422311	-0.204354	-0.341647	2.33946	1.8372	-0.342549	-0.432582	-0.181722	-0.041008	-0.313913	-0.15324	1.04014	0.286903	-0.078027	-0.078299	-0.108422	1	0	0	40	40	40	40	40
-0.759082	-0.240408	-0.230244	0.978274	-0.454273	0.425764	-0.344917	0.00476	-0.396849	0.274648	0.521241	-0.257669	-0.341647	3.16015	1.8372	-0.342549	-0.432582	-0.181722	-0.041008	-0.313913	-0.15324	0.998068	0.254099	-0.078027	-0.078299	-0.108422	1	0	0	40	40	40	40	40
-0.667072	-0.240408	-0.230244	1.06885	-0.251228	0.488818	-0.240079	0.021197	-0.268579	0.003048	0.01191	-0.204354	-0.341647	4.95252	1.83719	-0.342549	-0.432582	-0.181722	-0.041008	-0.313913	-0.15324	0.911386	0.092595	-0.078027	-0.078299	-0.108422	1	0	0	40	40	40	40	40
-0.463829	-0.240408	-0.230244	0.872065	-0.25901	-0.022602	-0.209383	-0.030412	-0.327908	0.24546	0.804343	-0.204354	-0.341647	4.95252	-0.422607	-0.342549	-0.432582	-0.181722	-0.041008	-0.313913	-0.15324	1.05401	-0.168662	-0.078027	-0.078299	-0.108422	1	0	0	40	40	40	40	40
-0.658091	-0.240408	-0.230244	0.738615	-0.396938	0.784505	-0.604924	-0.106195	-0.353109	0.357573	0.323135	-0.204354	-0.341647	4.95252	-0.422607	-0.342549	-0.432582	-0.181722	-0.041008	-0.313913	-0.15324	0.654492	-0.168662	-0.078027	-0.078299	-0.108422	1	0	0	40	40	40	40	40
-0.693931	-0.240408	-0.230244	0.919022	-0.262108	0.647453	0.029285	-0.051732	-0.052592	0.117237	0.7923	-0.122198	-0.341647	4.95252	-0.422607	-0.342549	-0.432582	-0.181722	-0.041008	-0.313913	-0.15324	1.01074	-0.239265	-0.078027	-0.078299	-0.108422	0.982229	0	0.017771	40	40	40	40	40
-0.886899	-0.240408	-0.230244	0.931143	-0.183612	0.731302	0.340837	-0.222284	0.443103	-0.008362	1.12855	0.061483	-0.341647	4.95252	-0.422607	-0.342549	-0.432582	-0.181722	-0.041008	-0.313913	-0.15324	1.25864	-0.482859	-0.078027	-0.078299	-0.108422	1	0	0	40	40	40	40	40
-0.251115	-0.240408	-0.230244	2.796	-0.309938	-0.889268	-0.358256	4.44506	0.030784	1.45096	-0.42809	0.527529	2.67019	4.95252	-0.422607	0.213146	-0.432582	-0.181722	-0.041008	-0.313913	-0.15324	2.86583	1.81886	-0.078027	-0.078299	-0.108422	0	1	0	40	40	40	40	40
0.381795	-0.240408	-0.230244	1.9197	0.159301	-0.50619	0.28363	3.14158	-0.092844	0.934737	0.094063	0.428699	3.42956	0.879612	-0.422607	-0.277031	0.220245	-0.181722	-0.041008	-0.313913	-0.15324	2.13578	2.42772	-0.078027	-0.078299	-0.108422	0.425975	0.574025	0	40	40	40	40	40
0.397388	-0.240408	-0.230244	1.11928	0.185906	0.693868	1.19607	2.19285	-0.122523	0.752462	1.02826	0.566503	3.13188	-0.273596	-0.422607	-0.342549	1.11783	-0.181722	-0.041008	-0.313913	-0.15324	1.3451	2.05203	-0.078027	-0.078299	-0.108422	0.999999	1e-06	0	40	40	40	40	40
-0.39237	-0.240408	-0.230244	1.44951	0.137334	0.502488	1.37358	2.22891	0.246456	0.283049	1.36658	0.566503	3.13188	-0.273596	-0.422607	-0.342549	1.02704	-0.181722	-0.041008	-0.313913	-0.15324	1.56196	2.70518	-0.078027	-0.078299	-0.108422	0.999998	2e-06	0	40	40	40	40	40
-0.153724	-0.240408	-0.230244	1.77543	-0.667009	0.475075	1.93836	2.3246	1.00757	-0.15159	1.48865	1.43346	1.97403	-0.273596	-0.422607	-0.342549	0.094018	-0.181722	-0.041008	-0.313913	-0.15324	1.82205	3.09706	-0.078027	-0.078299	-0.108422	0	1	0	40	40	40	40	40
-0.393366	-0.240408	-0.230244	1.88686	-0.708363	0.335903	1.96369	2.45816	0.673542	0.071734	2.30187	1.45716	2.58719	0.962142	-0.422607	-0.247385	-0.115225	-0.181722	-0.041008	-0.313913	-0.15324	2.28161	3.05272	-0.078027	-0.078299	-0.108422	0	1	0	40	40	40	40	40
-0.249663	-0.240408	-0.230244	1.84547	-0.726908	0.340989	1.82613	2.44049	0.573421	0.285129	2.82251	1.76874	2.59586	1.38948	-0.422607	0.101405	-0.432579	-0.181722	-0.041008	0.008806	-0.15324	2.32668	3.01953	-0.078027	-0.078299	-0.108422	0	1	0	40	40	40	40	40
-0.204862	-0.240408	-0.230244	1.64287	-0.776437	0.229559	1.3692	2.21593	0.232271	0.316219	2.76732	1.71595	2.45266	1.57302	-0.422607	0.474975	-0.432582	-0.181722	-0.041008	0.464974	-0.15324	2.07497	2.6418	-0.078027	-0.078299	-0.108422	0	1	0	40	40	40	40	40
-0.246769	-0.240408	-0.230244	1.07517	-1.06349	0.66302	-0.476022	1.14336	-0.184645	0.222262	1.04252	1.44873	0.816203	-0.273594	-0.422606	4.31314	-0.432575	-0.181722	-0.041008	0.991074	-0.15324	0.563148	2.3424	-0.078027	-0.078299	-0.108422	0	0.999996	4e-06	40	40	40	40	40
-1.0065	-0.240408	-0.230244	1.16634	-1.38771	0.986117	-0.814562	0.64709	-0.125124	0.146138	0.722937	1.23329	0.816194	-0.273596	-0.422607	5.78744	-0.432582	-0.181722	-0.041008	-0.313913	-0.15324	0.607348	2.70518	-0.078027	-0.078299	-0.108422	0	1	0	40	40	40	40	40
-1.02872	-0.240408	-0.230244	0.66869	-1.26566	1.19538	-0.587508	0.407165	-0.401547	-0.191711	1.42169	1.78858	0.089669	-0.273596	-0.096326	3.83514	-0.432582	-0.181722	-0.041008	-0.313913	-0.15324	0.285337	1.4949	-0.078027	-0.078299	-0.108422	0	0.372518	0.627482	40	40	40	40	40
-1.10889	-0.240408	-0.230244	0.122768	-1.10747	1.35021	-0.559342	0.116827	-0.721668	-0.4912	2.04206	1.90007	-0.341647	-0.273596	-0.422607	2.44466	-0.432582	-0.181722	-0.041008	-0.313913	-0.15324	-0.236369	0.746193	-0.078027	-0.078299	-0.108422	0	0	1	40	40	40	40	40
-1.05713	-0.240408	-0.230244	-0.428881	-0.816134	1.5516	-0.160133	-0.295503	-0.263657	-0.068037	1.41588	1.90154	-0.341647	-0.273596	-0.227452	2.04566	-0.15655	-0.181722	-0.041008	-0.072727	-0.15324	-0.838587	0.382671	-0.078027	-0.078299	-0.108422	0	0	1	40	40	40	40	40
-0.46105	-0.240408	-0.230244	-1.32096	0.283042	1.60977	-0.95008	-0.721169	0.661552	0.694813	1.368	2.18143	-0.341646	-0.273596	-0.422607	1.05106	-0.432579	-0.181722	-0.041008	-0.31391	-0.15324	-1.79934	0.223225	-0.078027	-0.078299	-0.108422	1e-06	0	0.999999	40	40	40	40	40
-1.40532	-0.240408	-0.230244	-2.27638	0.234473	2.01987	-0.256213	-1.06362	-0.460754	0.093637	-0.15579	1.90007	0.816189	-0.273595	-0.422607	-0.342543	-0.43258	-0.181722	-0.041008	-0.313911	-0.15324	-1.79934	0.484481	-0.078027	-0.078299	-0.108422	1e-06	0	0.999999	40	40	40	40	40
-1.76389	-0.240408	-0.230244	-1.12011	0.332681	1.39114	-0.025443	-0.868705	-0.152214	-0.089513	0.184578	1.24559	-0.098813	1.02375	-0.422607	-0.342549	-0.332932	-0.181722	-0.041008	-0.125581	-0.15324	-1.25888	-0.194795	-0.078027	-0.078299	-0.108422	0.426742	0	0.573258	40	40	40	40	40
-2.76165	-0.240407	-0.230244	-1.06635	0.865885	0.557171	-0.191669	-0.951717	-0.18402	0.554814	-1.003	-0.485714	-0.341647	2.33946	-0.422607	-0.342548	-0.432581	-0.181722	-0.041008	-0.313913	-0.15324	-1.14876	-0.42992	-0.078027	-0.078299	-0.108422	1e-06	2e-06	0.999997	40	40	40	40	40
-2.29809	2.10586	-0.230244	0.1462	-0.736927	0.707541	-0.207806	-0.368822	0.769174	0.229518	-1.17215	-0.485715	-0.341647	2.33946	-0.422607	1.05105	-0.432582	-0.181722	-0.041008	-0.313913	-0.15324	-0.498192	-0.038036	-0.078027	-0.078299	-0.108422	2e-06	0.999997	1e-06	40	40	40	40	40
-0.449823	-0.240408	-0.230244	0.026105	-0.446145	0.890881	0.03456	-0.396276	0.534345	-0.550577	-0.69897	0.056749	-0.341647	2.33946	-0.422607	-0.342549	-0.432582	-0.181722	-0.041008	-0.313913	-0.15324	-0.324562	-0.66471	-0.078027	-0.078299	-0.108422	0.398689	0.601311	0	40	40	40	40	40
-0.02347	-0.240408	-0.230244	-0.2242	0.507879	0.513701	-0.317795	-0.309683	0.581588	0.022168	-0.620632	-0.173649	-0.341647	2.33946	-0.422607	-0.342549	-0.432582	-0.181722	-0.041008	-0.264943	-0.15324	-0.595695	-0.280058	-0.078027	-0.078299	-0.108422	0.296897	0.398661	0.304442	40	40	40	40	40
0.012538	-0.240408	-0.230244	-0.246033	0.356538	0.387113	-0.295969	-0.339008	0.18032	0.022033	-0.562701	-0.224984	-0.341647	2.33946	-0.422607	-0.342549	-0.432582	-0.181722	-0.041008	0.506966	-0.15324	-0.5736	-0.250666	-0.078027	-0.078299	-0.108422	0.300383	0.420913	0.278705	40	40	40	40	40
0.275475	-0.240408	-0.230244	-0.503544	0.382146	0.0138	-0.304251	-0.478244	0.26981	0.069578	-0.532516	-0.255077	-0.341647	2.09752	-0.422607	-0.342549	-0.432582	-0.181722	-0.041008	1.03715	-0.15324	-0.716323	-0.392754	-0.078027	-0.078299	-0.108422	0.40979	0.195331	0.394879	40	40	40	40	40
0.62378	-0.240408	-0.230244	-0.616628	0.680205	-0.426632	-0.193289	-0.461141	-0.398981	-0.258491	-0.402391	-0.135153	-0.341647	0.8637	0.001305	-0.342549	-0.432582	-0.181722	-0.041008	2.3976	-0.15324	-0.675276	-0.425241	-0.078027	-0.078299	-0.108422	0.177427	0.50934	0.313234	40	40	40	40	40
1.2252	-0.240408	-0.230244	-0.855785	1.29519	-0.965679	-0.094197	-0.444656	-0.354586	-0.315803	-0.298622	-0.102144	-0.341647	-0.273596	0.194832	-0.342549	-0.432582	-0.181722	-0.041008	2.90541	-0.15324	-0.744845	-0.497721	-0.078027	-0.078299	-0.108422	0	0.534968	0.465032	40	40	40	40	40
1.16247	-0.240408	-0.230244	-0.930982	2.04173	-0.459695	-0.891767	-0.551534	-1.31516	-1.18423	-0.241101	0.405431	-0.341647	-0.273596	-0.422607	-0.342549	-0.432582	-0.181722	-0.041008	2.93308	-0.15324	-0.824177	-0.299291	-0.078027	-0.078299	-0.108422	0	1	0	40	40	40	40	40
0.767958	-0.240408	-0.230244	0.140174	-0.065562	-0.619514	-0.414997	0.049745	-0.510816	-0.250374	-0.378128	-0.452911	-0.253442	-0.273596	-0.422607	-0.342549	-0.432582	-0.181722	-0.041008	2.61475	-0.15324	0.047788	-0.006294	-0.078027	-0.078299	-0.108422	0	0.672891	0.327109	40	40	40	40	40
0.002512	-0.240408	-0.230244	1.11927	-1.2712	0.092383	-0.078714	0.833715	-0.330076	0.385986	-0.83385	-0.456053	0.816187	-0.273596	-0.422607	-0.342549	-0.432582	-0.181722	-0.041008	2.93308	-0.15324	0.694525	1.13762	-0.078027	-0.078299	-0.108422	0	0.999999	1e-06	40	40	40	40	40
0.998293	-0.240408	-0.230244	0.073096	-0.68836	0.106055	-0.062576	-0.136471	-0.468443	-0.548721	-0.833851	-0.718279	-0.341647	-0.273596	-0.422607	-0.342549	-0.432581	-0.181722	-0.041008	2.93308	-0.15324	0.152383	-0.168662	-0.078027	-0.078299	-0.108422	0	1	0	40	40	40	40	40
0.813026	-0.240408	-0.230244	-0.018326	-0.549691	0.209024	-0.063274	-0.224769	-0.514827	-0.683898	-0.775337	-0.569659	-0.341647	-0.273596	-0.422607	-0.342549	0.138969	-0.181722	-0.041008	2.96421	-0.15324	-0.001955	-0.231765	-0.078027	-0.078299	-0.108422	0	1	0	40	40	40	40	40
0.740764	-0.240408	-0.230244	0.073096	-0.63179	0.197944	0.337649	-0.205581	-0.445274	-0.589185	-0.664704	-0.71828	-0.341647	-0.273596	-0.422607	-0.342549	0.769677	-0.181722	-0.041008	2.93308	-0.15324	0.152383	-0.168662	-0.078027	-0.078299	-0.108422	0	1	0	40	40	40	40	40
-0.142924	-0.240408	-0.230244	0.005066	-0.383284	0.395457	-0.412882	-0.344235	-0.487	0.175818	-0.011165	-0.573145	-0.341647	-0.273596	-0.422607	-0.342549	2.01093	-0.181722	-0.041008	2.41304	-0.15324	0.125133	-0.44165	-0.078027	-0.078299	-0.108422	0	1	0	40	40	40	40	40
-0.236926	-0.240408	-0.230244	-0.046491	-0.478763	0.044731	-0.71597	-0.406865	-0.58975	0.148099	0.127743	-0.767083	-0.341647	-0.273596	-0.422607	-0.342549	2.77829	-0.181722	-0.041008	1.85075	-0.15324	0.003908	-0.554839	-0.078027	-0.078299	-0.108422	0	1	0	40	40	40	40	40
-0.501241	-0.240408	-0.230244	0.378861	-0.255058	0.462116	-0.15141	-0.221037	0.368972	0.373986	0.412188	-0.445971	-0.341647	0.968625	0.651682	-0.342549	1.69026	-0.181722	-0.041008	1.08034	-0.15324	0.556796	-0.428913	-0.078027	-0.078299	-0.108422	0.475389	0.524611	0	40	40	40	40	40
-0.679797	-0.240408	-0.230244	0.789469	-0.2759	0.472743	0.348211	-0.064035	1.02295	-0.07494	0.620482	-0.303979	-0.341647	2.33946	1.8372	-0.342549	0.553025	-0.181722	-0.041008	-0.313912	-0.15324	0.993174	-0.176101	-0.078027	-0.078299	-0.108422	1	0	0	40	40	40	40	40
-0.642073	-0.240408	-0.230244	0.823232	-0.313832	0.55974	-0.044296	-0.080596	0.476952	0.082607	0.638129	-0.250337	-0.341647	2.33946	1.8372	-0.342549	0.097126	-0.181722	-0.041008	-0.30638	-0.15324	0.994103	-0.038511	-0.078027	-0.078299	-0.108422	1	0	0	40	40	40	40	40
-0.340865	-0.240408	-0.230244	0.962976	-0.348368	0.70754	0.066513	0.039319	-0.10715	0.118342	1.10659	0.309551	-0.341647	2.33946	1.8372	-0.342549	-0.432582	-0.181722	-0.041008	0.768409	-0.15324	1.12824	-0.038033	-0.078027	-0.078299	-0.108422	1	0	0	40	40	40	40	40
-0.667869	-0.240408	-0.230244	0.937387	-0.35469	0.655112	-0.531818	-0.049922	-0.274254	0.424287	0.657461	-0.321874	-0.341647	2.33946	1.8372	-0.342549	-0.432582	-0.181722	-0.041008	-0.313913	-0.15324	0.968033	0.353854	-0.078027	-0.078299	-0.108422	1	0	0	40	40	40	40	40
-0.894399	-0.240408	-0.230244	0.984084	-0.455037	0.47299	0.03118	0.019616	-0.500404	-0.15984	0.451928	-0.204354	-0.341647	2.33946	1.8372	-0.342549	-0.432582	-0.181722	-0.041008	-0.313913	-0.15324	0.911386	0.327395	-0.078027	-0.078299	-0.108422	1	0	0	40	40	40	40	40
-0.819222	-0.240408	-0.230244	0.905339	-0.298448	0.540819	-0.377225	-0.040304	-0.365919	-0.069072	0.334863	-0.182216	-0.341647	4.21941	0.267182	-0.342549	-0.432582	-0.181722	-0.041008	-0.313913	-0.15324	0.770797	-0.024737	-0.078027	-0.078299	-0.108422	0.945469	0	0.054531	40	40	40	40	40
-0.650199	-0.240408	-0.230244	0.877738	-0.230944	0.526497	-0.273774	-0.01965	-0.378925	-0.330861	0.214577	-0.204354	-0.341647	4.95252	-0.422607	-0.342549	-0.432582	-0.181722	-0.041008	-0.313913	-0.15324	0.731265	-0.168662	-0.078027	-0.078299	-0.108422	1	0	0	40	40	40	40	40
-0.481138	-0.240408	-0.230244	0.781977	-0.218633	0.576643	-0.255721	-0.040832	-0.23342	0.026881	0.158264	-0.204354	-0.341647	4.95252	-0.422607	-0.342549	-0.432582	-0.181722	-0.041008	-0.313913	-0.15324	0.669795	-0.168662	-0.078027	-0.078299	-0.108422	1	0	0	40	40	40	40	40
-0.392372	-0.240408	-0.230244	0.854577	-0.299797	1.15865	0.356972	-0.009754	0.346385	0.484813	0.350223	-0.204354	-0.341647	4.95252	-0.422607	-0.342549	-0.432582	-0.181722	-0.041008	-0.313913	-0.15324	0.802957	-0.168663	-0.078027	-0.078299	-0.108422	1	0	0	40	40	40	40	40
-0.255025	-0.240408	-0.230244	0.910037	-0.445508	0.311109	0.3247	0.118628	0.638493	0.089519	0.688521	-0.204354	-0.341647	4.95252	-0.422607	-0.342548	-0.432582	-0.181722	-0.041008	-0.313913	-0.15324	1.01981	-0.691176	-0.078027	-0.078299	-0.108422	1	0	0	40	40	40	40	40
1.20432	-0.240408	-0.230244	1.44951	0.234475	-2.99706	-1.01463	1.61088	-0.122524	1.3207	-1.67961	-0.767079	4.28972	-0.273585	-0.422607	-0.342548	-0.432581	-0.181722	-0.041008	-0.313913	-0.15324	1.56196	3.22769	-0.078027	-0.078299	-0.108422	1e-06	0.999999	0	40	40	40	40	40
0.281714	-0.240408	-0.230244	1.60353	0.278764	-0.790334	0.125724	2.75677	-0.184656	0.467588	-0.343347	-0.049081	4.26195	0.771498	-0.422607	-0.319931	0.629414	-0.181722	-0.041008	-0.313913	-0.15324	1.73545	2.53136	-0.078027	-0.078299	-0.108422	0.619153	0.380847	0	40	40	40	40	40
0.225702	-0.240408	-0.230244	1.21759	0.428757	0.182536	1.12836	2.43244	-0.203917	0.503762	0.266363	-0.100298	4.28972	-0.273596	-0.422607	-0.342549	1.10786	-0.181722	-0.041008	-0.313913	-0.15324	1.3451	2.31329	-0.078027	-0.078299	-0.108422	1	0	0	40	40	40	40	40
0.039875	-0.240408	-0.230244	1.52257	0.263681	0.351938	0.739713	2.78886	0.15416	0.186135	1.2317	0.566503	4.28972	-0.273596	-0.422607	-0.342549	1.0906	-0.181722	-0.041008	-0.313913	-0.15324	1.71433	2.86227	-0.078027	-0.078299	-0.108422	1	0	0	40	40	40	40	40
-0.186228	-0.240408	-0.230244	1.9325	-0.481134	0.387316	1.96124	2.77973	0.79158	-0.197735	1.05538	0.847898	3.13188	-0.273596	-0.422607	-0.342549	0.967973	-0.181722	-0.041008	-0.313913	-0.15324	2.11033	3.35832	-0.078027	-0.078299	-0.108422	0	1	0	40	40	40	40	40
-0.35988	-0.240408	-0.230244	1.87319	-0.706233	0.360721	1.9563	2.41898	0.701966	0.079813	2.30424	1.51085	2.51281	0.791256	-0.422607	-0.198743	-0.249397	-0.181722	-0.041008	-0.313913	-0.15324	2.25272	3.05831	-0.078027	-0.078299	-0.108422	0	1	0	40	40	40	40	40
-0.56238	-0.240408	-0.230244	1.94779	-0.808599	0.214747	2.02198	2.47183	0.406005	0.333267	3.50574	1.83171	3.13188	2.33946	-0.422607	-0.342549	-0.432582	-0.181722	-0.041008	-0.313913	-0.15324	2.75468	2.96005	-0.078027	-0.078299	-0.108422	0	1	0	40	40	40	40	40
-0.419023	-0.240408	-0.230244	1.69861	-0.816217	0.241459	1.59105	2.09327	0.328903	0.217562	2.90617	1.70434	2.54379	1.3895	-0.422607	0.059851	-0.432582	-0.181722	-0.041008	-0.001392	-0.15324	2.2445	2.64542	-0.078027	-0.078299	-0.108422	0	1	0	40	40	40	40	40
-0.340869	-0.240408	-0.230244	0.55711	-1.22263	0.188077	-0.627356	0.453066	-0.629871	-0.388129	0.520779	0.847896	0.816192	-0.273596	-0.422607	2.44467	-0.432582	-0.181722	-0.041008	1.85075	-0.15324	0.043955	1.13763	-0.078027	-0.078299	-0.108422	0	0.999998	2e-06	40	40	40	40	40
-1.64569	-0.240408	-0.230244	0.073099	-1.56262	0.76222	-0.643492	-0.486275	-0.875855	-0.985188	-1.003	-0.767076	-0.341643	-0.273596	-0.422607	5.23186	-0.432582	-0.181722	-0.041008	-0.313905	-0.15324	-0.389758	0.615116	-0.078027	-0.078299	-0.108422	0	3e-06	0.999997	40	40	40	40	40
-1.1449	-0.240408	-0.230244	0.28449	-1.35516	0.894957	-0.505868	0.033985	-0.653783	-0.111609	0.543967	0.64397	0.061553	-0.273596	-0.422607	3.94897	-0.432582	-0.181722	-0.041008	0.332061	-0.15324	-0.039062	0.997675	-0.078027	-0.078299	-0.108422	0	0.265935	0.734065	40	40	40	40	40
-1.13883	-0.240408	-0.230244	-0.238204	-1.09736	1.09049	-0.390466	-0.247686	-0.81442	-0.248322	0.816213	0.939163	-0.341647	-0.273596	-0.422607	3.27167	-0.432582	-0.181722	-0.041008	-0.313913	-0.15324	-0.543341	0.364905	-0.078027	-0.078299	-0.108422	0	0	1	40	40	40	40	40
-0.91873	-0.240408	-0.230244	-0.533652	-0.614823	1.3179	0.12317	-0.386629	-0.654999	0.008313	1.00269	1.45301	-0.341647	-0.273596	-0.422607	2.61948	-0.140954	-0.181722	-0.041008	-0.056801	-0.15324	-0.784886	0.236058	-0.078027	-0.078299	-0.108422	0	0	1	40	40	40	40	40
-1.20841	-0.240408	-0.230244	-1.2687	-0.270593	1.76291	0.485651	-0.856255	-0.895011	0.312905	0.471476	1.48134	-0.341647	-0.273596	-0.422607	2.44466	0.785785	-0.181722	-0.041008	0.768419	-0.15324	-1.69091	-0.011571	-0.078027	-0.078299	-0.108422	0	0	1	40	40	40	40	40
-0.870158	-0.240408	-0.230244	-0.528873	-0.250352	1.33296	0.713266	-0.516594	-0.375158	0.326257	0.30591	1.03394	-0.221138	-0.273596	-0.422607	1.40226	-0.084708	-0.181722	-0.041008	0.124489	-0.15324	-0.850855	0.11391	-0.078027	-0.078299	-0.108422	0	0.182217	0.817783	40	40	40	40	40
-1.95472	-0.240408	-0.230244	-0.342853	-0.688358	1.51408	0.29243	-0.724103	-0.622181	1.25893	-0.326388	0.566501	-0.341647	-0.273595	-0.422607	-0.342545	0.399368	-0.181722	-0.041008	-0.313911	-0.15324	-0.498192	0.092595	-0.078027	-0.078299	-0.108422	0	1e-06	0.999999	40	40	40	40	40
-1.31948	-0.240406	-0.230244	-0.254621	-0.736928	0.52983	0.841069	-0.658946	0.484755	0.315991	-0.833853	-0.76708	-0.341647	-0.273592	-0.422607	-0.342547	-0.432581	-0.181722	-0.041008	-0.313913	-0.15324	-0.498192	-0.429918	-0.078027	-0.078299	-0.108422	0	1e-06	0.999999	40	40	40	40	40
-1.12759	0.019242	-0.230244	-0.198145	-0.350552	0.660897	0.365423	-0.526538	0.704456	-0.101839	-0.907114	-0.356302	-0.341647	1.24479	-0.422607	-0.188326	-0.375723	-0.181722	-0.041008	-0.313913	-0.15324	-0.627131	-0.350385	-0.078027	-0.078299	-0.108422	0.16074	0.34416	0.495101	40	40	40	40	40
-0.602054	0.071658	-0.230244	-0.046628	0.066188	0.790483	-0.015136	-0.274093	0.913215	0.136146	-0.945356	-0.267803	-0.341647	1.92058	-0.422607	-0.157193	-0.432582	-0.181722	-0.041008	-0.313913	-0.15324	-0.496274	-0.363504	-0.078027	-0.078299	-0.108422	0.193196	0.646498	0.160306	40	40	40	40	40
0.174196	-0.240408	-0.230244	-0.085723	1.44873	1.00828	-0.256215	0.081194	0.869109	0.950109	-1.17215	-0.485718	-0.341647	2.33946	-0.422607	-0.342549	-0.432582	-0.181722	-0.041008	-0.313913	-0.15324	-0.498192	-0.299292	-0.078027	-0.078299	-0.108422	2e-06	0.999997	1e-06	40	40	40	40	40
0.541009	-0.240408	-0.230244	-0.997418	1.16173	-0.074793	-0.5679	-0.617427	1.32143	0.323723	-1.03212	-0.426885	-0.341647	2.33946	-0.422607	-0.342549	-0.432582	-0.181722	-0.041008	-0.313913	-0.15324	-1.23452	-0.33939	-0.078027	-0.078299	-0.108422	0.475533	0	0.524467	40	40	40	40	40
0.723595	-0.240408	-0.230244	-1.06635	0.749063	-0.117664	-0.372334	-0.600328	1.4106	0.114196	-0.853318	-0.17669	-0.341647	2.33946	-0.422607	-0.342549	-0.432582	-0.181722	-0.041008	1.19992	-0.15324	-1.25719	-0.664705	-0.078027	-0.078299	-0.108422	0	0	1	40	40	40	40	40
1.51683	-0.240408	-0.230244	-0.839471	0.767805	-1.35397	0.51716	-0.396616	0.75115	0.326603	-0.158614	-0.562184	-0.341647	-0.273596	-0.422607	-0.342549	-0.432582	-0.181722	-0.041008	2.50155	-0.15324	-0.649148	-0.796189	-0.078027	-0.078299	-0.108422	0	0	1	40	40	40	40	40
0.31155	-0.240408	-0.230244	-1.75203	0.671607	-3.10642	-1.01463	-0.965552	-0.168643	0.381872	-1.003	-0.767081	-0.341647	-0.273596	-0.422607	-0.342549	-0.432582	-0.181722	-0.041008	4.01541	-0.15324	-1.36562	-0.952434	-0.078027	-0.078299	-0.108422	0	1e-06	0.999999	40	40	40	40	40
1.27299	-0.240408	-0.230244	0.146199	0.137335	-0.905538	-0.853266	0.135612	-0.199394	0.455991	-0.664704	-0.253174	-0.341647	-0.273596	-0.422607	-0.342549	-0.432582	-0.181722	-0.041008	2.93308	-0.15324	-0.064477	0.092594	-0.078027	-0.078299	-0.108422	0	2e-06	0.999998	40	40	40	40	40
1.04632	-0.240408	-0.230244	0.30273	-0.105517	-1.01704	-0.979091	0.304902	-0.297619	-0.109934	-0.732143	-0.737737	-0.341647	-0.273596	-0.422607	-0.342549	-0.432582	-0.181722	-0.041008	1.85075	-0.15324	0.043954	0.196758	-0.078027	-0.078299	-0.108422	0	0.601304	0.398696	40	40	40	40	40
0.637085	-0.152319	-0.230244	0.049363	-0.396913	0.043998	-0.535107	-0.046317	-0.682679	0.2236	-0.476899	-0.494101	-0.245783	-0.273596	-0.422607	-0.109644	-0.432582	-0.181722	-0.041008	2.69348	-0.15324	-0.010896	-0.159311	-0.078027	-0.078299	-0.108422	0	0.866257	0.133743	40	40	40	40	40
-0.117668	-0.240407	-0.230244	0.292413	-0.73693	0.96727	-0.8694	-0.161735	-0.93735	-0.346952	-0.41025	-0.051482	-0.341646	-0.273596	-0.422607	-0.342547	-0.43258	-0.181722	-0.041008	2.93308	-0.15324	-0.064474	-0.168662	-0.078027	-0.078299	-0.108422	0	1	0	40	40	40	40	40
0.567704	-0.183036	-0.088766	-0.015972	-0.642264	0.665091	-0.225075	-0.241879	-0.513883	-0.157451	-0.467935	-0.396846	-0.313336	-0.273596	-0.422607	0.003667	0.047347	-0.181722	-0.041008	2.95955	-0.15324	-0.058794	-0.299081	-0.078027	-0.078299	-0.108422	0	1	0	40	40	40	40	40
0.742155	-0.240408	0.22716	-0.161718	-0.849847	0.714935	0.07828	-0.298841	-0.359857	-0.323525	-0.46121	-0.314244	-0.341647	-0.273596	-0.422607	-0.088614	0.777161	-0.181722	-0.041008	2.93308	-0.15324	-0.128747	-0.335301	-0.078027	-0.078299	-0.108422	0	1	0	40	40	40	40	40
-0.264468	-0.240408	0.264015	-0.128083	-0.780187	0.756253	-0.347971	-0.393908	-0.822758	-0.339488	-0.039198	-0.261484	-0.341647	-0.273596	-0.422607	-0.116669	1.68755	-0.181722	-0.041008	2.1858	-0.15324	-0.039209	-0.34057	-0.078027	-0.078299	-0.108422	0	0.936263	0.063737	40	40	40	40	40
-2.4011	-0.240408	-0.230241	-0.254621	-0.542651	1.5961	-0.691901	-0.611011	-1.71374	-0.91519	0.599142	0.241599	-0.341647	-0.273596	-0.422607	-0.342549	2.03861	-0.181722	-0.041008	1.85075	-0.15324	0.043954	-0.168663	-0.078027	-0.078299	-0.108422	0	0.999999	1e-06	40	40	40	40	40
-0.838779	-0.240408	-0.047391	0.10338	-0.543274	0.557678	0.157438	-0.325206	0.452029	-0.378082	0.151197	-0.37324	-0.341647	0.625705	0.35512	-0.342549	1.43283	-0.181722	-0.041008	0.940868	-0.15324	0.284525	-0.416183	-0.078027	-0.078299	-0.108422	0.344156	0.579665	0.076179	40	40	40	40	40
-0.723168	-0.240408	-0.230244	0.595005	-0.232492	0.240961	1.51881	-0.015683	3.06148	-0.540919	-0.021253	-0.485718	-0.341647	2.33946	1.8372	-0.342549	-0.432582	-0.181722	-0.041008	-0.313913	-0.15324	0.868155	-0.560549	-0.078027	-0.078299	-0.108422	1	0	0	40	40	40	40	40
-0.62756	-0.240408	-0.230244	0.740954	-0.265304	0.462818	0.280036	-0.100705	0.834152	0.030503	0.545922	-0.26525	-0.341647	2.33946	1.8372	-0.342549	-0.432582	-0.181722	-0.041008	-0.266424	-0.15324	0.937426	-0.192294	-0.078027	-0.078299	-0.108422	1	0	0	40	40	40	40	40
-0.662754	-0.240408	-0.230244	0.769593	-0.343005	0.534609	-0.268832	-0.162377	0.043691	0.296525	0.821075	-0.204354	-0.341647	2.33946	1.8372	-0.342549	-0.432582	-0.181722	-0.041008	-0.313913	-0.15324	0.93739	-0.092297	-0.078027	-0.078299	-0.108422	1	0	0	40	40	40	40	40
-0.544859	-0.240408	-0.230244	0.842454	-0.491705	0.549146	0.324832	-0.044036	-0.467828	0.169421	0.635177	-0.33816	-0.341647	2.33946	1.8372	-0.342549	-0.432582	-0.181722	-0.041008	-0.313913	-0.15324	0.945581	-0.038033	-0.078027	-0.078299	-0.108422	1	0	0	40	40	40	40	40
-0.748852	-0.240408	-0.230244	0.897069	-0.344017	0.507795	-0.113038	0.055878	-0.394431	-0.059992	0.868955	-0.029607	-0.289259	2.33946	1.37069	-0.342549	-0.432582	-0.181722	-0.041008	-0.313913	-0.15324	0.974927	0.080049	-0.078027	-0.078299	-0.108422	0.838808	0.095466	0.065727	40	40	40	40	40
-2.46978	-0.240408	-0.230244	1.16969	-0.202657	0.85791	-0.917812	-0.158612	-0.045655	0.225399	1.62356	0.54074	-0.341647	2.33947	-0.422605	-0.342549	-0.432582	-0.181722	-0.041008	-0.313913	-0.15324	0.911385	0.092595	-0.078027	-0.078299	-0.108422	5e-06	1e-06	0.999995	40	40	40	40	40
-0.413677	-0.240408	-0.230244	0.775546	-0.116525	0.519694	-0.361689	0.030103	-0.158824	-0.114435	0.207779	-0.091719	-0.329023	4.67963	-0.422607	-0.342549	-0.432582	-0.181722	-0.041008	-0.272587	-0.15324	0.68159	-0.152014	-0.078027	-0.078299	-0.108422	0.906469	0.070521	0.02301	40	40	40	40	40
-0.076789	-0.240408	-0.230244	0.680634	-0.031968	0.36337	-0.178274	-0.009751	0.175251	0.083585	-0.113896	-0.204354	-0.341647	4.95252	-0.422607	-0.342549	-0.432582	-0.181722	-0.041008	-0.313913	-0.15324	0.613884	-0.168662	-0.078027	-0.078299	-0.108422	1	0	0	40	40	40	40	40
0.175699	-0.240408	-0.230244	0.706518	-0.138608	0.587828	-0.175533	-0.001292	-0.241163	0.348537	0.011908	-0.204354	-0.341647	4.95252	-0.422607	-0.342549	-0.432582	-0.181722	-0.041008	-0.313913	-0.15324	0.745175	-0.168662	-0.078027	-0.078299	-0.108422	1	0	0	40	40	40	40	40
-0.649902	-0.240408	-0.230244	0.854577	-0.251228	0.393128	-0.240078	0.012521	-0.330073	-0.223423	0.148464	-0.204354	-0.341647	4.95252	-0.422607	1.05106	-0.432582	-0.181722	-0.041008	-0.313913	-0.15324	0.5861	-0.168663	-0.078027	-0.078299	-0.108422	1	0	0	40	40	40	40	40
0.929618	-0.240408	-0.230244	2.27132	1.15731	-4.15902	0.244015	3.60046	-0.614494	1.02834	-1.67961	0.921079	6.6054	-0.273596	-0.422607	-0.342549	-0.432579	-0.181722	-0.041008	-0.313913	-0.15324	2.21253	2.96643	-0.078027	-0.078299	-0.108422	3e-06	0.999997	0	40	40	40	40	40
0.105523	-0.240408	-0.230244	0.796598	0.720177	-0.727826	-0.659626	1.97867	-0.08409	-0.24401	-1.34131	-0.767081	5.44756	-0.273596	-0.422607	-0.342549	1.04776	-0.181722	-0.041008	-0.313913	-0.15324	0.477674	2.44392	-0.078027	-0.078299	-0.108422	0.999999	1e-06	0	40	40	40	40	40
0.195179	-0.240408	-0.230244	1.06885	0.525897	-0.091222	-0.062157	2.25718	-0.653282	-0.583892	-0.138021	-0.366144	4.28972	-0.273596	-0.422607	-0.342549	1.73429	-0.181722	-0.041008	-0.313913	-0.15324	1.04178	2.05203	-0.078027	-0.078299	-0.108422	1	0	0	40	40	40	40	40
0.036847	-0.240408	-0.230244	1.11927	0.525896	-0.167347	1.77699	2.3202	-0.645242	-0.3346	0.43551	-0.100297	4.28972	-0.273596	-0.422607	-0.342548	1.6774	-0.181722	-0.041008	-0.313913	-0.15324	1.12824	2.44392	-0.078027	-0.078299	-0.108422	0.999999	1e-06	0	40	40	40	40	40
-0.567424	-0.240408	-0.230244	1.90111	-0.756618	0.636693	1.95766	2.23185	0.952621	-0.208375	1.69595	1.24883	2.43563	-0.273596	-0.422607	1.05106	-0.432582	-0.181722	-0.041008	-0.313913	-0.15324	1.93047	3.5931	-0.078027	-0.078299	-0.108422	0	1	0	40	40	40	40	40
-0.401089	-0.240408	-0.230244	1.88057	-0.73086	0.352011	1.9637	2.3758	0.633139	0.149417	2.66495	1.62708	2.73326	1.05182	-0.422607	-0.140569	-0.35009	-0.181722	-0.041008	-0.313913	-0.15324	2.38049	3.06462	-0.078027	-0.078299	-0.108422	0	1	0	40	40	40	40	40
-0.083335	-0.240408	-0.230244	1.74194	-0.59122	0.365787	1.88995	2.09929	0.769176	0.266579	3.05957	2.18141	1.97403	-0.273596	-0.422607	-0.342549	-0.432582	-0.181722	-0.041008	-0.313913	-0.15324	2.21253	2.83581	-0.078027	-0.078299	-0.108422	0	1	0	40	40	40	40	40
-0.419023	-0.240408	-0.230244	1.69861	-0.816217	0.241459	1.59105	2.09327	0.328903	0.217562	2.90617	1.70434	2.54379	1.3895	-0.422607	0.05985	-0.43258	-0.181722	-0.041008	-0.001393	-0.15324	2.2445	2.64542	-0.078027	-0.078299	-0.108422	0	1	0	40	40	40	40	40
-0.822604	-0.240408	-0.230244	0.255627	-1.40678	-0.041964	-0.623952	0.04115	-1.12298	-0.252755	-0.79823	-0.476657	0.53364	-0.273596	-0.422607	2.44466	-0.432582	-0.181722	-0.041008	0.482813	-0.15324	-0.169526	0.733442	-0.078027	-0.078299	-0.108422	0.110664	0.309671	0.579665	40	40	40	40	40
-1.07967	-0.240408	-0.230244	0.035898	-1.54326	0.104077	-0.236083	-0.272057	-0.940171	-0.321958	-0.799587	-0.56218	0.119998	-0.273596	-0.422607	2.44466	-0.432582	-0.181722	-0.041008	2.50154	-0.15324	-0.238101	0.353013	-0.078027	-0.078299	-0.108422	0	0	1	40	40	40	40	40
-0.82159	-0.240408	-0.230244	0.219308	-1.56262	0.352116	-0.885539	0.007679	-1.84442	-0.911071	-1.17215	-0.767081	-0.341644	-0.273596	-0.422607	2.44466	-0.432582	-0.181722	-0.041008	-0.31391	-0.15324	-0.389761	0.876368	-0.078027	-0.078299	-0.108422	0.999995	1e-06	4e-06	40	40	40	40	40
-0.30653	-0.240408	-0.230244	-1.45709	-0.882642	0.63919	-0.223943	-0.921136	-1.36014	1.70775	-0.579398	-0.100298	-0.341647	-0.273596	-0.422607	3.83826	-0.432582	-0.181722	-0.041008	-0.313913	-0.15324	-1.36562	-0.29929	-0.078027	-0.078299	-0.108422	2e-06	0	0.999998	40	40	40	40	40
-1.07912	-0.240408	-0.230244	-1.18987	-0.008379	0.734883	0.421519	-0.80389	-1.26021	-0.931658	-0.155794	1.36177	-0.341647	-0.273596	-0.422607	2.44466	-0.432579	-0.181722	-0.041008	-0.313911	-0.15324	-1.90776	-0.299289	-0.078027	-0.078299	-0.108422	1e-06	0	0.999999	40	40	40	40	40
-0.255024	-0.240408	-0.230244	-0.433606	0.234473	1.07663	1.1638	-0.543103	-0.045655	-0.182246	0.418714	1.51465	-0.341647	-0.273596	-0.422607	2.44466	-0.43258	-0.181722	-0.041008	-0.31391	-0.15324	-0.498192	0.353853	-0.078027	-0.078299	-0.108422	0	1e-06	0.999999	40	40	40	40	40
-0.220687	-0.240408	-0.230244	0.428541	-0.494079	0.939934	1.14766	-0.056184	-0.091776	0.978932	0.520781	0.847898	-0.341647	-0.273596	-0.422607	1.05106	-0.43258	-0.181722	-0.041008	0.768416	-0.15324	-0.715048	0.223224	-0.078027	-0.078299	-0.108422	0	0.999996	4e-06	40	40	40	40	40
-1.12356	-0.240408	-0.230244	0.231635	-0.563278	1.08128	0.770511	-0.097133	-0.308671	0.015856	0.179115	-0.253964	-0.341647	-0.273596	-0.422607	1.05106	-0.432582	-0.181722	-0.041008	-0.313913	-0.15324	-0.063769	-0.300141	-0.078027	-0.078299	-0.108422	0	0	1	40	40	40	40	40
-1.23364	-0.240408	-0.230244	-0.529398	0.380181	0.611849	1.79312	-0.693443	0.45401	-0.787538	-1.34131	-0.767081	-0.341647	-0.273596	-0.422607	-0.342547	0.186693	-0.181722	-0.041008	-0.313913	-0.15324	-1.47405	0.223223	-0.078027	-0.078299	-0.108422	2e-06	0	0.999998	40	40	40	40	40
-0.855927	-0.240408	-0.230244	-0.342854	-0.396938	0.229086	0.469932	-0.492285	2.16053	0.435403	-1.06423	-0.504856	-0.341647	-0.273596	-0.422607	-0.342549	-0.432581	-0.181722	-0.041008	-0.313913	-0.15324	-0.931906	0.092595	-0.078027	-0.078299	-0.108422	2e-06	0	0.999998	40	40	40	40	40
-0.373075	-0.240408	-0.230244	-0.394665	0.228542	0.511224	0.340178	-0.397638	1.88897	0.709545	-0.871999	-0.557086	-0.341647	0.572269	-0.422607	-0.342547	-0.432582	-0.181722	-0.041008	-0.313912	-0.15324	-0.719035	-0.191764	-0.078027	-0.078299	-0.108422	0.268563	0.323696	0.407741	40	40	40	40	40
-0.041562	-0.240408	-0.230244	-0.883509	0.745623	0.000796	-0.202732	-0.600301	1.21754	0.641385	-0.573194	-0.504287	-0.341647	1.42938	-0.422607	-0.342549	-0.432582	-0.181722	-0.041008	-0.313913	-0.15324	-0.824245	-0.483077	-0.078027	-0.078299	-0.108422	0.219609	0.182215	0.598176	40	40	40	40	40
-0.581224	-0.240408	-0.230244	-1.45709	0.914459	-0.72782	1.35743	-0.940183	1.41489	2.80305	0.011905	-0.485718	-0.341647	2.33946	-0.422607	-0.342549	-0.432582	-0.181722	-0.041008	-0.313912	-0.15324	-0.823478	-0.821805	-0.078027	-0.078299	-0.108422	1e-06	1e-06	0.999998	40	40	40	40	40
0.153857	-0.240408	-0.230244	-1.09249	0.762692	-0.413975	-0.207043	-0.710158	1.11079	0.621954	-0.472881	-0.411623	-0.341647	1.41147	-0.422607	-0.342549	-0.432582	-0.181722	-0.041008	0.076451	-0.15324	-0.983423	-0.602413	-0.078027	-0.078299	-0.108422	0.209281	0	0.790719	40	40	40	40	40
0.931088	-0.240408	-0.230244	-1.0591	0.514445	-1.48555	-0.520071	-0.628933	0.914869	0.20863	-0.94458	-0.502885	-0.341647	0.492811	-0.422607	-0.342549	-0.432582	-0.181722	-0.041008	2.48506	-0.15324	-1.21012	-0.466609	-0.078027	-0.078299	-0.108422	0	0	1	40	40	40	40	40
1.27299	-0.240408	-0.230244	-0.627718	-0.348364	-1.65739	-0.320763	-0.465063	0.999786	-0.141068	-1.34131	-0.767082	-0.341647	-0.273596	-0.422607	-0.342549	-0.432582	-0.181722	-0.041008	2.93308	-0.15324	-1.14876	0.223221	-0.078027	-0.078299	-0.108422	0	0	1	40	40	40	40	40
1.10658	-0.240408	-0.230244	-0.410101	-0.036711	-1.32619	-0.725537	-0.122598	-0.235602	0.412345	-0.780046	-0.66851	-0.341647	-0.273596	-0.422607	-0.342549	-0.432582	-0.181722	-0.041008	2.39373	-0.15324	-0.48948	-0.13559	-0.078027	-0.078299	-0.108422	0	0.403286	0.596714	40	40	40	40	40
1.15281	-0.240408	-0.230244	-0.627714	-0.008378	-1.1926	-0.61122	0.029582	-1.51388	1.69952	0.011904	-0.718278	-0.341647	-0.273596	-0.422607	-0.342549	-0.432582	-0.181722	-0.041008	1.85075	-0.15324	-0.172905	-0.691176	-0.078027	-0.078299	-0.108422	0	0.999997	3e-06	40	40	40	40	40
0.645612	-0.169529	-0.230244	-0.257888	-0.38337	0.124974	-0.675162	-0.209574	-0.660726	0.576118	-0.435576	-0.371265	-0.30667	-0.273596	-0.422607	-0.11668	-0.386892	-0.181722	-0.041008	2.39421	-0.15324	-0.241882	-0.349539	-0.078027	-0.078299	-0.108422	0	0.758714	0.241286	40	40	40	40	40
0.311546	2.10586	-0.230244	-0.627713	-0.54265	0.611851	-0.578946	-0.54707	-0.260893	1.00364	-0.833849	-0.718277	0.816188	-0.273596	-0.422607	-0.342545	-0.432581	-0.181722	-0.041008	4.01541	-0.15324	-0.715046	-0.168664	-0.078027	-0.078299	-0.108422	0	0.999999	1e-06	40	40	40	40	40
0.275568	-0.135756	0.261186	-0.183288	-0.958473	1.20588	-0.239644	-0.335839	-0.383081	0.238676	-0.395731	-0.278751	-0.214985	-0.273596	-0.422607	0.09623	-0.044702	-0.181722	-0.041008	2.98136	-0.15324	-0.269031	-0.326876	-0.078027	-0.078299	-0.108422	0	1	0	40	40	40	40	40
0.63775	-0.240408	1.33618	-0.168912	-1.02835	1.35004	-0.772581	-0.245888	-0.768236	0.336577	-0.079594	0.229867	-0.341647	-0.273596	-0.422607	1.05105	0.64412	-0.181722	-0.041008	2.93308	-0.15324	-0.281333	-0.691176	-0.078027	-0.078299	-0.108422	0	1	0	40	40	40	40	40
0.105519	-0.240408	2.17002	-0.529399	-2.0969	1.66445	0.5022	-0.594927	-0.89123	-1.27754	-0.241101	0.615303	-0.341647	-0.273596	-0.422607	-0.342547	1.59252	-0.181722	-0.041008	2.93308	-0.15324	-0.38976	0.092595	-0.078027	-0.078299	-0.108422	0	0.999998	2e-06	40	40	40	40	40
-0.117675	-0.240408	2.17007	-0.529399	-2.0969	1.63711	0.453791	-0.614239	-0.86817	-1.19931	-0.2411	0.566503	-0.341647	-0.273596	-0.422607	-0.342549	1.57575	-0.181722	-0.041008	-0.313907	-0.15324	-0.38976	0.092596	-0.078027	-0.078299	-0.108422	0	2e-06	0.999998	40	40	40	40	40
-0.85691	-0.240408	0.785174	0.088276	-0.984895	0.970994	0.513694	-0.300055	0.819652	-0.598187	-0.030362	0.04933	-0.341647	0.841534	0.541772	-0.342549	0.467353	-0.181722	-0.041008	0.140037	-0.15324	0.311097	-0.155036	-0.078027	-0.078299	-0.108422	0.426752	0.209709	0.363539	40	40	40	40	40
0.270691	-0.240408	-0.230211	0.269251	-0.773357	0.564748	1.41105	0.048287	1.65913	-1.14658	-0.860686	-0.647196	0.322862	0.839736	0.540217	-0.342549	0.298843	-0.181722	-0.041008	-0.31391	-0.15324	0.6415	-0.128087	-0.078027	-0.078299	-0.108422	0.999986	1e-06	1.3e-05	40	40	40	40	40
-0.206584	-0.240408	-0.230244	0.495206	-0.520076	0.55313	0.677291	-0.069395	0.880344	-0.44368	-0.034169	-0.414211	-0.008906	1.58852	1.18778	-0.342549	-0.082594	-0.181722	-0.041008	-0.264942	-0.15324	0.775491	-0.141439	-0.078027	-0.078299	-0.108422	1	0	0	40	40	40	40	40
-0.288997	-0.240408	-0.230244	0.667622	-0.642309	0.721425	0.243967	0.031607	0.038032	-0.227888	0.289105	-0.27292	-0.173863	1.49773	1.10926	-0.196281	0.075212	-0.181722	-0.041008	-0.29274	-0.15324	0.916133	0.049565	-0.078027	-0.078299	-0.108422	1	0	0	40	40	40	40	40
-0.498651	-0.240408	-0.230244	0.787211	-0.542699	0.696013	0.039201	0.024849	-0.048876	-0.00449	0.593828	-0.186379	-0.341647	1.80597	1.37583	-0.18705	-0.066352	-0.181722	-0.041008	-0.274505	-0.15324	0.999334	0.01394	-0.078027	-0.078299	-0.108422	1	0	0	40	40	40	40	40
-0.353536	-0.240408	-0.230244	0.871316	-0.454424	0.686621	0.052047	0.33746	0.059791	-0.173812	0.643237	0.109632	-0.264513	1.74613	0.678184	-0.155139	-0.009777	-0.181722	-0.041008	-0.313913	-0.15324	1.05254	0.093171	-0.078027	-0.078299	-0.108422	0.855969	0.100148	0.043883	40	40	40	40	40
-0.392698	-0.240408	-0.230244	0.87669	0.273517	0.311106	-0.869405	0.690456	-0.165581	-1.14339	2.2123	0.84788	0.12002	2.33946	-0.422607	-0.342549	-0.432582	-0.181722	-0.041008	-0.313913	-0.15324	1.23667	-0.038033	-0.078027	-0.078299	-0.108422	0.398731	0.601269	0	40	40	40	40	40
0.09329	-0.240408	-0.230244	0.776625	0.11955	0.455492	-0.180596	0.363927	0.137688	0.076195	0.349	0.341384	-0.306919	3.82681	-0.422607	-0.342549	-0.432582	-0.181722	-0.041008	0.109402	-0.15324	0.800932	-0.12894	-0.078027	-0.078299	-0.108422	0.703555	0.268713	0.027732	40	40	40	40	40
0.071184	-0.240408	-0.230244	0.680635	-0.008376	0.434138	-0.175532	-0.023165	0.07734	0.138931	0.429976	0.309554	-0.341647	4.95252	-0.422607	-0.342549	-0.432582	-0.181722	-0.041008	1.85074	-0.15324	0.5861	-0.168662	-0.078027	-0.078299	-0.108422	0.999999	1e-06	0	40	40	40	40	40
0.047658	-0.240408	-0.230244	0.727727	0.008126	0.453008	-0.146984	0.166013	0.05448	0.172297	0.095554	0.05661	-0.341647	4.49255	-0.422607	-0.03779	-0.432582	-0.181722	-0.041008	0.154152	-0.15324	0.698386	-0.152999	-0.078027	-0.078299	-0.108422	0.823972	0.176028	0	40	40	40	40	40
-0.667071	-0.240408	-0.230244	0.796596	-0.299798	0.420468	-0.240079	-0.044189	-0.385594	-0.106868	0.541959	-0.204354	-0.341647	4.95252	-0.422607	2.44466	-0.432582	-0.181722	-0.041008	-0.313913	-0.15324	0.694528	-0.011562	-0.078027	-0.078299	-0.108422	1	0	0	40	40	40	40	40
0.311546	-0.240408	-0.230244	1.44951	0.331618	-1.16527	0.937886	3.47549	-0.037967	0.143047	-1.67961	-0.767081	7.76324	-0.273596	-0.422607	-0.342549	-0.432576	-0.181722	-0.041008	-0.313913	-0.15324	1.12824	3.48895	-0.078027	-0.078299	-0.108422	1	0	0	40	40	40	40	40
0.208534	-0.240408	-0.230244	0.962978	0.865888	-1.05591	-0.207803	2.40528	-0.222456	-0.865777	-1.34131	-0.76708	6.6054	-0.273596	-0.422607	-0.342549	1.14546	-0.181722	-0.041008	-0.313913	-0.15324	0.586102	2.70518	-0.078027	-0.078299	-0.108422	1	0	0	40	40	40	40	40
0.044413	-0.240408	-0.230244	1.29447	0.600359	-0.363964	1.35061	2.75643	-0.337998	-0.589637	0.053806	-0.310552	5.44756	-0.273596	-0.422607	-0.342549	1.61693	-0.181722	-0.041008	-0.313913	-0.15324	1.23667	2.7598	-0.078027	-0.078299	-0.108422	1	0	0	40	40	40	40	40
0.083248	-0.240408	-0.230244	1.43096	0.159734	0.20274	0.873265	2.28961	-0.229967	-0.267735	0.942049	0.493669	4.3243	-0.273596	-0.422607	0.286868	1.85426	-0.181722	-0.041008	-0.313913	-0.15324	1.43698	2.9794	-0.078027	-0.078299	-0.108422	0.560299	0.308506	0.131195	40	40	40	40	40
0.022008	-0.240408	-0.230244	1.64908	-0.160483	0.477133	1.12358	2.16998	0.039664	-0.062514	1.63489	1.08025	4.09346	-0.273596	-0.422607	0.843805	1.82201	-0.181722	-0.041008	-0.313913	-0.15324	1.66708	3.51236	-0.078027	-0.078299	-0.108422	0.233477	0.57279	0.193734	40	40	40	40	40
-0.004296	-0.240408	-0.230244	1.85357	-0.301435	0.462903	1.60023	2.53573	0.457451	0.018107	2.32001	1.6675	3.32641	-0.273596	-0.422607	-0.07335	1.30057	-0.181676	-0.041008	-0.313913	-0.15324	2.1562	3.33855	-0.078027	-0.078299	-0.108422	1e-05	0.719354	0.280636	40	40	40	40	40
0.52381	-0.240407	-0.230244	1.70277	-0.440785	0.468172	1.45053	2.19744	0.41173	0.310312	2.2107	1.94572	1.17122	-0.273596	-0.422607	-0.342545	0.997192	0.389693	-0.041008	-0.313913	-0.15324	2.16234	2.88407	-0.078027	-0.078299	-0.108422	1e-06	0.999999	0	40	40	40	40	40
1.13564	-0.240408	-0.230244	1.62093	-0.154091	0.393128	0.679716	2.54471	0.108092	0.406578	1.1136	1.2333	0.816199	-0.273596	-0.422607	-0.342549	2.32725	-0.181714	-0.041008	-0.313913	-0.15324	1.99568	2.3133	-0.078027	-0.078299	-0.108422	0	1	0	40	40	40	40	40
-0.647966	-0.240408	-0.230244	0.300842	-1.29878	0.066722	-0.486648	0.154179	-0.942747	-0.226084	-0.64216	-0.383485	0.346777	-0.273596	-0.422607	2.04644	0.325573	-0.065664	-0.041008	0.094012	-0.15324	0.01567	0.800156	-0.078027	-0.078299	-0.108422	0.054532	0.304691	0.640777	40	40	40	40	40
-0.791889	-0.240408	-0.230244	0.326595	-1.32425	-0.179824	-0.692067	0.135145	-1.11448	-0.137276	-0.901623	-0.544537	0.816194	-0.273596	-0.422607	2.44466	-0.432582	-0.181722	-0.041008	-0.313913	-0.15324	-0.121332	0.807871	-0.078027	-0.078299	-0.108422	0	0.475622	0.524378	40	40	40	40	40
-0.47543	-0.240408	-0.230244	0.048035	-1.41561	-0.089394	-0.647223	-0.159615	-0.799868	-0.232395	-0.717956	-0.550006	0.053525	-0.273596	-0.422607	2.54358	-0.14268	-0.181722	-0.041008	-0.087159	-0.15324	-0.234381	0.14249	-0.078027	-0.078299	-0.108422	0.231929	0.150427	0.617644	40	40	40	40	40
-0.045952	-0.240408	-0.230244	-0.023402	-0.843907	0.585111	-0.546978	-0.356336	-0.126121	-0.759425	-0.635042	-0.609416	-0.341647	-0.273596	-0.422607	3.28257	-0.432582	-0.181722	-0.041008	-0.313913	-0.15324	-0.389761	-0.064488	-0.078027	-0.078299	-0.108422	1	0	0	40	40	40	40	40
-0.452182	-0.240408	-0.230244	-0.203464	-0.532633	0.752511	0.177404	-0.394468	-0.109833	-0.351926	-0.276352	-0.190628	-0.341647	-0.273596	-0.422607	2.73805	-0.39101	-0.181722	-0.041008	-0.171639	-0.15324	-0.472958	-0.007385	-0.078027	-0.078299	-0.108422	0.617347	0.065726	0.316928	40	40	40	40	40
-0.976109	-0.240408	-0.230244	-0.342852	-1.51405	1.51408	0.066518	-0.580747	-0.176331	-0.429306	-0.410247	-0.100297	-0.341647	-0.273596	-0.422604	2.44466	0.486215	-0.181722	-0.041008	-0.313911	-0.15324	-0.606619	0.353853	-0.078027	-0.078299	-0.108422	2e-06	1e-06	0.999997	40	40	40	40	40
-1.06178	-0.240408	-0.230244	-0.126531	-0.583705	1.09833	0.47648	-0.435359	0.336009	0.042185	0.02169	0.098581	-0.341647	-0.273596	0.268823	1.83124	-0.128106	-0.181722	-0.041008	-0.15028	-0.15324	-0.450005	0.125276	-0.078027	-0.078299	-0.108422	0.190447	0.151185	0.658367	40	40	40	40	40
-0.907435	-0.240408	-0.230244	0.620129	-0.25123	0.639191	0.421521	-0.01928	1.18427	0.167755	-0.334046	-0.76708	-0.341647	-0.273596	-0.422603	1.05106	-0.43258	-0.181722	-0.041008	-0.313911	-0.15324	-0.172905	0.48448	-0.078027	-0.078299	-0.108422	0.999995	1e-06	4e-06	40	40	40	40	40
-1.05553	-0.240408	-0.230244	-0.268036	-0.373686	0.506782	0.987551	-0.467834	1.52696	0.479313	-0.858175	-0.625074	-0.341647	-0.273596	-0.422607	0.009431	-0.36405	-0.181722	-0.041008	-0.313913	-0.15324	-0.82694	-0.061832	-0.078027	-0.078299	-0.108422	0.394243	0	0.605757	40	40	40	40	40
-0.684241	-0.240408	-0.230244	-0.433606	-0.494079	0.283766	1.35744	-0.525591	2.32965	0.74011	-0.83064	-0.504856	-0.341647	-0.273596	-0.422607	-0.342549	-0.432582	-0.181722	-0.041008	-0.313913	-0.15324	-0.931906	-0.168662	-0.078027	-0.078299	-0.108422	0.999997	0	3e-06	40	40	40	40	40
-0.392373	-0.240408	-0.230244	-0.83947	-0.154087	0.297435	-0.12712	-0.86045	2.61407	0.550698	-0.326391	-0.767082	-0.341647	-0.273596	-0.422607	-0.342549	-0.432582	-0.181722	-0.041008	-0.313913	-0.15324	-0.606621	-0.299291	-0.078027	-0.078299	-0.108422	1e-06	0	0.999999	40	40	40	40	40
-0.746699	-0.240408	-0.230244	-1.04583	0.054166	-0.35865	-0.025465	-0.870192	1.22786	0.171373	-0.229139	-0.514232	-0.341647	0.039429	-0.422607	-0.342549	-0.432582	-0.181722	-0.041008	-0.313913	-0.15324	-0.694498	-0.694281	-0.078027	-0.078299	-0.108422	0	0.252738	0.747262	40	40	40	40	40
-0.838758	-0.240408	-0.230244	-1.18988	-0.04742	-0.586112	-0.249678	-0.899871	0.455464	0.176017	0.350223	-0.485718	-0.341647	-0.273596	-0.422607	-0.342549	-0.432582	-0.181722	-0.041008	-0.313913	-0.15324	-0.49819	-0.952436	-0.078027	-0.078299	-0.108422	0	0	1	40	40	40	40	40
-0.717787	-0.240408	-0.230244	-0.996088	-0.275239	-0.168777	-0.163307	-0.770942	0.462346	-0.113164	-0.407469	0.413067	-0.341647	-0.033672	-0.422607	-0.342549	-0.432582	-0.181722	-0.041008	-0.313913	-0.15324	-0.665492	-0.456434	-0.078027	-0.078299	-0.108422	0.133372	0.233481	0.633147	40	40	40	40	40
0.066842	-0.240408	-0.230244	-0.535729	-0.458674	-0.344167	-0.477657	-0.524666	0.311293	-0.625836	-0.800377	0.77884	-0.341647	-0.273596	-0.422607	-0.342549	-0.432582	-0.181722	-0.041008	0.741255	-0.15324	-0.688656	0.094508	-0.078027	-0.078299	-0.108422	0.193203	0.132994	0.673803	40	40	40	40	40
0.072386	-0.240408	-0.230244	-0.525577	-0.462195	-0.314358	-0.492539	-0.519441	0.171135	-0.593213	-0.778959	0.676273	-0.341647	-0.273596	-0.422607	-0.342549	-0.337925	-0.181722	-0.041008	0.743945	-0.15324	-0.734386	0.042384	-0.078027	-0.078299	-0.108422	0.174001	0.119779	0.70622	40	40	40	40	40
0.804429	-0.240408	-0.230244	-0.631556	-0.272523	-0.771734	-0.622169	-0.342527	-0.438549	0.127984	-0.662473	-0.416404	-0.341647	-0.273596	-0.422607	-0.342549	-0.318498	-0.181722	-0.041008	1.54246	-0.15324	-0.789365	-0.274173	-0.078027	-0.078299	-0.108422	0	0.528091	0.471909	40	40	40	40	40
1.16998	-0.240408	-0.230244	-1.18988	-0.154088	0.311103	-0.530537	-0.577122	-0.614498	0.954229	-1.003	-0.051482	-0.341647	-0.273596	-0.422607	-0.342549	-0.432581	-0.181722	-0.041008	1.85075	-0.15324	-0.823476	-0.429921	-0.078027	-0.078299	-0.108422	0	0.999998	2e-06	40	40	40	40	40
0.517571	-0.240408	-0.230244	-0.731072	-1.07692	0.119726	-0.385309	-0.64347	-0.345449	0.797758	-0.415783	-0.253173	-0.341647	-0.273596	-0.422607	-0.342547	-0.432582	-0.181722	-0.041008	1.85075	-0.15324	-0.49819	-0.952434	-0.078027	-0.078299	-0.108422	1e-06	4e-06	0.999995	40	40	40	40	40
0.576141	-0.240408	-0.230244	-0.289802	-1.10613	1.49747	-0.16123	-0.37908	0.30946	0.49396	-0.071934	-0.080832	-0.341647	-0.273596	-0.422607	-0.342549	0.611857	-0.181722	-0.041008	2.93308	-0.15324	-0.281332	-0.42992	-0.078027	-0.078299	-0.108422	0	1	0	40	40	40	40	40
-0.235612	-0.240408	-0.230244	-0.473777	-0.348686	1.29044	-0.136192	-0.311083	-0.538881	1.14106	-0.442019	-0.613733	0.354575	-0.273596	-0.422607	1.05106	-0.432582	-0.181722	-0.041008	2.93308	-0.15324	-0.520871	-0.587017	-0.078027	-0.078299	-0.108422	0	1	0	40	40	40	40	40
0.311546	-0.240408	2.35648	-0.433605	-2.19404	1.22701	0.518338	-0.549346	-0.430007	-0.672247	-1.34131	-0.718278	-0.341647	-0.273596	-0.422607	-0.342547	-0.432578	-0.181722	-0.041008	2.93308	-0.15324	-0.389761	0.092594	-0.078027	-0.078299	-0.108422	0	1	0	40	40	40	40	40
0.164874	-0.240408	2.21443	-0.332622	-1.91139	1.40497	0.031721	-0.448707	-0.511905	-0.436327	-0.554407	0.176035	-0.341647	-0.273596	-0.422607	-0.050298	0.45453	-0.181722	-0.041008	1.51036	-0.15324	-0.278431	0.03175	-0.078027	-0.078299	-0.108422	0	0.561834	0.438166	40	40	40	40	40
-0.20644	-0.240408	2.91907	0.145455	-2.25214	1.30054	-0.381727	-0.158074	0.098448	0.134495	-0.309625	0.67105	-0.341647	-0.273596	-0.422607	-0.342549	-0.432582	-0.181722	-0.041008	-0.313913	-0.15324	0.346577	0.380316	-0.078027	-0.078299	-0.108422	0	0	1	40	40	40	40	40
-0.255014	-0.240408	2.7217	-0.254626	-2.0969	1.55508	-0.223923	-0.421919	0.015823	-0.054625	-0.410262	0.566488	-0.341647	-0.273596	-0.422607	-0.342549	0.490651	-0.181722	-0.041008	-0.313913	-0.15324	-0.172907	0.484472	-0.078027	-0.078299	-0.108422	0	0	1	40	40	40	40	40
0.868572	-0.240408	0.335165	-0.200554	-1.42079	0.904086	1.2246	-0.197501	0.602639	-1.41928	-1.42088	-0.705862	0.241219	-0.273595	-0.422606	-0.342549	0.657958	-0.181722	-0.041008	-0.313913	-0.15324	0.240905	0.006594	-0.078027	-0.078299	-0.108422	0.774807	0	0.225193	40	40	40	40	40
0.888653	-0.240408	-0.230244	0.042645	-1.2047	0.852101	1.17723	0.093924	0.620772	-1.59856	-1.43002	-0.767083	0.816194	-0.273596	-0.422607	-0.342549	1.06267	-0.181722	-0.041008	-0.313913	-0.15324	0.47767	0.182033	-0.078027	-0.078299	-0.108422	1	0	0	40	40	40	40	40
0.664213	-0.240408	-0.230244	0.252187	-1.19839	0.990841	0.95855	0.213247	0.98216	-1.37879	-0.842328	-0.502124	0.097538	-0.273596	-0.422607	-0.036508	1.1034	-0.181722	-0.041008	-0.313913	-0.15324	0.748036	0.095333	-0.078027	-0.078299	-0.108422	1	0	0	40	40	40	40	40
-0.340862	-0.240408	-0.230244	0.557112	-1.61119	1.48674	0.260156	0.632402	1.09203	-0.779312	0.137608	-0.100298	-0.341647	-0.273596	-0.422607	1.05105	2.03811	-0.181722	-0.041008	-0.313913	-0.15324	0.802961	0.876364	-0.078027	-0.078299	-0.108422	1	0	0	40	40	40	40	40
0.094649	-0.240408	-0.230244	0.880398	-0.448901	0.833024	0.05129	0.782748	0.624589	-0.643764	0.506351	0.385848	-0.147123	1.02013	-0.422607	-0.017163	0.409244	-0.181722	-0.041008	-0.313913	-0.15324	1.1654	0.127759	-0.078027	-0.078299	-0.108422	0.774808	0.225192	0	40	40	40	40	40
-0.443874	-0.240408	-0.230244	1.89571	-0.154085	0.830569	0.018105	1.93229	0.400196	1.42364	0.181078	0.743796	0.816189	2.33946	-0.422607	-0.342549	-0.432582	-0.181722	-0.041008	-0.313913	-0.15324	1.56196	0.876365	-0.078027	-0.078299	-0.108422	4e-06	0.999996	0	40	40	40	40	40
0.809434	-0.240408	-0.230244	0.796598	0.428755	0.379458	0.179468	0.870122	0.446317	0.089518	0.435515	1.12921	-0.341645	2.33947	-0.422607	-0.342549	-0.432582	-0.181722	-0.041008	-0.313902	-0.15324	0.911388	-0.168661	-0.078027	-0.078299	-0.108422	0.999994	6e-06	0	40	40	40	40	40
0.654354	-0.240408	-0.230244	1.10735	0.457963	0.538319	-0.01111	1.09521	0.293831	0.041205	0.740617	1.2553	-0.341647	2.33946	-0.422607	-0.342549	-0.432582	-0.181722	-0.041008	2.50158	-0.15324	1.30259	-0.168662	-0.078027	-0.078299	-0.108422	0	1	0	40	40	40	40	40
-0.241629	-0.240408	-0.230244	0.647538	-0.07986	0.046968	-0.175042	0.120434	-0.448357	-0.267555	0.142089	-0.034164	-0.341647	2.93837	-0.422607	0.144294	-0.432582	-0.181722	-0.041008	0.312656	-0.15324	0.5076	0.027045	-0.078027	-0.078299	-0.108422	0.787685	0.212315	0	40	40	40	40	40
-0.561288	-0.240408	-0.230244	0.562513	-0.234682	-0.08622	-0.236729	-0.131475	-0.722702	-0.41576	0.016767	-0.417136	-0.341647	2.9764	-0.422607	0.336835	-0.432582	-0.181722	-0.041008	-0.313913	-0.15324	0.346643	0.082091	-0.078027	-0.078299	-0.108422	1	0	0	40	40	40	40	40
0.225702	-0.240408	-0.230244	1.26548	0.817318	-0.905535	0.663568	3.0551	-0.068715	-0.379895	-1.34131	-0.767081	7.76324	-0.273596	-0.422607	-0.342549	1.03197	-0.181722	-0.041008	-0.313913	-0.15324	0.911387	3.22769	-0.078027	-0.078299	-0.108422	1	0	0	40	40	40	40	40
0.019566	-0.240408	-0.230244	1.4666	0.652243	-0.46639	0.633303	3.03014	-0.096648	-0.567312	0.266363	-0.100298	6.6054	-0.273596	-0.422607	-0.342549	1.08283	-0.181722	-0.041008	-0.313913	-0.15324	1.38833	3.27977	-0.078027	-0.078299	-0.108422	1	0	0	40	40	40	40	40
-0.01957	-0.240408	-0.230244	1.56565	0.004692	0.21213	0.609751	2.20736	0.105103	-0.133177	1.10389	0.671473	5.15018	-0.273596	-0.422607	0.978218	1.08238	-0.181722	-0.041008	-0.313913	-0.15324	1.43321	3.60297	-0.078027	-0.078299	-0.108422	0.526133	0.473867	0	40	40	40	40	40
-0.050674	-0.240408	-0.230244	1.68439	-0.683616	0.839568	0.437657	1.35165	0.279259	0.193509	2.16538	1.55038	3.73907	-0.273596	-0.422607	2.44466	1.0948	-0.181722	-0.041008	-0.313913	-0.15324	1.51039	4.01785	-0.078027	-0.078299	-0.108422	0	1	0	40	40	40	40	40
0.569076	-0.240408	-0.230244	1.89571	0.428755	0.611849	0.760387	3.03711	-0.322385	-0.046364	2.72124	1.90008	5.44755	-0.273596	-0.422607	-0.342541	5.41626	-0.181717	-0.041008	-0.313913	-0.15324	2.21253	3.75021	-0.078027	-0.078299	-0.108422	0	2e-06	0.999998	40	40	40	40	40
0.695996	-0.240363	-0.230244	1.89355	0.677377	0.392957	0.497298	2.46897	0.244823	-0.165684	5.71353	4.70183	2.8871	-0.273596	-0.404913	0.420368	8.70365	1.49396	-0.041008	-0.313913	-0.15324	2.38353	3.73908	-0.078027	-0.078299	-0.108422	7.4e-05	0.013712	0.986213	40	40	40	40	40
0.833686	-0.240407	-0.230244	1.75921	0.054908	0.504979	0.523977	2.09789	0.390474	0.17626	3.45283	3.74338	0.60209	-0.273596	0.080875	0.418978	5.69505	1.3904	-0.041008	-0.313913	-0.15324	2.18298	3.12159	-0.078027	-0.078299	-0.108422	1e-06	0.676356	0.323642	40	40	40	40	40
1.06697	-0.240407	-0.230244	1.74193	-0.542646	0.871578	1.63175	1.8504	-0.007216	0.258345	1.87546	2.56686	-0.341637	-0.273596	-0.422606	-0.342548	2.46889	2.90925	-0.041008	-0.313913	-0.15324	2.32096	4.01145	-0.078027	-0.078299	-0.108422	0	1	0	40	40	40	40	40
-0.465237	-0.134245	-0.230244	0.460763	-1.17823	0.146517	-0.511197	0.372004	-0.750323	-0.113071	-0.477922	-0.096043	0.386101	-0.273596	-0.274087	1.83154	0.810078	-0.065665	-0.041008	-0.313913	-0.15324	0.219267	0.984642	-0.078027	-0.078299	-0.108422	0.099779	0.383901	0.51632	40	40	40	40	40
-0.676545	-0.240408	-0.230244	-0.168911	-1.39725	-0.09272	-0.765951	-0.418684	-0.882225	-0.457979	-0.833852	-0.767083	-0.341647	-0.273596	-0.422607	1.60678	1.71253	-0.181722	-0.041008	-0.313913	-0.15324	-0.389761	0.092596	-0.078027	-0.078299	-0.108422	0	0	1	40	40	40	40	40
0.311541	-0.240408	-0.230244	-0.005051	-2.2426	-1.0559	-1.01463	-0.114435	-0.860482	0.418928	-0.326392	-0.204357	-0.341645	-0.273596	-0.422607	2.44466	-0.432579	-0.181722	-0.041008	-0.313913	-0.15324	-0.064476	-0.952428	-0.078027	-0.078299	-0.108422	2e-06	1e-06	0.999997	40	40	40	40	40
-0.128219	-0.240408	-0.230244	0.332978	-0.435984	-0.274652	0.318372	-0.098024	0.4628	-0.365412	0.249608	-0.485718	-0.341647	-0.273596	-0.422607	2.44466	-0.432582	-0.181722	-0.041008	-0.313913	-0.15324	0.305455	-0.665563	-0.078027	-0.078299	-0.108422	1	0	0	40	40	40	40	40
-0.255026	-0.240408	-0.230244	-0.342851	-0.299798	1.00828	0.469929	-0.500007	0.307951	-1.26931	-0.495538	-0.48572	-0.341647	-0.273596	-0.422607	2.44466	-0.432582	-0.181722	-0.041008	1.85074	-0.15324	-0.389762	-0.038033	-0.078027	-0.078299	-0.108422	4e-06	0.999994	2e-06	40	40	40	40	40
-1.66286	-0.240408	-0.230244	0.360473	-0.445509	1.5961	0.599018	-0.116157	0.046594	-0.33872	-0.172541	-0.767081	-0.341647	-0.273596	-0.422602	2.44466	-0.432579	-0.181722	-0.041008	-0.31391	-0.15324	-0.389764	0.353851	-0.078027	-0.078299	-0.108422	0.999993	1e-06	6e-06	40	40	40	40	40
-2.11828	-0.240408	-0.230244	-0.627715	-0.979782	1.27364	-0.439144	-0.866349	0.993706	-0.284494	-0.393837	-0.501202	-0.341647	-0.273596	1.8372	2.44466	0.329787	-0.181722	-0.041008	-0.313913	-0.15324	-0.606619	0.143868	-0.078027	-0.078299	-0.108422	0.398751	0	0.601249	40	40	40	40	40
-1.70527	-0.240408	-0.230244	-1.18366	0.063047	1.47514	-0.269799	-0.766363	4.42213	0.558818	-0.385872	-0.42734	-0.341647	-0.273596	0.601989	1.68283	0.968829	-0.181722	-0.041008	-0.313911	-0.15324	-0.931205	-0.047382	-0.078027	-0.078299	-0.108422	0.407715	0	0.592285	40	40	40	40	40
-1.71444	-0.240408	-0.230244	-1.59536	0.286153	1.27962	0.478005	-0.812519	5.91313	1.10801	-0.811351	-0.429123	-0.341647	-0.273596	-0.422607	0.271942	0.483304	-0.181722	-0.041008	-0.313913	-0.15324	-1.38938	-0.398421	-0.078027	-0.078299	-0.108422	0.393152	0	0.606848	40	40	40	40	40
-1.73153	-0.240408	-0.230244	-1.9159	-0.834065	0.03771	1.66403	-1.10753	5.0355	3.48247	-1.67961	-0.504855	-0.341647	-0.273596	-0.422607	-0.342547	-0.432577	-0.181722	-0.041008	-0.313913	-0.15324	-2.12462	-0.821805	-0.078027	-0.078299	-0.108422	1e-06	0	0.999999	40	40	40	40	40
-1.67717	-0.240408	-0.230244	-0.897368	0.287664	-0.267344	0.139613	-0.844842	2.71805	-0.316167	-0.762112	-0.673817	-0.341647	-0.273596	-0.422607	-0.342549	-0.432582	-0.181722	-0.041008	-0.313913	-0.15324	-1.03971	-0.576575	-0.078027	-0.078299	-0.108422	0.160742	0	0.839258	40	40	40	40	40
-0.461051	-0.240408	-0.230244	-0.433608	0.623036	-0.550112	-0.353034	-0.777781	1.91455	-0.573426	-0.32639	-0.767081	-0.341647	-0.273596	-0.422607	-0.342549	-0.432582	-0.181722	-0.041008	-0.313913	-0.15324	-0.389764	-0.56055	-0.078027	-0.078299	-0.108422	0	1e-06	0.999999	40	40	40	40	40
-1.16497	-0.240408	-0.230244	-1.32096	-0.591215	-0.140011	-0.110988	-0.888307	0.615438	-0.680486	-0.83385	-0.204356	-0.341647	-0.273596	-0.422607	-0.342549	-0.432581	-0.181722	-0.041008	-0.313913	-0.15324	-1.14876	-0.691178	-0.078027	-0.078299	-0.108422	0	0.999995	5e-06	40	40	40	40	40
-0.744536	-0.240408	-0.230244	-0.871565	-0.376405	0.014057	-0.318919	-0.715111	0.430329	-0.51155	-0.53242	0.510094	-0.341647	-0.273596	-0.422607	-0.342549	-0.399349	-0.181722	-0.041008	-0.313913	-0.15324	-0.676848	-0.377103	-0.078027	-0.078299	-0.108422	0.125445	0.2196	0.654955	40	40	40	40	40
-0.48888	-0.240408	-0.230244	-0.689866	-0.173451	0.136255	-0.394051	-0.614656	0.101418	-0.773976	-0.640527	2.06926	-0.341647	-0.273596	-0.422607	-0.342549	-0.432582	-0.181722	-0.041008	-0.313913	-0.15324	-0.49819	0.092596	-0.078027	-0.078299	-0.108422	0	0	1	40	40	40	40	40
-0.375203	-0.240408	-0.230244	-0.168912	-0.49408	-0.181016	-0.772583	-0.401043	-0.506876	-1.57813	0.171448	0.542104	-0.341647	-0.273596	-0.422607	-0.342549	-0.432582	-0.181722	-0.041008	0.768414	-0.15324	-0.715047	-0.168661	-0.078027	-0.078299	-0.108422	1e-06	0.999995	4e-06	40	40	40	40	40
0.122691	-0.240408	-0.230244	-0.433606	-0.49408	-0.044317	-0.627356	-0.472099	-1.09878	-0.297544	-0.584932	-0.253171	-0.341647	-0.273596	-0.422607	-0.342549	0.519769	-0.181722	-0.041008	0.768418	-0.15324	-1.14876	-0.429919	-0.078027	-0.078299	-0.108422	0	2e-06	0.999998	40	40	40	40	40
1.19771	-0.240408	-0.230244	-1.06635	-0.154087	-0.271352	-0.833861	-0.429882	-0.633194	0.483368	-1.17215	-0.56221	-0.341647	-0.273596	-0.422607	-0.342549	-0.432582	-0.181722	-0.041008	0.768419	-0.15324	-0.823477	-0.42992	-0.078027	-0.078299	-0.108422	0	0.601346	0.398654	40	40	40	40	40
0.401354	-0.240408	-0.230244	-0.981174	-0.397432	0.682686	-0.491259	-0.601099	-0.045196	0.083519	-0.642562	-0.179141	-0.341647	-0.273596	-0.422607	-0.08961	-0.308096	-0.181722	-0.041008	1.59761	-0.15324	-0.648547	-0.749766	-0.078027	-0.078299	-0.108422	0.209273	0.402596	0.388131	40	40	40	40	40
-0.701402	-0.240408	-0.230244	-0.950391	-0.445508	1.00828	-0.385307	-0.565536	0.953659	-0.684597	-0.495538	-0.253172	-0.341647	-0.273596	-0.422607	-0.342546	-0.432581	-0.181722	-0.041008	1.85075	-0.15324	-0.389763	-0.952435	-0.078027	-0.078299	-0.108422	0.999994	3e-06	3e-06	40	40	40	40	40
0.048133	-0.240408	0.307138	-0.86171	-0.711977	1.22395	0.02813	-0.563719	0.015818	-0.20786	-0.804196	-0.359261	-0.097744	-0.273596	-0.422607	0.133578	-0.234613	-0.181722	-0.041008	1.93505	-0.15324	-0.637026	-0.572613	-0.078027	-0.078299	-0.108422	0.219596	0.545226	0.235178	40	40	40	40	40
0.278665	-0.240408	0.921782	-0.5194	-1.50572	1.19033	1.28471	-0.425606	-0.409638	-0.351265	-0.912999	-0.486753	0.143415	-0.273596	-0.422607	-0.15668	-0.060055	-0.181722	-0.041008	0.997023	-0.15324	-0.452329	-0.428547	-0.078027	-0.078299	-0.108422	0	0.366851	0.633149	40	40	40	40	40
0.1916	-0.240408	1.88528	-0.339086	-2.01746	1.22328	0.876138	-0.416548	-0.253732	-0.379545	-0.830893	-0.162867	-0.080917	-0.273596	-0.422607	-0.342549	0.004682	-0.181722	-0.041008	0.444201	-0.15324	-0.239556	-0.021002	-0.078027	-0.078299	-0.108422	0	0.233482	0.766518	40	40	40	40	40
0.045063	-0.240408	2.03751	-0.270047	-2.13467	1.26337	0.692025	-0.400228	-0.294411	-0.394223	-0.754353	-0.01602	-0.187231	-0.273596	-0.422607	-0.342549	-0.068888	-0.181722	-0.041008	-0.313913	-0.15324	-0.18529	0.019516	-0.078027	-0.078299	-0.108422	0	0	1	40	40	40	40	40
0.016541	-0.240408	2.28222	-0.471796	-2.15531	1.26774	0.4732	-0.591591	-0.482207	-0.735109	-1.34132	-0.501255	-0.341647	-0.273596	-0.422607	-0.342549	-0.432582	-0.181722	-0.041008	-0.313913	-0.15324	-0.389761	0.092596	-0.078027	-0.078299	-0.108422	0	0	1	40	40	40	40	40
1.13991	-0.240408	0.190239	-0.17059	-1.31754	0.647486	1.35956	-0.153383	0.689747	-1.48301	-1.33701	-0.625479	0.167332	-0.273596	-0.422607	-0.342549	0.658998	-0.181722	-0.041008	-0.313913	-0.15324	0.353891	-0.10034	-0.078027	-0.078299	-0.108422	0.688443	0.144086	0.167471	40	40	40	40	40
1.37994	-0.240408	-0.230244	-0.379033	-1.242	0.754091	1.40639	-0.381195	1.53466	-1.76104	-1.44303	-0.767083	-0.341647	-0.273596	-0.422607	-0.342549	0.987185	-0.181722	-0.041008	-0.313913	-0.15324	0.326014	-0.42992	-0.078027	-0.078299	-0.108422	1	0	0	40	40	40	40	40
0.909693	-0.240408	-0.230244	0.176692	-1.18382	0.810882	1.11907	0.156191	0.996131	-1.40966	-0.812629	-0.431204	0.02602	-0.273596	-0.422607	-0.070327	1.02729	-0.181722	-0.041008	-0.313913	-0.15324	0.729791	0.002729	-0.078027	-0.078299	-0.108422	0.830594	0.092587	0.076819	40	40	40	40	40
0.524416	-0.240408	-0.230244	0.88223	-0.736931	0.997208	0.502203	0.536133	1.03681	-1.34413	-0.325319	-0.204354	-0.341647	-0.273596	-0.422607	-0.342549	0.543661	-0.181722	-0.041008	-0.313913	-0.15324	1.47618	-0.42992	-0.078027	-0.078299	-0.108422	1	0	0	40	40	40	40	40
0.501355	-0.240408	-0.230244	0.624047	-0.890587	0.809797	0.691224	0.593539	0.82378	-0.539226	0.197061	0.475471	0.075913	0.389765	-0.422607	-0.036509	0.570068	-0.181722	-0.041008	-0.313913	-0.15324	0.923579	0.26735	-0.078027	-0.078299	-0.108422	0.698816	0.301184	0	40	40	40	40	40
0.801744	-0.240408	-0.230244	0.54556	-0.71927	0.467951	1.019	0.618851	0.628888	-0.05845	0.438632	0.997823	0.487415	0.885626	-0.422607	-0.342549	0.005276	-0.181722	-0.041008	-0.301421	-0.15324	0.718409	0.393849	-0.078027	-0.078299	-0.108422	0.411529	0.588471	0	40	40	40	40	40
0.071455	-0.240408	-0.230244	0.728162	-0.173126	0.521823	0.304617	0.345609	0.147866	0.105967	0.58335	0.413086	-0.113146	2.002	-0.422607	-0.342549	-0.334125	-0.181722	-0.041008	0.181639	-0.15324	0.782069	-0.007628	-0.078027	-0.078299	-0.108422	0.648968	0.351032	0	40	40	40	40	40
-0.289567	-0.240408	-0.230244	0.683489	-0.066052	0.44886	-0.008913	0.058776	-0.107987	-0.046239	0.537787	0.010869	-0.341647	2.33946	-0.422607	-0.342549	-0.432582	-0.181722	-0.041008	0.330491	-0.15324	0.7048	-0.243869	-0.078027	-0.078299	-0.108422	0.748023	0.251977	0	40	40	40	40	40
-0.380363	-0.240408	-0.230244	0.62349	-0.139625	0.183911	-0.07768	-0.024389	-0.393557	-0.209113	0.272636	-0.187373	-0.341647	2.33946	-0.422607	-0.342549	-0.432582	-0.181722	-0.041008	0.037004	-0.15324	0.523874	-0.072186	-0.078027	-0.078299	-0.108422	0.855644	0.144356	0	40	40	40	40	40
-0.264655	-0.240408	-0.230244	0.568456	-0.329005	-0.711474	-0.240079	-0.060614	-0.882037	-0.26711	-0.224673	-0.485718	-0.341647	2.33946	-0.422607	-0.342549	-0.432582	-0.181722	-0.041008	-0.313913	-0.15324	0.260812	0.327377	-0.078027	-0.078299	-0.108422	1	0	0	40	40	40	40	40
-0.444617	-0.240408	-0.230244	1.71874	0.832889	-0.9001	0.362143	2.33259	-0.287301	-0.495116	-0.10173	-0.374418	8.31059	-0.273596	-0.422607	4.68954	0.47987	-0.181722	-0.041008	0.033074	-0.15324	1.28312	3.09137	-0.078027	-0.078299	-0.108422	0.606855	0.393144	1e-06	40	40	40	40	40
-0.77468	-0.240408	-0.230244	1.48784	0.55958	-0.655231	0.096714	1.79745	-0.08087	-0.727914	-0.094348	-0.539337	6.49068	-0.273596	-0.422607	3.21528	0.162221	-0.181722	-0.041008	-0.135761	-0.15324	1.08483	2.46846	-0.078027	-0.078299	-0.108422	0.496055	0.22638	0.277565	40	40	40	40	40
-0.536883	-0.240408	-0.230244	1.38581	0.105771	-0.0842	0.174845	1.73556	0.140679	-0.571161	0.565153	0.011661	4.78312	-0.273596	-0.422607	1.03107	0.511094	-0.181722	-0.041008	-0.313913	-0.15324	1.15425	2.74603	-0.078027	-0.078299	-0.108422	0.463931	0.258505	0.277564	40	40	40	40	40
-0.366061	-0.240408	-0.230244	1.50361	-0.068842	0.233409	0.177187	1.65996	0.143092	-0.372364	1.14387	0.491313	4.06648	-0.273596	-0.422607	1.30755	1.68743	-0.181722	-0.041008	-0.313913	-0.15324	1.38703	2.90377	-0.078027	-0.078299	-0.108422	0.191087	0.357701	0.451212	40	40	40	40	40
0.414462	-0.240408	-0.230244	1.81464	-0.048048	0.618265	0.451023	2.00926	0.261873	0.055497	3.77369	2.96718	3.03709	-0.273596	-0.422607	1.50795	5.2667	0.599475	-0.041008	-0.313913	-0.15324	2.03006	3.89976	-0.078027	-0.078299	-0.108422	0	0.537558	0.462442	40	40	40	40	40
0.809439	-0.240408	-0.230244	1.89571	0.914456	0.201747	0.276292	2.01156	0.707677	-0.276952	8.31398	7.0815	0.816203	-0.273596	-0.422607	1.05105	11.5769	2.90927	-0.041008	-0.313913	-0.15324	2.53782	3.75021	-0.078027	-0.078299	-0.108422	0	2e-06	0.999998	40	40	40	40	40
0.833557	-0.240292	-0.230244	1.75915	0.054862	0.505023	0.523541	2.0978	0.390555	0.176354	3.45233	3.74328	0.602136	-0.273596	0.081317	0.419287	5.69516	1.38987	-0.041008	-0.313913	-0.15324	2.18282	3.12122	-0.078027	-0.078299	-0.108422	5.1e-05	0.676337	0.323613	40	40	40	40	40
0.311547	-0.240407	-0.230244	1.74193	-0.445509	0.775889	-0.223941	1.89023	0.600059	0.488936	0.520783	2.897	0.816191	-0.273596	1.83719	1.05106	3.88953	-0.18172	-0.041008	-0.313913	-0.15324	1.77882	2.44391	-0.078027	-0.078299	-0.108422	2e-06	0.999998	0	40	40	40	40	40
-0.066167	2.10586	-0.230244	0.620132	-0.97978	1.24067	-0.756445	0.494441	0.815293	0.558935	0.435509	0.181065	-0.341646	-0.273596	-0.422606	1.05106	2.40524	-0.181721	-0.041008	-0.313913	-0.15324	0.694527	0.74574	-0.078027	-0.078299	-0.108422	0.999997	1e-06	2e-06	40	40	40	40	40
-0.415639	-0.047295	-0.230244	0.067582	-1.00781	0.090204	-0.32851	-0.189481	-0.293502	0.94316	-0.229765	-0.571279	-0.341647	-0.273596	-0.422607	2.52492	1.67246	-0.181722	-0.041008	-0.313913	-0.15324	0.025235	-0.149249	-0.078027	-0.078299	-0.108422	0.547463	0	0.452537	40	40	40	40	40
-0.410602	-0.240408	-0.230244	-0.184321	-0.814137	0.184132	-0.143034	-0.403784	-0.214194	0.241498	-0.440758	-0.639627	-0.190575	-0.273596	-0.422607	2.3423	0.699883	-0.181722	-0.041008	-0.313913	-0.15324	-0.303158	-0.199961	-0.078027	-0.078299	-0.108422	0.633096	0	0.366904	40	40	40	40	40
-0.752914	-0.240408	-0.230244	-0.085722	-0.00838	0.352119	1.05084	-0.50104	0.569308	0.785399	-0.495538	-0.767081	-0.341647	-0.273596	-0.422607	2.44466	-0.43258	-0.181722	-0.041008	-0.313912	-0.15324	-0.606619	0.092594	-0.078027	-0.078299	-0.108422	0.999997	0	3e-06	40	40	40	40	40
-1.40532	-0.240408	-0.230244	-0.433606	-0.056947	1.56876	0.615157	-0.311627	0.015843	-0.94813	-1.01066	-0.767081	-0.341646	-0.273596	-0.422607	2.44466	-0.432579	-0.181722	-0.041008	-0.313912	-0.15324	-0.931905	0.223223	-0.078027	-0.078299	-0.108422	4e-06	0	0.999996	40	40	40	40	40
-2.0749	-0.240408	-0.230244	-0.5294	0.234473	2.04721	-0.40144	-0.377816	-0.214766	0.11834	-0.704974	-0.767081	-0.341647	-0.273596	-0.422605	2.44466	-0.43258	-0.181722	-0.041008	-0.313912	-0.15324	-0.931906	-0.560546	-0.078027	-0.078299	-0.108422	1e-06	0	0.999999	40	40	40	40	40
-1.85429	-0.240408	-0.230244	-0.80069	-0.268995	1.7003	-0.291865	-0.696767	0.719159	-0.103138	-0.665661	-0.591259	-0.341647	-0.273596	0.512164	1.95203	0.050896	-0.181722	-0.041008	-0.313913	-0.15324	-0.960913	-0.294194	-0.078027	-0.078299	-0.108422	0.13301	0	0.86699	40	40	40	40	40
-1.96927	-0.240408	-0.230244	-1.61622	0.052238	1.80107	-0.341725	-0.984502	4.69282	0.613876	-0.563624	-0.306213	-0.341647	-0.273596	0.602002	1.68283	0.968849	-0.181722	-0.041008	-0.313911	-0.15324	-1.26947	-0.280252	-0.078027	-0.078299	-0.108422	0.18488	0	0.81512	40	40	40	40	40
-1.66286	-0.240408	-0.230244	-3.20407	1.74015	2.33428	-0.498259	-1.13907	11.4542	2.01658	-0.408074	-0.098377	-0.341647	-0.273596	-0.422607	1.05105	2.83107	-0.181722	-0.041008	-0.313911	-0.15324	-1.90777	-0.691179	-0.078027	-0.078299	-0.108422	0	0	1	40	40	40	40	40
-3.68876	-0.240408	-0.230244	-2.27639	0.331617	2.33428	0.066516	-1.13907	6.71128	-0.622832	-1.17215	-0.485717	-0.341647	-0.273596	-0.422607	-0.342547	-0.432576	-0.181722	-0.041008	-0.313912	-0.15324	-1.69091	-0.691178	-0.078027	-0.078299	-0.108422	0	0	1	40	40	40	40	40
-2.16506	-0.240408	-0.230244	-1.08145	0.479607	0.011456	-0.079072	-0.902393	3.19677	-0.797513	-0.757227	-0.539128	-0.341647	-0.273596	-0.422607	-0.342549	-0.36	-0.181722	-0.041008	-0.169552	-0.15324	-1.20023	-0.766743	-0.078027	-0.078299	-0.108422	0	0	1	40	40	40	40	40
-2.32737	-0.240408	-0.230244	-0.821747	0.670646	-1.60289	-0.453337	-0.877202	1.45146	-1.84008	-0.59614	-0.767083	-0.341647	-0.273596	-0.422607	-0.342549	-0.432582	-0.181722	-0.041008	-0.313913	-0.15324	-0.974419	-0.638236	-0.078027	-0.078299	-0.108422	0	0	1	40	40	40	40	40
-1.2465	-0.240408	-0.230244	-0.752793	0.105624	-0.227707	-0.285731	-0.719552	0.998618	-1.23944	-0.752593	-0.166857	-0.341647	-0.273596	-0.422607	-0.342549	-0.381249	-0.181722	-0.041008	-0.313913	-0.15324	-0.906768	-0.539951	-0.078027	-0.078299	-0.108422	0	0.233484	0.766516	40	40	40	40	40
-1.14779	-0.240408	-0.230244	-0.433607	-0.639788	0.502487	-0.6919	-0.709845	1.3457	-1.02225	-1.003	0.67584	-0.341647	-0.273596	-0.422607	-0.342549	0.031257	-0.181722	-0.041008	-0.313913	-0.15324	-0.715049	0.223222	-0.078027	-0.078299	-0.108422	1e-06	1e-06	0.999998	40	40	40	40	40
-0.255023	-0.240408	-0.230244	-0.342854	-1.17406	0.475149	-0.659627	-0.515696	0.315636	-0.367547	-1.003	0.566504	-0.341647	-0.273596	-0.422607	-0.342549	-0.432582	-0.181722	-0.041008	-0.313912	-0.15324	-0.389763	0.092594	-0.078027	-0.078299	-0.108422	0.999994	0	5e-06	40	40	40	40	40
-0.255023	-0.240408	-0.230244	-0.342854	-1.31977	0.434138	-0.401444	-0.391519	-0.875855	-1.26931	-1.17215	0.566504	-0.341647	-0.273596	-0.422607	-0.342549	-0.432581	-0.181722	-0.041008	-0.313912	-0.15324	-0.389762	0.092595	-0.078027	-0.078299	-0.108422	1e-06	0	0.999999	40	40	40	40	40
-0.335031	-0.240408	-0.230244	-0.633759	-0.834991	0.562567	-0.394486	-0.526131	-1.12771	-0.939602	-0.761839	0.156297	-0.18721	-0.273596	-0.422607	-0.342549	-0.245494	-0.181722	-0.041008	0.161664	-0.15324	-0.650623	-0.254052	-0.078027	-0.078299	-0.108422	0	0.160747	0.839253	40	40	40	40	40
-0.226493	-0.240408	-0.230244	-0.950199	-0.262633	0.632323	-0.291704	-0.58887	-1.26486	-0.579149	-0.765859	-0.347905	-0.016665	-0.273596	-0.422607	-0.342548	-0.070246	-0.181722	-0.041008	0.46463	-0.15324	-0.833719	-0.505884	-0.078027	-0.078299	-0.108422	0	0	1	40	40	40	40	40
0.517569	-0.240408	-0.230244	-0.950392	0.623035	0.598181	-0.627355	-0.61998	-0.007217	-0.437545	-0.371872	0.003103	-0.341647	-0.273596	-0.422607	-0.342546	-0.432582	-0.181722	-0.041008	0.76842	-0.15324	-0.60662	-0.952436	-0.078027	-0.078299	-0.108422	1e-06	1e-06	0.999998	40	40	40	40	40
0.39368	-0.240408	-0.230244	-1.54815	0.010337	1.14017	-0.240618	-0.841407	-0.322403	-0.942595	-0.908943	-0.064197	-0.341647	-0.273596	-0.422607	1.05106	-0.432582	-0.181722	-0.041008	0.768419	-0.15324	-1.12751	-0.900359	-0.078027	-0.078299	-0.108422	0	0.398662	0.601338	40	40	40	40	40
0.740761	-0.240408	-0.230243	-1.06635	0.380184	1.21334	0.679702	-0.607017	-0.368508	-0.857546	-1.003	0.028191	-0.341647	-0.273596	-0.422607	-0.342546	-0.432581	-0.181722	-0.041008	0.768419	-0.15324	-0.931906	-0.691179	-0.078027	-0.078299	-0.108422	1e-06	1e-06	0.999998	40	40	40	40	40
0.757931	-0.240408	0.881163	-1.06635	-0.785503	0.994614	1.79313	-0.678469	0.208017	-0.116367	-1.51046	-0.76708	0.81619	-0.273596	-0.422607	-0.342549	0.700372	-0.181722	-0.041008	-0.313912	-0.15324	-0.715047	-0.038036	-0.078027	-0.078299	-0.108422	0	0	1	40	40	40	40	40
0.311546	-0.240408	0.724367	-0.379035	-2.16515	1.10111	1.8929	-0.485796	-0.699408	-1.27149	-0.90129	-0.597895	-0.341647	-0.273596	-0.422607	-0.342549	0.571805	-0.181722	-0.041008	-0.313913	-0.15324	-0.216133	-0.821807	-0.078027	-0.078299	-0.108422	0	0	1	40	40	40	40	40
1.14563	-0.240408	1.02717	-2.03009	-5.12445	-0.697862	2.86617	-0.61533	-0.289387	-1.56403	-1.12851	-0.400683	-0.140184	-0.273596	-0.422607	-0.342549	-0.191451	-0.181722	-0.041008	-0.313913	-0.15324	-0.80328	-0.48535	-0.078027	-0.078299	-0.108422	0	0	1	40	40	40	40	40
1.58679	-0.240408	1.27689	-3.06718	-6.85718	-1.71882	3.15154	-0.81117	-0.15117	-2.11133	-1.47546	-0.380619	-0.341546	-0.273575	-0.422589	-0.342549	-0.432228	-0.181722	-0.041008	-0.313876	-0.15324	-1.16511	-0.322888	-0.078027	-0.078299	-0.108422	0.000178	5.6e-05	0.999766	40	40	40	40	40
1.84071	-0.240408	0.30152	-1.54132	-3.69208	-0.803148	2.38287	-0.475735	0.730019	-1.91628	-1.2974	-0.429777	-0.341647	-0.273596	-0.422607	-0.342549	0.213286	-0.181722	-0.041008	-0.313913	-0.15324	-0.20479	-0.47185	-0.078027	-0.078299	-0.108422	0.326911	0.279072	0.394017	40	40	40	40	40
2.13233	-0.240408	-0.230244	-0.175912	-1.07597	-0.453974	1.76086	-0.120695	1.127	-1.7387	-1.11975	-0.366139	-0.341647	-0.273596	-0.422607	-0.342549	0.336503	-0.181722	-0.041008	-0.313913	-0.15324	0.652008	-0.587017	-0.078027	-0.078299	-0.108422	0.398691	0.601309	0	40	40	40	40	40
1.71938	-0.240408	-0.230244	-0.433605	-1.2712	0.85791	1.61563	-0.393052	1.33033	-1.59049	-0.748546	-0.100297	-0.341647	-0.273596	-0.422607	-0.342549	0.792649	-0.181722	-0.041008	-0.313913	-0.15324	0.260813	-0.42992	-0.078027	-0.078299	-0.108422	2e-06	1e-06	0.999997	40	40	40	40	40
1.33459	-0.240408	-0.230244	-0.265207	-1.42481	0.816467	1.34796	-0.269922	1.17885	-0.753687	-0.323591	0.288439	-0.221138	-0.273596	-0.422607	-0.342549	0.473285	-0.181722	-0.041008	-0.313913	-0.15324	0.3013	-0.0985	-0.078027	-0.078299	-0.108422	0.256536	0.286311	0.457153	40	40	40	40	40
1.19725	-0.240408	-0.230244	0.041938	-1.59183	0.439853	1.17636	0.044178	0.747374	-0.713994	0.47148	0.967437	0.816194	-0.273596	-0.422607	-0.342549	0.369994	-0.181722	-0.041008	-0.313913	-0.15324	0.47767	0.249689	-0.078027	-0.078299	-0.108422	0	1	0	40	40	40	40	40
0.998295	-0.240408	-0.230244	-0.005052	-1.07692	0.338449	3.48746	0.35431	0.884482	-0.025779	0.775253	1.23329	0.816192	-0.273596	-0.422607	-0.342549	0.295255	-0.181722	-0.041008	-0.313913	-0.15324	0.043956	1.52951	-0.078027	-0.078299	-0.108422	0.999995	5e-06	1e-06	40	40	40	40	40
-0.232757	-0.240408	-0.230244	0.486186	-0.554501	0.49788	0.220516	-0.174124	-0.134325	-0.139894	0.572836	-0.087154	-0.191927	1.82311	-0.422607	-0.342549	-0.273137	-0.181722	-0.041008	-0.313913	-0.15324	0.58341	-0.076826	-0.078027	-0.078299	-0.108422	0.849409	0.150591	0	40	40	40	40	40
-0.688037	-0.240408	-0.230244	0.819716	-0.23186	0.515818	-0.247216	-0.123498	-0.393128	0.083913	0.68852	-0.373523	-0.341647	2.33946	-0.422607	-0.342549	-0.432582	-0.181722	-0.041008	-0.313913	-0.15324	0.629336	0.092596	-0.078027	-0.078299	-0.108422	1	0	0	40	40	40	40	40
-0.739456	-0.240408	-0.230244	0.204491	-0.036932	0.192883	0.095085	-0.519193	0.209784	-0.320518	0.417656	-0.485718	-0.341647	2.33946	-0.422607	-0.342549	-0.432582	-0.181722	-0.041008	-0.313913	-0.15324	0.390491	-0.664702	-0.078027	-0.078299	-0.108422	1	0	0	40	40	40	40	40
-0.589803	-0.240408	-0.230244	0.425726	-0.223428	0.05316	-0.238114	-0.24896	-0.843085	-0.504539	-0.050215	-0.485718	-0.341647	2.33946	-0.422607	-0.342549	-0.432582	-0.181722	-0.041008	-0.313913	-0.15324	0.251018	-0.158363	-0.078027	-0.078299	-0.108422	1	0	0	40	40	40	40	40
-1.22994	-0.240408	-0.230244	2.17553	1.0608	-1.42742	-0.079027	1.24685	-0.591136	-0.455282	-0.122972	-0.570485	10.5406	-0.273596	-0.422607	12.4822	-0.432582	-0.181722	-0.041008	0.549148	-0.15324	1.2799	2.80849	-0.078027	-0.078299	-0.108422	0	1	0	40	40	40	40	40
-0.986177	-0.240408	-0.230244	1.16779	0.478571	-0.630033	-0.14896	1.00488	0.091108	-0.913236	-0.642302	-0.727699	5.55358	-0.273596	-0.422607	3.43234	-0.080819	-0.181722	-0.041008	-0.13575	-0.15324	0.557682	1.9021	-0.078027	-0.078299	-0.108422	0.146198	0.201853	0.651949	40	40	40	40	40
-1.06297	-0.240408	-0.230244	1.13441	0.235394	-0.361237	-0.02978	1.18082	0.225698	-0.985509	-0.171263	-0.767083	4.28972	-0.273596	-0.422607	1.05106	-0.042884	-0.181722	-0.041008	-0.313913	-0.15324	0.780995	1.65521	-0.078027	-0.078299	-0.108422	0.601272	0	0.398728	40	40	40	40	40
-0.415659	-0.240408	-0.230244	1.16683	0.071761	-0.158489	0.02064	1.33813	0.301549	-0.65026	-0.206174	-0.312943	3.42207	-0.273596	-0.422607	1.26093	1.29464	-0.181722	-0.041008	-0.313913	-0.15324	0.905755	2.2116	-0.078027	-0.078299	-0.108422	0.265751	0.150595	0.583654	40	40	40	40	40
0.901664	-0.240408	-0.230244	1.84749	-0.275287	0.650914	0.483915	2.28051	0.438017	0.189962	3.14864	2.54456	0.924205	-0.273596	-0.422607	1.81307	6.85605	0.583833	-0.041008	-0.313913	-0.15324	2.30245	3.74676	-0.078027	-0.078299	-0.108422	0.205531	0.546797	0.247672	40	40	40	40	40
0.902683	-0.240408	-0.230244	1.66805	-0.207851	0.558499	0.463672	2.05559	0.512163	0.171965	2.83709	2.30571	0.904389	-0.273596	-0.422604	1.14532	6.62203	0.539943	-0.041008	-0.313913	-0.15324	2.10799	3.22228	-0.078027	-0.078299	-0.108422	0.285559	0.480968	0.233473	40	40	40	40	40
0.675108	-0.240373	-0.230244	1.51303	-0.010164	0.542479	0.259931	1.70657	0.614875	0.044042	2.89463	2.93739	0.970166	-0.273596	0.103587	0.743738	6.7462	0.685673	-0.041008	-0.313913	-0.15324	1.79976	2.52745	-0.078027	-0.078299	-0.108422	0.16032	0.55906	0.280619	40	40	40	40	40
0.294353	0.212938	-0.230244	1.16845	-0.642925	0.450535	-0.288596	1.15576	0.519267	1.01655	0.460717	0.660429	0.267543	-0.273596	0.103585	1.81561	3.9982	-0.181722	-0.041008	-0.313913	-0.15324	1.32313	1.33768	-0.078027	-0.078299	-0.108422	0.606853	0.393147	0	40	40	40	40	40
-0.117673	-0.240407	-0.230244	1.06885	-0.882639	-0.317716	-0.627353	0.667663	0.115776	2.52306	0.011908	-0.767079	-0.341647	-0.273596	-0.422605	5.23185	3.68919	-0.181722	-0.041008	-0.313913	-0.15324	1.12824	0.353854	-0.078027	-0.078299	-0.108422	0.999999	1e-06	0	40	40	40	40	40
-0.679429	-0.240408	-0.230244	-0.209673	-0.018282	0.560694	0.44147	-0.478659	-0.093467	1.977	0.011908	-0.767083	-0.341647	-0.273596	-0.422607	2.44466	2.05793	-0.181722	-0.041008	-0.313913	-0.15324	-0.121337	-0.292911	-0.078027	-0.078299	-0.108422	1	0	0	40	40	40	40	40
-1.02761	-0.240408	-0.230244	-0.254625	0.137334	0.543501	0.550612	-0.589796	-0.214767	0.79364	0.011905	-0.767082	-0.341646	-0.273596	-0.422607	2.44466	2.01393	-0.181722	-0.041008	-0.313913	-0.15324	-0.281335	-0.168662	-0.078027	-0.078299	-0.108422	0.999998	1e-06	0	40	40	40	40	40
-0.980244	-0.240408	-0.230244	-0.839471	0.040194	1.39408	-0.130701	-0.808764	0.016334	-0.74204	-0.799591	-0.767083	0.816194	-0.273596	-0.422607	2.44466	1.35247	-0.181722	-0.041008	-0.313913	-0.15324	-0.931906	0.353854	-0.078027	-0.078299	-0.108422	1	0	0	40	40	40	40	40
-1.30231	-0.240408	-0.230244	-1.06635	-0.105515	1.58243	1.59948	-0.805001	-0.184018	0.015399	-0.917712	0.181061	-0.341646	-0.273596	-0.422607	2.44466	0.252325	-0.181722	-0.041008	-0.313913	-0.15324	-1.58248	-0.29929	-0.078027	-0.078299	-0.108422	1e-06	2e-06	0.999997	40	40	40	40	40
-0.993279	-0.240408	-0.230244	-1.06635	0.671606	1.84216	-0.30462	-0.487761	-0.145583	-0.503423	-0.84151	-0.767081	-0.341647	-0.273596	-0.422607	1.05106	0.412691	-0.181722	-0.041008	-0.313913	-0.15324	-1.14877	-0.560547	-0.078027	-0.078299	-0.108422	0	0	1	40	40	40	40	40
-2.09207	-0.240408	-0.230244	-1.32096	-0.299794	2.10189	0.098788	-0.998198	2.39883	0.414815	-1.13175	-0.223508	-0.341647	-0.273596	-0.422607	1.05106	-0.432581	-0.181722	-0.041008	-0.313912	-0.15324	-1.69091	-0.560549	-0.078027	-0.078299	-0.108422	0	0	1	40	40	40	40	40
-1.67703	-0.240408	-0.230244	-1.70936	0.741981	1.09206	-0.591274	-0.956409	4.72004	0.822746	-0.671569	-0.154443	-0.341647	-0.273596	-0.422607	0.503121	0.392288	-0.181722	-0.041008	0.133714	-0.15324	-1.62792	-0.608791	-0.078027	-0.078299	-0.108422	0	0	1	40	40	40	40	40
-1.92705	-0.240408	-0.230244	-1.81957	0.797311	1.13747	-0.52075	-0.960054	5.30724	0.504309	-0.619171	-0.152142	-0.341647	-0.273596	-0.422607	0.252822	0.329443	-0.181722	-0.041008	0.198996	-0.15324	-1.59968	-0.656477	-0.078027	-0.078299	-0.108422	0	0	1	40	40	40	40	40
-1.92039	-0.240408	-0.230244	-1.32097	0.283049	1.186	0.195607	-0.729794	4.42054	-1.26931	0.002283	0.260736	-0.341646	-0.273596	-0.422607	-0.342547	-0.432576	-0.181722	-0.041008	0.768417	-0.15324	-1.2572	-0.952434	-0.078027	-0.078299	-0.108422	0	2e-06	0.999998	40	40	40	40	40
-1.90322	-0.240408	-0.230244	-0.627718	0.331617	1.30902	-0.401443	-0.934708	2.72938	-0.581665	-1.17215	-0.487639	-0.341646	-0.273596	-0.422607	-0.342549	0.357919	-0.181722	-0.041008	-0.31391	-0.15324	-1.36562	-0.952435	-0.078027	-0.078299	-0.108422	0	2e-06	0.999998	40	40	40	40	40
-2.0919	-0.240408	-0.230244	-0.885402	0.476624	0.376497	-0.192187	-0.876171	1.78469	-1.39641	-0.688384	-0.340092	-0.155534	-0.273596	-0.422607	-0.342549	-0.101845	-0.181722	-0.041008	0.105443	-0.15324	-1.05652	-0.666597	-0.078027	-0.078299	-0.108422	0	0.564033	0.435967	40	40	40	40	40
-1.64938	-0.240408	-0.230244	-0.491034	0.147289	0.165823	-0.439741	-0.654516	0.926861	-1.49103	-0.679418	-0.104396	-0.341647	-0.273596	-0.422607	-0.342549	-0.36245	-0.181722	-0.041008	-0.313913	-0.15324	-0.859233	-0.409567	-0.078027	-0.078299	-0.108422	0	0.211816	0.788184	40	40	40	40	40
-0.452994	-0.240408	-0.230244	-0.560405	0.070829	0.763421	-0.099988	-0.404232	0.263363	-1.32068	-0.780509	0.356217	-0.341647	-0.273596	-0.422607	-0.342549	-0.432582	-0.181722	-0.041008	-0.313913	-0.15324	-0.823477	-0.512312	-0.078027	-0.078299	-0.108422	0	0	1	40	40	40	40	40
-0.886918	-0.240408	-0.230244	-0.630499	-0.467266	0.967477	-0.358056	-0.57249	-0.421416	-1.03508	-0.800456	0.226587	-0.341647	-0.273596	-0.422607	-0.342549	-0.402098	-0.181722	-0.041008	-0.313913	-0.15324	-0.818951	-0.353963	-0.078027	-0.078299	-0.108422	0	0	1	40	40	40	40	40
-0.392374	-0.240408	-0.230244	-0.731072	-1.31977	1.28168	-0.385307	-0.692412	-1.12184	-0.799898	-0.833852	0.566501	-0.341647	-0.273596	-0.422607	-0.342549	-0.432582	-0.181722	-0.041008	-0.313912	-0.15324	-0.389764	-0.42992	-0.078027	-0.078299	-0.108422	0	0	1	40	40	40	40	40
-1.16496	-0.240408	-0.230244	-1.18988	-0.63979	0.953603	0.340834	-0.788203	-2.2749	-0.927546	-1.17215	-0.767079	0.816188	-0.273596	-0.422607	-0.342549	0.314495	-0.181722	-0.041008	-0.313912	-0.15324	-0.823477	0.092593	-0.078027	-0.078299	-0.108422	0	0	1	40	40	40	40	40
-0.701407	-0.240408	-0.230244	-0.950391	-0.445507	1.227	-0.223942	-0.484295	-1.62919	-1.02637	-0.495538	-0.253174	-0.341646	-0.273596	-0.422607	-0.342549	-0.432579	-0.181722	-0.041008	0.768415	-0.15324	-0.823476	-0.952434	-0.078027	-0.078299	-0.108422	1e-06	0	0.999999	40	40	40	40	40
0.346224	-0.240408	-0.230244	-0.809914	-0.051641	0.931916	-0.174551	-0.540349	-0.421807	-1.35449	-0.556844	-0.205002	-0.341647	-0.273596	-0.422607	0.11306	0.145184	-0.181722	-0.041008	-0.05936	-0.15324	-0.516585	-0.787322	-0.078027	-0.078299	-0.108422	0.496245	0.071651	0.432104	40	40	40	40	40
0.517571	-0.240408	-0.230244	-0.839471	0.865885	1.47307	-0.353034	-0.504374	0.154208	-1.81696	0.080396	0.462428	-0.341647	-0.273596	-0.422607	-0.342546	-0.432578	-0.181722	-0.041008	-0.313911	-0.15324	-0.823476	-0.821807	-0.078027	-0.078299	-0.108422	3e-06	0	0.999996	40	40	40	40	40
1.39317	-0.240408	-0.230243	-0.731074	-0.445505	0.543503	0.486064	-0.477629	-0.560683	-1.81696	-1.003	-0.100297	-0.341647	-0.273596	-0.422607	-0.342543	0.726522	-0.181722	-0.041008	-0.313909	-0.15324	-0.281335	-0.691178	-0.078027	-0.078299	-0.108422	0.999994	2e-06	4e-06	40	40	40	40	40
-0.340862	-0.240408	-0.23024	-0.731071	0.088758	0.912593	1.87381	-0.378001	-0.099464	-1.22401	-1.003	0.462426	-0.341645	-0.273596	-0.422607	-0.342549	-0.432579	-0.181722	-0.041008	-0.313912	-0.15324	-0.606619	-0.429921	-0.078027	-0.078299	-0.108422	0	0.999995	5e-06	40	40	40	40	40
0.311546	-0.240408	0.89077	-0.085723	-1.99975	1.15865	2.43859	-0.083247	-0.291639	0.200691	-0.241104	-0.1003	0.816189	-0.273596	-0.422607	-0.342549	-0.432579	-0.181722	-0.041008	-0.313912	-0.15324	-0.172905	-0.429921	-0.078027	-0.078299	-0.108422	0	1e-06	0.999999	40	40	40	40	40
1.30694	-0.240408	0.341748	-2.24178	-5.10095	-1.04612	3.33534	-0.596194	-0.174859	-1.61684	-0.928575	-0.413223	-0.072031	-0.273596	-0.422607	-0.342549	-0.109884	-0.181722	-0.041008	-0.313913	-0.15324	-0.934997	-0.788153	-0.078027	-0.078299	-0.108422	1e-06	0	0.999999	40	40	40	40	40
3.98565	-0.240408	-0.230244	-20.9921	-6.26423	7.21501	-1.13907	0.354074	-4.16403	-1.67961	-0.253172	-0.341647	-0.273596	-0.422607	-0.342549	-0.432582	-0.181722	-0.041008	-0.313913	-0.15324	-2.34148	-0.952436	-0.078027	-0.078299	-0.108422	0	0	1	40	40	40	40	40
2.31116	-0.240408	-0.230244	-1.35007	-3.01508	-1.29814	2.44842	-0.462818	1.03855	-0.852483	-1.39914	-0.510602	-0.341647	-0.273596	-0.422607	-0.342549	0.111607	-0.181722	-0.041008	-0.313913	-0.15324	-0.223221	-0.627382	-0.078027	-0.078299	-0.108422	0.372535	0.273381	0.354084	40	40	40	40	40
1.82239	-0.240408	-0.230244	-0.627715	-1.46548	0.196916	1.58325	-0.493344	1.02285	-0.48303	-0.917713	-0.100298	-0.341647	-0.273596	-0.422607	-0.342549	-0.432582	-0.181722	-0.041008	-0.313913	-0.15324	0.043954	-0.42992	-0.078027	-0.078299	-0.108422	0.601297	0.398703	0	40	40	40	40	40
1.53053	-0.240408	-0.230244	-0.627714	-1.46548	0.475146	1.40585	-0.539504	1.15353	-0.256365	-0.748547	-0.100298	-0.341647	-0.273596	-0.422607	-0.342549	0.772909	-0.181722	-0.041008	-0.313913	-0.15324	0.043955	-0.42992	-0.078027	-0.078299	-0.108422	2e-06	0.999995	3e-06	40	40	40	40	40
1.37567	-0.240408	-0.230244	-0.342853	-1.46548	0.857824	1.25071	-0.351802	1.43815	-0.374348	-0.444769	0.165563	-0.341647	-0.273596	-0.422607	-0.342549	0.615503	-0.181722	-0.041008	-0.313913	-0.15324	0.260812	-0.038033	-0.078027	-0.078299	-0.108422	0.60129	0	0.39871	40	40	40	40	40
0.906171	-0.240408	-0.230244	-0.22045	-1.54326	1.07359	1.37283	-0.273534	1.08018	-0.788596	0.013354	0.566503	-0.341647	-0.273596	-0.422607	-0.342549	0.481675	-0.181722	-0.041008	-0.313913	-0.15324	0.260812	0.196755	-0.078027	-0.078299	-0.108422	0	0.601316	0.398684	40	40	40	40	40
0.92962	-0.240408	-0.230244	-0.16891	-1.51405	1.26801	1.43812	-0.169909	0.984413	-0.804015	0.775323	1.23329	-0.341645	-0.273596	-0.422607	-0.342549	0.458585	-0.181722	-0.041008	-0.313913	-0.15324	0.260813	0.353854	-0.078027	-0.078299	-0.108422	1e-06	0.999998	1e-06	40	40	40	40	40
-0.232757	-0.240408	-0.230244	0.486186	-0.554501	0.49788	0.220516	-0.174124	-0.134325	-0.139894	0.572836	-0.087154	-0.191927	1.82311	-0.422607	-0.342549	-0.273137	-0.181722	-0.041008	-0.313913	-0.15324	0.58341	-0.076826	-0.078027	-0.078299	-0.108422	0.849409	0.150591	0	40	40	40	40	40
-0.421903	-0.240408	-0.230244	0.55711	-0.478764	0.258615	-0.495772	-0.215568	-0.623552	-0.171729	0.341952	-0.485718	-0.341647	2.33946	-0.422607	-0.342549	-0.432582	-0.181722	-0.041008	-0.313913	-0.15324	0.689226	-0.299291	-0.078027	-0.078299	-0.108422	1	0	0	40	40	40	40	40
-0.667071	-0.240408	-0.230244	0.854576	-0.639789	1.18599	-0.465989	0.050323	-0.660617	-1.01813	-0.664698	-0.485718	-0.341647	2.33946	-0.422607	-0.342548	-0.432582	-0.181722	-0.041008	-0.313913	-0.15324	0.260814	-0.821804	-0.078027	-0.078299	-0.108422	1	0	0	40	40	40	40	40
-0.958938	2.10586	0.787094	0.738615	-2.33974	0.885251	-0.353034	0.367458	-0.260892	-0.713427	-0.00489	-0.204355	-0.341647	2.33946	-0.422607	1.05105	-0.432582	-0.181722	-0.041008	-0.313913	-0.15324	0.586098	-0.168663	-0.078027	-0.078299	-0.108422	4e-06	0.999996	0	40	40	40	40	40
-1.11309	-0.240408	-0.230244	1.45209	0.800014	-1.04089	-0.230857	0.897519	-0.358142	-0.182002	-0.489875	-0.593285	8.02952	-0.273596	-0.422607	7.98875	-0.43258	-0.181722	-0.041008	0.267485	-0.15324	0.614489	2.20953	-0.078027	-0.078299	-0.108422	0.222836	0.592281	0.184883	40	40	40	40	40
-0.971945	-0.240408	-0.230244	1.08524	0.484944	-0.626426	-0.204911	0.924276	0.082568	-0.774361	-0.674405	-0.712725	5.46214	-0.273596	-0.422607	3.30834	-0.106273	-0.181722	-0.041008	-0.148639	-0.15324	0.456516	1.82915	-0.078027	-0.078299	-0.108422	0.184114	0.187248	0.628638	40	40	40	40	40
-0.712689	-0.240408	-0.230244	0.617293	0.464793	-0.51248	-0.141682	0.650791	0.370872	-1.08258	-1.43126	-0.767083	4.28972	-0.273596	-0.422607	1.34251	0.208901	-0.181722	-0.041008	-0.313913	-0.15324	-0.132854	1.5976	-0.078027	-0.078299	-0.108422	0	0	1	40	40	40	40	40
-0.415659	-0.240408	-0.230244	1.16683	0.071761	-0.158489	0.02064	1.33813	0.301549	-0.65026	-0.206174	-0.312943	3.42207	-0.273596	-0.422607	1.26093	1.29464	-0.181722	-0.041008	-0.313913	-0.15324	0.905755	2.2116	-0.078027	-0.078299	-0.108422	0.265751	0.150595	0.583654	40	40	40	40	40
1.03266	-0.240408	-0.230244	1.91572	-0.71941	0.73459	0.525273	2.54909	0.344719	0.483424	1.40903	1.09388	0.816194	-0.273596	-0.422607	1.78189	4.94516	-0.181722	-0.041008	-0.313913	-0.15324	2.40672	3.99166	-0.078027	-0.078299	-0.108422	0.475579	0.524421	0	40	40	40	40	40
0.397393	-0.240408	-0.230244	1.21759	-0.299799	1.21333	0.986297	1.35628	0.361762	-0.725774	1.02701	0.566505	1.97403	-0.273596	-0.422607	2.44465	5.05506	-0.181722	-0.041008	-0.313913	-0.15324	0.911392	2.05204	-0.078027	-0.078299	-0.108422	2e-06	0.999998	0	40	40	40	40	40
0.912451	-0.240408	-0.230244	1.16969	-0.348368	0.406797	0.292428	1.47535	0.646183	0.295402	0.859072	0.566503	0.816194	-0.273596	-0.422607	-0.342549	5.42958	-0.181722	-0.041008	-0.313913	-0.15324	1.56196	1.79077	-0.078027	-0.078299	-0.108422	0.398672	0.601328	0	40	40	40	40	40
0.2228	-0.240405	-0.230244	0.644716	-0.100205	0.669603	0.776363	0.720883	0.281334	0.515515	0.145966	0.08353	-0.087867	-0.273596	-0.422607	0.979585	4.0667	-0.181722	-0.041008	-0.313913	-0.15324	0.515328	0.477412	-0.078027	-0.078299	-0.108422	0.880207	0.119793	0	40	40	40	40	40
-0.127186	-0.240408	-0.230244	-0.268318	0.120357	0.219481	0.333846	-0.194313	0.078656	1.01678	-0.292391	-0.473246	-0.341647	-0.273596	-0.422607	1.9556	4.07997	-0.181722	-0.041008	-0.313913	-0.15324	-0.315295	-0.270758	-0.078027	-0.078299	-0.108422	0.790722	0	0.209278	40	40	40	40	40
-0.117673	-0.240408	-0.230244	-0.731071	0.234474	0.529826	-0.014167	-0.801297	0.000469	2.19776	-0.495537	-0.767083	-0.341647	-0.273596	-0.422607	2.44466	3.14393	-0.181722	-0.041008	-0.313913	-0.15324	-0.715047	-0.299292	-0.078027	-0.078299	-0.108422	0.999999	0	1e-06	40	40	40	40	40
-0.489796	-0.240408	-0.230244	-1.0841	0.14844	0.543328	0.143467	-0.793156	0.04268	0.636886	-0.579117	-0.715375	-0.116712	-0.273596	-0.422607	2.44466	2.80662	-0.181722	-0.041008	-0.313913	-0.15324	-0.886328	-0.287526	-0.078027	-0.078299	-0.108422	0.576927	0.201417	0.221656	40	40	40	40	40
-0.907432	-0.240408	-0.230244	-1.4571	-0.008376	1.65078	2.27721	-0.898731	-0.260887	0.357165	-0.579399	0.181061	-0.341647	-0.273596	-0.422607	2.44466	1.92856	-0.181722	-0.041008	-0.313912	-0.15324	-1.58248	-0.299291	-0.078027	-0.078299	-0.108422	1e-06	5e-06	0.999994	40	40	40	40	40
-0.461054	-0.240408	-0.230244	-2.08983	0.040197	1.11765	0.163341	-1.01793	0.446315	-0.128715	-0.833853	-0.767078	-0.341644	-0.273596	-0.422607	2.44465	1.55452	-0.181722	-0.041008	-0.313911	-0.15324	-1.36562	-0.429918	-0.078027	-0.078299	-0.108422	3e-06	0.999989	8e-06	40	40	40	40	40
-1.2608	-0.240408	-0.230244	-1.49283	0.757322	0.864971	0.872712	-0.858092	0.410094	0.802116	-0.83971	-0.389061	-0.341647	-0.273596	-0.422607	1.05106	-0.432582	-0.181722	-0.041008	-0.313913	-0.15324	-1.625	-0.351372	-0.078027	-0.078299	-0.108422	0	0	1	40	40	40	40	40
-1.1526	-0.240408	-0.230244	-1.25498	0.593839	0.917798	-0.148051	-0.821387	1.32119	0.493534	-0.943479	-0.403894	-0.341647	-0.273596	-0.422607	0.657656	-0.326548	-0.181722	-0.041008	-0.158812	-0.15324	-1.5496	-0.5146	-0.078027	-0.078299	-0.108422	0	0	1	40	40	40	40	40
-1.0764	-0.240408	-0.230244	-0.852249	0.215722	0.795184	-0.901983	-0.786889	2.20515	0.287661	-0.782672	-0.165174	-0.341647	-0.273596	-0.422607	0.495372	-0.432582	-0.181722	-0.041008	-0.313913	-0.15324	-1.45278	-0.76972	-0.078027	-0.078299	-0.108422	0	0	1	40	40	40	40	40
-2.81316	-0.240408	-0.230244	-1.75204	0.86589	-0.003304	-0.61122	-1.01262	3.09067	0.542459	-0.754079	-0.25317	-0.341647	-0.273596	-0.422607	-0.342547	-0.432582	-0.181722	-0.041008	0.768417	-0.15324	-1.69091	-0.168665	-0.078027	-0.078299	-0.108422	0	0	1	40	40	40	40	40
-1.40533	-0.240408	-0.230244	-1.18988	0.57447	1.52774	0.437652	-0.874023	2.40652	-1.15402	-0.584932	0.260737	-0.341646	-0.273596	-0.422607	-0.342549	0.314496	-0.181722	-0.041008	1.85074	-0.15324	-1.14877	-0.952434	-0.078027	-0.078299	-0.108422	0	0.999996	4e-06	40	40	40	40	40
-1.73153	-0.240408	-0.230244	-1.91589	0.331618	1.62344	0.131061	-1.06746	1.91455	-1.32284	-1.003	-0.100296	0.816188	-0.273596	-0.422607	-0.342548	0.273047	-0.181722	-0.041008	-0.313908	-0.15324	-1.25719	-0.168665	-0.078027	-0.078299	-0.108422	0	0.999998	2e-06	40	40	40	40	40
-2.14358	-0.240408	-0.230244	-0.085724	-0.445506	1.03563	-0.901673	-0.791564	1.43795	-1.00578	0.011905	-0.204354	-0.341646	-0.273596	-0.422607	-0.342546	-0.43258	-0.181722	-0.041008	-0.31391	-0.15324	-0.281336	-0.560549	-0.078027	-0.078299	-0.108422	0	0.999998	2e-06	40	40	40	40	40
-2.10924	-0.240408	-0.230244	-0.342853	0.525894	1.30903	-0.046441	-0.561568	0.592374	-1.88696	-0.492324	-0.504853	-0.341647	-0.273596	-0.422607	-0.342546	-0.432582	-0.181722	-0.041008	-0.313913	-0.15324	-0.931906	-0.299292	-0.078027	-0.078299	-0.108422	0	0.999996	4e-06	40	40	40	40	40
-1.98906	-0.240408	-0.230244	-0.254623	-0.056947	0.994613	-0.869401	-0.515935	-0.114835	-1.13343	-0.661473	-0.504853	-0.341647	-0.273596	-0.422607	-0.342547	-0.432582	-0.181722	-0.041008	-0.313913	-0.15324	-1.14876	0.092593	-0.078027	-0.078299	-0.108422	0	1e-06	0.999999	40	40	40	40	40
-1.30231	-0.240408	-0.230244	-0.95039	-0.299799	1.52775	-0.433718	-0.727014	-0.160962	-0.845192	-1.003	-0.223505	-0.341647	-0.273596	-0.422607	-0.342549	-0.432582	-0.181722	-0.041008	-0.313913	-0.15324	-1.04033	-0.952434	-0.078027	-0.078299	-0.108422	0	0	1	40	40	40	40	40
-1.76587	-0.240408	-0.230244	-1.18987	-0.00838	0.639195	-0.998492	-0.869365	-2.05966	-1.29401	-1.003	-0.485716	-0.341647	-0.273596	-0.422607	-0.342549	-0.432582	-0.181722	-0.041008	-0.313912	-0.15324	-1.14876	-0.821805	-0.078027	-0.078299	-0.108422	0	0	1	40	40	40	40	40
-1.50833	-0.240408	-0.230244	-0.839471	-0.396943	1.44572	-0.240081	-0.748626	-1.16028	-0.445784	-0.366575	-0.210105	-0.341646	-0.273596	-0.422607	-0.342549	-0.432581	-0.181722	-0.041008	-0.313912	-0.15324	-1.14876	-0.429923	-0.078027	-0.078299	-0.108422	2e-06	0	0.999998	40	40	40	40	40
-0.598396	-0.240408	-0.230244	-0.731071	-0.34837	1.13131	-0.030305	-0.405699	-0.7913	-1.33108	-0.664703	-0.767082	-0.341647	-0.273596	-0.422607	-0.342549	-0.432577	-0.181722	-0.041008	-0.313912	-0.15324	-0.606618	-0.691179	-0.078027	-0.078299	-0.108422	2e-06	0	0.999998	40	40	40	40	40
-0.340862	-0.240408	-0.230244	-0.731071	0.088762	0.51616	-0.433716	-0.464242	-0.729801	-1.44637	-0.32639	-0.76708	-0.341647	-0.273596	-0.422607	-0.342548	0.722579	-0.181722	-0.041008	-0.313913	-0.15324	-0.498189	-0.952435	-0.078027	-0.078299	-0.108422	0.999997	0	3e-06	40	40	40	40	40
0.311548	-0.240408	-0.230244	-0.168913	-0.105518	1.18599	-0.740308	-0.500855	-0.114838	-1.21167	0.004265	0.161928	-0.341647	-0.273596	-0.422607	1.05105	0.746758	-0.181722	-0.041008	-0.313913	-0.15324	0.152381	-0.691178	-0.078027	-0.078299	-0.108422	0.999999	0	1e-06	40	40	40	40	40
0.600358	-0.240408	-0.230244	-0.476061	-0.130973	0.859429	-0.035324	-0.420286	0.254219	-1.47432	-0.502145	-0.080206	-0.341647	-0.273596	-0.422607	-0.118537	0.027618	-0.181722	-0.041008	-0.231458	-0.15324	-0.327982	-0.6468	-0.078027	-0.078299	-0.108422	0.721322	0.168007	0.110671	40	40	40	40	40
0.672086	-0.240408	-0.230244	-0.5294	-0.008377	0.447808	0.55061	-0.218666	0.853733	-1.23225	-0.495538	-0.718279	-0.341647	-0.273596	-0.422607	-0.342549	-0.432582	-0.181722	-0.041008	0.768414	-0.15324	-0.715047	-0.691178	-0.078027	-0.078299	-0.108422	3e-06	0.999995	2e-06	40	40	40	40	40
0.088353	-0.240408	-0.230244	-0.839469	-0.008378	0.516157	0.776522	-0.612518	0.131151	-0.507546	-0.664703	-0.767082	-0.341647	-0.273596	-0.422607	-0.342549	-0.432582	-0.181722	-0.041008	-0.313912	-0.15324	-1.04033	-0.952435	-0.078027	-0.078299	-0.108422	3e-06	1e-06	0.999996	40	40	40	40	40
0.635831	-0.240408	-0.230244	-1.35715	-2.18678	-0.843484	1.00718	-0.566676	0.332718	-1.2617	-0.540601	-0.664901	-0.341647	-0.273596	-0.422607	-0.342549	-0.432582	-0.181722	-0.041008	-0.313913	-0.15324	-0.707018	-0.86152	-0.078027	-0.078299	-0.108422	0.606821	0	0.393179	40	40	40	40	40
1.06571	-0.240408	-0.230243	-1.31154	-2.87616	-1.16938	1.55087	-0.309828	0.292558	-0.904533	-0.721499	-0.630342	-0.341647	-0.273596	-0.422607	-0.342549	-0.432581	-0.181722	-0.041008	-0.313912	-0.15324	-0.575088	-0.774305	-0.078027	-0.078299	-0.108422	0.47383	0.23286	0.29331	40	40	40	40	40
2.11426	-0.240408	-0.230244	-1.06635	-1.17407	-1.30197	1.79313	-0.773307	0.769176	0.385987	-1.67961	-0.767082	-0.341647	-0.273596	-0.422607	-0.342549	-0.43258	-0.181722	-0.041008	-0.313913	-0.15324	-0.823474	-0.952434	-0.078027	-0.078299	-0.108422	2e-06	2e-06	0.999996	40	40	40	40	40
1.9254	-0.240408	-0.230244	-0.005055	-1.12549	0.092383	1.38971	-0.197371	1.55325	1.01187	-1.51046	-0.767081	-0.341647	-0.273596	-0.422607	-0.342549	0.840014	-0.181722	-0.041008	-0.313913	-0.15324	0.369237	-0.299293	-0.078027	-0.078299	-0.108422	0.999995	2e-06	4e-06	40	40	40	40	40
1.39816	-0.240408	-0.230244	-0.52239	-1.37147	0.430198	1.10242	-0.500397	1.17716	0.122272	-0.928809	-0.176432	-0.341647	-0.273596	-0.422607	-0.342549	0.315046	-0.181722	-0.041008	-0.313913	-0.15324	0.021044	-0.387848	-0.078027	-0.078299	-0.108422	0.247294	0.177221	0.575485	40	40	40	40	40
1.00733	-0.240408	-0.230244	-0.48748	-1.46738	0.900304	0.835305	-0.487411	1.09546	-0.191821	-0.562426	0.144671	-0.341647	-0.273596	-0.422607	-0.301484	0.33937	-0.181722	-0.041008	-0.313913	-0.15324	0.100312	-0.19701	-0.078027	-0.078299	-0.108422	0.195304	0.183799	0.620897	40	40	40	40	40
0.483235	-0.240408	-0.230244	-0.254622	-1.46548	1.35004	0.550614	-0.341467	0.592376	-0.478719	0.013353	0.566502	-0.341647	-0.273596	-0.422607	-0.342548	0.433914	-0.181722	-0.041008	-0.313913	-0.15324	0.152383	0.353852	-0.078027	-0.078299	-0.108422	0.999996	1e-06	3e-06	40	40	40	40	40
0.493011	-0.240408	-0.230244	-0.208481	-1.1362	1.06528	0.520255	-0.313801	0.846436	-0.171303	0.026161	0.278936	-0.341647	-0.273596	-0.059353	-0.188337	0.408791	-0.181722	-0.041008	-0.313913	-0.15324	0.141908	-0.016626	-0.078027	2.28823	-0.108422	0.470425	0.285547	0.244027	40	40	40	40	40
-0.268916	-0.240408	-0.230244	0.279055	-0.444698	0.582762	-0.216181	-0.243604	-0.092698	0.176835	0.346042	-0.258363	-0.341646	1.23487	-0.024733	-0.342549	-0.102359	-0.181722	-0.041008	-0.313913	-0.15324	0.38971	-0.312281	-0.078027	2.68488	-0.108422	0.853908	0.146082	9e-06	40	40	40	40	40
-0.766124	-0.240408	-0.230244	0.241389	-0.265909	0.586297	-0.417812	-0.205333	-0.263969	0.401474	0.084279	-0.549336	-0.341647	1.36598	-0.057141	-0.342549	-0.280144	-0.181722	-0.041008	-0.313913	-0.15324	0.209581	-0.468403	0.923733	3.64297	-0.108422	0.865815	0	0.134185	40	40	40	40	40
-0.752254	-0.060591	-0.152275	0.241641	-0.532659	0.046193	-0.373185	-0.097139	-0.489122	-0.157686	0.246809	-0.54741	-0.341647	1.56626	-0.422607	-0.235744	-0.070229	-0.181722	-0.041008	0.911259	-0.15324	0.276061	-0.470604	2.53343	2.87736	-0.108422	0.627461	0.23835	0.134188	40	40	40	40	40
-1.09491	0.193377	-0.042155	-0.068634	-0.648346	-0.159138	-0.270741	0.039616	-0.322225	-0.168246	0.15185	-0.600346	-0.341647	0.791797	-0.422607	-0.084896	0.292727	-0.181722	-0.041008	2.13847	-0.15324	-0.133814	-0.638074	5.14917	5.83785	-0.108422	0.222836	0.508573	0.268591	40	40	40	40	40
1.08436	-0.240408	-0.230244	0.440818	0.953506	0.1904	0.311834	0.909599	-0.095492	0.693633	-0.833852	-0.767083	1.97403	-0.273596	-0.422607	2.44466	-0.432582	-0.181722	-0.041008	-0.313913	-0.15324	0.174352	0.432401	-0.078027	-0.078299	-0.108422	1	0	0	40	40	40	40	40
0.333799	-0.240408	-0.230244	0.427526	0.666212	-0.04029	0.098174	0.767734	-0.031966	0.443558	-1.04207	-0.738192	2.94345	-0.273596	-0.422607	1.9004	-0.19773	-0.181722	-0.041008	-0.313913	-0.15324	-0.039009	0.816239	-0.078027	-0.078299	-0.108422	0.68405	0	0.31595	40	40	40	40	40
-0.615562	-0.240408	-0.230244	0.073099	0.525897	-0.645801	-0.595079	-0.022661	-0.168645	1.22599	-0.883278	-0.48572	4.28971	-0.273596	-0.422607	1.05105	-0.432575	-0.181722	-0.041008	-0.313913	-0.15324	-0.606615	0.615114	-0.078027	-0.078299	-0.108422	0.999998	0	2e-06	40	40	40	40	40
0.064217	-0.240408	-0.230244	1.01706	0.251685	-0.412732	0.149159	0.811074	0.261396	-0.160925	0.015101	-0.377819	2.44591	-0.273596	-0.422607	0.593239	1.93874	-0.181722	-0.041008	-0.313913	-0.15324	0.84625	1.70247	-0.078027	-0.078299	-0.108422	0.553715	0.091821	0.354464	40	40	40	40	40
0.479844	-0.240408	0.693298	0.958765	-0.139251	0.382773	0.458813	0.922823	0.354103	0.151776	1.16654	0.378138	1.10454	-0.273596	-0.422607	0.172301	3.0384	-0.181722	-0.041008	-0.313913	-0.15324	1.20342	1.25688	-0.078027	-0.078299	-0.108422	0.458136	0.124942	0.416923	40	40	40	40	40
0.74105	-0.240408	0.93773	1.0109	-0.483552	0.915026	0.583663	1.39392	0.517418	0.134763	1.30933	0.899314	0.739771	-0.273596	-0.422607	0.274542	3.8635	-0.181722	-0.041008	-0.313913	-0.15324	1.42053	1.57693	-0.078027	-0.078299	-0.108422	0.222844	0.249886	0.527269	40	40	40	40	40
0.561535	-0.240408	0.738846	0.726115	-0.083521	1.00635	1.14259	1.05953	0.419866	-0.001823	0.947838	0.838622	0.364993	-0.273596	-0.422607	-0.176852	3.85164	-0.181722	-0.041008	-0.313913	-0.15324	0.914283	0.829388	-0.078027	-0.078299	-0.108422	0.416706	0.145809	0.437485	40	40	40	40	40
0.414558	-0.240408	-0.230244	0.726236	0.555102	1.12068	1.96908	1.15228	-0.0498	0.020642	0.290526	0.864155	-0.341647	-0.273596	-0.422607	-0.342549	4.03434	-0.181722	-0.041008	-0.313913	-0.15324	0.542866	0.745741	-0.078027	-0.078299	-0.108422	1	0	0	40	40	40	40	40
-0.409537	-0.240408	-0.230244	-0.168913	-0.251223	1.00828	0.163337	-0.436357	0.315637	0.081286	-0.495537	-0.767079	-0.341647	-0.273596	-0.422607	1.05106	3.19724	-0.181722	-0.041008	-0.313913	-0.15324	-0.823476	-0.952432	-0.078027	-0.078299	-0.108422	0.999998	0	2e-06	40	40	40	40	40
0.311544	-0.240408	-0.230244	-1.75203	0.671606	-1.47967	-1.01463	-0.965553	-0.168645	0.381876	-1.003	-0.767083	-0.341647	-0.273596	-0.422607	2.44466	7.8144	-0.181722	-0.041008	-0.313913	-0.15324	-1.36562	-0.952435	-0.078027	-0.078299	-0.108422	4e-06	0	0.999996	40	40	40	40	40
-0.259586	-0.240408	-0.230244	-1.57932	0.24408	0.387711	0.198305	-0.933545	0.051043	0.616694	-0.756832	-0.591761	-0.341639	-0.273596	-0.422607	2.44464	3.659	-0.181722	-0.041008	-0.313913	-0.15324	-1.26074	-0.516979	-0.078027	-0.078299	-0.108422	0.222852	0.323684	0.453464	40	40	40	40	40
-0.811914	-0.240408	-0.230244	-2.19671	0.4689	1.16005	0.640931	-1.01472	0.325973	1.41706	-1.06614	-0.315482	-0.341639	-0.273596	-0.422607	2.07035	1.48709	-0.181722	-0.041008	-0.023221	-0.15324	-1.59902	-0.627461	-0.078027	-0.078299	-0.108422	7e-06	0.323669	0.676324	40	40	40	40	40
-1.55984	-0.240408	-0.230244	-1.75204	0.380188	1.02195	-0.062574	-0.987538	0.561625	1.32894	-1.17215	0.02819	-0.341647	-0.273596	-0.422607	1.05106	1.18592	-0.181722	-0.041008	0.768414	-0.15324	-1.36562	-0.821806	-0.078027	-0.078299	-0.108422	0	1e-06	0.999999	40	40	40	40	40
-1.2758	-0.240408	-0.230244	-2.14534	1.12862	0.448851	0.069139	-0.993719	0.624207	1.91725	-1.03927	-0.285175	-0.341647	-0.273596	-0.422607	0.45934	-0.133839	-0.181722	-0.041008	-0.201265	-0.15324	-1.75355	-0.530911	-0.078027	-0.078299	-0.108422	0	0	1	40	40	40	40	40
-0.581231	-0.240408	-0.230244	-1.60078	1.15731	0.447808	-0.304625	-0.897249	1.57631	0.925408	-1.57169	-0.76708	-0.341647	-0.273596	-0.422607	-0.342545	-0.432582	-0.181722	-0.041008	-0.313912	-0.15324	-1.90776	-0.168664	-0.078027	-0.078299	-0.108422	0	0	1	40	40	40	40	40
-1.17681	-0.240408	-0.230244	-1.70787	1.18279	0.266924	-0.654751	-0.932074	1.25579	0.62966	-0.714456	-0.127196	-0.341647	-0.273596	-0.422607	-0.065936	-0.432582	-0.181722	-0.041008	0.164108	-0.15324	-1.60714	-0.592913	-0.078027	-0.078299	-0.108422	0.195334	0	0.804666	40	40	40	40	40
-1.16878	-0.240408	-0.230244	-1.30131	0.904618	-0.14215	-0.779125	-0.898691	1.59199	0.413791	0.351234	0.158022	-0.341647	-0.273596	-0.422607	-0.342549	-0.432582	-0.181722	-0.041008	1.19993	-0.15324	-1.25719	-0.848276	-0.078027	-0.078299	-0.108422	0	0	1	40	40	40	40	40
-1.94811	-0.240408	-0.230244	-1.85057	1.83729	0.901785	-0.743583	-1.00076	1.36104	-0.930856	-0.980138	0.52181	-0.341647	-0.273596	-0.422607	-0.342549	-0.014488	-0.181722	-0.041008	-0.313913	-0.15324	-1.53925	-0.90036	-0.078027	-0.078299	-0.108422	0	0	1	40	40	40	40	40
-2.16418	-0.240408	-0.230244	-1.0476	0.819229	1.38125	-0.143404	-0.879801	1.38939	-0.545991	-0.649815	0.331724	-0.196406	-0.273596	-0.422607	-0.022467	-0.065169	-0.181722	-0.041008	0.013347	-0.15324	-1.06995	-0.500029	-0.078027	-0.078299	-0.108422	0	0.380717	0.619283	40	40	40	40	40
-2.55563	-0.240408	-0.230244	-0.254624	0.428755	1.54142	0.679701	-0.636065	1.29958	0.077162	-0.503195	-0.767077	-0.341647	-0.273596	-0.422607	1.05105	-0.43258	-0.181722	-0.041008	-0.31391	-0.15324	-0.606622	-0.691177	-0.078027	-0.078299	-0.108422	0	2e-06	0.999998	40	40	40	40	40
-3.07069	-0.240408	-0.230244	-0.433606	-0.639785	0.953604	-0.110989	-0.830582	0.884477	-1.00166	-0.146353	-0.253174	-0.341647	-0.273596	-0.422607	1.05105	-0.432582	-0.181722	-0.041008	-0.313912	-0.15324	-1.14876	-0.42992	-0.078027	-0.078299	-0.108422	0	1e-06	0.999999	40	40	40	40	40
-2.2175	-0.240408	-0.230244	-0.147376	-0.136906	1.12042	-0.59348	-0.521162	0.06423	-0.578763	-0.482897	-0.368196	-0.341647	-0.273596	-0.422607	0.394958	-0.432582	-0.181722	-0.041008	-0.256675	-0.15324	-0.582139	-0.524547	-0.078027	-0.078299	-0.108422	0	0.376844	0.623156	40	40	40	40	40
-1.81692	-0.240408	-0.230244	-0.211697	-0.148448	1.12094	-0.659873	-0.485517	-0.427442	-0.383083	-0.556744	-0.405278	-0.341647	-0.273596	-0.422607	0.039461	-0.432582	-0.181722	-0.041008	-0.313913	-0.15324	-0.534481	-0.537143	-0.078027	-0.078299	-0.108422	0	0.361584	0.638416	40	40	40	40	40
-0.99328	-0.240408	-0.230244	-0.839467	-1.46548	0.898923	-0.998495	-0.752886	-0.791298	-0.186367	-0.833852	-0.504854	-0.341647	-0.273596	-0.422607	-0.342549	-0.432582	-0.181722	-0.041008	-0.313913	-0.15324	-0.389762	-0.952435	-0.078027	-0.078299	-0.108422	1e-06	2e-06	0.999997	40	40	40	40	40
-0.68424	-0.240408	-0.230244	-0.342852	-0.7855	0.994613	-0.950085	-0.655666	-0.745178	-1.05107	-0.833852	-0.485719	-0.341647	-0.273596	-0.422607	-0.342549	-0.432582	-0.181722	-0.041008	-0.313913	-0.15324	-0.49819	-0.952435	-0.078027	-0.078299	-0.108422	0.999998	0	2e-06	40	40	40	40	40
-0.389237	-0.240408	-0.230244	0.234597	-0.854386	0.831543	-0.576361	-0.270435	-1.12949	-1.35062	-1.003	-0.767083	-0.341647	-0.273596	-0.422607	-0.342549	-0.432582	-0.181722	-0.041008	-0.313913	-0.15324	-0.281332	-0.8978	-0.078027	-0.078299	-0.108422	1	0	0	40	40	40	40	40
-0.461042	-0.240408	-0.230244	-0.254621	-1.02835	0.73488	-0.159397	-0.286019	-0.568375	-1.48343	-0.326392	-0.767081	-0.341647	-0.273596	-0.422607	-0.342548	0.830145	-0.181722	-0.041008	-0.313913	-0.15324	0.043952	-0.952435	-0.078027	-0.078299	-0.108422	7e-06	0	0.999993	40	40	40	40	40
0.249304	-0.240408	-0.230244	-0.255608	-0.478649	0.450851	-0.263068	-0.36435	-0.13739	-1.4956	-0.495297	-0.429138	-0.341647	-0.273596	-0.422607	-0.253723	0.07372	-0.181722	-0.041008	-0.313913	-0.15324	-0.222601	-0.843504	-0.078027	-0.078299	-0.108422	0.865519	0	0.134481	40	40	40	40	40
0.483292	-0.240408	-0.230244	-0.293285	-0.326599	0.46811	-0.335281	-0.380107	0.271358	-1.47985	-0.483194	-0.307372	-0.341647	-0.273596	-0.422607	-0.240635	-0.121312	-0.181722	-0.041008	-0.282785	-0.15324	-0.255122	-0.762866	-0.078027	-0.078299	-0.108422	0.97124	0.02876	0	40	40	40	40	40
0.157027	-0.240408	-0.230244	-0.085722	-0.202658	1.00828	-0.272352	-0.141313	1.26115	-1.16225	-0.387615	-0.767081	-0.341647	-0.273596	-0.422607	-0.342549	-0.432582	-0.181722	-0.041008	-0.313912	-0.15324	-0.389761	-0.429922	-0.078027	-0.078299	-0.108422	0.999999	0	1e-06	40	40	40	40	40
0.085659	-0.240408	-0.230244	-0.491207	-0.309639	0.259017	-0.001827	-0.355737	0.677082	-1.12576	-0.495537	-0.767083	-0.341647	-0.273596	-0.422607	-0.342549	-0.432582	-0.181722	-0.041008	-0.313913	-0.15324	-0.47693	-0.744113	-0.078027	-0.078299	-0.108422	0.601307	0	0.398693	40	40	40	40	40
0.105521	-0.240408	-0.230244	-0.627714	-0.688359	-0.659468	-0.014166	-0.598735	0.100403	-0.923427	-0.326389	-0.767081	-0.341647	-0.273596	-0.422607	-0.342549	-0.432582	-0.181722	-0.041008	-0.313912	-0.15324	-0.606618	-0.952434	-0.078027	-0.078299	-0.108422	0.999997	0	3e-06	40	40	40	40	40
0.706424	-0.240408	-0.230244	-0.627713	-1.51405	-0.550109	0.42152	-0.548207	-0.037965	-0.297542	-0.004891	-0.485719	-0.341647	-0.273596	-0.422607	-0.342549	-0.432582	-0.181722	-0.041008	-0.313912	-0.15324	0.043953	-0.952435	-0.078027	-0.078299	-0.108422	0.999997	1e-06	1e-06	40	40	40	40	40
0.739778	-0.240408	-0.230244	0.267628	-0.406467	0.336027	0.857516	0.378824	0.56995	0.230689	-0.974936	-0.767083	-0.341647	-0.273596	-0.422607	-0.342549	-0.432582	-0.181722	-0.041008	-0.313913	-0.15324	-0.107708	-0.456379	-0.078027	-0.078299	-0.108422	0	0.601276	0.398724	40	40	40	40	40
1.20992	-0.240408	-0.230244	-0.301323	-1.20449	0.373274	0.761691	-0.310163	0.912944	0.282001	-1.09427	-0.406406	-0.164971	-0.273596	-0.422607	-0.342549	-0.061163	-0.181722	-0.041008	-0.313913	-0.15324	-0.012786	-0.435132	-0.078027	-0.078299	-0.108422	0.201424	0.21222	0.586356	40	40	40	40	40
0.723599	-0.240408	-0.230244	-0.73107	-1.36834	0.748549	0.11493	-0.716722	1.19196	0.027756	-1.17215	-0.1003	-0.341646	-0.273596	-0.422607	-0.342549	-0.432578	-0.181722	-0.041008	-0.313913	-0.15324	-0.064474	-0.42992	-0.078027	-0.078299	-0.108422	2e-06	1e-06	0.999997	40	40	40	40	40
0.44649	-0.240408	-0.230244	-0.56785	-1.531	1.1383	0.234059	-0.620353	0.814769	0.442496	-0.989117	-0.33633	-0.341647	-0.273596	-0.422607	-0.342549	0.116525	-0.181722	-0.041008	-0.313913	-0.15324	-0.064475	-0.539177	-0.078027	-0.078299	-0.108422	0	0	1	40	40	40	40	40
1.15281	-0.240408	-0.230244	-0.433605	-1.70834	0.803233	-0.54667	-0.453105	1.29189	-0.495186	-0.748546	-0.100297	-0.341647	-0.273596	-0.422607	1.05105	0.533094	-0.181722	-0.041008	-0.313913	-0.15324	0.260811	-0.299291	-0.078027	-0.078299	-0.108422	1e-06	0	0.999999	40	40	40	40	40
0.09997	-0.240408	-0.230244	-0.259336	-0.980969	1.14187	-0.085545	-0.43841	0.726503	0.427503	-0.305813	-0.152039	-0.187222	-0.273596	-0.05934	0.322915	0.132787	-0.181722	-0.041008	-0.313913	-0.15324	-0.011504	-0.311532	-0.078027	3.20546	-0.108422	0.522487	0	0.477513	40	40	40	40	40
-0.58729	-0.240408	-0.230244	-0.070382	0.204637	0.892136	-0.486448	-0.347653	0.458073	1.43261	0.196466	-0.552727	-0.341647	-0.273596	0.936222	-0.342549	0.360462	-0.181722	-0.041008	-0.313913	-0.15324	-0.150935	-0.691178	-0.078027	9.91044	-0.108422	1	0	0	40	40	40	40	40
-1.42574	-0.240403	-0.230242	-0.37469	0.190643	1.0771	-0.309135	-0.388414	0.40904	1.14017	-0.066142	-0.543243	-0.341647	-0.273588	0.308917	-0.342546	0.01066	-0.181722	-0.041008	-0.313903	-0.15324	-0.475119	-0.64516	1.92702	9.91044	-0.108422	0.731419	4e-06	0.268577	40	40	40	40	40
-2.55563	-0.240408	-0.230244	-0.95039	0.088764	0.898914	0.066515	-0.152105	0.138835	2.0207	-0.321245	-0.767083	-0.341647	-0.273596	-0.422607	-0.342549	-0.432577	-0.181722	-0.041008	-0.313895	-0.15324	-1.04033	-0.429921	7.3875	9.91044	-0.108422	0	2e-06	0.999998	40	40	40	40	40
-0.255025	-0.240408	-0.230244	-0.433606	-0.299797	-2.55962	-0.369171	0.004081	-0.506876	-1.08813	1.19605	-0.767083	-0.341647	-0.273596	-0.422607	-0.342549	1.80816	-0.181722	-0.041008	7.2624	-0.15324	-0.064476	-0.952435	9.876	9.91044	-0.108422	0	0.999998	2e-06	40	40	40	40	40
1.12635	-0.240408	-0.230244	0.476099	0.778905	0.284079	-0.036431	1.06888	-0.014675	1.46099	-0.833852	-0.767083	1.97403	-0.273596	-0.422607	2.44466	-0.432582	-0.181722	-0.041008	-0.313913	-0.15324	0.231927	0.525681	-0.078027	-0.078299	-0.108422	1	0	0	40	40	40	40	40
0.689258	-0.240408	-0.230244	0.146203	0.661771	0.668865	0.434695	0.708519	-0.406314	1.1193	-0.833852	-0.767083	1.97403	-0.273596	-0.422607	2.44466	-0.432582	-0.181722	-0.041008	-0.313913	-0.15324	-0.281332	0.432397	-0.078027	-0.078299	-0.108422	1	0	0	40	40	40	40	40
0.087797	-0.240408	-0.230244	0.63798	0.403412	-0.348685	0.004878	0.376993	-0.252501	0.607198	0.121082	-0.672516	2.18159	-0.273596	-0.422607	0.630249	0.478774	-0.181722	-0.041008	-0.313913	-0.15324	0.433032	0.468471	-0.078027	-0.078299	-0.108422	1	0	0	40	40	40	40	40
0.121044	-0.240408	-0.230244	0.982184	0.435952	-0.856901	0.002223	0.133426	0.031125	0.314075	0.562993	-0.767083	1.60893	-0.273596	-0.422607	-0.342549	1.39956	-0.181722	-0.041008	-0.313913	-0.15324	0.922343	0.781238	-0.078027	-0.078299	-0.108422	1	0	0	40	40	40	40	40
0.15649	-0.240408	0.659469	0.849979	0.066375	0.134311	0.107471	0.568027	0.215197	0.242396	1.09404	0.222858	1.21155	-0.273596	-0.422607	-0.342549	1.91416	-0.181722	-0.041008	-0.313913	-0.15324	1.04472	0.448795	-0.078027	-0.078299	-0.108422	0.48042	0.119548	0.400032	40	40	40	40	40
0.540359	-0.240408	1.97387	0.525074	-0.507182	1.11868	0.60675	0.807833	0.564567	0.180745	1.60684	1.05812	0.451075	-0.273596	-0.422607	-0.342549	2.92013	-0.181722	-0.041008	-0.313913	-0.15324	0.985623	0.395706	-0.078027	-0.078299	-0.108422	0	0	1	40	40	40	40	40
0.63368	-0.240408	0.484674	0.482786	0.343508	0.957716	0.697136	0.737181	0.29865	-0.227743	0.78845	0.876312	0.42921	-0.273596	-0.422607	-0.342549	3.00449	-0.181722	-0.041008	-0.313913	-0.15324	0.671595	0.515726	-0.078027	-0.078299	-0.108422	0.27757	0.402146	0.320284	40	40	40	40	40
0.572	-0.240408	-0.230244	0.179083	0.436698	0.945716	0.628467	0.349039	0.145879	-0.378415	0.14366	0.35308	0.299727	-0.273596	-0.422607	-0.017162	3.23487	-0.181722	-0.041008	-0.313913	-0.15324	0.088623	0.202987	-0.078027	-0.078299	-0.108422	0.629702	0.370298	0	40	40	40	40	40
0.450948	-0.240408	-0.230244	-0.273503	0.478372	0.376121	0.071308	-0.050063	0.136113	-0.125835	-0.134193	-0.075856	0.220953	-0.273596	-0.422607	0.482747	4.04796	-0.181722	-0.041008	-0.313913	-0.15324	-0.249123	-0.182988	-0.078027	-0.078299	-0.108422	0.562217	0.228503	0.209279	40	40	40	40	40
-0.059421	-0.240408	-0.230244	-0.842613	0.455784	0.212153	-0.4661	-0.618021	0.10806	-0.194308	-0.45792	-0.700809	0.395835	-0.273596	-0.422607	0.654139	3.98512	-0.181722	-0.041008	-0.313913	-0.15324	-0.730449	-0.547366	-0.078027	-0.078299	-0.108422	0.627467	1e-06	0.372532	40	40	40	40	40
-0.169921	-0.240408	-0.230244	-1.12884	0.711705	-0.015462	-0.712601	-0.775954	0.059215	-0.307222	-0.41689	-0.767076	0.441382	-0.273596	-0.422607	0.559706	4.15095	-0.181722	-0.041008	-0.313912	-0.15324	-0.81029	-0.527602	-0.078026	-0.078299	-0.108422	0.491382	2e-06	0.508617	40	40	40	40	40
-0.755055	-0.240408	-0.230244	-2.0815	1.10475	0.868734	0.041644	-0.993586	0.479308	1.2284	-0.921264	-0.430432	0.30564	-0.273596	-0.422607	0.495355	1.56474	-0.181722	-0.041008	-0.010149	-0.15324	-1.42083	-0.547102	-0.078027	-0.078299	-0.108422	0.232855	0	0.767145	40	40	40	40	40
-0.340868	-0.240408	-0.230244	-3.50154	1.59444	0.980942	0.824931	-1.13907	0.354078	4.64777	-1.67961	-0.485717	-0.341647	-0.273596	-0.422607	2.44465	1.38577	-0.181722	-0.041008	-0.313911	-0.15324	-2.23305	-0.952435	-0.078027	-0.078299	-0.108422	0	0	1	40	40	40	40	40
-1.1993	-0.240408	-0.230244	-2.69738	1.30302	0.365787	-0.272351	-1.08714	1.25346	3.45777	-0.756277	0.024363	-0.341647	-0.273596	-0.422607	-0.342546	-0.43258	-0.181722	-0.041008	-0.313912	-0.15324	-1.79934	-0.821806	-0.078027	-0.078299	-0.108422	0	0	1	40	40	40	40	40
-2.09699	-0.240408	-0.230244	-2.60993	1.79888	-0.602858	-0.591191	-1.12681	-0.5311	1.63114	-0.864601	-0.100298	-0.341647	-0.273596	-0.422607	0.2131	-0.432582	-0.181722	-0.041008	-0.313913	-0.15324	-1.90707	-0.42992	-0.078027	-0.078299	-0.108422	0	0	1	40	40	40	40	40
-0.83876	-0.240408	-0.230244	-1.4571	1.64301	0.598178	-0.24008	-0.783469	-0.214765	0.830699	-0.899343	-0.229442	-0.341647	-0.273596	-0.422607	-0.342548	-0.432582	-0.181722	-0.041008	-0.313908	-0.15324	-1.47405	-0.691178	-0.078027	-0.078299	-0.108422	1e-06	0	0.999999	40	40	40	40	40
-0.729479	-0.240408	-0.230244	-2.27639	1.22426	0.484196	-0.64295	-1.04378	0.917261	-0.128769	-0.687714	0.033635	-0.341647	-0.273596	-0.422607	-0.342549	-0.432582	-0.181722	-0.041008	0.117564	-0.15324	-1.84329	-0.612625	-0.078027	-0.078299	-0.108422	0.398655	0	0.601345	40	40	40	40	40
-1.68815	-0.240408	-0.230244	-1.54242	1.21845	0.80891	-0.520566	-0.964465	0.833027	0.158262	-0.44057	0.334976	-0.341647	-0.273596	-0.422607	-0.342549	-0.255273	-0.181722	-0.041008	0.411661	-0.15324	-1.4289	-0.590614	-0.078027	-0.078299	-0.108422	0.219603	0	0.780397	40	40	40	40	40
-2.71015	-0.240408	-0.230244	-0.43361	0.96303	1.76014	0.114923	-0.87389	0.553939	0.402459	-0.495539	1.12731	-0.341647	-0.273596	-0.422607	-0.342545	0.134882	-0.181722	-0.041008	-0.313913	-0.15324	-0.82348	0.092592	-0.078027	-0.078299	-0.108422	0	0	1	40	40	40	40	40
-3.36256	-0.240408	-0.230244	-0.95039	0.623035	1.52775	-0.546671	-0.617018	-0.391568	0.390106	-0.282585	0.259378	-0.341647	-0.273596	-0.422607	2.44465	-0.43258	-0.181722	-0.041008	-0.313912	-0.15324	-1.58248	-0.42992	-0.078027	-0.078299	-0.108422	0	0	1	40	40	40	40	40
-2.33244	-0.240408	-0.230244	-1.18987	-0.979776	1.88317	-0.74031	-0.955473	-0.660615	-1.36401	-0.254274	0.269357	-0.341647	-0.273596	-0.422607	1.05106	-0.432582	-0.181722	-0.041008	0.768414	-0.15324	-1.04033	-0.952434	-0.078027	-0.078299	-0.108422	0	0	1	40	40	40	40	40
-1.86973	-0.240408	-0.230244	-0.306978	0.390342	0.938045	-0.600793	-0.351174	-0.295949	-0.184392	-0.414489	-0.767083	-0.341647	-0.273596	-0.422607	1.05106	-0.432582	-0.181722	-0.041008	-0.313913	-0.15324	-0.572428	-0.436973	-0.078027	-0.078299	-0.108422	0	0	1	40	40	40	40	40
-2.22942	-0.240408	-0.230244	0.494087	-0.202657	1.17233	-0.84875	-0.333507	0.016737	-0.334712	-0.664704	-0.204354	-0.341647	-0.273596	-0.422607	-0.342549	-0.432582	-0.181722	-0.041008	-0.313913	-0.15324	-0.041805	-0.636556	-0.078027	-0.078299	-0.108422	0	1	0	40	40	40	40	40
-1.474	-0.240408	-0.230244	0.292414	-0.154089	0.557172	-0.304628	0.052094	-0.506877	-0.701073	-0.15403	-0.48764	-0.341647	-0.273596	-0.422607	-0.342548	-0.432582	-0.181722	-0.041008	-0.313913	-0.15324	-0.172903	-0.56055	-0.078027	-0.078299	-0.108422	2e-06	0.999997	1e-06	40	40	40	40	40
-0.87455	-0.240408	-0.230244	0.540309	-0.806226	0.790963	-0.607984	-0.202368	-0.910784	-1.37782	-0.922559	-0.767083	-0.341647	-0.273596	-0.422607	-0.342549	-0.432582	-0.181722	-0.041008	-0.313913	-0.15324	-0.023505	-0.815424	-0.078027	-0.078299	-0.108422	1	0	0	40	40	40	40	40
-0.40954	-0.240408	-0.230244	0.428543	-1.22263	0.994612	-0.546674	-0.256574	-0.660621	-1.15814	-0.84151	-0.504857	-0.341647	-0.273596	-0.422607	1.05105	-0.432581	-0.181722	-0.041008	-0.313913	-0.15324	-0.064476	-0.952435	-0.078027	-0.078299	-0.108422	0.999999	0	1e-06	40	40	40	40	40
-0.083558	-0.240408	-0.230244	0.17535	-0.892482	0.513389	-0.627251	-0.312725	-0.675235	-1.28581	-0.833852	-0.767083	-0.341647	-0.273596	-0.422607	-0.342549	-0.432582	-0.181722	-0.041008	-0.313913	-0.15324	-0.238102	-0.952436	-0.078027	-0.078299	-0.108422	1	0	0	40	40	40	40	40
0.150182	-0.240408	-0.230244	-0.153068	-0.212188	0.16359	-0.437494	-0.352062	-0.234765	-1.35878	-0.393835	-0.59791	-0.341647	-0.273596	-0.422607	-0.342549	-0.432582	-0.181722	-0.041008	-0.313913	-0.15324	-0.345843	-0.952436	-0.078027	-0.078299	-0.108422	1	0	0	40	40	40	40	40
-0.420088	-0.240408	-0.230244	0.131391	-0.299481	-0.011616	-0.381618	-0.223435	0.788922	-1.41063	-0.037404	-0.366142	-0.341647	-0.273596	-0.422607	-0.342549	-0.432582	-0.181722	-0.041008	-0.313913	-0.15324	-0.107705	-0.873888	-0.078027	-0.078299	-0.108422	1	0	0	40	40	40	40	40
0.634383	-0.240408	-0.230244	-0.240324	-0.309941	0.631057	-0.882273	-0.342756	0.71882	-1.31851	-0.562991	-0.25398	-0.341647	-0.273596	-0.422607	-0.342549	-0.432582	-0.181722	-0.041008	-0.313913	-0.15324	-0.172904	-0.691178	-0.078027	-0.078299	-0.108422	1	0	0	40	40	40	40	40
0.483231	-0.240408	-0.230244	-0.433604	-0.299798	0.133396	-0.465989	-0.373873	0.169585	-1.18284	-0.664701	-0.1003	-0.341647	-0.273596	-0.422607	-0.342549	-0.432581	-0.181722	-0.041008	-0.313913	-0.15324	-0.389762	-0.168664	-0.078027	-0.078299	-0.108422	0.999999	0	1e-06	40	40	40	40	40
-0.220682	-0.240408	-0.230244	-0.168911	-0.445508	0.475146	-0.240078	-0.383503	0.046592	-0.680486	0.266361	-0.100299	-0.341647	-0.273596	-0.422607	-0.342549	-0.432581	-0.181722	-0.041008	-0.313912	-0.15324	-0.281333	-0.691177	-0.078027	-0.078299	-0.108422	5e-06	0	0.999995	40	40	40	40	40
-0.182752	-0.240408	-0.230244	0.204491	0.195097	0.39054	0.075243	-0.131644	0.477843	-0.418679	-0.456748	-0.13918	-0.341647	-0.273596	-0.422607	-0.342549	-0.432582	-0.181722	-0.041008	0.336942	-0.15324	-0.367784	-0.403443	-0.078027	-0.078299	-0.108422	0.398655	0	0.601345	40	40	40	40	40
0.010587	-0.240408	-0.230244	0.408321	-0.747464	0.349891	-0.000822	-0.047469	0.425747	0.219041	-0.321532	-0.280815	-0.064924	-0.273596	-0.422607	-0.342549	-0.260431	-0.181722	-0.041008	-0.210562	-0.15324	0.160744	-0.402836	-0.078027	-0.078299	-0.108422	0.255445	0.488821	0.255734	40	40	40	40	40
1.49618	-0.240408	-0.230244	0.360478	-1.61119	0.789561	-0.336896	0.317882	0.707679	-0.565185	-0.917711	-0.100298	-0.341645	-0.273596	-0.422607	-0.342549	-0.432581	-0.181722	-0.041008	-0.313913	-0.15324	0.911382	-0.038035	-0.078027	-0.078299	-0.108422	0	2e-06	0.999998	40	40	40	40	40
0.311546	-0.240408	-0.230244	0.035905	-1.38771	1.35315	-0.059615	-0.181337	0.235217	0.09434	-0.308546	0.16193	0.816194	-0.273596	-0.422607	-0.342549	-0.432582	-0.181722	-0.041008	-0.313913	-0.15324	-0.064475	-0.221574	-0.078027	-0.078299	-0.108422	0	0.398735	0.601265	40	40	40	40	40
0.843773	-0.240408	-0.230244	-0.433604	-1.65976	1.06296	0.098787	-0.548896	1.03822	1.03658	-0.41025	-0.100299	-0.341646	-0.273596	-0.422607	1.05105	-0.43258	-0.181722	-0.041008	-0.313913	-0.15324	0.152383	-0.299292	-0.078027	-0.078299	-0.108422	2e-06	0	0.999997	40	40	40	40	40
-0.031825	-0.240408	-0.230244	-0.085722	-1.41691	1.39104	0.018106	-0.324669	0.392513	0.414817	-1.003	-0.504854	0.816188	-0.273596	-0.422607	1.05105	0.377163	-0.181722	-0.041008	-0.313913	-0.15324	-0.172902	-0.299292	-0.078027	-0.078299	-0.108422	2e-06	0	0.999998	40	40	40	40	40
0.167318	-0.240408	-0.230244	-0.32711	-0.452369	0.710686	-0.319102	-0.415866	0.660065	0.541261	-0.258071	-0.458283	-0.256602	-0.273596	-0.222551	0.56182	-0.233087	-0.181722	-0.041008	-0.287974	-0.15324	-0.121746	-0.591008	-0.078027	3.42832	-0.108422	0.490382	0.023966	0.485652	40	40	40	40	40
-2.24658	-0.240408	-0.230244	-0.433606	0.283047	1.85583	-0.353035	-0.847168	0.676929	-1.02225	-0.495536	-0.204356	-0.341647	-0.273596	-0.422604	-0.342549	-0.432579	-0.181722	-0.041008	-0.313912	-0.15324	-0.606619	-0.821807	-0.078027	9.91044	-0.108422	0.999998	1e-06	2e-06	40	40	40	40	40
-0.744413	-0.240408	-0.230244	-0.652377	0.53974	0.760249	-0.306271	-0.361664	0.29908	0.442418	-0.238531	-0.628622	-0.341647	-0.273596	0.01521	-0.342549	-0.083239	-0.181722	-0.041008	-0.214542	-0.15324	-0.61498	-0.768524	1.12205	9.91044	-0.108422	0.437778	0.091811	0.470411	40	40	40	40	40
-0.271793	-0.240408	-0.230244	-0.674995	-8.4e-05	-0.788333	-0.269834	0.091272	0.092242	0.105581	-0.205762	-0.509648	-0.341647	0.572264	-0.422602	-0.342549	0.169224	-0.181722	-0.041008	2.07123	-0.15324	-0.727634	-0.496111	3.97566	15.3696	-0.108422	0.222831	0.268573	0.508596	40	40	40	40	40
-0.271791	-0.240408	-0.230244	-0.674995	-8.8e-05	-0.788342	-0.269833	0.091276	0.092239	0.10558	-0.205762	-0.509648	-0.341647	0.572273	-0.422607	-0.342549	0.169223	-0.181722	-0.041008	2.07124	-0.15324	-0.727635	-0.496108	3.97568	15.3696	-0.108422	0.222829	0.268573	0.508598	40	40	40	40	40
-0.017456	-0.240408	-0.230244	0.401981	0.972551	0.141071	-0.024619	0.362991	0.341357	1.48709	-0.055527	0.059622	0.816194	-0.273596	-0.422607	2.44466	-0.432582	-0.181722	-0.041008	-0.313913	-0.15324	-0.043939	-0.143056	-0.078027	-0.078299	-0.108422	0.601326	0.398674	0	40	40	40	40	40
0.746657	-0.240408	-0.230244	0.380242	0.654689	0.163268	0.328071	0.803545	-0.170113	1.12535	-0.61957	-0.661212	1.84943	-0.273596	-0.422607	2.11292	-0.432582	-0.181722	-0.041008	-0.313913	-0.15324	0.102583	0.328752	-0.078027	-0.078299	-0.108422	0.86354	0.04388	0.09258	40	40	40	40	40
0.155187	-0.240408	-0.230244	0.611055	0.289993	-0.457202	0.284036	0.369427	-0.198685	0.553429	0.20769	-0.715058	1.89107	-0.273596	-0.422607	0.455433	0.478792	-0.181722	-0.041008	-0.313913	-0.15324	0.486742	0.406291	-0.078027	-0.078299	-0.108422	0.848817	0	0.151183	40	40	40	40	40
-0.197333	-0.240408	-0.230244	1.13937	-0.357582	-0.686549	-0.359157	0.754856	-0.59675	0.186688	0.942578	-0.485718	1.97403	-0.273596	-0.422607	-0.342549	-0.432582	-0.181722	-0.041008	-0.313913	-0.15324	1.25794	0.066134	-0.078027	-0.078299	-0.108422	1	0	0	40	40	40	40	40
0.143978	-0.240408	0.599055	0.872052	0.099395	0.228586	0.218536	0.613796	0.211863	0.340615	0.992184	0.201901	1.28216	-0.273596	-0.422607	-0.342549	1.88646	-0.181722	-0.041008	-0.313913	-0.15324	1.05112	0.497245	-0.078027	-0.078299	-0.108422	0.513412	0.115062	0.371527	40	40	40	40	40
-0.426705	-0.240408	-0.230237	1.35875	0.817315	0.46148	-0.853262	0.884169	0.454006	1.04482	0.857616	1.30655	0.816194	-0.273596	-0.422607	-0.342549	0.853351	-0.181722	-0.041008	-0.313913	-0.15324	1.45353	0.484483	-0.078027	-0.078299	-0.108422	1e-06	0.999996	3e-06	40	40	40	40	40
0.641309	-0.240408	0.631394	0.472146	0.302644	0.890119	0.105828	0.677422	0.271386	-0.114948	0.837155	0.800533	0.832416	-0.273596	-0.422607	-0.342549	2.45248	-0.181722	-0.041008	-0.313913	-0.15324	0.720328	0.448565	-0.078027	-0.078299	-0.108422	0.082297	0.531688	0.386015	40	40	40	40	40
1.10797	-0.240408	-0.230244	0.011289	0.855733	0.916276	-0.28244	0.248116	0.059256	-1.05183	0.714026	0.883583	0.816194	-0.273596	-0.422607	-0.342549	2.64622	-0.181722	-0.041008	-0.313913	-0.15324	0.231924	0.478091	-0.078027	-0.078299	-0.108422	0	1	0	40	40	40	40	40
1.23866	-0.240408	-0.230244	-0.005052	0.185908	0.748551	0.050377	0.178443	0.108089	-0.289308	-0.410246	-0.100296	1.97403	-0.273596	-0.422607	-0.342549	2.90905	-0.181722	-0.041008	-0.313913	-0.15324	0.260812	0.353853	-0.078027	-0.078299	-0.108422	0.999997	3e-06	0	40	40	40	40	40
0.311543	-0.240408	-0.230244	-0.085724	0.525898	0.50249	-0.756447	-0.35033	0.500127	0.175985	0.011907	-0.767082	0.816195	-0.273596	-0.422607	-0.342549	2.23401	-0.181722	-0.041008	-0.313913	-0.15324	0.043952	-0.560547	-0.078027	-0.078299	-0.108422	0.999999	0	1e-06	40	40	40	40	40
-0.904865	-0.240408	-0.230244	-1.32096	0.865889	0.808772	-0.446691	-0.908551	-0.069174	-1.21601	-0.224675	-0.767083	0.816194	-0.273596	-0.422607	-0.342549	2.54253	-0.181722	-0.041008	-0.313913	-0.15324	-0.931906	-0.168662	-0.078027	-0.078299	-0.108422	0.601327	0	0.398673	40	40	40	40	40
-0.17545	-0.240408	-0.230244	-2.33209	1.96637	0.260478	0.454985	-0.896224	-0.996712	2.27861	-1.17661	-0.623298	0.434686	-0.273596	-0.422607	-0.008691	0.849195	-0.181722	-0.041008	-0.313913	-0.15324	-1.75323	-0.517484	0.550946	-0.078299	-0.108422	0.174	0	0.826	40	40	40	40	40
0.809433	-0.240408	-0.230244	-3.50154	2.8087	0.611847	0.873342	-1.11254	2.15284	4.58601	-1.67961	-0.253173	0.81619	-0.273596	-0.422607	-0.342546	-0.43258	-0.181722	-0.041008	-0.313913	-0.15324	-2.12462	-0.691178	-0.078024	-0.078299	-0.108422	0	0	1	40	40	40	40	40
-0.662949	-0.240408	-0.230244	-2.59456	1.9375	0.014557	0.112404	-0.98173	-0.427297	3.10289	-1.11183	-0.296081	-0.06184	-0.273596	-0.422607	-0.001989	-0.182759	-0.181722	-0.041008	-0.042374	-0.15324	-1.90106	-0.60104	0.375413	-0.078299	-0.108422	0	0	1	40	40	40	40	40
-1.32936	-0.240408	-0.230244	-1.62728	1.11317	0.233498	-0.360104	-0.902578	-0.184664	1.63139	-0.513478	-0.05884	-0.341647	-0.273596	-0.422607	-0.263585	-0.432582	-0.181722	-0.041008	0.942714	-0.15324	-1.5668	-0.541831	-0.078027	-0.078299	-0.108422	0	0	1	40	40	40	40	40
-1.3385	-0.240408	-0.230244	-1.48746	1.07327	0.429319	-0.467669	-0.908177	-0.080954	1.06116	-0.304033	0.003946	-0.341647	-0.273596	-0.422607	-0.302292	-0.432582	-0.181722	-0.041008	1.33607	-0.15324	-1.48392	-0.579554	-0.078027	-0.078299	-0.108422	0.154968	0	0.845032	40	40	40	40	40
-1.40533	-0.240408	-0.230244	-1.18988	0.91446	0.77589	-0.449853	-0.893651	0.331009	0.900698	-0.142962	0.003104	-0.341647	-0.273596	-0.422607	-0.342549	-0.432582	-0.181722	-0.041008	1.85075	-0.15324	-1.36562	-0.691177	-0.078027	-0.078299	-0.108422	3e-06	0	0.999997	40	40	40	40	40
-1.68446	-0.240408	-0.230244	-1.35385	1.1242	1.04416	-0.287527	-0.86703	0.040777	0.475627	-0.422133	0.28489	-0.341647	-0.273596	-0.422607	-0.342549	-0.303634	-0.181722	-0.041008	0.812239	-0.15324	-1.2308	-0.547916	-0.078027	-0.078299	-0.108422	0.368547	0	0.631453	40	40	40	40	40
-3.79177	-0.240408	-0.230244	-1.32096	0.5259	1.54142	-0.207805	-1.04269	-0.729799	0.427168	-0.575418	0.003105	-0.341647	-0.273596	-0.422607	-0.342547	0.049516	-0.181722	-0.041008	-0.313911	-0.15324	-1.69091	-0.42992	-0.078027	-0.078299	-0.108422	1e-06	0	0.999999	40	40	40	40	40
-3.03743	-0.240408	-0.230244	-1.46438	0.704631	1.70378	-0.291462	-0.844068	0.174992	0.428951	-0.786056	0.153398	-0.341647	-0.273596	-0.422607	0.307734	-0.16158	-0.181722	-0.041008	-0.157963	-0.15324	-1.43373	-0.517521	-0.078027	-0.078299	-0.108422	0	0	1	40	40	40	40	40
-1.59419	-0.240408	-0.230244	-0.731073	0.671606	1.4594	-0.659629	-0.473819	0.454004	-0.235775	-0.113439	0.259374	-0.341647	-0.273596	-0.422607	1.05106	0.41269	-0.181722	-0.041008	-0.313912	-0.15324	-1.36562	-0.429921	-0.078027	-0.078299	-0.108422	0	0	1	40	40	40	40	40
-1.48148	-0.240408	-0.060367	-0.11457	-0.454021	1.21577	-0.725261	-0.387309	-0.348496	-0.301025	-0.355767	-0.319854	-0.341647	-0.273596	-0.422607	0.607381	-0.103864	-0.181722	-0.041008	-0.268503	-0.15324	-0.332313	-0.608019	-0.078027	-0.078299	-0.108422	0.372915	0.318364	0.308721	40	40	40	40	40
-1.40533	-0.240408	-0.230243	0.146202	0.234471	0.803233	-0.353037	-0.265199	-0.629869	-0.235777	0.511709	-0.76708	-0.341647	-0.273596	-0.422607	1.05105	-0.43258	-0.181722	-0.041008	-0.313913	-0.15324	0.043953	-0.560549	-0.078027	-0.078299	-0.108422	0.999996	2e-06	1e-06	40	40	40	40	40
-1.06195	-0.240408	-0.230243	0.073096	-0.105519	1.45939	-0.240081	-0.279696	-0.929664	0.040104	-0.32639	-0.718278	-0.341647	-0.273596	-0.422607	-0.342546	-0.43258	-0.181722	-0.041008	-0.313913	-0.15324	-0.38976	-0.821806	-0.078027	-0.078299	-0.108422	4e-06	0.999996	0	40	40	40	40	40
-0.278894	-0.240408	-0.230244	0.151611	-0.61363	0.734364	-0.468728	-0.28282	-0.973554	-0.691808	-0.844219	-0.710996	-0.341647	-0.273596	-0.422607	-0.315288	-0.432582	-0.181722	-0.041008	-0.313913	-0.15324	-0.27204	-0.767969	-0.078027	-0.078299	-0.108422	0.91151	0.08849	0	40	40	40	40	40
-0.461045	-0.240408	-0.230244	0.219309	-0.93121	0.871581	-0.595083	-0.195968	-0.652934	-0.911074	-1.003	-0.767082	-0.341647	-0.273596	-0.422607	-0.342549	-0.432582	-0.181722	-0.041008	-0.313913	-0.15324	-0.281332	-0.952435	-0.078027	-0.078299	-0.108422	1	0	0	40	40	40	40	40
-0.237852	-0.240408	-0.230244	0.494086	-0.882641	0.570839	-0.675765	-0.067558	-0.791299	-0.968723	-0.833852	-0.767082	-0.341647	-0.273596	-0.422607	-0.342549	-0.432582	-0.181722	-0.041008	-0.313913	-0.15324	-0.172904	-0.691179	-0.078027	-0.078299	-0.108422	1	0	0	40	40	40	40	40
-0.382157	-0.240408	-0.230244	0.761094	-0.726788	0.451093	-0.637262	-0.02474	-0.353039	-1.41369	-0.089794	-0.59791	-0.341647	-0.273596	-0.422607	-0.342549	-0.432582	-0.181722	-0.041008	-0.313913	-0.15324	0.542864	-0.873894	-0.078027	-0.078299	-0.108422	1	0	0	40	40	40	40	40
-0.016997	-0.240408	-0.230244	0.23761	-0.346247	0.301244	-0.43361	-0.076598	0.118426	-1.37612	-0.236023	-0.475181	-0.267849	-0.273596	-0.422607	-0.342549	-0.432582	-0.181722	-0.041008	-0.313913	-0.15324	0.04797	-0.744877	-0.078027	-0.078299	-0.108422	0.923179	0.076821	0	40	40	40	40	40
0.064767	-0.240408	-0.230244	0.194886	-0.169731	0.354244	-0.187473	-0.063419	0.376813	-1.09336	-0.076993	-0.411784	-0.203226	-0.273596	-0.422607	-0.342549	-0.432582	-0.181722	-0.041008	-0.313913	-0.15324	-0.010867	-0.504371	-0.078027	-0.078299	-0.108422	1	0	0	40	40	40	40	40
0.290567	-0.240408	-0.230244	0.053732	-0.319163	0.63097	0.498934	-0.170531	-0.111722	-0.619554	0.266363	-0.100298	-0.341647	-0.273596	-0.422607	-0.342549	-0.432582	-0.181722	-0.041008	-0.313913	-0.15324	-0.34653	-0.115737	-0.078027	-0.078299	-0.108422	1	0	0	40	40	40	40	40
0.282824	-0.240408	-0.230244	0.09733	0.181559	0.576676	-0.562588	-0.278225	-0.489128	-1.00533	0.346799	0.047268	-0.341647	-0.273596	-0.422607	-0.342549	-0.054323	-0.181722	-0.041008	-0.313913	-0.15324	-0.350263	0.13379	-0.078027	-0.078299	-0.108422	1	0	0	40	40	40	40	40
-0.735742	-0.240408	-0.230244	0.428543	-0.785497	0.379458	-0.56281	-0.495219	-0.022593	-0.668131	0.01191	0.472957	-0.341647	-0.273596	-0.422607	-0.342549	-0.432581	-0.181722	-0.041008	-0.313912	-0.15324	0.043953	-0.691174	-0.078027	-0.078299	-0.108422	3e-06	0.999995	2e-06	40	40	40	40	40
-0.457791	-0.240408	-0.230244	0.55711	-0.785501	0.341128	-0.63073	-0.410828	0.405018	0.279873	0.011908	-0.223185	-0.341647	-0.273596	-0.422607	-0.342549	-0.432582	-0.181722	-0.041008	-0.313913	-0.15324	0.152383	-0.560549	-0.078027	-0.078299	-0.108422	0	0.398706	0.601294	40	40	40	40	40
-0.268607	-0.240408	-0.230244	0.920238	-1.26167	0.928435	-0.3186	0.235172	0.497494	0.978371	0.096157	0.004267	0.816194	-0.273596	-0.422607	-0.342549	0.081274	-0.181722	-0.041008	-0.313913	-0.15324	0.824913	0.171136	-0.078027	-0.078299	-0.108422	0.398754	0.601246	0	40	40	40	40	40
-0.126876	-0.240408	-0.230244	0.60601	-0.890523	0.666518	-0.131211	0.034486	0.342292	0.675068	0.067398	-0.283028	0.117884	-0.273596	-0.422607	0.044273	-0.170494	-0.181722	-0.041008	-0.313913	-0.15324	0.525704	-0.078468	-0.078027	-0.078299	-0.108422	0.266377	0.463898	0.269725	40	40	40	40	40
0.466064	-0.240408	-0.230244	-0.005052	-0.396942	0.57084	-0.885537	-0.422311	0.553938	1.10658	-0.326388	-0.485717	-0.341646	-0.273596	-0.422607	1.05105	-0.432581	-0.181722	-0.041008	-0.313913	-0.15324	-0.172901	-0.42992	-0.078027	-0.078299	-0.108422	0.999997	0	3e-06	40	40	40	40	40
-0.174193	-0.240408	-0.230244	0.063739	-0.650361	0.410872	-0.220001	-0.407233	0.844375	0.823544	0.350223	-0.485718	-0.341647	-0.273596	-0.422607	1.05106	-0.432582	-0.181722	-0.041008	-0.313913	-0.15324	0.328825	-0.697558	-0.078027	-0.078299	-0.108422	1	0	0	40	40	40	40	40
0.139831	-0.240408	-0.230244	-0.368919	-0.411367	0.697715	-0.256081	-0.430967	0.620333	0.414461	-0.283637	-0.462682	-0.231093	-0.273596	-0.422607	0.626569	-0.31381	-0.181722	-0.041008	-0.264899	-0.15324	-0.159729	-0.614899	-0.078027	2.96423	-0.108422	0.453057	0.045286	0.501658	40	40	40	40	40
0.281422	-0.240408	-0.230244	-1.06635	1.06017	0.289789	-0.292495	-0.320684	0.109288	-0.609459	-0.495537	-0.751691	-0.341647	-0.273596	-0.422607	-0.342549	-0.201882	-0.181722	-0.041008	0.027434	-0.15324	-0.823477	-0.952436	-0.078027	9.91044	-0.108422	0	0.315381	0.684619	40	40	40	40	40
-0.441023	-0.240408	-0.230244	-0.416658	0.447999	0.476432	-0.271984	-0.323425	-0.08875	-0.491624	-0.294025	-0.551575	-0.341647	0.764079	-0.422607	-0.342549	-0.322932	-0.181722	-0.041008	-0.184266	-0.15324	-0.355155	-0.670332	-0.078027	9.91044	-0.108422	0.571135	0.119785	0.30908	40	40	40	40	40
0.021016	-0.240408	-0.230244	-0.175302	-0.04464	-0.227128	-0.300549	0.081201	-0.185472	-0.069811	-0.419955	-0.410398	-0.341647	1.75718	-0.422602	-0.342549	-0.432576	-0.181722	-0.041008	-0.023235	-0.15324	-0.315999	-0.282137	-0.078008	14.8188	-0.108422	0.731433	1e-06	0.268565	40	40	40	40	40
0.497708	-0.240408	-0.230244	-0.708548	0.129397	-0.477385	-0.325931	0.208136	0.387181	0.055768	-0.853323	-0.28888	-0.341647	1.29765	-0.422607	-0.342549	-0.432582	-0.181722	-0.041008	0.3369	-0.15324	-0.954583	-0.300144	-0.078027	19.8992	-0.108422	0.398694	0	0.601306	40	40	40	40	40
0.071185	-0.240408	-0.230244	0.680634	-0.202654	0.242749	-0.61122	0.656975	-0.69905	1.06953	0.156601	-0.485719	1.97403	-0.273596	-0.422607	1.05105	-0.432582	-0.181722	-0.041008	-0.313913	-0.15324	0.47767	-0.29929	-0.078027	-0.078299	-0.108422	1	0	0	40	40	40	40	40
0.202461	-0.240408	-0.230244	0.456693	0.251914	-1.00653	-0.362706	0.119751	0.032668	1.20197	-0.001485	-0.602332	1.78012	-0.273596	-0.422607	0.238934	-0.432582	-0.181722	-0.041008	-0.313913	-0.15324	0.310121	-0.129164	-0.078027	-0.078299	-0.108422	0.711063	0.068283	0.220654	40	40	40	40	40
-0.134839	-0.240408	-0.230244	0.073099	-0.348364	-1.35665	1.30902	0.057785	0.077339	0.649523	0.011909	-0.767081	1.97404	-0.273596	-0.422607	-0.342549	-0.432582	-0.181722	-0.041008	-0.313913	-0.15324	0.043957	0.092596	-0.078027	-0.078299	-0.108422	4e-06	0	0.999996	40	40	40	40	40
0.570782	-0.240408	-0.230244	0.558891	0.717127	-0.562807	0.532978	0.570993	-0.078604	0.981519	-0.044045	-0.392887	2.0531	-0.273596	-0.422607	-0.342549	-0.432582	-0.181722	-0.041008	-0.313913	-0.15324	0.49672	0.353638	-0.078027	-0.078299	-0.108422	0.769695	0	0.230305	40	40	40	40	40
0.472612	-0.240408	-0.230244	0.822248	0.897809	-0.107663	0.317431	0.768474	-0.034706	1.06658	0.062121	-0.040521	1.87281	-0.273596	-0.422607	-0.342549	-0.103309	-0.181722	-0.041008	-0.313913	-0.15324	0.780352	0.50469	-0.078027	-0.078299	-0.108422	0.855916	0.144084	0	40	40	40	40	40
0.019681	-0.240408	-0.230244	1.11927	0.283048	0.871579	1.19607	1.00594	-0.037966	1.24658	0.011907	-0.204353	1.97403	-0.273596	-0.422607	-0.342549	1.01914	-0.181722	-0.041008	-0.313913	-0.15324	1.12824	0.876368	-0.078027	-0.078299	-0.108422	0.999998	2e-06	0	40	40	40	40	40
0.311547	-0.240408	-0.230244	0.428543	0.963027	0.242759	-0.643491	1.34524	-0.05334	0.764814	-1.17214	0.358359	0.816196	-0.273596	-0.422607	-0.342549	1.99913	-0.181722	-0.041008	-0.313913	-0.15324	-0.281329	0.092598	-0.078027	-0.078299	-0.108422	1e-06	0.999998	1e-06	40	40	40	40	40
0.799911	-0.240408	-0.230244	-0.078556	0.363426	0.768328	-0.288472	0.171885	-0.104465	-0.03909	-0.018052	0.334616	1.25538	-0.273596	-0.422607	-0.342549	2.21317	-0.181722	-0.041008	-0.313913	-0.15324	-0.087214	0.387181	-0.078027	-0.078299	-0.108422	0.125451	0.534323	0.340226	40	40	40	40	40
0.443752	-0.240408	-0.230244	-0.215591	0.391227	0.801851	-0.078197	-0.111754	-0.030945	-0.023396	-0.103751	-0.025144	1.11193	-0.273596	-0.422607	-0.342549	1.91547	-0.181722	-0.041008	-0.313913	-0.15324	-0.166808	0.103936	-0.078027	-0.078299	-0.108422	0.280636	0.488621	0.230742	40	40	40	40	40
-0.269132	-0.240408	-0.230244	-0.638642	0.553623	0.695759	0.129315	-0.537027	-0.078658	-0.264124	-0.428593	-0.617351	0.944321	-0.273596	-0.422607	-0.342549	1.75701	-0.181722	-0.041008	-0.313913	-0.15324	-0.542808	-0.174263	-0.078027	-0.078299	-0.108422	0.50489	0.269917	0.225193	40	40	40	40	40
-0.549545	-0.240408	-0.230244	-0.787674	0.621855	0.840692	0.181628	-0.658485	-0.022456	-0.372611	-0.384442	-0.664139	0.816194	-0.273596	-0.422607	-0.342548	1.60798	-0.181722	-0.041008	-0.313912	-0.15324	-0.618387	-0.313385	-0.078027	-0.078299	-0.108422	0.473829	0.365873	0.160298	40	40	40	40	40
-0.008879	-0.240408	-0.230244	-2.10442	2.00709	-0.040801	0.567084	-0.855927	-1.25452	1.92448	-1.09556	-0.656999	0.434691	-0.273596	-0.422607	-0.342549	0.631393	-0.181722	-0.041008	-0.054636	-0.15324	-1.68829	-0.486189	0.550949	-0.078299	-0.108422	0.174001	0	0.825999	40	40	40	40	40
0.115398	-0.240408	-0.230244	-2.42755	2.55411	-0.422699	0.820088	-0.765763	-2.6573	3.49952	-1.5779	-0.654903	0.354566	-0.273596	-0.422607	-0.342549	-0.126375	-0.181722	-0.041008	-0.313913	-0.15324	-2.10266	-0.586164	1.41832	-0.078299	-0.108422	0	0	1	40	40	40	40	40
0.362762	-0.240408	-0.230244	-2.3174	2.14286	-0.048101	0.614531	-0.871503	-1.20971	2.82554	-1.1528	-0.416619	0.035013	-0.273596	-0.422607	-0.342549	-0.313677	-0.181722	-0.041008	0.571802	-0.15324	-1.79157	-0.610093	0.503026	-0.078299	-0.108422	0	0	1	40	40	40	40	40
0.31154	-0.240408	-0.230244	-1.75204	1.78872	0.406797	-0.401443	-0.886164	0.077337	2.49423	-0.415783	-0.253171	-0.341647	-0.273596	-0.422607	-0.342549	-0.432582	-0.181722	-0.041008	1.85075	-0.15324	-1.36562	-0.299292	-0.078027	-0.078299	-0.108422	0	0	1	40	40	40	40	40
-1.45272	-0.240408	-0.230244	-1.16084	0.592796	0.412825	-0.375619	-0.858758	-0.317642	1.31961	-0.291516	0.003103	-0.341647	-0.273596	-0.422607	-0.342549	-0.432582	-0.181722	-0.041008	1.85075	-0.15324	-1.41351	-0.518182	-0.078027	-0.078299	-0.108422	0	0	1	40	40	40	40	40
-1.9362	-0.240408	-0.230244	-1.2687	0.865889	1.09584	-0.446584	-0.941564	-0.643485	1.42092	0.1279	0.003103	-0.341647	-0.273596	-0.422607	-0.342549	-0.432582	-0.181722	-0.041008	1.85075	-0.15324	-1.30042	-0.691178	-0.078027	-0.078299	-0.108422	0	0	1	40	40	40	40	40
-2.29809	-0.240408	-0.230244	-1.75203	1.25445	1.54142	0.276288	-0.939071	-1.17565	0.357166	-1.003	1.08041	-0.341647	-0.273596	-0.422607	-0.342549	0.274031	-0.181722	-0.041008	0.76842	-0.15324	-1.25719	-0.429921	-0.078027	-0.078299	-0.108422	5e-06	0	0.999995	40	40	40	40	40
-2.14358	-0.240408	-0.230244	-2.93686	2.08014	1.30903	0.244016	-1.11685	0.292576	0.748345	-1.67961	-0.253171	-0.341647	-0.273596	-0.422607	-0.342548	-0.432581	-0.181722	-0.041008	-0.313911	-0.15324	-2.01619	-0.821806	-0.078027	-0.078299	-0.108422	1e-06	0	0.999999	40	40	40	40	40
-4.26969	-0.240408	-0.230244	-2.32295	1.42874	1.89863	-0.511446	-0.427146	1.41719	1.44386	-1.47619	-0.542724	-0.341647	-0.273596	-0.422607	0.213079	-0.293095	-0.181722	-0.041008	-0.313913	-0.15324	-1.73343	-0.664712	-0.078027	-0.078299	-0.108422	0	0	1	40	40	40	40	40
-2.55563	-0.240408	-0.230244	-1.60078	-0.591214	2.03354	-0.756449	-0.974785	0.208021	1.49364	-0.866464	-0.504854	-0.341647	-0.273596	-0.422607	1.05105	-0.432581	-0.181722	-0.041008	-0.313913	-0.15324	-1.47405	-0.952434	-0.078027	-0.078299	-0.108422	1e-06	0	0.999999	40	40	40	40	40
-0.374384	-0.240408	0.275722	-0.283325	-0.676704	1.20489	-0.793899	-0.372288	-0.46045	0.450328	-0.214934	-0.218451	-0.341647	-0.273596	-0.422607	1.01858	0.158023	-0.181722	-0.041008	-0.313913	-0.15324	-0.362691	-0.642627	-0.078027	-0.078299	-0.108422	0.609792	0	0.390208	40	40	40	40	40
-0.475904	-0.240408	0.132446	0.0002	-1.59213	1.19069	-0.52984	-0.067748	-0.815964	-0.37921	-0.126277	-0.396624	-0.341647	-0.273596	-0.422607	1.05106	0.58735	-0.181722	-0.041008	-0.313913	-0.15324	-0.019899	-0.66473	-0.078027	-0.078299	-0.108422	1	0	0	40	40	40	40	40
-0.084451	-0.240408	0.282232	-0.204566	-0.723518	0.932589	-0.52299	-0.363163	-0.738708	0.023115	-0.407176	-0.331851	-0.341647	-0.273596	-0.422607	0.455822	0.128333	-0.181722	-0.041008	-0.313913	-0.15324	-0.325476	-0.739454	-0.078027	-0.078299	-0.108422	0.851486	0.065723	0.08279	40	40	40	40	40
-0.049737	-0.240408	-0.230244	-0.29488	-0.21279	0.44202	-0.259383	-0.502263	-0.875951	-0.314443	-0.663652	-0.654883	-0.341647	-0.273596	-0.422607	-0.342549	-0.432582	-0.181722	-0.041008	-0.313913	-0.15324	-0.411714	-0.744073	-0.078027	-0.078299	-0.108422	1	0	0	40	40	40	40	40
0.033368	-0.240408	-0.230244	0.39795	-0.872801	0.518839	-0.64603	-0.047783	-0.972873	0.035369	-0.833852	-0.767083	-0.341647	-0.273596	-0.422607	-0.342549	-0.432582	-0.181722	-0.041008	-0.313913	-0.15324	-0.151639	-0.795343	-0.078027	-0.078299	-0.108422	1	0	0	40	40	40	40	40
0.025921	-0.240408	-0.230244	0.504367	-0.919046	0.362639	-0.72861	0.053226	-0.589348	-0.815356	-0.656545	-0.566695	-0.341647	-0.273596	-0.422607	-0.342549	-0.432582	-0.181722	-0.041008	-0.313913	-0.15324	0.128734	-0.591965	-0.078027	-0.078299	-0.108422	0.747506	0.107025	0.145469	40	40	40	40	40
0.551906	-0.240408	-0.230244	0.620132	-1.2712	0.721208	-0.869404	0.396083	-0.268579	-1.49166	-0.512352	0.443289	-0.341647	-0.273596	-0.422607	-0.342549	-0.432582	-0.181722	-0.041008	-0.313913	-0.15324	0.694526	-0.168663	-0.078027	-0.078299	-0.108422	4e-06	0.999995	1e-06	40	40	40	40	40
0.551907	-0.240408	-0.230244	0.55711	0.137332	0.939929	-0.578947	0.43333	-0.014905	-1.59872	-0.495535	-0.504855	0.816188	-0.273596	-0.422607	-0.342549	-0.432582	-0.181722	-0.041008	-0.313913	-0.15324	0.47767	-0.299291	-0.078027	-0.078299	-0.108422	0.999999	1e-06	1e-06	40	40	40	40	40
0.187088	-0.240408	-0.230244	0.478719	0.138302	0.398759	0.144893	0.165502	0.28203	-0.676778	0.215346	-0.767083	-0.341647	-0.273596	-0.422607	-0.342549	-0.432582	-0.181722	-0.041008	-0.313913	-0.15324	0.434443	-0.351369	-0.078027	-0.078299	-0.108422	1	0	0	40	40	40	40	40
0.301808	-0.240408	-0.230244	0.288019	0.184127	0.535608	-0.625772	-0.135813	0.143138	-0.658266	0.336293	-0.554422	-0.341647	-0.273596	-0.422607	-0.342549	-0.330314	-0.181722	-0.041008	-0.313913	-0.15324	0.163041	-0.199172	-0.078027	-0.078299	-0.108422	1	0	0	40	40	40	40	40
0.248401	-0.240408	-0.230244	0.223054	0.128546	0.55859	-0.610722	-0.146192	-0.076163	-0.426662	0.578872	-0.222717	-0.341647	-0.273596	-0.422607	-0.342549	-0.349095	-0.181722	-0.041008	-0.313913	-0.15324	0.097094	-0.148252	-0.078027	-0.078299	-0.108422	0.923817	0.076183	0	40	40	40	40	40
-0.203291	-0.240408	-0.230244	0.146203	-0.202657	0.743011	-0.724176	-0.316452	-0.79768	0.006977	1.07113	0.443294	-0.341647	-0.273596	-0.422607	-0.342549	-0.432582	-0.181722	-0.041008	-0.313913	-0.15324	0.043954	0.353854	-0.078027	-0.078299	-0.108422	0.398692	0.601308	0	40	40	40	40	40
-0.375684	-0.240408	-0.230244	0.668998	-0.361254	0.533839	-0.475502	0.036344	0.151063	0.273006	0.561449	0.011994	-0.146296	-0.273596	-0.422607	-0.342549	-0.202451	-0.181722	-0.041008	-0.313913	-0.15324	0.403418	-0.08501	-0.078027	-0.078299	-0.108422	0.353533	0.499408	0.14706	40	40	40	40	40
-0.770084	-0.240408	-0.230244	1.40413	-0.688358	0.406798	0.43765	0.355397	0.59237	-0.153416	0.181075	-0.76708	-0.341647	-0.273596	-0.422607	-0.342549	0.356437	-0.181722	-0.041008	-0.313913	-0.15324	0.586099	0.353851	-0.078027	-0.078299	-0.108422	0	0.999999	0	40	40	40	40	40
-0.907431	-0.240408	-0.230244	0.854576	-0.299802	0.420467	-0.578942	0.352297	-0.014901	1.03658	0.1811	-0.485716	-0.341645	-0.273596	-0.422607	-0.342539	-0.432579	-0.181722	-0.041008	-0.313913	-0.15324	0.477674	-0.038035	-0.078027	-0.078299	-0.108422	5e-06	0.999991	4e-06	40	40	40	40	40
-1.0524	-0.240408	-0.230244	0.387617	-0.620425	0.089439	-0.088624	-0.406953	0.262692	1.44025	1.19598	-0.485718	-0.341647	-0.273596	-0.422607	1.05106	-0.432582	-0.181722	-0.041008	-0.313913	-0.15324	0.607365	-0.194282	-0.078027	-0.078299	-0.108422	0.601291	0	0.398709	40	40	40	40	40
0.019672	-0.240408	-0.230244	0.146209	-0.299805	0.283758	0.034232	-0.319136	0.008159	1.32481	0.350231	-0.48572	-0.341647	-0.273596	-0.422607	1.05105	-0.432582	-0.181722	-0.041008	-0.313913	-0.15324	0.369247	-0.42992	-0.078027	-0.078299	-0.108422	0.999996	0	4e-06	40	40	40	40	40
0.173692	-0.240408	-0.230244	-0.030898	-0.14799	-0.080385	-0.522674	-0.167463	0.226041	0.566101	0.171271	-0.594688	-0.341647	-0.273596	-0.422607	0.497606	-0.380628	-0.181722	-0.041008	-0.252485	-0.15324	0.120425	-0.572583	-0.078027	2.69407	-0.108422	0.72245	0.056755	0.220795	40	40	40	40	40
-0.046643	-0.240408	-0.230244	-0.129467	0.279064	-0.075338	-0.280392	-0.073094	-0.285376	-0.245203	-0.17632	-0.649491	-0.341647	0.764186	-0.422607	-0.342549	-0.322912	-0.181722	-0.041008	-0.184242	-0.15324	0.022052	-0.374952	-0.078027	8.17309	-0.108422	0.571083	0.119806	0.30911	40	40	40	40	40
-0.40954	-0.240408	-0.230244	0.292415	-0.163931	0.136439	-0.223942	-0.059543	-0.586504	-0.204111	0.011908	-0.485718	-0.341647	2.33946	-0.422607	-0.342549	-0.432582	-0.181722	-0.041008	-0.313913	-0.15324	0.260812	-0.299291	-0.078027	9.91044	-0.108422	1	0	0	40	40	40	40	40
0.096096	-0.240408	-0.230244	0.065446	0.007057	-0.683299	-0.155707	0.157011	-0.363947	0.055143	-0.490246	-0.495495	-0.059399	1.24782	-0.422607	-0.342549	-0.06742	-0.181722	-0.041008	-0.086947	-0.15324	-0.209091	0.154042	-0.078027	11.3081	-0.108422	0.7903	0	0.2097	40	40	40	40	40
0.396335	-0.240408	-0.230244	-0.032022	0.081598	-1.16327	-0.103954	0.31882	-0.216782	0.149376	-0.784486	-0.509622	0.130338	0.572387	-0.422607	-0.342549	0.179378	-0.181722	-0.041008	0.03647	-0.15324	-0.450924	0.461949	-0.078027	11.7551	-0.108422	0.67627	0	0.32373	40	40	40	40	40
0.088355	-0.240408	-0.230244	0.854575	-0.202655	-1.64372	-1.01463	-0.018061	0.507813	1.60482	0.688516	-0.767082	1.97403	-0.273596	-0.422607	-0.342548	-0.432582	-0.181722	-0.041008	-0.313913	-0.15324	1.12824	-0.168662	-0.078027	-0.078299	-0.108422	0.999999	0	1e-06	40	40	40	40	40
0.311546	-0.240408	-0.230244	0.494087	0.283046	-1.2883	-1.01463	0.006274	-0.087348	1.25604	-0.326389	-0.767083	1.97403	-0.273596	-0.422607	-0.342549	-0.432582	-0.181722	-0.041008	-0.313913	-0.15324	0.260812	-0.168662	-0.078027	-0.078299	-0.108422	1	0	0	40	40	40	40	40
1.08414	-0.240408	-0.230244	0.36048	1.0116	-1.425	0.018104	0.026383	0.292576	1.27541	0.011908	-0.767082	1.97404	-0.273596	-0.422607	-0.342549	-0.432582	-0.181722	-0.041008	-0.313913	-0.15324	0.260813	-0.168661	-0.078027	-0.078299	-0.108422	4e-06	0	0.999996	40	40	40	40	40
0.363162	-0.240408	-0.230244	1.20589	2.02205	-1.02615	0.747313	0.724245	0.309017	1.00666	0.011908	0.189179	2.43569	-0.273596	-0.422607	-0.342549	-0.432582	-0.181722	-0.041008	-0.313913	-0.15324	0.867459	0.901994	-0.078027	-0.078299	-0.108422	1	0	0	40	40	40	40	40
1.06686	-0.240408	-0.230244	0.248456	0.768749	0.256784	-0.195044	0.691527	0.068246	1.21989	-0.071934	-0.100298	1.97403	-0.273596	-0.422607	-0.342549	-0.432582	-0.181722	-0.041008	-0.313913	-0.15324	0.195613	0.536563	-0.078027	-0.078299	-0.108422	1	0	0	40	40	40	40	40
1.30733	-0.240408	-0.230244	0.292416	0.865888	0.106056	1.13152	0.773219	-0.422318	1.52658	-0.833847	-0.767077	1.97403	-0.273594	-0.422607	-0.342549	-0.432579	-0.181722	-0.041008	-0.313913	-0.15324	0.36924	0.223227	-0.078027	-0.078299	-0.108422	0.999999	0	1e-06	40	40	40	40	40
0.134076	-0.240408	-0.230244	0.110543	-0.001097	0.858818	0.080955	0.350187	-0.446623	1.17435	-0.253343	0.049494	1.75771	-0.273596	-0.422607	-0.342549	0.709609	-0.181722	-0.041008	-0.313913	-0.15324	-0.107493	0.450144	-0.078027	-0.078299	-0.108422	0.487861	0.186838	0.3253	40	40	40	40	40
0.197997	-0.240408	-0.230244	-0.397418	-0.610285	1.24604	-0.591816	-0.114793	-0.152194	1.25768	-0.275586	0.165592	1.97403	-0.273596	-0.422607	-0.342549	1.35698	-0.181722	-0.041008	-0.313913	-0.15324	-0.606619	0.405943	-0.078027	-0.078299	-0.108422	0	0	1	40	40	40	40	40
0.311542	-0.240408	-0.230244	-0.168912	0.331613	-0.604785	0.163337	-0.339827	-0.991161	0.925405	-1.003	-0.76708	0.816196	-0.273596	-0.422607	-0.342549	1.17112	-0.181722	-0.041008	-0.313913	-0.15324	-0.931904	0.353853	-0.078027	-0.078299	-0.108422	0	2e-06	0.999998	40	40	40	40	40
-0.887331	-0.240408	-0.230244	-0.818522	0.45796	1.12085	1.49031	-0.655453	-0.405097	-0.008106	-0.833852	-0.485718	0.816194	-0.273596	-0.422607	-0.342549	0.263105	-0.181722	-0.041008	-0.313913	-0.15324	-0.823477	-0.272835	-0.078027	-0.078299	-0.108422	0	1	0	40	40	40	40	40
-0.804419	-0.240408	-0.230244	-0.254624	0.283048	0.133397	1.40585	-0.607202	-1.84442	0.731872	0.011903	-0.767081	0.816195	-0.273596	-0.422607	-0.342549	0.4122	-0.181722	-0.041008	-0.313912	-0.15324	-0.064479	-0.038034	-0.078027	-0.078299	-0.108422	0	4e-06	0.999996	40	40	40	40	40
0.43018	-0.240408	-0.230244	-1.54762	1.41337	-0.35252	0.969476	-0.602935	-1.68938	2.25415	-1.02132	-0.351152	0.183495	-0.273596	-0.422607	-0.342549	-0.266635	-0.181722	-0.041008	0.687493	-0.15324	-1.62026	-0.435808	0.404078	-0.078299	-0.108422	0	0.076184	0.923816	40	40	40	40	40
1.0498	-0.240408	-0.230244	-1.60078	1.93443	-1.53435	1.76085	-0.802647	-1.7983	1.6913	-1.003	-0.76708	-0.341646	-0.273596	-0.422607	-0.342549	-0.432581	-0.181722	-0.041008	1.85075	-0.15324	-1.69091	-0.691177	-0.078024	-0.078299	-0.108422	0	0	1	40	40	40	40	40
0.411195	-0.240408	-0.230244	-1.82863	1.47844	-0.139346	0.723976	-0.743668	-1.32652	2.49647	-0.841346	-0.2549	-0.149617	-0.273596	-0.422607	-0.342549	-0.348124	-0.181722	-0.041008	0.838316	-0.15324	-1.59983	-0.509721	0.334697	-0.078299	-0.108422	0	0	1	40	40	40	40	40
-0.100508	-0.240408	-0.230244	-2.47805	1.40016	1.03562	0.034241	-0.952485	-1.09878	1.26717	-1.34131	-0.253172	-0.341647	-0.273596	-0.422607	-0.342549	-0.432582	-0.181722	-0.041008	0.768422	-0.15324	-1.58248	-0.952433	-0.078027	-0.078299	-0.108422	0	0	1	40	40	40	40	40
-1.32527	-0.240408	-0.230244	-1.33288	0.945092	0.306012	-0.334112	-0.843558	-1.18938	1.38222	-0.411538	-0.128699	-0.341647	-0.273596	-0.422607	-0.342549	-0.432582	-0.181722	-0.041008	1.2662	-0.15324	-1.45612	-0.553106	-0.078027	-0.078299	-0.108422	0	0	1	40	40	40	40	40
-1.55795	-0.240408	-0.230244	-1.08825	0.63272	0.427072	-0.285329	-0.756888	-1.22311	0.725894	-0.446294	-0.056044	-0.341647	-0.273596	-0.422607	-0.27433	-0.407238	-0.181722	-0.041008	0.953568	-0.15324	-1.21958	-0.506079	-0.078027	-0.078299	-0.108422	0.180803	0	0.819197	40	40	40	40	40
-1.16138	-0.240408	-0.230244	-0.75504	0.709718	1.07896	-0.360192	-0.612958	-0.767025	-0.14899	-0.800665	0.478215	-0.341647	-0.273596	-0.422607	-0.342549	-0.432582	-0.181722	-0.041008	0.768419	-0.15324	-0.954564	-0.560549	-0.078027	-0.078299	-0.108422	0.39872	0	0.60128	40	40	40	40	40
-1.50834	-0.240408	-0.230244	-0.839474	-0.396935	1.55509	-0.562808	-0.781166	-0.022595	0.291285	-0.492326	-0.504853	-0.341647	-0.273596	-0.422607	-0.342547	-0.432581	-0.181722	-0.041008	-0.313911	-0.15324	-1.14876	-0.429921	-0.078027	-0.078299	-0.108422	1e-06	0	0.999999	40	40	40	40	40
-1.73544	-0.240408	-0.230244	-1.57019	0.354405	1.38802	-0.373422	-0.824384	0.401159	1.20644	-0.844599	-0.343476	-0.341647	-0.273596	-0.422607	-0.174963	-0.380027	-0.181722	-0.041008	-0.313913	-0.15324	-1.28913	-0.69508	-0.078027	-0.078299	-0.108422	0	0	1	40	40	40	40	40
-1.97189	-0.240408	-0.230244	-0.950392	-0.154084	1.40472	-0.917812	-0.882274	0.838357	1.20129	-0.157243	-0.76708	-0.341647	-0.273596	-0.422607	-0.342545	0.354957	-0.181722	-0.041008	-0.313913	-0.15324	-0.71505	-0.821806	-0.078027	-0.078299	-0.108422	0	0	1	40	40	40	40	40
-0.452088	-0.240408	-0.230244	-0.240341	-0.085831	1.34531	-0.956521	-0.410917	-0.263345	0.875857	-0.340305	-0.154975	-0.341647	-0.273596	-0.422607	1.05106	-0.432582	-0.181722	-0.041008	-0.313913	-0.15324	-0.455681	-0.42992	-0.078027	-0.078299	-0.108422	0.601325	0	0.398675	40	40	40	40	40
0.257629	-0.240408	1.22493	-0.296582	-0.982155	1.32617	-0.932291	-0.365321	-0.733591	0.674891	-0.238901	0.303873	-0.341647	-0.273596	-0.422607	1.05106	0.637162	-0.181722	-0.041008	-0.313913	-0.15324	-0.378241	-0.745804	-0.078027	-0.078299	-0.108422	0.20909	0	0.79091	40	40	40	40	40
-0.117296	-0.240408	0.156646	-0.120527	-0.815438	0.746277	-0.398489	-0.326087	-0.807704	0.26916	-0.54264	-0.431761	-0.341647	-0.273596	-0.422607	0.188947	0.072957	-0.181722	-0.041008	-0.313913	-0.15324	-0.353008	-0.746036	-0.078027	-0.078299	-0.108422	0.94122	0	0.05878	40	40	40	40	40
0.311543	-0.240408	-0.230244	0.292414	-0.202659	0.461478	-0.062578	-0.098192	-0.968101	0.208932	-0.326391	-0.48572	-0.341647	-0.273596	-0.422607	-0.342549	-0.432581	-0.181722	-0.041008	-0.313913	-0.15324	-0.172904	-0.821806	-0.078027	-0.078299	-0.108422	1	0	0	40	40	40	40	40
-0.340865	-0.240408	-0.230244	0.073097	-0.736929	1.13131	-0.546673	-0.224962	-0.084093	-0.219304	-0.495538	-0.767082	-0.341647	-0.273596	-0.422607	-0.342549	-0.432582	-0.181722	-0.041008	-0.313913	-0.15324	-0.281333	-0.821806	-0.078027	-0.078299	-0.108422	1	0	0	40	40	40	40	40
0.247666	-0.240408	-0.230244	0.34921	-0.81068	0.163931	-0.812296	0.03432	-0.414207	-0.471935	-0.57534	-0.527809	-0.341647	-0.273596	-0.422607	-0.342549	-0.432582	-0.181722	-0.041008	-0.313913	-0.15324	-0.000741	-0.413954	-0.078027	-0.078299	-0.108422	0.583394	0.25542	0.161185	40	40	40	40	40
0.762183	-0.240408	-0.230244	0.543932	-1.16391	-0.778711	-0.999285	0.412636	-0.247087	-1.06501	-0.681501	-0.346296	-0.341647	-0.273596	-0.422607	-0.342549	-0.432582	-0.181722	-0.041008	-0.313913	-0.15324	0.47767	0.092596	-0.078027	-0.078299	-0.108422	0	0.209096	0.790904	40	40	40	40	40
0.311546	-0.240408	-0.230244	0.219309	-0.494079	0.365786	-0.562811	0.115349	0.023531	-0.680486	0.011908	-0.1003	-0.341647	-0.273596	-0.422607	-0.342549	-0.432582	-0.181722	-0.041008	-0.313913	-0.15324	0.47767	-0.168662	-0.078027	-0.078299	-0.108422	0.999999	0	1e-06	40	40	40	40	40
0.320721	-0.240408	-0.230244	0.367709	0.239634	0.438494	-0.878139	-0.171368	0.497647	-0.977298	0.350223	-0.767083	-0.341647	-0.273596	-0.422607	-0.342549	-0.432582	-0.181722	-0.041008	-0.313913	-0.15324	0.380758	-0.299291	-0.078027	-0.078299	-0.108422	1	0	0	40	40	40	40	40
0.322027	-0.240408	-0.230244	0.370244	0.257327	0.602421	-0.842741	-0.09538	0.328031	-0.338118	0.350223	-0.767083	-0.341647	-0.273596	-0.422607	-0.342549	-0.432582	-0.181722	-0.041008	-0.313913	-0.15324	0.386063	-0.299291	-0.078027	-0.078299	-0.108422	1	0	0	40	40	40	40	40
0.308691	-0.240408	-0.230244	0.308274	0.11033	0.478844	-0.804153	-0.088159	0.050623	-0.127935	0.688654	-0.339048	-0.341647	-0.273596	-0.422607	-0.342549	-0.432582	-0.181722	-0.041008	-0.313913	-0.15324	0.325202	-0.152562	-0.078027	-0.078299	-0.108422	0.926434	0.073566	0	40	40	40	40	40
0.35486	-0.240408	-0.230244	0.169257	0.241848	0.392135	-0.568634	-0.00713	-0.189027	-0.302487	1.09533	0.181067	-0.341647	-0.273596	-0.422607	-0.342549	-0.432582	-0.181722	-0.041008	-0.313913	-0.15324	0.186577	-0.299291	-0.078027	-0.078299	-0.108422	1	0	0	40	40	40	40	40
-0.350632	-0.240408	-0.230244	0.563561	-0.148265	0.482693	-0.503466	0.039242	0.068964	0.151459	0.868461	0.034121	-0.341647	-0.273596	-0.422607	-0.342549	-0.31005	-0.181722	-0.041008	-0.313913	-0.15324	0.354465	-0.073052	-0.078027	-0.078299	-0.108422	0.520212	0.372859	0.106929	40	40	40	40	40
-1.20323	-0.240408	-0.230244	0.854577	0.271922	0.56629	-0.694427	0.063407	0.481487	0.281265	1.05601	0.610299	-0.341647	-0.273596	-0.422607	-0.342549	-0.432582	-0.181722	-0.041008	-0.313913	-0.15324	0.520899	-0.481999	-0.078027	-0.078299	-0.108422	0.398681	0	0.601319	40	40	40	40	40
-0.849048	-0.240408	-0.230244	0.726347	-0.437638	0.281866	-0.280986	-0.057016	0.17164	0.721576	0.866534	-0.35528	-0.341647	-0.273596	-0.422607	0.371475	-0.318926	-0.181722	-0.041008	-0.313913	-0.15324	0.65658	-0.254369	-0.078027	-0.078299	-0.108422	0.416713	0.263565	0.319722	40	40	40	40	40
-1.64568	-0.240408	-0.230244	1.11927	-1.02835	-0.044317	-0.611217	-0.186445	-0.076401	0.077175	1.87259	-0.767081	-0.341647	-0.273596	-0.422607	1.05105	-0.432582	-0.181722	-0.041008	-0.313913	-0.15324	1.45352	-0.429918	-0.078027	-0.078299	-0.108422	6e-06	0	0.999994	40	40	40	40	40
0.311541	-0.240408	-0.230244	0.494089	-0.688361	-0.837182	-0.998494	0.055667	-0.245517	1.52658	1.17917	-0.485719	-0.341647	-0.273596	-0.422607	1.05105	-0.432582	-0.181722	-0.041008	-0.313913	-0.15324	0.477673	-0.821803	-0.078027	-0.078299	-0.108422	0.999999	0	1e-06	40	40	40	40	40
0.019677	-0.240408	-0.230244	1.21759	-0.688362	-1.31564	-0.401446	0.59174	-0.453069	0.394228	0.181075	-0.767082	-0.341647	-0.273596	-0.422607	-0.342547	-0.432582	-0.181722	-0.041008	-0.313913	-0.15324	1.56196	0.876366	-0.078027	-0.078299	-0.108422	1	0	0	40	40	40	40	40
-0.294456	-0.240408	-0.230244	0.864992	-0.795272	-1.00927	-0.552816	0.367844	-0.734017	-0.238156	-0.265311	-0.612014	-0.341647	0.528461	-0.422607	-0.342549	-0.432582	-0.181722	-0.041008	-0.313913	-0.15324	0.858023	0.900436	-0.078027	2.98766	-0.108422	1	0	0	40	40	40	40	40
-0.384021	-0.240407	-0.230244	0.776864	-0.818513	-0.789723	-0.523004	0.323579	-0.773672	-0.469029	-0.320182	-0.639494	-0.341611	0.911326	-0.422607	-0.342548	-0.432533	-0.181722	-0.041008	-0.313912	-0.15324	0.807363	0.882516	-0.078027	4.45122	-0.108422	0.999999	0	1e-06	40	40	40	40	40
-0.240781	-0.240407	-0.230244	0.658542	-0.381306	-1.00979	-0.256944	0.176932	-0.792087	-0.123534	-0.392399	-0.653847	0.045006	0.778035	-0.422607	-0.342548	0.067654	-0.181722	-0.041008	-0.313912	-0.15324	0.462733	0.957619	-0.078027	3.9417	-0.108422	0.999999	0	1e-06	40	40	40	40	40
0.283826	-0.240408	-0.230244	0.855508	0.157665	-2.05088	0.302238	0.378613	-0.948054	0.421421	-0.664704	-0.767083	0.816194	-0.273596	-0.422607	-0.342549	1.06474	-0.181722	-0.041008	-0.313913	-0.15324	0.172919	1.50304	-0.078027	-0.078299	-0.108422	1	0	0	40	40	40	40	40
0.878113	2.10586	-0.230244	0.428544	0.477327	-1.32931	-1.01463	-0.026976	0.115776	1.07776	0.011908	-0.767083	1.97403	-0.273596	-0.422607	-0.342549	-0.432582	-0.181722	-0.041008	-0.313913	-0.15324	0.369242	-0.168662	-0.078027	-0.078299	-0.108422	0.999998	0	2e-06	40	40	40	40	40
1.00179	-0.240408	-0.230244	0.48205	0.491315	-1.6366	-1.01463	0.031655	0.096375	1.33395	-0.081781	-0.767083	1.97403	-0.273596	-0.422607	-0.342549	-0.432582	-0.181722	-0.041008	-0.313913	-0.15324	0.457757	-0.168662	-0.078027	-0.078299	-0.108422	0.582367	0	0.417633	40	40	40	40	40
0.73672	-0.240408	-0.230244	0.413684	0.787793	-1.66311	-1.01463	0.027724	-0.368904	1.46105	0.011908	-0.767083	1.97403	-0.273596	-0.422607	-0.342549	-0.432582	-0.181722	-0.041008	-0.313913	-0.15324	0.087183	0.459732	-0.078027	-0.078299	-0.108422	1	0	0	40	40	40	40	40
0.916182	-0.240408	-0.230244	0.644207	0.806575	-0.66834	-0.08359	0.617095	-0.124726	1.01068	-0.379449	-0.382284	2.05772	-0.161734	-0.422607	-0.342549	-0.425273	-0.181722	-0.041008	-0.313913	-0.15324	0.425731	0.650601	-0.078027	-0.078299	-0.108422	0.932742	0	0.067258	40	40	40	40	40
1.11847	-0.240408	-0.230244	0.292416	1.0116	-0.003307	0.276292	0.69986	-0.337761	0.369524	-0.071936	-0.100298	1.97404	-0.273594	-0.422607	-0.342549	-0.432582	-0.181722	-0.041008	-0.313913	-0.15324	0.260812	0.484483	-0.078027	-0.078299	-0.108422	0.999999	0	1e-06	40	40	40	40	40
0.520823	-0.240408	-0.230244	-0.135745	0.681451	0.535279	0.547556	0.41502	-0.919169	1.07227	-0.071934	-0.100298	1.97403	-0.273596	-0.422607	-0.342549	-0.432582	-0.181722	-0.041008	-0.313913	-0.15324	-0.346533	0.405933	-0.078027	-0.078299	-0.108422	1	0	0	40	40	40	40	40
-0.340864	-0.240408	-0.230244	-0.168909	0.33161	-0.057982	-0.853262	0.012177	-0.945037	0.398353	-0.681498	-0.485716	1.97403	-0.273596	-0.422607	-0.342549	-0.432576	-0.181722	-0.041008	-0.313913	-0.15324	-0.389761	-0.038029	-0.078027	-0.078299	-0.108422	0.999997	1e-06	3e-06	40	40	40	40	40
-0.958939	-0.240408	-0.230244	0.292413	-1.2712	1.00828	-0.627354	-0.263055	-0.945039	1.27952	-0.2411	0.566497	0.816197	-0.273596	-0.422607	-0.342549	0.40677	-0.181722	-0.041008	-0.313913	-0.15324	-0.064475	0.223224	-0.078027	-0.078299	-0.108422	2e-06	0.999994	4e-06	40	40	40	40	40
-1.23364	-0.240408	-0.230244	-0.529396	-0.056944	0.72121	-0.07871	-0.540905	-0.883542	-0.20283	-0.15724	-0.1003	0.816196	-0.273596	-0.422607	-0.342549	-0.432578	-0.181722	-0.041008	-0.313913	-0.15324	-0.172903	0.092596	-0.078027	-0.078299	-0.108422	1e-06	1e-06	0.999998	40	40	40	40	40
-0.74447	-0.240408	-0.230244	-0.227674	0.65217	0.372498	0.435048	-0.434571	-0.833224	0.204129	-0.151103	-0.567899	0.86456	-0.273596	-0.422607	-0.342549	-0.187093	-0.181722	-0.041008	-0.313913	-0.15324	-0.186145	-0.050136	-0.078027	-0.078299	-0.108422	0	0.120772	0.879228	40	40	40	40	40
-0.512551	-0.240408	-0.230244	-0.627715	1.30302	-0.044314	0.131065	-0.391705	-2.43632	-0.52401	-1.09239	-0.253174	1.97403	-0.273596	-0.422607	-0.342549	-0.43258	-0.181722	-0.041008	-0.313912	-0.15324	-1.47405	-0.168662	-0.078027	-0.078299	-0.108422	0	2e-06	0.999998	40	40	40	40	40
1.49618	-0.240408	-0.230244	-0.839472	0.963031	0.174402	0.663568	-0.179197	-0.545316	0.645407	-1.51046	-0.485718	0.816191	-0.273596	-0.422607	-0.342549	0.450686	-0.181722	-0.041008	0.768419	-0.15324	-0.931907	0.092593	-0.078027	-0.078299	-0.108422	0	0.999995	5e-06	40	40	40	40	40
0.311548	-0.240408	-0.230244	-0.731076	0.283048	-0.304049	1.40585	-0.391044	-0.822048	2.75365	-0.481276	-0.253171	-0.341647	-0.273596	-0.422607	-0.342549	-0.432582	-0.181722	-0.041008	1.85075	-0.15324	-1.36562	-0.560548	-0.078027	-0.078299	-0.108422	0	0	1	40	40	40	40	40
0.919079	-0.240408	-0.230244	-2.04153	1.02973	0.119638	0.86313	-0.869442	-0.756758	1.9869	-0.275352	0.413628	-0.341647	-0.273596	-0.422607	-0.342549	-0.432582	-0.181722	-0.041008	0.768419	-0.15324	-1.36562	-0.377006	-0.078027	-0.078299	-0.108422	0	0	1	40	40	40	40	40
0.311542	-0.240408	-0.230244	-1.75204	1.78872	-0.29038	-0.498258	-0.785664	-1.94436	1.76953	-1.003	-0.485718	-0.341647	-0.273596	-0.422607	-0.342549	-0.432582	-0.181722	-0.041008	-0.31391	-0.15324	-1.47405	-0.168664	-0.078027	-0.078299	-0.108422	0	0	1	40	40	40	40	40
-1.40532	-0.240408	-0.230244	-1.75204	1.74015	-0.905532	-0.240075	-0.912062	-3.85844	2.23894	-1.003	-0.76708	-0.341647	-0.273596	-0.422607	-0.342549	-0.432582	-0.181722	-0.041008	-0.313911	-0.15324	-1.69091	-0.429921	-0.078027	-0.078299	-0.108422	0	0	1	40	40	40	40	40
-1.55984	-0.240408	-0.230244	-1.75204	0.428754	-0.550112	-0.062575	-0.682915	-2.84375	0.871876	-0.52917	-0.204357	-0.341647	-0.273596	-0.422607	-0.342547	-0.432581	-0.181722	-0.041008	-0.313912	-0.15324	-1.58248	-0.952433	-0.078027	-0.078299	-0.108422	0	0	1	40	40	40	40	40
-2.30788	-0.240408	-0.230244	-1.11561	-0.5531	0.121111	-0.405426	-0.77277	-1.88092	-0.041749	-0.596179	-0.767083	-0.341647	-0.273596	-0.422607	-0.342549	-0.181325	-0.181722	-0.041008	-0.313913	-0.15324	-1.06161	-0.351378	-0.078027	-0.078299	-0.108422	0	0	1	40	40	40	40	40
-1.11346	-0.240408	-0.230244	-1.60078	-0.931211	1.5004	-0.514399	-0.998701	-0.63756	0.814227	-0.833852	-0.504855	-0.341647	-0.273596	-0.422607	-0.342547	-0.432581	-0.181722	-0.041008	-0.313913	-0.15324	-1.04034	-0.952434	-0.078027	-0.078299	-0.108422	0	0	1	40	40	40	40	40
-0.880054	-0.240408	-0.230244	-1.09813	0.652882	1.53928	0.130744	-0.772707	0.436771	1.31428	-0.638701	0.37946	-0.341647	-0.273596	-0.422607	-0.342549	-0.432582	-0.181722	-0.041008	-0.313913	-0.15324	-1.38688	-0.795338	-0.078027	-0.078299	-0.108422	0	0	1	40	40	40	40	40
-0.701406	-0.240408	-0.230244	-0.950391	-0.251227	0.529832	-0.78872	-0.839313	0.561621	1.576	-0.32639	-0.76708	-0.341647	-0.273596	-0.422607	-0.342546	-0.432582	-0.181722	-0.041008	-0.313913	-0.15324	-0.715049	-0.299294	-0.078027	-0.078299	-0.108422	0	0	1	40	40	40	40	40
0.01621	-0.240408	0.1581	-0.554058	-0.574768	0.815454	-0.7826	-0.515825	-0.381356	1.13954	-0.253829	-0.32579	-0.341647	-0.273596	-0.422607	0.30484	-0.115981	-0.181722	-0.041008	-0.313913	-0.15324	-0.457775	-0.627031	-0.078027	-0.078299	-0.108422	0.308265	0	0.691735	40	40	40	40	40
0.312667	-0.240408	0.331813	-0.178499	-0.738908	0.831524	-0.57926	-0.251182	-0.772143	1.03002	-0.297115	-0.259622	-0.341647	-0.273596	-0.422607	0.513208	0.126298	-0.181722	-0.041008	-0.313913	-0.15324	-0.183588	-0.660377	-0.078027	-0.078299	-0.108422	0.579668	0	0.420332	40	40	40	40	40
0.466062	-0.240408	-0.230242	-0.08572	-1.02835	0.666529	0.857201	0.019159	-1.22946	1.1107	-0.833851	-0.767081	-0.341647	-0.273596	-0.422607	-0.342547	0.464011	-0.181722	-0.041008	-0.313913	-0.15324	0.043953	-0.821806	-0.078027	-0.078299	-0.108422	1	0	0	40	40	40	40	40
-0.786809	-0.240408	-0.230244	0.033267	-0.672626	0.340096	-0.234008	-0.321704	-0.873349	0.358795	-0.330366	-0.767083	-0.341647	-0.273596	-0.422607	-0.342549	-0.017671	-0.181722	-0.041008	-0.313913	-0.15324	-0.320818	-0.835688	-0.078027	-0.078299	-0.108422	1	0	0	40	40	40	40	40
-0.337161	-0.240408	-0.230244	0.263269	-0.289637	0.336306	-0.779443	-0.075248	-0.452714	0.099179	-0.095373	-0.625561	-0.341647	-0.273596	-0.422607	-0.342549	-0.432582	-0.181722	-0.041008	-0.313913	-0.15324	-0.432277	-0.612629	-0.078027	-0.078299	-0.108422	0.398685	0.601315	0	40	40	40	40	40
0.122692	-0.240408	-0.230244	-0.433604	-0.445509	-0.427079	-0.740313	-0.526038	-0.122524	-0.812248	-0.326389	-0.767081	-0.341647	-0.273596	-0.422607	-0.342549	-0.432582	-0.181722	-0.041008	-0.313913	-0.15324	-0.606617	-0.168663	-0.078027	-0.078299	-0.108422	0.999999	1e-06	1e-06	40	40	40	40	40
0.506629	-0.240408	-0.230244	0.041437	-0.545511	-0.08408	-0.7541	-0.167956	0.110129	-0.698128	-0.575984	-0.587552	-0.341647	-0.273596	-0.422607	-0.342549	-0.432582	-0.181722	-0.041008	-0.313913	-0.15324	-0.349721	-0.470462	-0.078027	-0.078299	-0.108422	1	0	0	40	40	40	40	40
0.37083	-0.240408	-0.230244	0.186413	-0.404127	-0.054704	-0.82925	-0.131719	0.20316	-0.589385	-0.009533	-0.563228	-0.341647	-0.273596	-0.422607	-0.342549	-0.432582	-0.181722	-0.041008	-0.313913	-0.15324	0.295085	-0.242281	-0.078027	-0.078299	-0.108422	0.864341	0.016229	0.11943	40	40	40	40	40
0.174197	-0.240408	-0.230244	0.360479	-0.542647	-0.016975	-0.93395	-0.198162	0.254143	-0.433425	0.350223	-0.767082	-0.341647	-0.273596	-0.422607	-0.342549	-0.432582	-0.181722	-0.041008	-0.313913	-0.15324	0.802955	-0.299291	-0.078027	-0.078299	-0.108422	1	0	0	40	40	40	40	40
0.362175	-0.240408	-0.230244	0.371403	0.085427	0.302401	-0.887732	-0.111387	0.343093	-0.357923	0.353681	-0.742897	-0.300613	-0.273596	-0.422607	-0.342549	-0.432582	-0.181722	-0.041008	-0.313913	-0.15324	0.464013	-0.224935	-0.078027	-0.078299	-0.108422	0.948517	0	0.051483	40	40	40	40	40
0.675786	-0.240408	-0.230244	0.505848	0.127807	0.10346	-0.914546	-0.016301	-0.068813	0.270618	0.350223	-0.767083	-0.341647	-0.273596	-0.422607	-0.342549	-0.432582	-0.181722	-0.041008	-0.313913	-0.15324	0.499633	-0.038033	-0.078027	-0.078299	-0.108422	1	0	0	40	40	40	40	40
0.48323	-0.240408	-0.230244	-0.433598	0.040191	0.529827	-0.933951	-0.402733	0.661555	0.595987	0.926162	0.181064	-0.341647	-0.273596	-0.422607	-0.342549	-0.432582	-0.181722	-0.041008	-0.313913	-0.15324	-0.06447	-0.16866	-0.078027	-0.078299	-0.108422	1	0	0	40	40	40	40	40
0.054015	-0.240408	-0.230244	0.494087	-0.455349	0.324599	-0.975927	-0.033402	0.37975	-0.042893	1.28129	-0.100298	-0.341647	-0.273596	-0.422607	-0.342549	-0.432582	-0.181722	-0.041008	-0.313913	-0.15324	0.586099	0.092596	-0.078027	-0.078299	-0.108422	1	0	0	40	40	40	40	40
-0.152012	-0.240408	-0.230244	0.073099	-0.494077	0.297436	-0.820994	-0.171972	-0.230142	1.66246	1.60277	0.181067	-0.341647	-0.273596	-0.422607	-0.342549	-0.432582	-0.181722	-0.041008	-0.313913	-0.15324	0.369242	-0.560549	-0.078027	-0.078299	-0.108422	0.999998	0	2e-06	40	40	40	40	40
-1.00144	-0.240408	-0.230244	0.732808	-0.391798	0.118453	-0.570652	-0.049713	-0.10477	0.710783	1.37459	-0.063581	-0.341647	-0.273596	-0.422607	0.169572	-0.432582	-0.181722	-0.041008	-0.313913	-0.15324	0.725116	-0.424952	-0.078027	-0.078299	-0.108422	0.571935	0.000313	0.427752	40	40	40	40	40
-0.554761	-0.240408	-0.230244	0.796432	-0.773364	-0.633743	-0.549739	0.041149	-0.488084	0.861285	0.634304	-0.589599	-0.341647	-0.273596	-0.422607	0.244865	-0.432582	-0.181722	-0.041008	-0.313913	-0.15324	0.708917	-0.083261	-0.078027	-0.078299	-0.108422	0.847586	8.2e-05	0.152332	40	40	40	40	40
-0.440728	-0.240408	-0.230244	0.80834	-1.23216	-0.451565	-1.01463	0.014259	-0.830272	1.01852	0.181075	-0.767083	-0.341647	-0.273596	-0.422607	-0.342549	-0.432582	-0.181722	-0.041008	-0.313913	-0.15324	1.04178	-0.168662	-0.078027	-0.078299	-0.108422	1	0	0	40	40	40	40	40
-0.106668	-0.240408	-0.230244	0.906028	-0.837476	-1.11981	-0.605014	0.335266	-0.684184	0.559855	0.045976	-0.58427	-0.341647	-0.273596	-0.422607	-0.103349	-0.432582	-0.181722	-0.041008	-0.313913	-0.15324	0.733661	0.375031	-0.078027	-0.078299	-0.108422	0.99997	0	3e-05	40	40	40	40	40
0.054014	-0.240408	-0.230244	1.49236	-1.31977	-1.73941	-0.417582	1.16675	-0.968101	-0.684601	-0.495537	-0.767082	-0.341647	-0.273596	-0.422607	-0.342549	-0.432582	-0.181722	-0.041008	-0.313913	-0.15324	1.45353	1.39889	-0.078027	-0.078299	-0.108422	1	0	0	40	40	40	40	40
-0.649901	-0.240408	-0.230244	0.962977	-1.41691	-1.37032	-1.01463	0.314924	-0.837423	-0.783425	-0.664704	-0.767083	-0.341647	-0.273596	-0.422607	-0.342549	-0.432582	-0.181722	-0.041008	-0.313913	-0.15324	1.12824	2.18266	-0.078027	-0.078299	-0.108422	1	0	0	40	40	40	40	40
-0.010172	0.102304	-0.230244	0.882358	-0.345084	-1.94628	-0.573237	0.41389	-1.10634	0.277443	-0.875232	-0.767082	-0.084907	-0.273596	-0.422607	-0.342549	-0.099701	-0.181722	-0.041008	-0.313913	-0.15324	0.186409	1.63937	-0.078027	-0.078299	-0.108422	1	0	0	40	40	40	40	40
0.517569	-0.240405	-0.230244	0.796596	0.380184	-2.46393	-1.01463	0.467723	-1.37552	0.847169	-1.003	-0.767083	-0.341645	-0.273596	-0.422607	-0.342549	-0.432579	-0.181722	-0.041008	-0.313913	-0.15324	-0.281331	1.39889	-0.078027	-0.078299	-0.108422	1	0	0	40	40	40	40	40
0.569079	-0.240408	-0.230244	0.21931	1.15731	-1.90345	-1.01463	-0.37276	1.6993	0.735996	0.011908	-0.767083	1.97403	-0.273596	-0.422607	-0.342549	-0.432582	-0.181722	-0.041008	-0.313913	-0.15324	0.043956	-0.168662	-0.078027	-0.078299	-0.108422	4e-06	0	0.999996	40	40	40	40	40
0.888897	-0.154993	-0.230244	0.607315	0.455168	-1.60871	-0.984189	0.149677	0.194933	1.15724	-0.256259	-0.767083	1.92323	-0.273596	-0.422607	-0.342549	-0.432582	-0.181722	-0.041008	-0.313913	-0.15324	0.401325	0.23052	-0.078027	-0.078299	-0.108422	0.726336	0	0.273664	40	40	40	40	40
0.840936	-0.240408	-0.230244	0.95093	0.063125	-1.63877	-1.01463	0.492908	-0.253619	1.0473	-0.664704	-0.767083	1.97403	-0.273596	-0.422607	-0.342549	-0.432582	-0.181722	-0.041008	-0.313913	-0.15324	0.454626	0.87637	-0.078027	-0.078299	-0.108422	1	0	0	40	40	40	40	40
0.772697	-0.240408	-0.230244	0.751392	0.426131	-0.946712	-0.553404	0.517778	-0.220951	0.909889	-0.515785	-0.501842	2.01397	0.015592	-0.250452	-0.342549	-0.413687	-0.181722	-0.041008	-0.313913	-0.15324	0.409313	0.804959	-0.078027	-0.078299	-0.108422	0.88933	0	0.11067	40	40	40	40	40
0.414559	-0.240408	-0.230244	0.62013	0.768748	0.707537	0.260154	0.610735	-0.045656	0.266582	-1.17214	0.462427	3.13187	2.33945	-0.422605	-0.342549	-0.26185	-0.181722	-0.041008	-0.313913	-0.15324	0.260811	1.007	-0.078027	-0.078299	-0.108422	5e-06	0	0.999995	40	40	40	40	40
-0.100502	-0.240408	-0.230244	0.219308	0.574467	-0.536439	-0.304624	0.104953	-0.053343	0.719523	-0.6815	-0.485717	1.97404	-0.273595	-0.422607	-0.342549	-0.432582	-0.181722	-0.041008	-0.313913	-0.15324	-0.281332	0.61511	-0.078027	-0.078299	-0.108422	1	0	0	40	40	40	40	40
-0.752915	-0.240408	-0.230244	-0.168911	-0.377258	-0.188617	-0.608055	-0.041817	-0.99885	1.39593	-0.850667	-0.485718	1.97403	-0.273596	-0.422607	-0.342549	-0.432582	-0.181722	-0.041008	-0.313913	-0.15324	-0.49819	0.092596	-0.078027	-0.078299	-0.108422	1	0	0	40	40	40	40	40
-0.547116	-0.240408	-0.230244	0.582236	-0.086152	0.423148	-0.349765	0.281566	-0.803912	0.178656	0.16426	-0.485718	1.97403	-0.273596	-0.422607	-0.342549	-0.432582	-0.181722	-0.041008	-0.313913	-0.15324	0.41247	0.092596	-0.078027	-0.078299	-0.108422	1	0	0	40	40	40	40	40
-1.26376	-0.240408	-0.230244	0.214836	0.506229	0.291478	0.298563	-0.222909	-0.34723	0.219872	0.451922	-0.654885	0.816194	-0.273596	-0.422607	-0.342549	-0.432582	-0.181722	-0.041008	-0.313913	-0.15324	0.369241	0.092596	-0.078027	-0.078299	-0.108422	0	0	1	40	40	40	40	40
-0.958938	-0.240408	-0.230244	-0.254621	1.20588	0.639188	0.502201	-0.592281	0.023526	0.904814	-0.6647	-0.767081	0.816194	-0.273596	-0.422607	-0.342549	-0.432581	-0.181722	-0.041008	-0.313913	-0.15324	-0.606617	0.353852	-0.078027	-0.078299	-0.108422	0	0	1	40	40	40	40	40
0.946783	-0.240408	-0.230244	-0.433606	1.4973	-0.167346	-0.498258	-0.481781	-0.752866	0.085403	-0.157243	-0.767082	0.816195	-0.273596	-0.422607	-0.342549	-0.43258	-0.181722	-0.041008	-0.313912	-0.15324	-0.172906	-0.560546	-0.078027	-0.078299	-0.108422	0	1e-06	0.999999	40	40	40	40	40
0.837084	-0.240408	-0.230244	-1.18863	1.28945	-0.388166	0.180007	-0.5518	-1.39419	0.253885	-0.821168	-0.346835	0.229518	-0.273596	-0.422607	-0.342549	-0.365291	-0.181722	-0.041008	0.36188	-0.15324	-1.22283	-0.472604	-0.078027	-0.078299	-0.108422	0	0.076184	0.923816	40	40	40	40	40
1.06279	-0.240408	-0.230244	-1.61372	1.14354	-0.866642	0.242401	-0.661371	-1.71191	0.286633	-1.09442	-0.274677	-0.253446	-0.273596	-0.422607	-0.342549	-0.365296	-0.181722	-0.041008	0.583016	-0.15324	-1.53389	-0.539511	-0.078027	-0.078299	-0.108422	0	0.076178	0.923822	40	40	40	40	40
0.92962	-0.240408	-0.230244	-2.08984	0.574471	-0.263043	0.244017	-0.898385	-1.52157	-0.911067	-1.17215	-0.253173	-0.341647	-0.273596	-0.422607	-0.342549	-0.432582	-0.181722	-0.041008	0.768417	-0.15324	-1.47405	-0.429921	-0.078027	-0.078299	-0.108422	0	0	1	40	40	40	40	40
-0.019437	-0.240408	-0.230244	-1.771	0.877472	-1.26855	0.222527	-0.731105	-3.64494	1.02661	-1.35013	-0.636936	-0.341647	-0.273596	-0.422607	-0.342549	-0.432582	-0.181722	-0.041008	-0.184263	-0.15324	-1.59857	-0.535053	-0.078027	-0.078299	-0.108422	0	0	1	40	40	40	40	40
-0.804421	-0.240408	-0.230244	-1.9159	-0.348363	-1.34298	2.48699	-0.407657	-5.84938	1.55953	-1.67961	-0.767082	-0.341647	-0.273596	-0.422607	-0.342549	-0.432582	-0.181722	-0.041008	-0.313913	-0.15324	-1.69091	-0.429921	-0.078027	-0.078299	-0.108422	0	0	1	40	40	40	40	40
-1.21755	-0.240408	-0.230244	-1.37676	-0.05426	-0.246026	0.176816	-0.718002	-2.85715	0.879213	-1.17237	-0.718485	-0.341647	-0.273596	-0.422607	-0.097642	-0.34116	-0.181722	-0.041008	-0.313913	-0.15324	-1.44146	-0.470402	-0.078027	-0.078299	-0.108422	0.219602	0	0.780398	40	40	40	40	40
-1.44606	-0.240408	-0.230244	-1.15241	-1.562	-0.089425	-0.159396	-0.881345	-1.99567	-0.020062	-1.24848	-0.767083	-0.341647	-0.273596	-0.422607	1.05106	-0.132356	-0.181722	-0.041008	-0.313913	-0.15324	-1.14876	-0.324063	-0.078027	-0.078299	-0.108422	0	0	1	40	40	40	40	40
-0.883338	-0.240408	-0.230244	-1.25439	-0.589824	0.559355	-0.228709	-0.805695	-1.3521	1.00755	-1.00745	-0.60386	-0.341647	-0.273596	-0.422607	-0.157025	-0.384942	-0.181722	-0.041008	-0.313913	-0.15324	-1.27787	-0.632704	-0.078027	-0.078299	-0.108422	0.190557	0	0.809443	40	40	40	40	40
-0.392372	-0.240408	-0.230244	-0.839475	-0.445509	1.43205	0.001968	-0.729793	-0.430008	2.67541	-0.577846	-0.485719	-0.341647	-0.273596	-0.422607	-0.342549	-0.432582	-0.181722	-0.041008	-0.313913	-0.15324	-1.04034	-0.691178	-0.078027	-0.078299	-0.108422	0	0	1	40	40	40	40	40
-0.056164	-0.240408	-0.230244	-1.54228	-0.637498	0.652878	-0.428518	-0.926414	-0.255147	1.40637	-0.683223	-0.536846	-0.341647	-0.273596	-0.422607	-0.342549	-0.432582	-0.181722	-0.041008	-0.313913	-0.15324	-1.21771	-0.952436	-0.078027	-0.078299	-0.108422	0	0	1	40	40	40	40	40
0.054708	-0.240408	-0.230244	-1.03153	-0.541254	0.758352	-0.405274	-0.699015	-0.53552	1.57793	-0.438199	-0.498854	-0.341647	-0.273596	-0.422607	-0.342549	-0.432582	-0.181722	-0.041008	-0.313913	-0.15324	-0.76702	-0.660333	-0.078027	-0.078299	-0.108422	0.200744	0	0.799256	40	40	40	40	40
0.311546	-0.240408	-0.230244	-0.168911	-0.649944	0.379457	-0.623774	-0.145477	-1.1651	1.14657	0.131737	-0.253967	-0.341647	-0.273596	-0.422607	-0.342549	-0.432582	-0.181722	-0.041008	-0.313913	-0.15324	-0.064475	-0.508466	-0.078027	-0.078299	-0.108422	1	0	0	40	40	40	40	40
-0.009802	-0.240408	-0.230244	0.120331	-0.666927	0.090067	-0.336188	-0.125251	-0.694824	0.950938	-0.484092	-0.680879	-0.318626	-0.273596	-0.422607	-0.342549	-0.263263	-0.181722	-0.041008	-0.313913	-0.15324	-0.238273	-0.528445	-0.078027	-0.078299	-0.108422	0.809577	0	0.190423	40	40	40	40	40
0.098097	-0.240408	-0.230244	0.065445	-0.602748	0.077381	-0.385435	-0.171817	-0.545292	0.781137	-0.653141	-0.718189	-0.323706	-0.273596	-0.422607	-0.342549	-0.299903	-0.181722	-0.041008	-0.313913	-0.15324	-0.285356	-0.439241	-0.078027	-0.078299	-0.108422	0.661417	0.039404	0.29918	40	40	40	40	40
0.174196	-0.240408	-0.230244	0.292413	-0.542649	0.119724	-0.950085	-0.117769	0.085024	0.534226	-0.495538	-0.504856	-0.341647	-0.273596	-0.422607	-0.342549	-0.432582	-0.181722	-0.041008	-0.313913	-0.15324	-0.172905	-0.038035	-0.078027	-0.078299	-0.108422	0.999998	0	2e-06	40	40	40	40	40
0.678935	-0.240408	-0.230244	-0.5686	-0.154399	0.146186	-0.663313	-0.423349	-0.287116	-0.331754	-0.403941	-0.597902	-0.341647	-0.273596	-0.422607	-0.342549	-0.432582	-0.181722	-0.041008	-0.313913	-0.15324	-0.281332	-0.638254	-0.078027	-0.078299	-0.108422	1	0	0	40	40	40	40	40
0.493557	-0.240408	-0.230244	-0.433606	-0.426144	-0.56959	-0.78851	-0.488287	0.038602	-0.13087	-0.333093	-0.654905	-0.341647	-0.273596	-0.422607	-0.342549	-0.432582	-0.181722	-0.041008	-0.313913	-0.15324	-0.389761	-0.325759	-0.078027	-0.078299	-0.108422	1	0	0	40	40	40	40	40
-0.169174	-0.240408	-0.230244	-0.005052	-0.591219	-0.796172	-0.998496	-0.346652	-0.045651	0.262458	0.011908	-0.485719	-0.341647	-0.273596	-0.422607	-0.342549	-0.432582	-0.181722	-0.041008	-0.313912	-0.15324	-0.28133	-0.560548	-0.078027	-0.078299	-0.108422	0.999999	0	1e-06	40	40	40	40	40
0.366303	-0.240408	-0.230244	0.248454	-0.474715	-0.23034	-0.846621	-0.251049	0.912472	-0.264655	0.350223	-0.767083	-0.341647	-0.273596	-0.422607	-0.342549	-0.432582	-0.181722	-0.041008	-0.313913	-0.15324	0.629327	-0.299291	-0.078027	-0.078299	-0.108422	0.398672	0	0.601328	40	40	40	40	40
0.174197	-0.240408	-0.230244	0.146204	0.525893	-0.686811	-0.998496	0.136696	0.530878	-0.363423	0.435512	-0.100301	0.816189	-0.273596	-0.422607	-0.342549	-0.432582	-0.181722	-0.041008	-0.313913	-0.15324	0.152386	0.615108	-0.078027	-0.078299	-0.108422	1	0	0	40	40	40	40	40
0.214435	-0.240408	-0.230244	0.415942	-0.268079	-0.493691	-0.799469	-0.126032	0.587668	0.07273	0.645346	-0.528129	-0.066353	-0.273596	-0.422607	-0.342549	-0.432582	-0.181722	-0.041008	-0.313913	-0.15324	0.539489	-0.206036	-0.078027	-0.078299	-0.108422	1	0	0	40	40	40	40	40
0.174196	-0.240408	-0.230244	0.36048	-0.931208	-0.099	-0.901678	-0.010574	-0.230141	0.45599	0.502558	-0.485718	-0.341647	-0.273596	-0.422607	-0.342549	-0.432582	-0.181722	-0.041008	-0.313913	-0.15324	0.802956	-0.42992	-0.078027	-0.078299	-0.108422	1	0	0	40	40	40	40	40
0.141043	-0.240408	-0.230244	0.538992	-0.296348	-0.806487	-0.851395	0.031896	-0.063596	0.655943	1.17916	-0.289639	-0.341647	-0.273596	-0.422607	-0.342549	-0.432582	-0.181722	-0.041008	-0.313913	-0.15324	0.769625	-0.359159	-0.078027	-0.078299	-0.108422	1	0	0	40	40	40	40	40
0.191365	-0.240408	-0.230244	0.494088	-0.591216	-0.208363	-0.740312	0.235611	-1.09878	0.937761	1.28129	-0.100299	-0.341647	-0.273596	-0.422607	-0.342549	-0.432582	-0.181722	-0.041008	-0.313913	-0.15324	0.5861	-0.560547	-0.078027	-0.078299	-0.108422	1	0	0	40	40	40	40	40
-1.24744	-0.240408	-0.230244	0.44897	-0.251874	-1.10069	0.196252	-0.147347	-0.603847	1.46312	1.19792	-0.54274	-0.341647	-0.273596	-0.422607	-0.342549	-0.432582	-0.181722	-0.041008	-0.313913	-0.15324	0.216864	-0.42992	-0.078027	-0.078299	-0.108422	0.39867	0	0.60133	40	40	40	40	40
-0.255022	-0.240408	-0.230244	0.796595	-0.202659	-0.946545	-0.336899	0.051594	-0.483819	1.02835	0.181075	-0.767082	-0.341647	-0.273596	-0.422607	-0.342549	-0.432582	-0.181722	-0.041008	-0.313913	-0.15324	0.694527	0.615108	-0.078027	-0.078299	-0.108422	0.999999	0	1e-06	40	40	40	40	40
-0.175914	-0.240408	-0.230244	0.841827	-0.678211	-1.42284	-0.560472	0.286371	-0.772663	0.336922	-0.393832	-0.316539	-0.341647	-0.273596	-0.422607	-0.342549	-0.432582	-0.181722	-0.041008	-0.313913	-0.15324	0.195616	0.615112	-0.078027	-0.078299	-0.108422	1	0	0	40	40	40	40	40
-0.03512	-0.240408	-0.230244	0.944388	-0.722296	-1.10182	0.343211	0.516553	-0.633572	-0.208299	-0.197796	-0.682383	-0.341647	-0.273596	-0.422607	0.03323	-0.432582	-0.181722	-0.041008	-0.313913	-0.15324	0.631261	0.434189	-0.078027	-0.078299	-0.108422	0.730355	0	0.269645	40	40	40	40	40
0.011785	-0.240408	-0.230244	0.983347	-0.773998	-1.31956	0.600426	0.668567	-0.572618	-0.805855	-0.312426	-0.714649	-0.341647	-0.273596	-0.422607	0.24073	-0.432582	-0.181722	-0.041008	-0.313913	-0.15324	0.720047	0.794033	-0.078027	-0.078299	-0.108422	0.58146	0	0.41854	40	40	40	40	40
0.397388	-0.240408	-0.230244	1.11927	-0.542651	-1.6984	1.01857	1.29437	-1.19102	-1.6646	-0.495537	-0.767082	-0.341647	-0.273596	-0.422607	1.05105	-0.432582	-0.181722	-0.041008	-0.313913	-0.15324	0.477671	0.615114	-0.078027	-0.078299	-0.108422	3e-06	0	0.999997	40	40	40	40	40
-0.495381	-0.240407	-0.230244	0.854577	-0.639789	-1.54803	-0.159399	0.444178	-1.52926	0.645402	-1.17215	-0.767082	-0.341647	-0.273596	-0.422607	-0.342549	-0.432582	-0.181722	-0.041008	-0.313913	-0.15324	-0.389759	1.52951	-0.078027	-0.078299	-0.108422	1	0	0	40	40	40	40	40
0.414558	2.10586	-0.230244	0.910036	0.040194	-2.46393	-1.01463	0.476215	-0.891233	0.612463	-1.003	-0.767082	-0.341647	-0.273596	-0.422607	-0.342549	-0.432582	-0.181722	-0.041008	-0.313913	-0.15324	-0.064475	1.39888	-0.078027	-0.078299	-0.108422	1	0	0	40	40	40	40	40
0.706427	-0.240408	-0.230244	0.146203	0.428758	-0.823515	-0.320763	-0.321969	0.776864	1.03247	-0.15724	-0.767083	0.816197	-0.273596	-0.422603	-0.342549	-0.432582	-0.181722	-0.041008	-0.313913	-0.15324	-0.172902	0.092595	-0.078027	-0.078299	-0.108422	0.999997	0	3e-06	40	40	40	40	40
0.877869	-0.240408	-0.230244	0.435974	0.522453	-1.08729	-0.640491	0.024434	0.423095	0.927193	-0.298	-0.767083	1.13715	-0.273596	0.476503	-0.342549	-0.432582	-0.181722	-0.041008	-0.313913	-0.15324	0.312059	0.190304	-0.078027	-0.078299	-0.108422	0.746272	0	0.253728	40	40	40	40	40
0.852604	-0.240408	-0.230244	0.527823	0.394859	-0.912557	-0.535203	0.126514	0.145696	0.910405	-0.412527	-0.767083	0.915367	-0.273596	0.862302	-0.342549	-0.432582	-0.181722	-0.041008	-0.313913	-0.15324	0.419948	0.322279	-0.078027	-0.078299	-0.108422	0.848819	0	0.151181	40	40	40	40	40
0.002513	-0.240408	-0.230244	1.01591	0.040196	-0.153682	-0.094853	0.507773	-0.4915	1.28364	-0.664703	-0.767082	0.816194	-0.273596	1.83719	-0.342549	-0.432582	-0.181722	-0.041008	-0.313912	-0.15324	0.802955	0.745738	-0.078027	-0.078299	-0.108422	0.999999	1e-06	0	40	40	40	40	40
-0.557534	-0.240408	-0.230244	0.366902	0.013385	0.157702	-0.394682	-0.006496	-0.208059	0.433994	-0.352867	-0.580834	0.462187	-0.273596	1.20303	-0.342549	-0.432582	-0.181722	-0.041008	0.033081	-0.15324	0.103196	-0.087315	-0.078027	-0.078299	-0.108422	0.64649	0.160299	0.193211	40	40	40	40	40
-0.398635	-0.240408	-0.230244	-0.056093	0.066847	0.074782	-0.590273	-0.145622	-0.384127	0.492331	-0.547301	-0.583599	0.961677	-0.273596	0.565324	-0.342549	-0.432582	-0.181722	-0.041008	-0.232653	-0.15324	-0.317032	-0.130708	-0.078027	-0.078299	-0.108422	0.821752	0.037539	0.140709	40	40	40	40	40
-0.326433	-0.240408	-0.230244	-0.05824	0.084814	0.08413	-0.488074	-0.145537	-0.276848	0.378512	-0.528163	-0.599778	0.979815	-0.273596	0.547624	-0.342549	-0.432582	-0.181722	-0.041008	-0.313913	-0.15324	-0.297893	-0.140147	-0.078027	-0.078299	-0.108422	0.887514	0	0.112486	40	40	40	40	40
-0.78643	-0.240408	-0.230244	-0.06504	0.17607	0.325944	-0.173596	-0.247116	-0.472038	0.189111	-0.163379	-0.53395	0.838701	-0.273596	0.153912	-0.342549	-0.432582	-0.181722	-0.041008	-0.313913	-0.15324	-0.083905	-0.093826	-0.078027	-0.078299	-0.108422	0.468733	0	0.531267	40	40	40	40	40
-0.463985	-0.240408	-0.230244	-0.284781	0.60965	0.402644	-0.023774	-0.414322	-0.089301	-0.314088	-0.054397	-0.395274	0.355527	-0.273596	0.612016	-0.342549	-0.432582	-0.181722	-0.041008	-0.313913	-0.15324	-0.262903	0.021609	-0.078027	-0.078299	-0.108422	0.239906	0	0.760094	40	40	40	40	40
-0.208692	-0.240408	-0.230244	-0.401292	0.971681	0.334372	-0.074626	-0.467702	-0.355445	-0.30246	-0.057343	-0.358127	0.382369	-0.273596	0.424107	-0.342549	-0.432582	-0.181722	-0.041008	-0.313913	-0.15324	-0.335825	0.016557	-0.078027	-0.078299	-0.108422	0.080292	0	0.919708	40	40	40	40	40
0.54018	-0.240408	-0.230244	-0.730125	1.35897	0.284098	-0.235772	-0.597622	-0.123452	-0.576612	-0.27209	-0.271801	0.05787	-0.273596	1.05744	-0.342549	-0.432582	-0.181722	-0.041008	-0.313913	-0.15324	-0.72922	-0.002917	-0.078027	-0.078299	-0.108422	0.158018	0	0.841982	40	40	40	40	40
1.14475	-0.240408	-0.230244	-1.27971	1.94382	-0.400034	-0.294248	-0.614345	-1.43462	-1.38378	-0.776209	-0.350649	-0.016728	-0.273596	0.314551	-0.342549	-0.432582	-0.181722	-0.041008	-0.313912	-0.15324	-1.11638	-0.458102	-0.078027	-0.078299	-0.108422	0.132997	0	0.867003	40	40	40	40	40
1.56075	-0.240408	-0.230244	-2.25394	2.45983	-1.38358	-0.660701	-0.802873	-2.51142	-2.41447	-1.67961	-0.542739	-0.341647	-0.273596	-0.422607	-0.342549	-0.432582	-0.181722	-0.041008	-0.313913	-0.15324	-2.0162	-0.795334	-0.078027	-0.078299	-0.108422	0	0	1	40	40	40	40	40
1.82239	-0.240408	-0.230244	-1.75204	1.06017	-3.83093	-1.01463	-0.863572	-3.45102	0.365394	-1.67961	-0.767081	-0.341647	-0.273596	-0.422607	-0.342549	-0.432582	-0.181722	-0.041008	-0.313912	-0.15324	-1.36562	-0.952435	-0.078027	-0.078299	-0.108422	0	0	1	40	40	40	40	40
0.311547	-0.240408	-0.230244	-1.18988	-0.008375	-0.181024	-0.191667	-0.440567	-3.82	-0.766952	-1.67961	-0.485719	-0.341647	-0.273596	-0.422607	-0.342549	-0.432581	-0.181722	-0.041008	-0.313912	-0.15324	-1.90776	-0.952434	-0.078027	-0.078299	-0.108422	0	0	1	40	40	40	40	40
0.167329	-0.240408	-0.230244	-1.45993	-0.113466	-0.020604	0.133555	-0.660042	-2.52513	0.533797	-0.825591	-0.401097	-0.117345	-0.273596	-0.422607	-0.342549	-0.358638	-0.181722	-0.041008	-0.313913	-0.15324	-1.24139	-0.49967	-0.078027	-0.078299	-0.108422	0.133381	0	0.866619	40	40	40	40	40
-0.065877	-0.240408	-0.230244	-1.35599	-0.212195	0.224906	0.07476	-0.69911	-2.22516	0.695051	-1.03523	-0.502335	-0.166602	-0.273596	-0.422607	-0.222192	-0.319672	-0.181722	-0.041008	-0.313913	-0.15324	-1.26533	-0.522319	-0.078027	-0.078299	-0.108422	0.323693	0	0.676307	40	40	40	40	40
-0.134842	-0.240408	-0.230244	-0.950394	0.137331	0.803229	-0.175533	-0.619478	-1.49851	0.83482	-1.67961	-0.767081	-0.341646	-0.273596	-0.422607	-0.342548	-0.432581	-0.181722	-0.041008	-0.313913	-0.15324	-1.58248	-0.560549	-0.078027	-0.078299	-0.108422	0.999995	0	4e-06	40	40	40	40	40
-0.834736	-0.240408	-0.230244	-1.5747	-0.834071	0.690244	-0.230992	-0.932359	-2.50061	2.46521	-1.27279	-0.767083	-0.341647	-0.273596	-0.422607	-0.342549	-0.432582	-0.181722	-0.041008	-0.313913	-0.15324	-1.53787	-0.821807	-0.078027	-0.078299	-0.108422	0	0	1	40	40	40	40	40
-0.255022	-0.240408	-0.230244	-1.45709	-0.88264	0.270098	0.034242	-0.846033	-0.914293	1.76541	-0.833852	-0.485719	-0.341647	-0.273596	-0.422607	-0.342549	-0.432582	-0.181722	-0.041008	-0.313913	-0.15324	-1.25719	-0.821807	-0.078027	-0.078299	-0.108422	0	0	1	40	40	40	40	40
0.311546	-0.240408	-0.230244	-1.54349	-0.610585	1.10129	0.154363	-0.888989	-1.09918	1.93921	-0.874817	-0.654901	-0.341647	-0.273596	-0.422607	-0.342549	-0.432582	-0.181722	-0.041008	-0.313913	-0.15324	-1.0623	-0.848271	-0.078027	-0.078299	-0.108422	0	0	1	40	40	40	40	40
0.860941	-0.240408	-0.230244	-0.627717	-0.2998	0.229088	-0.659627	-0.543606	-0.337764	1.60894	-1.003	-0.767081	-0.341647	-0.273596	-0.422607	-0.342549	-0.432582	-0.181722	-0.041008	-0.313913	-0.15324	-0.823477	-0.821806	-0.078027	-0.078299	-0.108422	2e-06	0	0.999998	40	40	40	40	40
0.174198	-0.240408	-0.230244	0.428542	-0.445509	-0.235698	-0.175534	0.112412	0.269513	1.856	-0.495536	-0.767082	-0.341647	-0.273596	-0.422607	-0.342549	-0.432582	-0.181722	-0.041008	-0.313913	-0.15324	-0.38976	-0.952434	-0.078027	-0.078299	-0.108422	4e-06	0	0.999996	40	40	40	40	40
0.056256	-0.240408	-0.230244	0.129859	-0.658836	-0.489443	-0.759824	-0.099201	-0.38328	1.35504	0.011908	-0.767083	-0.341647	-0.273596	-0.422607	-0.342549	-0.432582	-0.181722	-0.041008	-0.313913	-0.15324	-0.086445	-0.717646	-0.078027	-0.078299	-0.108422	1	0	0	40	40	40	40	40
0.565278	-0.240408	-0.230244	0.08589	-0.367432	-0.367547	-0.546774	-0.032732	-0.372585	0.846645	-1.0362	-0.767083	0.120041	-0.273596	-0.422607	-0.342549	-0.432582	-0.181722	-0.041008	-0.313913	-0.15324	-0.432997	0.223225	-0.078027	-0.078299	-0.108422	0	0	1	40	40	40	40	40
0.998293	-0.240408	-0.230244	-0.529397	-0.396937	-0.140007	-0.38531	-0.398157	-0.291638	0.418931	-1.34131	-0.767082	-0.341647	-0.273596	-0.422607	-0.342549	-0.432582	-0.181722	-0.041008	-0.313913	-0.15324	-0.498188	-0.168663	-0.078027	-0.078299	-0.108422	5e-06	0	0.999995	40	40	40	40	40
0.946787	-0.240408	-0.230244	-0.342853	-0.445507	-0.263038	-0.514401	-0.342815	0.269516	-0.276952	-0.664704	-0.767082	-0.341647	-0.273596	-0.422607	-0.342549	-0.432582	-0.181722	-0.041008	-0.313913	-0.15324	-0.172904	-0.42992	-0.078027	-0.078299	-0.108422	0.999999	0	1e-06	40	40	40	40	40
0.672089	-0.240408	-0.230244	-0.433604	-0.348367	-0.167347	-0.740313	-0.413659	0.315639	0.213047	-0.157242	-0.767082	-0.341647	-0.273596	-0.422607	-0.342549	-0.432582	-0.181722	-0.041008	-0.313912	-0.15324	-0.064475	-0.429921	-0.078027	-0.078299	-0.108422	0.999999	0	1e-06	40	40	40	40	40
0.771288	-0.240408	-0.230244	-0.397422	-0.173452	-1.34316	-0.718581	-0.206296	0.420093	-0.175846	0.011908	-0.253172	-0.341647	-0.273596	-0.422607	-0.342549	-0.432582	-0.181722	-0.041008	0.768419	-0.15324	-0.064475	-0.821807	-0.078027	-0.078299	-0.108422	0	0	1	40	40	40	40	40
0.723593	-0.240408	-0.230244	0.073096	0.185903	-0.727825	-0.756449	-0.3207	1.45332	-0.091659	0.51937	-0.767081	-0.341646	-0.273596	-0.422607	-0.342549	-0.432582	-0.181722	-0.041008	-0.313911	-0.15324	0.36924	-0.299292	-0.078027	-0.078299	-0.108422	0.999999	0	1e-06	40	40	40	40	40
0.036848	-0.240408	-0.230244	0.360479	-0.445506	-0.550115	-0.433719	-0.295304	1.36877	0.027753	0.350224	-0.76708	0.816188	-0.273596	-0.422607	-0.342549	-0.432582	-0.181722	-0.041008	-0.313912	-0.15324	0.477669	0.223221	-0.078027	-0.078299	-0.108422	1	0	0	40	40	40	40	40
-0.169177	-0.240408	-0.230244	0.738613	-0.202658	-1.09692	-0.369174	-0.015681	1.08434	-0.470482	1.19598	-0.100299	-0.341646	-0.273596	-0.422607	-0.342549	-0.432582	-0.181722	-0.041008	-0.313913	-0.15324	0.911384	-0.691176	-0.078027	-0.078299	-0.108422	1	0	0	40	40	40	40	40
-0.106641	-0.240408	-0.230244	0.533835	-0.68836	-1.04766	-0.978143	-0.125804	0.228619	0.203306	0.804341	-0.485718	-0.341647	-0.273596	-0.422607	-0.342549	-0.432582	-0.181722	-0.041008	-0.313913	-0.15324	0.62651	-0.73942	-0.078027	-0.078299	-0.108422	1	0	0	40	40	40	40	40
0.287192	-0.240408	-0.230244	0.374272	-0.163609	-0.634722	-0.979197	0.014725	-0.265767	0.460726	0.840872	-0.485718	-0.341647	-0.273596	-0.422607	-0.342549	-0.432582	-0.181722	-0.041008	-0.313913	-0.15324	0.824929	-0.42992	-0.078027	-0.078299	-0.108422	1	0	0	40	40	40	40	40
0.33073	-0.240408	-0.230244	0.807868	0.380823	-1.38953	-0.680094	0.256191	-0.204874	1.3116	1.7029	-0.235397	-0.341647	-0.273596	-0.422607	-0.342549	-0.432582	-0.181722	-0.041008	-0.313913	-0.15324	1.10627	0.093453	-0.078027	-0.078299	-0.108422	1	0	0	40	40	40	40	40
0.569074	-0.240408	-0.230244	0.21931	0.088764	-1.11059	-0.756446	0.343121	-1.99816	2.45305	0.85769	-0.76708	-0.341647	-0.273596	-0.422607	-0.342549	-0.432582	-0.181722	-0.041008	-0.313911	-0.15324	0.369243	-0.299291	-0.078027	-0.078299	-0.108422	0.999998	1e-06	1e-06	40	40	40	40	40
-0.230604	-0.240408	-0.230244	0.56717	-0.326512	-0.826355	-0.202768	0.193147	-0.882014	0.903418	0.518201	-0.533628	-0.341647	-0.273596	-0.422607	-0.342549	-0.432582	-0.181722	-0.041008	-0.125715	-0.15324	0.389022	0.004097	-0.078027	-0.078299	-0.108422	0.726922	0.173882	0.099196	40	40	40	40	40
-0.237853	-0.240408	-0.230244	0.910036	-0.445509	-0.194691	-0.175532	0.420686	-0.537627	0.101873	-0.15724	-0.767082	-0.341647	-0.273596	-0.422607	-0.342549	-0.432582	-0.181722	-0.041008	-0.313913	-0.15324	0.260814	0.223225	-0.078027	-0.078299	-0.108422	1	0	0	40	40	40	40	40
0.208532	-0.240408	-0.230244	0.738616	-0.445509	-0.837185	0.211747	0.407486	-0.768237	-0.219307	-0.15724	-0.767082	-0.341647	-0.273596	-0.422607	-0.342546	-0.432582	-0.181722	-0.041008	-0.313913	-0.15324	0.694527	0.092597	-0.078027	-0.078299	-0.108422	0.999998	0	2e-06	40	40	40	40	40
0.187669	-0.240408	-0.230244	0.887924	-0.396938	-1.05833	2.11115	0.83976	-0.098445	-1.23048	-0.089797	-0.767083	-0.341647	-0.273596	-0.422607	1.05106	-0.432582	-0.181722	-0.041008	-0.313913	-0.15324	0.369241	0.092596	-0.078027	-0.078299	-0.108422	0	0	1	40	40	40	40	40
0.4304	-0.240408	-0.230244	0.785016	-0.450098	-1.27633	1.04	0.692147	-0.623481	-0.720372	-0.532796	-0.750357	-0.341647	-0.273596	-0.422607	0.319189	-0.432582	-0.181722	-0.041008	-0.313913	-0.15324	0.352692	0.324012	-0.078027	-0.078299	-0.108422	0.525161	0	0.474839	40	40	40	40	40
0.826493	-0.240408	-0.230244	0.31955	-0.231864	-1.17626	-0.682091	0.280307	-0.568631	0.046114	-0.640522	-0.597887	-0.341647	-0.273596	-0.422607	-0.342549	-0.432582	-0.181722	-0.041008	-0.313913	-0.15324	0.043954	0.353854	-0.078027	-0.078299	-0.108422	1	0	0	40	40	40	40	40
0.860944	-0.240407	-0.230244	0.494088	-0.299797	-1.91712	-0.740312	0.527404	-0.991162	-0.289304	-1.003	-0.767082	-0.341647	-0.273596	-0.422607	-0.342549	-0.432582	-0.181722	-0.041008	-0.313913	-0.15324	0.043954	0.615113	-0.078027	-0.078299	-0.108422	0.999999	0	1e-06	40	40	40	40	40
0.417046	-0.240408	-0.230244	0.107348	0.195341	-0.295099	0.421744	-0.308163	0.484222	1.33065	-0.171395	-0.767082	0.291141	-0.273596	1.33363	-0.342549	-0.432582	-0.181722	-0.041008	-0.313913	-0.15324	0.004706	0.012937	-0.078027	-0.078299	-0.108422	0.676315	0	0.323685	40	40	40	40	40
0.569078	-0.240408	-0.230244	0.219308	0.380187	-0.071658	-0.336896	-0.2775	0.669243	1.11482	-0.15724	-0.767083	0.81619	-0.273596	1.8372	-0.342549	-0.432582	-0.181722	-0.041008	-0.313913	-0.15324	0.043955	-0.038034	-0.078027	-0.078299	-0.108422	4e-06	0	0.999996	40	40	40	40	40
1.10539	-0.240408	-0.230244	-0.011784	0.84001	-0.591194	-0.116866	-0.317331	0.50136	0.587131	-0.15724	-0.767083	-0.341647	-0.273596	1.8372	-0.342549	-0.432582	-0.181722	-0.041008	-0.313913	-0.15324	0.363027	-0.299291	-0.078027	-0.078299	-0.108422	1	0	0	40	40	40	40	40
0.678213	-0.240408	-0.230244	-0.001271	0.493622	-0.283761	-0.245143	-0.269501	0.354655	0.496791	-0.365312	-0.639076	-0.258689	-0.273596	1.8372	-0.342549	-0.432582	-0.181722	-0.041008	-0.088595	-0.15324	0.130123	-0.259714	-0.078027	-0.078299	-0.108422	0.895911	0.104089	0	40	40	40	40	40
-0.684238	-0.240408	-0.230244	0.073097	-0.299797	0.639188	-0.595083	-0.240305	-0.322384	0.484812	-0.326389	-0.436917	-0.341647	-0.273596	1.8372	-0.342549	-0.432582	-0.181722	-0.041008	1.85074	-0.15324	-0.172902	-0.560549	-0.078027	-0.078299	-0.108422	4e-06	0.999995	1e-06	40	40	40	40	40
-0.996982	-0.240408	-0.230244	0.402039	-0.241386	0.524198	-0.488986	-0.128238	-0.181006	-0.089595	-0.021242	-0.654907	-0.341647	-0.273596	1.8372	-0.342549	-0.432582	-0.181722	-0.041008	-0.313913	-0.15324	0.283498	-0.639098	-0.078027	-0.078299	-0.108422	0.601317	0	0.398683	40	40	40	40	40
0.057721	-0.240408	-0.230244	-0.325979	0.311931	0.444947	-0.798638	-0.469932	0.159731	-0.205502	-0.393825	-0.767083	-0.341647	-0.273596	1.8372	-0.342549	-0.432582	-0.181722	-0.041008	-0.313913	-0.15324	-0.476218	-0.534078	-0.078027	-0.078299	-0.108422	0.60132	0	0.39868	40	40	40	40	40
0.12269	-0.240408	-0.230244	-0.529398	0.137335	0.434138	-0.110987	-0.401413	0.430946	-0.894602	-0.495537	-0.767082	-0.341647	-0.273596	1.8372	-0.342549	-0.432582	-0.181722	-0.041008	-0.313913	-0.15324	-0.606617	-0.691177	-0.078027	-0.078299	-0.108422	0.999999	0	1e-06	40	40	40	40	40
0.470482	-0.240408	-0.230244	-0.695032	0.699856	0.377918	-0.241414	-0.59669	0.4769	-0.980922	-0.313401	-0.26302	-0.341647	-0.273596	1.8372	-0.342549	-0.432582	-0.181722	-0.041008	-0.313913	-0.15324	-0.691796	-0.094433	-0.078027	-0.078299	-0.108422	0.529588	0	0.470412	40	40	40	40	40
0.755027	-0.240408	-0.230244	-0.950391	1.20588	0.059594	-0.630519	-0.699306	0.710847	-0.958066	-0.241101	-0.100298	-0.341647	-0.273596	1.8372	-0.342549	-0.432582	-0.181722	-0.041008	-0.313913	-0.15324	-0.909931	0.066121	-0.078027	-0.078299	-0.108422	0	0	1	40	40	40	40	40
0.833	-0.240408	-0.230244	-0.839471	1.72207	0.568429	0.307607	-0.503598	-0.71182	-1.41688	-0.216925	0.238081	-0.341647	-0.273596	1.8372	-0.342549	-0.432582	-0.181722	-0.041008	-0.313913	-0.15324	-0.845449	0.040517	-0.078027	-0.078299	-0.108422	0.398682	0	0.601318	40	40	40	40	40
1.22337	-0.240408	-0.230244	-1.47191	1.97058	-0.424108	-0.309395	-0.643259	-1.57865	-1.67279	-0.833003	-0.118727	-0.341647	-0.273596	0.840729	-0.342549	-0.432582	-0.181722	-0.041008	-0.313912	-0.15324	-1.31835	-0.337497	-0.078027	-0.078299	-0.108422	0.132987	0	0.867013	40	40	40	40	40
1.38529	-0.240408	-0.230244	-1.61783	1.4792	-1.34505	-0.486266	-0.684348	-2.19706	-1.29581	-1.18516	-0.401744	-0.341647	-0.273596	0.051323	-0.342549	-0.432582	-0.181722	-0.041008	-0.313913	-0.15324	-1.41944	-0.581481	-0.078027	-0.078299	-0.108422	0	0	1	40	40	40	40	40
1.53052	-0.240408	-0.230244	-1.18988	0.817322	-1.45234	-0.546673	-0.560193	-2.52089	-0.915195	-1.01982	-0.485719	-0.341647	-0.273596	-0.422607	-0.342549	-0.432582	-0.181722	-0.041008	-0.313913	-0.15324	-0.715053	-0.952435	-0.078027	-0.078299	-0.108422	0	0	1	40	40	40	40	40
0.603416	-0.240408	-0.230244	-1.75204	-0.348365	-0.522775	-0.659627	-0.862884	-2.38252	-0.384013	-1.01982	-0.485719	-0.341647	-0.273596	-0.422607	-0.342549	-0.432581	-0.181722	-0.041008	-0.313913	-0.15324	-1.36562	-0.429922	-0.078027	-0.078299	-0.108422	0	0	1	40	40	40	40	40
0.551906	-0.240408	-0.230244	-1.18988	0.137333	-0.345056	-0.530535	-0.656223	-1.92898	0.184226	-0.512354	-0.485717	-0.341646	-0.273596	-0.422607	-0.342549	-0.432581	-0.181722	-0.041008	-0.313913	-0.15324	-1.14876	-0.821804	-0.078027	-0.078299	-0.108422	1e-06	0	0.999999	40	40	40	40	40
0.637422	-0.240408	-0.230244	-1.16787	0.224637	0.357042	-0.547397	-0.599568	-1.53699	0.870699	-0.80737	-0.485718	0.120006	-0.273596	-0.422607	-0.342549	-0.432582	-0.181722	-0.041008	-0.313913	-0.15324	-0.931906	-0.691178	-0.078027	-0.078299	-0.108422	0.601281	0	0.398719	40	40	40	40	40
-0.32354	-0.240408	-0.230244	-1.04867	-0.304083	0.374119	-0.314186	-0.680562	-1.75434	1.39762	-0.784632	-0.446	-0.181093	-0.273596	-0.422607	-0.209502	-0.432582	-0.181722	-0.041008	-0.124847	-0.15324	-1.18759	-0.455994	-0.078027	-0.078299	-0.108422	0.267143	0.150004	0.582853	40	40	40	40	40
-1.55984	-0.240408	-0.230244	-1.60078	-0.59122	-0.823514	-0.33722	-1.01833	-1.57553	2.0661	-0.258954	-0.59789	-0.341647	-0.273596	-0.422607	-0.342549	-0.432582	-0.181722	-0.041008	-0.313913	-0.15324	-0.95388	-0.638232	-0.078027	-0.078299	-0.108422	0	0.601329	0.398671	40	40	40	40	40
-0.263376	-0.240408	-0.230244	-0.967425	-0.528931	0.322679	-0.137711	-0.680245	-1.26907	2.11695	-0.693773	-0.580271	-0.293858	-0.273596	-0.422607	-0.008717	-0.432582	-0.181722	-0.041008	-0.141443	-0.15324	-1.0026	-0.601722	-0.078027	-0.078299	-0.108422	0.152457	0.115502	0.732041	40	40	40	40	40
0.306979	-0.240408	-0.230244	-0.949571	-0.3438	0.296156	-0.01972	-0.628499	-0.720265	2.16489	-0.663431	-0.589455	-0.094053	-0.273596	-0.422607	-0.122199	-0.432582	-0.181722	-0.041008	-0.313913	-0.15324	-0.840307	-0.583086	-0.078027	-0.078299	-0.108422	0.266969	0	0.733031	40	40	40	40	40
0.551909	-0.240408	-0.230244	-1.06635	-0.591218	0.297435	-0.998492	-0.722172	-0.383885	3.05424	-1.003	-0.767081	-0.341646	-0.273596	-0.422607	-0.342549	-0.432582	-0.181722	-0.041008	-0.313913	-0.15324	-0.823476	-0.299292	-0.078027	-0.078299	-0.108422	2e-06	0	0.999998	40	40	40	40	40
0.197981	-0.240408	-0.230244	-0.147881	-0.397261	-0.131788	-0.391741	-0.250589	0.223701	2.7128	-0.250785	-0.767083	-0.341647	-0.273596	-0.422607	-0.342549	-0.432582	-0.181722	-0.041008	-0.313913	-0.15324	-0.280612	-0.455525	-0.078027	-0.078299	-0.108422	1	0	0	40	40	40	40	40
1.23866	-0.240408	-0.230244	0.292414	-0.299797	-0.03065	0.276288	0.397008	-0.476127	1.41129	-0.326389	-0.767081	-0.341647	-0.273596	-0.422607	-0.342549	-0.432582	-0.181722	-0.041008	-0.313913	-0.15324	0.152382	-0.560549	-0.078027	-0.078299	-0.108422	2e-06	0	0.999998	40	40	40	40	40
0.78879	-0.240408	-0.230244	0.355399	-0.348693	-0.481212	-0.137366	0.131309	-0.060873	0.853811	-0.664704	-0.767083	-0.341647	-0.273596	-0.422607	-0.342549	-0.432582	-0.181722	-0.041008	-0.313913	-0.15324	0.196336	-0.064509	-0.078027	-0.078299	-0.108422	1	0	0	40	40	40	40	40
0.809439	-0.240408	-0.230244	0.146201	0.040194	-0.181018	-1.01463	0.055508	0.031217	-0.178126	-0.664704	-0.100301	-0.341647	-0.273596	-0.422607	-0.342549	-0.432582	-0.181722	-0.041008	-0.313913	-0.15324	0.043954	0.092594	-0.078027	-0.078299	-0.108422	0.999998	0	2e-06	40	40	40	40	40
0.503665	-0.240408	-0.230244	0.041934	0.17607	0.403774	-0.940385	0.291379	0.367557	-0.056497	-0.664704	-0.767083	-0.341647	-0.273596	-0.422607	-0.342549	-0.432582	-0.181722	-0.041008	-0.313913	-0.15324	0.087191	-0.534098	-0.078027	-0.078299	-0.108422	1	0	0	40	40	40	40	40
0.654922	-0.240408	-0.230244	-0.433603	-0.008375	0.188074	-0.708039	-0.311942	1.0536	0.011285	-0.157241	-0.767082	-0.341647	-0.273596	-0.422607	-0.342549	-0.432582	-0.181722	-0.041008	-0.313912	-0.15324	-0.172902	-0.42992	-0.078027	-0.078299	-0.108422	1	0	0	40	40	40	40	40
1.2317	-0.240408	-0.230244	-0.325989	-0.280737	-0.371711	-0.8691	-0.216822	1.03472	-0.026584	-0.15724	-0.767083	-0.341647	-0.273596	-0.422607	-0.342549	-0.432582	-0.181722	-0.041008	-0.313913	-0.15324	-0.172904	-0.795352	-0.078027	-0.078299	-0.108422	1	0	0	40	40	40	40	40
0.946786	-0.240408	-0.230244	-0.433603	0.331614	-0.960214	-0.143263	-0.199513	2.11441	-0.219305	-0.326386	-0.253174	-0.341646	-0.273596	-0.422607	-0.342549	-0.432582	-0.181722	-0.041008	0.768414	-0.15324	-0.28133	-0.821805	-0.078027	-0.078299	-0.108422	5e-06	0	0.999995	40	40	40	40	40
0.04276	-0.240408	-0.230244	0.307986	-0.067511	-1.42758	-0.892425	-0.435301	1.63743	-0.075074	0.350223	-0.187775	-0.341647	-0.273596	-0.422607	-0.342549	-0.432582	-0.181722	-0.041008	-0.313913	-0.15324	0.237228	-0.759688	-0.078027	-0.078299	-0.108422	1	0	0	40	40	40	40	40
0.020981	-0.240408	-0.230244	0.454131	-0.22929	-1.12096	-0.594384	-0.224649	1.2081	0.38772	0.682067	-0.500455	-0.044008	-0.273596	-0.422607	-0.342549	-0.432582	-0.181722	-0.041008	-0.313913	-0.15324	0.56523	-0.286143	-0.078027	-0.078299	-0.108422	1	0	0	40	40	40	40	40
-0.014176	-0.240408	-0.230244	0.390411	-0.180241	-0.969381	-0.397106	-0.181362	0.735176	0.731579	0.76021	-0.544204	-0.243339	-0.273596	-0.422607	-0.342549	-0.432582	-0.181722	-0.041008	-0.313913	-0.15324	0.589977	-0.290041	-0.078027	-0.078299	-0.108422	0.97112	0.02888	0	40	40	40	40	40
0.084296	-0.240408	-0.230244	0.370237	-0.002052	-1.00057	-0.282954	-0.115201	0.392308	0.891637	0.910114	-0.534306	-0.341647	-0.273596	-0.422607	-0.342549	-0.432582	-0.181722	-0.041008	-0.313913	-0.15324	0.619251	-0.088361	-0.078027	-0.078299	-0.108422	0.886241	0.113759	0	40	40	40	40	40
0.191365	-0.240408	-0.230244	0.360479	0.185905	-0.987555	0.534472	0.016462	-0.852792	0.859524	0.671725	-0.485718	-0.341647	-0.273596	-0.422607	-0.342549	-0.432582	-0.181722	-0.041008	-0.313912	-0.15324	0.369242	0.223223	-0.078027	-0.078299	-0.108422	0.999998	2e-06	0	40	40	40	40	40
0.311545	-0.240408	-0.230244	0.219309	-0.105516	-0.960216	-0.014167	0.2436	-0.568374	0.785407	1.61964	-0.051481	-0.341647	-0.273596	-0.422607	-0.342549	-0.432582	-0.181722	-0.041008	0.768415	-0.15324	0.477671	-0.560547	-0.078027	-0.078299	-0.108422	3e-06	0.999997	0	40	40	40	40	40
-0.108749	-0.240408	-0.230244	0.353805	-0.185137	-0.444225	-0.05218	0.093793	-0.907067	0.894298	0.697536	-0.527586	-0.341647	-0.273596	-0.422607	-0.342549	-0.432582	-0.181722	-0.041008	-0.076052	-0.15324	0.311533	-0.314457	-0.078027	-0.078299	-0.108422	0.654697	0.219767	0.125536	40	40	40	40	40
-0.352895	-0.240408	-0.230244	0.476771	-0.253264	0.427283	-0.555182	0.026209	-1.09573	0.082613	0.114038	-0.579688	-0.341647	-0.273596	-0.422607	-0.342549	-0.432582	-0.181722	-0.041008	-0.313913	-0.15324	0.357158	-0.21053	-0.078027	-0.078299	-0.108422	1	0	0	40	40	40	40	40
0.26558	-0.240408	-0.230244	0.736981	-0.312781	-0.591511	0.649382	0.445283	-0.50539	-0.607437	-0.097934	-0.742331	-0.341647	-0.273596	-0.422607	0.13558	-0.432582	-0.181722	-0.041008	-0.313913	-0.15324	0.508694	0.139618	-0.078027	-0.078299	-0.108422	0.656912	0	0.343088	40	40	40	40	40
0.607489	-0.240408	-0.230244	0.702862	-0.282926	-0.789171	0.662804	0.490797	-0.49248	-0.728969	-0.353479	-0.760901	-0.341647	-0.273596	-0.422607	0.030558	-0.432582	-0.181722	-0.041008	-0.313913	-0.15324	0.537829	0.127234	-0.078027	-0.078299	-0.108422	0.732272	0	0.267728	40	40	40	40	40
0.774991	-0.240408	-0.230244	0.703752	-0.503918	-1.13292	0.560004	0.611239	-0.816016	-0.408666	-0.833852	-0.767083	-0.341647	-0.273596	-0.422607	-0.342549	-0.432582	-0.181722	-0.041008	-0.313913	-0.15324	0.629331	0.092596	-0.078027	-0.078299	-0.108422	1	0	0	40	40	40	40	40
1.25494	-0.240408	-0.230244	0.436843	0.05115	-1.16757	-0.362785	0.430623	-0.448627	-0.311455	-0.937945	-0.761487	-0.341647	-0.273596	-0.422607	-0.342549	-0.432582	-0.181722	-0.041008	-0.313913	-0.15324	0.304065	0.148542	-0.078027	-0.078299	-0.108422	0.89331	0	0.10669	40	40	40	40	40
1.13543	-0.240408	-0.230244	0.454679	0.126891	-1.35916	-0.79903	0.49044	-0.213741	-0.313514	-0.766405	-0.767083	-0.341647	-0.273596	-0.422607	-0.342549	-0.432582	-0.181722	-0.041008	-0.313913	-0.15324	0.216898	0.45803	-0.078027	-0.078299	-0.108422	0.398748	0	0.601252	40	40	40	40	40
0.15548	-0.240408	-0.230244	0.009774	-0.057885	-0.18827	1.32844	-0.326242	0.21514	1.62539	-0.191506	-0.767083	-0.341647	-0.273596	1.8372	-0.342549	-0.432582	-0.181722	-0.041008	-0.313913	-0.15324	0.06592	0.014891	-0.078027	-0.078299	-0.108422	1	0	0	40	40	40	40	40
0.671346	-0.240408	-0.230244	-0.130243	0.552196	-0.191422	0.067731	-0.392698	0.575784	0.825688	-0.084593	-0.694498	-0.158577	-0.273596	1.8372	-0.342549	-0.432582	-0.181722	-0.041008	-0.313913	-0.15324	0.035304	-0.148072	-0.078027	-0.078299	-0.108422	0.841886	0	0.158114	40	40	40	40	40
0.726747	-0.240408	-0.230244	-0.19594	0.704862	0.045066	-0.127149	-0.418697	0.366729	0.632494	-0.15724	-0.767083	-0.341647	-0.273596	1.8372	-0.342549	-0.432582	-0.181722	-0.041008	-0.313913	-0.15324	0.015061	-0.175047	-0.078027	-0.078299	-0.108422	1	0	0	40	40	40	40	40
0.757932	-0.240408	-0.230244	-0.16891	0.088767	-0.673141	-0.498263	-0.302314	0.922916	-0.153421	-1.003	-0.253174	-0.341647	-0.273596	1.8372	-0.342549	-0.432582	-0.181722	-0.041008	-0.313912	-0.15324	-0.281331	-0.560548	-0.078027	-0.078299	-0.108422	1	0	0	40	40	40	40	40
-0.27811	-0.240408	-0.230244	0.071451	0.028879	0.24383	-0.647841	-0.314287	0.609771	-0.121678	-0.253518	-0.5449	-0.341647	-0.273596	1.8372	-0.342549	-0.432582	-0.181722	-0.041008	-0.185219	-0.15324	-0.055292	-0.597127	-0.078027	-0.078299	-0.108422	0.868891	0.059452	0.071656	40	40	40	40	40
-0.477794	-0.240408	-0.230244	0.026112	0.010992	0.597844	-0.772684	-0.450101	0.719517	-0.294738	-0.224692	-0.767083	-0.341647	-0.273596	1.8372	-0.342549	-0.432582	-0.181722	-0.041008	-0.313913	-0.15324	-0.064475	-0.691178	-0.078027	-0.078299	-0.108422	1	0	0	40	40	40	40	40
-0.070362	-0.240408	-0.230244	0.107863	-0.013536	0.428604	0.238967	-0.381962	0.798693	-0.386154	-0.27305	-0.767083	-0.341647	-0.273596	1.8372	-0.342549	-0.432582	-0.181722	-0.041008	-0.313913	-0.15324	0.095519	-0.691178	-0.078027	-0.078299	-0.108422	1	0	0	40	40	40	40	40
0.249085	-0.240408	-0.230244	-0.156228	0.109103	0.477834	-0.096837	-0.37986	0.292592	-0.748694	-0.118821	-0.407174	-0.341647	-0.273596	1.8372	-0.342549	-0.432582	-0.181722	-0.041008	-0.313913	-0.15324	-0.223615	-0.395434	-0.078027	-0.078299	-0.108422	0.895589	0	0.104411	40	40	40	40	40
0.500402	-0.240408	-0.230244	-0.627714	0.040199	0.680198	-0.143259	-0.583445	0.215708	-1.44637	-0.410247	-0.100298	-0.341647	-0.273596	1.8372	-0.342549	-0.432582	-0.181722	-0.041008	-0.313913	-0.15324	-0.498191	-0.038033	-0.078027	-0.078299	-0.108422	0.999997	0	3e-06	40	40	40	40	40
0.646293	-0.240408	-0.230244	-0.671945	0.709824	0.355576	-0.183238	-0.546169	0.009362	-0.947882	-0.250087	-0.178605	-0.341647	-0.273596	1.8372	-0.342549	-0.432582	-0.181722	-0.041008	-0.313913	-0.15324	-0.660416	0.027095	-0.078027	-0.078299	-0.108422	0.450947	0	0.549053	40	40	40	40	40
0.675023	-0.240408	-0.230244	-0.950391	1.20588	0.538048	-0.372337	-0.666996	-0.004347	-0.976905	-0.241101	-0.100298	-0.341647	-0.273596	1.8372	-0.342549	-0.432582	-0.181722	-0.041008	-0.313913	-0.15324	-0.953866	0.119052	-0.078027	-0.078299	-0.108422	0.398735	0	0.601265	40	40	40	40	40
1.0498	-0.240408	-0.230244	-0.839471	1.20588	0.010363	-0.562809	-0.525405	-1.17565	-0.379896	-0.088752	0.181064	-0.341647	-0.273596	1.8372	-0.342549	-0.432582	-0.181722	-0.041008	-0.313913	-0.15324	-0.606621	-0.038033	-0.078027	-0.078299	-0.108422	0	0	1	40	40	40	40	40
1.05458	-0.240408	-0.230244	-0.919725	0.474286	-0.992184	-0.374075	-0.5137	-1.43376	-0.599079	-0.873829	-0.397719	-0.341647	-0.273596	0.915873	-0.342549	-0.432581	-0.181722	-0.041008	-0.313911	-0.15324	-0.901099	-0.193907	-0.078027	-0.078299	-0.108422	4e-06	0	0.999995	40	40	40	40	40
0.946789	-0.240408	-0.230244	-1.06635	-0.202656	-1.11059	0.599018	-0.509453	-1.45239	-0.985191	-1.01982	-0.485719	-0.341647	-0.273596	-0.422603	-0.342549	-0.432582	-0.181722	-0.041008	-0.313913	-0.15324	-1.36562	-0.168663	-0.078027	-0.078299	-0.108422	0	0	1	40	40	40	40	40
-0.340859	-0.240408	-0.230244	-1.75204	-0.056946	0.06504	-0.143261	-0.943463	-1.9213	-0.865778	-0.664704	-0.767081	-0.341647	-0.273596	-0.422607	-0.342549	0.372721	-0.181722	-0.041008	-0.313913	-0.15324	-1.36562	-0.821806	-0.078027	-0.078299	-0.108422	0	0	1	40	40	40	40	40
0.37011	-0.240408	-0.230244	-1.12083	-0.237606	-0.10117	-0.480713	-0.641365	-1.68255	0.239029	-0.305871	-0.336034	-0.190508	-0.273596	-0.422607	-0.342549	-0.409963	-0.181722	-0.041008	-0.313913	-0.15324	-0.847704	-0.599576	-0.078027	-0.078299	-0.108422	0.082572	0	0.917428	40	40	40	40	40
0.054016	-0.240408	-0.230244	-1.32096	-0.396937	0.502483	-0.094854	-0.758018	-1.51388	0.690695	-0.08875	0.181062	-0.341646	-0.273596	-0.422607	-0.342549	-0.432582	-0.181722	-0.041008	-0.313912	-0.15324	-1.04033	-0.038038	-0.078027	-0.078299	-0.108422	2e-06	0	0.999998	40	40	40	40	40
-0.258604	-0.240408	-0.230244	-0.725849	-0.426471	-0.122087	-0.514918	-0.548002	-1.60172	0.916335	-0.191633	-0.203519	-0.185944	-0.273596	-0.422607	-0.187038	-0.432582	-0.181722	-0.041008	-0.009778	-0.15324	-0.764318	-0.41397	-0.078027	-0.078299	-0.108422	0.14056	0.155468	0.703973	40	40	40	40	40
-1.0238	-0.240408	-0.230244	0.055251	-0.736931	-0.169938	-0.61122	-0.334807	-1.87417	1.95693	-0.424645	-0.253172	-0.341647	-0.273596	-0.422607	0.495445	-0.432582	-0.181722	-0.041008	0.768419	-0.15324	-1.06159	-0.011564	-0.078027	-0.078299	-0.108422	0	0.601314	0.398686	40	40	40	40	40
-0.233944	-0.240408	-0.230244	-0.455016	-0.124578	-0.134987	0.057118	-0.537549	-0.702216	2.25945	-0.297802	-0.767083	-0.341647	-0.273596	-0.422607	0.495367	-0.432582	-0.181722	-0.041008	-0.313913	-0.15324	-0.520149	-0.613458	-0.078027	-0.078299	-0.108422	0.601258	0	0.398742	40	40	40	40	40
0.571646	-0.240408	-0.230244	-0.68054	0.011309	-0.377669	0.066623	-0.512003	-0.750186	2.49267	-0.935566	-0.767083	0.119955	-0.273596	-0.422607	-0.342549	-0.432582	-0.181722	-0.041008	-0.313913	-0.15324	-0.997107	-0.324898	-0.078027	-0.078299	-0.108422	0	0	1	40	40	40	40	40
1.23485	-0.240408	-0.230244	-0.471801	0.010681	-0.180322	0.110219	-0.331745	-0.16043	2.3553	-0.375732	-0.366163	0.816194	-0.273596	-0.422607	-0.342549	-0.432582	-0.181722	-0.041008	-0.313913	-0.15324	-0.3678	-0.142204	-0.078027	-0.078299	-0.108422	0.601273	0	0.398727	40	40	40	40	40
1.73666	-0.240408	-0.230244	-0.668927	-0.047109	-1.03696	-0.446586	-0.291595	0.186516	3.04903	-0.071934	-0.100298	-0.341647	-0.273596	-0.422607	-0.342549	-0.432582	-0.181722	-0.041008	-0.313913	-0.15324	-0.216137	-0.560549	-0.078027	-0.078299	-0.108422	0.398728	0	0.601272	40	40	40	40	40
1.06697	-0.240408	-0.230244	-0.342852	-0.056946	-1.11059	-0.369171	-0.171867	-0.230142	2.136	0.011909	-0.76708	0.816188	-0.273596	-0.422607	-0.342549	-0.432582	-0.181722	-0.041008	-0.313913	-0.15324	-0.064474	-0.560549	-0.078027	-0.078299	-0.108422	0.999997	0	3e-06	40	40	40	40	40
1.19052	-0.240408	-0.230244	0.467952	0.274126	-1.69823	-1.01463	0.380803	0.046592	1.04187	0.011908	-0.428738	-0.341647	-0.273596	-0.422607	-0.342549	-0.432582	-0.181722	-0.041008	-0.313913	-0.15324	0.520906	-0.482829	-0.078027	-0.078299	-0.108422	0.601257	0	0.398743	40	40	40	40	40
0.99704	-0.240408	-0.230244	0.073096	0.00652	-0.216738	-0.899936	0.106889	-0.360103	0.215561	-0.530904	-0.767083	-0.341647	-0.273596	-0.422607	-0.342549	-0.432582	-0.181722	-0.041008	-0.313913	-0.15324	0.089292	-0.223282	-0.078027	-0.078299	-0.108422	1	0	0	40	40	40	40	40
1.14659	-0.240408	-0.230244	-0.077676	0.643515	0.031296	-0.876941	-0.297191	0.018016	0.15936	-0.326389	-0.767083	-0.341647	-0.273596	-0.422607	-0.342549	-0.432582	-0.181722	-0.041008	-0.313913	-0.15324	-0.161383	-0.299291	-0.078027	-0.078299	-0.108422	1	0	0	40	40	40	40	40
1.12544	-0.240408	-0.230244	0.275586	0.360165	-0.032398	-0.326975	0.178917	0.756293	0.773971	-0.200483	-0.428682	-0.341647	-0.273596	-0.422607	-0.342549	-0.432582	-0.181722	-0.041008	-0.313913	-0.15324	0.131139	0.038749	-0.078027	-0.078299	-0.108422	1	0	0	40	40	40	40	40
0.658398	-0.240408	-0.230244	-0.419838	0.167157	-0.060756	-0.746541	-0.462668	1.15192	0.651736	0.036069	-0.597906	-0.341647	-0.273596	-0.422607	-0.342549	-0.432582	-0.181722	-0.041008	-0.313913	-0.15324	0.021992	-0.42992	-0.078027	-0.078299	-0.108422	1	0	0	40	40	40	40	40
0.311547	-0.240408	-0.230244	-0.627712	0.283044	-0.440751	-0.336899	-0.63429	1.23809	0.649522	-0.326387	-0.1003	-0.341647	-0.273596	-0.422607	-0.342549	-0.432582	-0.181722	-0.041008	-0.313912	-0.15324	-0.498188	-0.299293	-0.078027	-0.078299	-0.108422	5e-06	1e-06	0.999994	40	40	40	40	40
-0.392367	-0.240408	-0.230244	0.360475	-0.251224	-1.73941	-0.885539	-0.480088	1.60707	1.34128	0.350223	-0.504854	-0.341645	-0.273596	-0.422607	-0.342549	-0.432582	-0.181722	-0.041008	-0.313912	-0.15324	0.152384	-0.691176	-0.078027	-0.078299	-0.108422	0.999994	3e-06	3e-06	40	40	40	40	40
-0.138432	-0.240408	-0.230244	0.56988	-0.358846	-1.1323	-0.879108	-0.402138	1.95178	1.31325	0.350223	-0.504855	0.816194	-0.273596	-0.422607	-0.342549	-0.432582	-0.181722	-0.041008	-0.313913	-0.15324	0.49964	-0.691178	-0.078027	-0.078299	-0.108422	1	0	0	40	40	40	40	40
-0.014656	-0.240408	-0.230244	0.79659	0.331615	-1.75307	0.114925	0.046221	1.53788	1.57599	1.19598	-0.767077	-0.341647	-0.273596	-0.422607	-0.342549	-0.432582	-0.181722	-0.041008	-0.313913	-0.15324	1.01981	0.615105	-0.078027	-0.078299	-0.108422	1	0	0	40	40	40	40	40
-0.026415	-0.240408	-0.230244	-0.201361	0.029875	-0.500666	0.62847	-0.431646	0.843839	0.959247	0.296891	-0.767083	-0.341647	-0.273596	-0.422607	-0.342549	-0.432582	-0.181722	-0.041008	-0.313913	-0.15324	0.043954	0.04435	-0.078027	-0.078299	-0.108422	0.684666	0.315334	0	40	40	40	40	40
-0.021505	-0.240408	-0.230244	-0.153059	0.137015	-0.426901	0.213953	-0.404838	0.08357	0.56265	0.248558	-0.767083	-0.341647	-0.273596	-0.422607	-0.342549	-0.432582	-0.181722	-0.041008	-0.313913	-0.15324	0.043954	0.119066	-0.078027	-0.078299	-0.108422	0	1	0	40	40	40	40	40
-0.100502	-0.240408	-0.230244	0.360477	-0.105516	0.461474	1.13152	-0.17909	-0.299326	0.451874	0.181076	-0.485719	-0.341647	-0.273596	-0.422607	-0.342549	-0.432582	-0.181722	-0.041008	-0.313912	-0.15324	0.152383	-0.429918	-0.078027	-0.078299	-0.108422	0.999996	4e-06	0	40	40	40	40	40
0.07563	-0.240408	-0.230244	0.040309	-0.095275	-0.052989	0.043696	-0.174804	-0.492314	0.412458	0.390694	-0.533772	-0.341647	-0.273596	-0.422607	-0.342549	-0.432582	-0.181722	-0.041008	-0.163823	-0.15324	0.132448	-0.113519	-0.078027	-0.078299	-0.108422	0.579138	0.420862	0	40	40	40	40	40
-0.169177	-0.240408	-0.230244	-0.00505	-0.639787	-0.440749	-0.288488	-0.415591	-0.245519	0.311872	0.181092	-0.767082	-0.341647	-0.273596	-0.422607	-0.342549	-0.432582	-0.181722	-0.041008	-0.313913	-0.15324	0.260813	-0.429918	-0.078027	-0.078299	-0.108422	4e-06	0.999996	0	40	40	40	40	40
0.399704	-0.240408	-0.230244	0.409881	-0.156873	0.023134	-0.151015	-0.069631	-0.454868	0.004748	0.011908	-0.767083	-0.341647	-0.273596	-0.422607	-0.342549	-0.432582	-0.181722	-0.041008	-0.313913	-0.15324	0.448779	0.223225	-0.078027	-0.078299	-0.108422	1	0	0	40	40	40	40	40
0.500402	-0.240408	-0.230244	1.11927	-0.008379	0.242748	-0.127122	0.616052	-0.276268	-0.602247	-0.157241	-0.504858	-0.341647	-0.273596	-0.422607	-0.342549	-0.432582	-0.181722	-0.041008	-0.313913	-0.15324	1.12824	0.223224	-0.078027	-0.078299	-0.108422	1	0	0	40	40	40	40	40
1.20074	-0.240408	-0.230244	0.569873	-0.105822	-0.780338	-0.133557	0.487894	-0.600824	-0.900493	-0.833852	-0.767083	-0.341647	-0.273596	-0.422607	-0.342549	-0.432582	-0.181722	-0.041008	-0.313913	-0.15324	0.499629	0.092596	-0.078027	-0.078299	-0.108422	1	0	0	40	40	40	40	40
1.3269	-0.240408	-0.230244	0.458727	0.126461	-1.1943	-0.314148	0.440674	-0.358546	-0.261301	-0.928916	-0.74927	-0.341647	-0.273596	-0.422607	-0.342549	-0.432582	-0.181722	-0.041008	-0.313913	-0.15324	0.395681	0.114977	-0.078027	-0.078299	-0.108422	0.870272	0	0.129728	40	40	40	40	40
1.69775	-0.240408	-0.230244	-0.061537	0.590274	-1.20164	-0.293083	0.075223	-0.285743	0.335117	-1.34132	-0.767083	-0.341647	-0.273596	-0.422607	-0.342549	-0.432582	-0.181722	-0.041008	-0.313913	-0.15324	-0.231605	0.0177	-0.078027	-0.078299	-0.108422	1	0	0	40	40	40	40	40
0.483233	-0.240408	-0.230244	-0.529399	0.525897	-0.386068	0.437657	-0.468607	0.530878	0.521875	0.604677	-0.100298	-0.341647	-0.273596	1.8372	-0.342549	-0.432582	-0.181722	-0.041008	-0.313913	-0.15324	-0.38976	-0.038033	-0.078027	-0.078299	-0.108422	1	0	0	40	40	40	40	40
0.507875	-0.240408	-0.230244	-0.23871	0.628876	0.067553	0.202402	-0.437606	0.751381	0.534126	0.199712	-0.445691	-0.254881	-0.273596	1.8372	-0.342549	-0.432582	-0.181722	-0.041008	-0.313913	-0.15324	-0.104696	-0.00295	-0.078027	-0.078299	-0.108422	1	0	0	40	40	40	40	40
0.740992	-0.240408	-0.230244	-0.455029	0.662088	-0.055671	-0.236809	-0.563406	1.33281	0.888813	-0.15724	-0.767083	-0.341647	-0.273596	1.8372	-0.342549	-0.432582	-0.181722	-0.041008	-0.313913	-0.15324	-0.194878	-0.299291	-0.078027	-0.078299	-0.108422	1	0	0	40	40	40	40	40
0.551098	-0.240408	-0.230244	-0.015025	0.435682	-0.329551	-0.330277	-0.250493	0.865801	0.072659	0.026613	-0.386332	-0.26785	-0.273596	1.8372	-0.342549	-0.432582	-0.181722	-0.041008	-0.313913	-0.15324	0.041434	-0.262074	-0.078027	-0.078299	-0.108422	1	0	0	40	40	40	40	40
0.099352	-0.240408	-0.230244	0.115246	0.283046	-0.153947	-0.692114	-0.218748	0.877849	0.057385	0.079083	-0.332056	-0.341647	-0.273596	1.8372	-0.342549	-0.432582	-0.181722	-0.041008	-0.313913	-0.15324	-0.064475	-0.456388	-0.078027	-0.078299	-0.108422	1	0	0	40	40	40	40	40
-0.008597	-0.240408	-0.230244	0.069435	0.01073	0.261089	-0.46815	-0.29604	0.671104	-0.319883	0.101427	-0.416229	-0.341647	-0.273596	1.8372	-0.342549	-0.432582	-0.181722	-0.041008	-0.313913	-0.15324	-0.011171	-0.510348	-0.078027	-0.078299	-0.108422	0.956119	0	0.043881	40	40	40	40	40
0.325678	-0.240408	-0.230244	-0.048792	-0.493767	0.390007	-0.51051	-0.260665	0.592176	-0.237789	0.198921	0.011887	-0.341647	-0.273596	1.8372	-0.342549	-0.432582	-0.181722	-0.041008	-0.313913	-0.15324	-0.259368	-0.560549	-0.078027	-0.078299	-0.108422	0.601284	0	0.398716	40	40	40	40	40
0.157028	-0.240408	-0.230244	-0.005052	-0.396935	0.529828	-0.530535	-0.376043	0.223394	-1.16637	0.43551	-0.100298	-0.341647	-0.273596	1.8372	-0.342549	-0.432582	-0.181722	-0.041008	-0.313913	-0.15324	0.260809	-0.038034	-0.078027	-0.078299	-0.108422	1	0	0	40	40	40	40	40
0.603414	-0.240408	-0.230244	-0.085721	0.477327	0.393127	0.417835	-0.267311	-0.156139	-1.36332	0.266363	-0.100298	-0.341647	-0.273596	1.8372	-0.342549	-0.432582	-0.181722	-0.041008	-0.313913	-0.15324	-0.172904	-0.038033	-0.078027	-0.078299	-0.108422	1	0	0	40	40	40	40	40
0.399387	-0.240408	-0.230244	-0.405119	0.370591	0.421083	-0.285325	-0.448026	0.078764	-0.992488	-0.073893	-0.241902	-0.341647	-0.273596	1.8372	-0.342549	-0.432582	-0.181722	-0.041008	-0.313913	-0.15324	-0.452341	-0.068721	-0.078027	-0.078299	-0.108422	0.753664	0	0.246336	40	40	40	40	40
0.720118	-0.240408	-0.230244	-0.883699	0.478247	0.306174	-0.558727	-0.618252	-0.135318	-0.017098	-0.544899	-0.366169	-0.341647	-0.273596	1.8372	-0.342549	-0.432582	-0.181722	-0.041008	-0.313913	-0.15324	-0.845437	0.066965	-0.078027	-0.078299	-0.108422	0	0	1	40	40	40	40	40
0.571902	-0.240408	-0.230244	-0.518141	-0.100623	-0.399103	-0.438449	-0.466493	-0.597338	-0.111707	-0.554866	-0.63866	-0.341647	-0.273596	1.8372	-0.342549	-0.432582	-0.181722	-0.041008	-0.313913	-0.15324	-0.471949	-0.334972	-0.078027	-0.078299	-0.108422	0.549781	0	0.450219	40	40	40	40	40
0.860944	-0.240408	-0.230244	-0.73107	0.137333	-1.47968	-0.788719	-0.480352	-1.01422	-0.3346	-1.34131	-0.767082	-0.341647	-0.273596	1.8372	-0.342549	-0.432582	-0.181722	-0.041008	-0.313913	-0.15324	-0.931903	0.092593	-0.078027	-0.078299	-0.108422	4e-06	0	0.999996	40	40	40	40	40
0.528287	-0.240408	-0.230244	-0.495706	-0.443198	-0.851023	-0.289481	-0.438292	-0.998437	-0.217679	-0.602942	-0.716019	-0.341647	-0.273596	1.27276	-0.342549	-0.432582	-0.181722	-0.041008	-0.313913	-0.15324	-0.467191	-0.486235	-0.078027	-0.078299	-0.108422	0.698965	0	0.301035	40	40	40	40	40
0.843775	-0.240408	-0.230244	-1.60078	-0.445508	-0.427081	-0.401444	-0.825027	-0.906609	-0.412837	-1.01981	-0.485719	-0.341647	-0.273596	-0.422607	-0.342549	-0.432582	-0.181722	-0.041008	-0.313913	-0.15324	-1.25719	-0.429921	-0.078027	-0.078299	-0.108422	1e-06	0	0.999999	40	40	40	40	40
0.311546	-0.240408	-0.230244	-0.906167	-0.134408	-0.56334	-0.425476	-0.554027	-1.55875	-0.307659	-0.224681	-0.767083	-0.341647	-0.273596	-0.422607	-0.342549	-0.432582	-0.181722	-0.041008	-0.313913	-0.15324	-0.693082	-0.716797	-0.078027	-0.078299	-0.108422	0.398706	0	0.601294	40	40	40	40	40
-0.152573	-0.240408	-0.230244	-0.5294	-0.72677	-0.358371	-0.782182	-0.521045	-1.42972	0.396169	0.374115	-0.332056	-0.341647	-0.273596	-0.422607	-0.342549	-0.432582	-0.181722	-0.041008	-0.313913	-0.15324	-0.260074	-0.848276	-0.078027	-0.078299	-0.108422	0	0	1	40	40	40	40	40
-1.14779	-0.240408	-0.230244	-0.433606	-0.348368	-0.741494	-0.950085	-0.52551	-1.22946	0.28305	0.011907	0.028189	-0.341647	-0.273596	-0.422607	-0.342548	-0.432582	-0.181722	-0.041008	0.768415	-0.15324	-0.498191	-0.691177	-0.078027	-0.078299	-0.108422	0.999996	1e-06	4e-06	40	40	40	40	40
-0.950385	-0.240408	-0.230244	-0.440003	-0.04067	-0.917928	-0.150068	-0.430171	-1.13104	1.01503	-0.522992	-0.461466	-0.341647	-0.273596	-0.422607	0.047703	-0.432582	-0.181722	-0.041008	-0.002714	-0.15324	-0.945409	-0.552253	-0.078027	-0.078299	-0.108422	0.280137	0.114181	0.605682	40	40	40	40	40
-0.00097	-0.240408	-0.230244	0.006743	0.118291	-0.787414	0.20066	-0.214858	-0.811346	0.992307	-0.552668	-0.253958	-0.341647	-0.273596	-0.422607	-0.342549	-0.432582	-0.181722	-0.041008	-0.313913	-0.15324	-1.04034	-0.32404	-0.078027	-0.078299	-0.108422	0.398683	0	0.601317	40	40	40	40	40
0.467669	-0.240408	-0.230244	-0.236945	-0.2317	-1.4806	-0.193447	-0.229405	-0.646329	2.09197	-0.995546	-0.60165	-0.073906	-0.273596	-0.422607	-0.116677	-0.432582	-0.181722	-0.041008	-0.313913	-0.15324	-0.773346	-0.612608	-0.078027	-0.078299	-0.108422	0.326765	0	0.673235	40	40	40	40	40
1.03074	-0.240408	-0.230244	-0.260586	-0.225362	-1.59673	-0.485147	-0.150043	-0.347007	2.48518	-0.72704	-0.514398	0.080925	-0.273596	-0.422607	-0.342549	-0.432582	-0.181722	-0.041008	-0.313913	-0.15324	-0.450318	-0.536529	-0.078027	-0.078299	-0.108422	0.361401	0	0.638599	40	40	40	40	40
1.20473	-0.240408	-0.230244	-0.390949	-0.085709	-1.62677	-0.365029	-0.177475	-0.400887	2.10215	-0.288393	-0.390602	-0.013269	-0.273596	-0.422607	-0.342549	-0.432582	-0.181722	-0.041008	-0.313913	-0.15324	-0.326101	-0.562511	-0.078027	-0.078299	-0.108422	0.411095	0	0.588905	40	40	40	40	40
0.943528	-0.240408	-0.230244	-0.568602	0.050031	-1.71233	-0.628069	-0.418688	0.338555	2.30079	0.773826	-0.100298	-0.341647	-0.273596	-0.422607	-0.342549	-0.432582	-0.181722	-0.041008	-0.313913	-0.15324	-0.107709	-0.560549	-0.078027	-0.078299	-0.108422	0.601262	0	0.398738	40	40	40	40	40
0.963958	-0.240408	-0.230244	-0.5294	0.380186	-1.06957	-0.546673	-0.164064	-0.975786	1.79011	0.011909	-0.485717	-0.341647	-0.273596	-0.422607	-0.342549	-0.432582	-0.181722	-0.041008	-0.313913	-0.15324	-0.281333	-0.821805	-0.078027	-0.078299	-0.108422	0.999997	0	3e-06	40	40	40	40	40
0.79227	-0.240408	-0.230244	-0.342852	0.185906	-0.38607	-0.643494	-0.255807	-0.699051	1.30835	0.011908	-0.767081	-0.341647	-0.273596	-0.422607	-0.342549	-0.432581	-0.181722	-0.041008	-0.313913	-0.15324	-0.172903	-0.821805	-0.078027	-0.078299	-0.108422	0.999998	0	2e-06	40	40	40	40	40
0.284126	-0.240408	-0.230244	0.279112	0.193439	0.423256	-0.843742	-0.234831	0.014174	0.862292	-0.15724	-0.767083	-0.341647	-0.273596	-0.422607	-0.342549	-0.432582	-0.181722	-0.041008	-0.313913	-0.15324	-0.081847	-0.299291	-0.078027	-0.078299	-0.108422	1	0	0	40	40	40	40	40
0.469514	-0.240408	-0.230244	-0.017826	0.20807	0.278103	-0.453629	-0.253752	0.748399	0.921536	-0.172256	-0.664357	-0.341647	-0.273596	-0.422607	-0.342549	-0.408443	-0.181722	-0.041008	-0.313913	-0.15324	-0.152331	-0.288107	-0.078027	-0.078299	-0.108422	0.821259	0.006756	0.171985	40	40	40	40	40
0.311546	-0.240408	-0.230244	-0.16891	-0.251224	0.215415	0.389241	-0.416729	1.70699	1.54717	-0.326387	-0.767081	-0.341647	-0.273596	-0.422607	-0.342548	-0.432582	-0.181722	-0.041008	-0.313913	-0.15324	-0.38976	-0.560547	-0.078027	-0.078299	-0.108422	0.999998	0	2e-06	40	40	40	40	40
-0.12387	-0.240408	-0.230244	-0.372278	0.28018	-0.232812	-0.604956	-0.575488	1.35094	1.10097	0.350284	-0.767083	-0.341647	-0.273596	-0.422607	-0.342549	-0.432582	-0.181722	-0.041008	-0.313913	-0.15324	-0.024433	-0.202811	-0.078027	-0.078299	-0.108422	0	0.684646	0.315354	40	40	40	40	40
0.097852	-0.240408	-0.230244	-0.358861	0.210994	-0.850912	-0.540207	-0.563957	1.2468	1.30931	0.440695	-0.463083	0.089415	-0.273596	-0.422607	-0.187043	-0.432582	-0.181722	-0.041008	-0.313913	-0.15324	-0.114797	-0.3855	-0.078027	-0.078299	-0.108422	0.143423	0.205963	0.650613	40	40	40	40	40
-0.100502	-0.240408	-0.230244	-0.627712	0.525896	-1.47968	-0.353034	-0.670532	1.39952	1.91776	0.68852	-0.767081	-0.341644	-0.273596	-0.422607	-0.342549	-0.432582	-0.181722	-0.041008	-0.313913	-0.15324	0.043955	-0.560547	-0.078027	-0.078299	-0.108422	3e-06	0	0.999997	40	40	40	40	40
0.448888	-0.240408	-0.230244	0.146198	0.185906	-0.57746	0.018105	-0.203404	1.2842	1.17247	1.11211	-0.100307	-0.341637	-0.273596	-0.422607	-0.342549	-0.432582	-0.181722	-0.041008	-0.313913	-0.15324	0.477663	-0.168661	-0.078027	-0.078299	-0.108422	0.999993	1e-06	6e-06	40	40	40	40	40
0.054107	-0.240408	-0.230244	-0.037319	0.240302	-0.626267	0.263156	-0.319813	0.762625	1.06573	0.531896	-0.631663	-0.134998	-0.273596	-0.422607	-0.342549	-0.432582	-0.181722	-0.041008	-0.313913	-0.15324	0.159566	0.032432	-0.078027	-0.078299	-0.108422	0.74941	0.22773	0.02286	40	40	40	40	40
0.531483	-0.240408	-0.230244	0.190161	0.11797	0.431457	0.130958	-0.280203	0.207523	0.53011	0.350223	-0.767083	-0.341647	-0.273596	-0.422607	-0.342549	-0.432582	-0.181722	-0.041008	-0.313913	-0.15324	0.542868	-0.299291	-0.078027	-0.078299	-0.108422	1	0	0	40	40	40	40	40
0.311545	-0.240408	-0.230244	-0.529397	0.088764	0.379454	0.340836	-0.345752	-0.368508	0.686579	0.16426	-0.48572	-0.341647	-0.273596	-0.422607	-0.342549	-0.432582	-0.181722	-0.041008	-0.313913	-0.15324	-0.498186	0.353851	-0.078027	-0.078299	-0.108422	0.999996	4e-06	0	40	40	40	40	40
-0.014658	-0.240408	-0.230244	-0.085721	0.185903	-0.550109	0.050378	-0.345461	-0.330076	0.163638	0.181094	-0.767081	-0.341647	-0.273596	-0.422607	-0.342549	-0.432582	-0.181722	-0.041008	-0.313913	-0.15324	0.043955	0.223222	-0.078027	-0.078299	-0.108422	4e-06	0.999996	0	40	40	40	40	40
0.157028	-0.240408	-0.230244	-0.005051	-0.396937	-0.167349	-0.304625	-0.060336	-1.52925	0.13893	0.435511	-0.100301	-0.341647	-0.273596	-0.422607	-0.342549	-0.432582	-0.181722	-0.041008	-0.313913	-0.15324	-0.064472	-0.038034	-0.078027	-0.078299	-0.108422	0.999998	2e-06	0	40	40	40	40	40
0.672088	-0.240408	-0.230244	0.557109	-0.542647	-0.522771	0.018106	0.194923	-0.875856	-0.194601	0.519371	-0.767082	-0.341647	-0.273596	-0.422607	-0.342549	-0.432582	-0.181722	-0.041008	-0.313913	-0.15324	0.694527	-0.952432	-0.078027	-0.078299	-0.108422	0.999999	1e-06	0	40	40	40	40	40
0.503536	-0.240408	-0.230244	0.785234	-0.270917	-0.539212	-0.068901	0.466569	-0.615951	-0.460137	-0.15724	-0.767083	-0.341647	-0.273596	-0.422607	-0.342549	-0.432582	-0.181722	-0.041008	-0.313913	-0.15324	0.824934	0.092596	-0.078027	-0.078299	-0.108422	1	0	0	40	40	40	40	40
0.815883	-0.240408	-0.230244	0.579028	-0.011291	-0.760668	0.129951	0.37847	-0.531981	-0.489857	-0.193353	-0.69703	-0.341647	-0.273596	-0.422607	-0.342549	-0.432582	-0.181722	-0.041008	-0.313913	-0.15324	0.600205	0.013559	-0.078027	-0.078299	-0.108422	1	0	0	40	40	40	40	40
1.57844	-0.240408	-0.230244	0.701108	0.632255	-1.52113	0.095004	0.54048	0.086535	0.132803	-0.529811	-0.767083	-0.341647	-0.273596	-0.422607	-0.342549	-0.432582	-0.181722	-0.041008	-0.313913	-0.15324	1.01981	-0.115742	-0.078027	-0.078299	-0.108422	1	0	0	40	40	40	40	40
2.32028	-0.240408	-0.230244	0.073098	0.768749	-1.75308	0.179471	0.118208	0.415568	1.12305	-1.67961	-0.100301	-0.341647	-0.273596	-0.422607	-0.342549	-0.432581	-0.181722	-0.041008	-0.313912	-0.15324	0.802956	-0.038034	-0.078027	-0.078299	-0.108422	5e-06	1e-06	0.999995	40	40	40	40	40
0.582992	-0.240408	-0.230244	-0.510994	1.05065	0.70495	-0.027034	-0.49155	0.625782	0.648309	0.79799	0.068891	-0.341647	-0.273596	1.8372	-0.342549	-0.432582	-0.181722	-0.041008	-0.313913	-0.15324	-0.172904	-0.038033	-0.078027	-0.078299	-0.108422	1	0	0	40	40	40	40	40
0.658732	-0.240408	-0.230244	-0.41723	1.1862	0.467548	0.050379	-0.476563	1.41183	-0.023246	0.604678	-0.100298	-0.341647	-0.273596	1.8372	-0.342549	-0.432582	-0.181722	-0.041008	-0.313913	-0.15324	-0.259366	-0.038033	-0.078027	-0.078299	-0.108422	1	0	0	40	40	40	40	40
0.448898	-0.240408	-0.230244	0.073094	0.91446	0.352114	0.098789	-0.222528	1.33802	-0.248128	-0.157238	-0.767079	0.816188	-0.273596	1.8372	-0.342549	-0.432582	-0.181722	-0.041008	-0.313913	-0.15324	0.152382	0.223223	-0.078027	-0.078299	-0.108422	1	0	0	40	40	40	40	40
0.716119	-0.240408	-0.230244	-0.072005	0.734055	-0.511414	-0.114035	-0.23405	1.04858	-0.040511	0.36033	-0.223212	-0.281913	-0.273596	1.8372	-0.342549	-0.432582	-0.181722	-0.041008	-0.313913	-0.15324	-0.001922	-0.140011	-0.078027	-0.078299	-0.108422	1	0	0	40	40	40	40	40
0.606284	-0.240408	-0.230244	0.276764	0.535724	-0.664651	-0.198928	-0.043583	0.971237	-0.201873	0.960376	-0.100298	-0.341647	-0.273596	1.8372	-0.342549	-0.432582	-0.181722	-0.041008	-0.313913	-0.15324	0.494678	0.002717	-0.078027	-0.078299	-0.108422	1	0	0	40	40	40	40	40
0.328275	-0.240408	-0.230244	0.006309	-0.057751	-0.222285	-0.328465	-0.199571	0.27752	-0.514902	0.66892	0.071442	-0.341647	-0.273596	1.8372	-0.284081	-0.432582	-0.181722	-0.041008	-0.313913	-0.15324	-0.078079	-0.37089	-0.078027	-0.078299	-0.108422	0.899273	0	0.100727	40	40	40	40	40
0.218629	-0.240408	-0.230244	-0.07243	-0.552169	0.270461	-0.030303	-0.208792	-0.22552	-0.954113	0.724519	0.300672	-0.341647	-0.273596	1.8372	-0.342549	-0.432582	-0.181722	-0.041008	-0.313913	-0.15324	-0.346534	-0.22074	-0.078027	-0.078299	-0.108422	1	0	0	40	40	40	40	40
0.386415	-0.240408	-0.230244	-0.101959	0.269858	0.344896	-0.37738	-0.286648	-0.064622	-1.11189	0.457594	0.004767	-0.341647	-0.273596	1.8372	-0.30453	-0.432582	-0.181722	-0.041008	-0.313913	-0.15324	-0.218623	-0.118431	-0.078027	-0.078299	-0.108422	0.945039	0	0.054961	40	40	40	40	40
-0.031385	-0.240408	-0.230244	-0.148957	0.575627	0.529387	-0.709101	-0.387754	0.462246	-1.22131	0.394317	-0.100298	-0.341647	-0.273596	1.8372	-0.342549	-0.432582	-0.181722	-0.041008	-0.313913	-0.15324	-0.376558	-0.038033	-0.078027	-0.078299	-0.108422	1	0	0	40	40	40	40	40
0.473955	-0.240408	-0.230244	-0.282141	0.423589	0.399763	-0.47541	-0.380424	-0.038424	-1.01402	0.077711	-0.222887	-0.341647	-0.273596	1.8372	-0.342549	-0.432582	-0.181722	-0.041008	-0.313913	-0.15324	-0.341039	-0.036056	-0.078027	-0.078299	-0.108422	0.794466	0	0.205534	40	40	40	40	40
0.122692	-0.240408	-0.230244	-0.529401	-0.105515	0.393127	-0.143261	-0.273189	-0.852793	-0.874013	-0.495538	-0.767081	-0.341647	-0.273596	1.8372	-0.342549	-0.432582	-0.181722	-0.041008	-0.313913	-0.15324	-0.60662	-0.691176	-0.078027	-0.078299	-0.108422	0.999996	0	4e-06	40	40	40	40	40
0.491113	-0.240408	-0.230244	-0.422204	-0.284608	-0.317425	-0.360674	-0.427304	-0.594405	-0.073071	-0.570756	-0.708056	-0.341647	-0.273596	1.8372	-0.342549	-0.432582	-0.181722	-0.041008	-0.313913	-0.15324	-0.430115	-0.359651	-0.078027	-0.078299	-0.108422	0.663766	0	0.336234	40	40	40	40	40
0.424394	-0.240408	-0.230244	-0.196777	-0.551035	-0.793373	-0.227903	-0.370355	-0.776956	0.054179	-0.369732	-0.767083	-0.341647	-0.273596	1.8372	-0.342549	-0.432582	-0.181722	-0.041008	-0.313913	-0.15324	-0.150065	-0.594791	-0.078027	-0.078299	-0.108422	1	0	0	40	40	40	40	40
0.431138	-0.240408	-0.230244	-0.339027	-0.550296	-0.629869	-0.306026	-0.371898	-0.9286	-0.144961	-0.574941	-0.746752	-0.341647	-0.273596	1.41496	-0.342549	-0.432582	-0.181722	-0.041008	-0.313913	-0.15324	-0.368195	-0.432545	-0.078027	-0.078299	-0.108422	0.840654	0	0.159346	40	40	40	40	40
-0.117669	-0.240408	-0.230244	-0.627716	-0.785499	-0.796173	-0.917813	-0.402524	-2.39789	-1.23637	-0.32639	-0.767082	-0.341647	-0.273596	-0.422607	-0.342549	-0.432582	-0.181722	-0.041008	-0.313913	-0.15324	-0.281335	-0.952433	-0.078027	-0.078299	-0.108422	0.999998	0	2e-06	40	40	40	40	40
0.076726	-0.240408	-0.230244	-0.566374	-0.614969	-0.661561	-0.595662	-0.493427	-1.16897	-0.333213	-0.293606	-0.603413	-0.308209	-0.273596	-0.422607	-0.302301	-0.432582	-0.181722	-0.041008	-0.313913	-0.15324	-0.471411	-0.367318	-0.078027	-0.078299	-0.108422	0.443219	0	0.556781	40	40	40	40	40
-0.289358	-0.240408	-0.230244	-0.433606	-0.59122	-0.481762	-0.417582	-0.590139	-0.699056	0.007165	-0.326388	-0.767081	-0.341647	-0.273596	-0.422607	-0.342548	-0.432582	-0.181722	-0.041008	-0.313912	-0.15324	-0.49819	-0.299292	-0.078027	-0.078299	-0.108422	0.999997	0	3e-06	40	40	40	40	40
-0.844546	-0.240408	-0.230244	-0.425993	-0.340129	-1.21246	-0.510507	-0.425569	-1.08219	-0.054388	-0.236608	-0.52437	-0.287215	-0.273596	-0.422607	-0.277032	-0.432582	-0.181722	-0.041008	-0.224832	-0.15324	-0.494374	-0.476551	-0.078027	-0.078299	-0.108422	0.345927	0	0.654073	40	40	40	40	40
-2.98483	-0.240408	-0.230244	-1.18987	0.671602	-2.13585	-0.482125	-0.54953	-1.17565	-0.396364	-0.326393	-0.767081	-0.341647	-0.273596	-0.422607	-0.342549	-0.432582	-0.181722	-0.041008	-0.313912	-0.15324	-0.715051	-0.952433	-0.078027	-0.078299	-0.108422	2e-06	0	0.999998	40	40	40	40	40
-0.083339	-0.240408	-0.230244	-0.529398	-0.056947	-1.71208	0.921747	-0.447178	-0.921979	0.344813	-1.35811	-0.485719	-0.341647	-0.273596	-0.422607	-0.342549	-0.432582	-0.181722	-0.041008	-0.313913	-0.15324	-1.79933	-0.952433	-0.078027	-0.078299	-0.108422	1e-06	0	0.999999	40	40	40	40	40
-0.804415	-0.240408	-0.230244	-0.25462	-0.494079	-1.94447	-1.01463	-0.434321	-0.207085	1.88894	-1.67961	-0.204357	-0.341647	-0.273596	-0.422607	-0.342549	-0.432582	-0.181722	-0.041008	-0.313913	-0.15324	-1.25719	-0.168665	-0.078027	-0.078299	-0.108422	0	0	0.999999	40	40	40	40	40
0.932876	-0.240408	-0.230244	0.219085	-0.49345	-3.42773	-1.01463	0.2153	-0.987437	2.62872	-1.67961	-0.767083	-0.341647	-0.273596	-0.422607	-0.342549	-0.432582	-0.181722	-0.041008	-0.313913	-0.15324	-0.802915	-0.952436	-0.078027	-0.078299	-0.108422	0	0	1	40	40	40	40	40
1.33101	-0.240408	-0.230244	-0.500156	0.368986	-1.66795	-0.526971	-0.226222	-0.347422	1.94777	-0.304669	-0.275267	-0.231116	-0.273596	-0.422607	-0.342549	-0.432582	-0.181722	-0.041008	-0.313913	-0.15324	-0.458608	-0.643341	-0.078027	-0.078299	-0.108422	0.285648	0.037544	0.676808	40	40	40	40	40
1.5201	-0.240408	-0.230244	-1.02011	0.214506	-0.524947	0.42212	-0.452347	-0.97795	1.08463	-0.047802	0.068869	-0.341647	-0.273596	-0.422607	-0.342549	-0.432582	-0.181722	-0.041008	-0.313913	-0.15324	-0.715048	-0.299291	-0.078027	-0.078299	-0.108422	0.601239	0	0.398761	40	40	40	40	40
0.311553	-0.240408	-0.230244	-0.95039	0.477328	-0.536443	-0.788719	-0.444613	-0.760548	1.48129	0.604674	-0.100298	-0.341647	-0.273596	-0.422607	-0.342549	-0.432582	-0.181722	-0.041008	-0.313913	-0.15324	-0.606618	-0.560549	-0.078027	-0.078299	-0.108422	2e-06	0	0.999998	40	40	40	40	40
0.604725	-0.240408	-0.230244	-0.504364	0.28292	-0.052666	-0.64293	-0.341835	-0.241934	1.00887	-0.182785	-0.533617	-0.341647	-0.273596	-0.422607	-0.342549	-0.310732	-0.181722	-0.041008	-0.313913	-0.15324	-0.564143	-0.552505	-0.078027	-0.078299	-0.108422	0.276635	0.059451	0.663913	40	40	40	40	40
0.404458	-0.240408	-0.230244	-0.053558	0.204324	0.428421	-0.882062	-0.101749	0.192346	1.12831	-0.573095	-0.373538	-0.341647	-0.273596	-0.422607	-0.342549	0.314618	-0.181722	-0.041008	-0.313913	-0.15324	-0.824181	-0.508467	-0.078027	-0.078299	-0.108422	0	0.398701	0.601299	40	40	40	40	40
0.174196	-0.240408	-0.230244	0.360477	0.040194	0.557168	0.179469	-0.060442	0.646183	1.02423	-0.157241	-0.767082	-0.341647	-0.273596	-0.422607	-0.342549	-0.432581	-0.181722	-0.041008	-0.313913	-0.15324	-0.281333	-0.560548	-0.078027	-0.078299	-0.108422	0.999998	0	2e-06	40	40	40	40	40
-0.255022	-0.240408	-0.230244	-0.433606	0.380186	0.704413	-0.89535	-0.580217	0.642867	0.89303	0.011908	-0.767083	-0.341647	-0.273596	-0.422607	-0.342549	-0.432582	-0.181722	-0.041008	-0.313913	-0.15324	-0.172904	-0.299291	-0.078027	-0.078299	-0.108422	0.601307	0	0.398693	40	40	40	40	40
-0.100503	-0.240408	-0.230244	-0.627714	0.477326	-0.222027	-0.804856	-0.722225	0.776866	0.291289	0.766165	-0.100301	-0.341647	-0.273596	-0.422607	1.05105	-0.432582	-0.181722	-0.041008	-0.313913	-0.15324	-0.389761	-0.691177	-0.078027	-0.078299	-0.108422	1e-06	1e-06	0.999998	40	40	40	40	40
0.161088	-0.240408	-0.230244	-0.502124	0.406385	-0.700303	-0.484321	-0.553672	1.11744	1.32179	0.349708	-0.393077	-0.020266	-0.273596	-0.422607	-0.175946	-0.432582	-0.181722	-0.041008	-0.313913	-0.15324	-0.258326	-0.342185	-0.078027	-0.078299	-0.108422	0	0.302958	0.697042	40	40	40	40	40
0.613296	-0.240408	-0.230244	-0.5294	0.311313	-1.24505	-0.327403	-0.498993	1.02789	1.83977	0.47004	-0.366153	0.816194	-0.273596	-0.422607	-0.342549	-0.432582	-0.181722	-0.041008	-0.313913	-0.15324	-0.346529	-0.324913	-0.078027	-0.078299	-0.108422	0	0	1	40	40	40	40	40
0.672087	-0.240408	-0.230244	-0.627714	0.525896	-1.49335	0.566746	-0.546859	0.846045	0.612467	0.011912	-0.767079	0.816193	-0.273596	-0.422607	-0.342549	-0.432582	-0.181722	-0.041008	-0.313913	-0.15324	-0.389761	-0.560547	-0.078027	-0.078299	-0.108422	2e-06	0	0.999998	40	40	40	40	40
0.620581	-0.240408	-0.230244	-0.168911	0.040195	-0.2357	0.389246	-0.359667	0.307952	1.24658	0.011911	-0.76708	0.816192	-0.273596	-0.422607	-0.342549	-0.432582	-0.181722	-0.041008	-0.313913	-0.15324	-0.064475	-0.168662	-0.078027	-0.078299	-0.108422	0.999997	1e-06	3e-06	40	40	40	40	40
0.157029	-0.240408	-0.230244	-0.085722	-0.056946	-0.249369	0.211745	-0.336361	0.646178	0.25011	0.181094	-0.485718	-0.341644	-0.273596	-0.422607	-0.342549	-0.432582	-0.181722	-0.041008	-0.313913	-0.15324	0.043953	-0.168661	-0.078027	-0.078299	-0.108422	4e-06	0.999993	3e-06	40	40	40	40	40
0.146703	-0.240408	-0.230244	-0.187289	0.186233	-0.161806	-0.521378	-0.430989	0.405183	0.03023	0.282853	-0.485718	-0.341647	-0.273596	-0.422607	-0.342549	-0.432582	-0.181722	-0.041008	-0.313913	-0.15324	0.043954	-0.32577	-0.078027	-0.078299	-0.108422	0	1	0	40	40	40	40	40
0.254912	-0.240408	-0.230244	-0.107689	0.186015	-0.301713	-0.249441	-0.203986	-0.453371	-0.206658	0.483791	-0.42194	-0.341647	-0.273596	-0.422607	-0.342549	-0.432582	-0.181722	-0.041008	-0.313913	-0.15324	0.123341	-0.209549	-0.078027	-0.078299	-0.108422	0.493606	0.482839	0.023554	40	40	40	40	40
0.40445	-0.240408	-0.230244	-0.168911	0.088765	-0.695032	-0.304625	-0.147638	-0.839026	-0.114156	0.81675	-0.485718	-0.341647	-0.273596	-0.422607	-0.342549	-0.432582	-0.181722	-0.041008	-0.313913	-0.15324	0.369241	-0.560549	-0.078027	-0.078299	-0.108422	0.39875	0.60125	0	40	40	40	40	40
0.311555	-0.240408	-0.230244	0.219297	0.088771	-0.768823	0.502157	0.033864	-0.875853	-0.256376	0.519392	-0.767047	-0.341647	-0.273596	-0.422607	-0.342549	-0.432578	-0.181722	-0.041008	-0.313913	-0.15324	0.369239	-0.560541	-0.078027	-0.078299	-0.108422	0.999977	1.9e-05	4e-06	40	40	40	40	40
0.311546	-0.240408	-0.230244	0.292412	-0.29978	-1.11057	1.32513	0.082226	-0.968097	-0.4293	1.28126	-0.100328	-0.341647	-0.273596	-0.422607	-0.342549	-0.432582	-0.181722	-0.041008	-0.313913	-0.15324	0.260817	-0.16868	-0.078027	-0.078299	-0.108422	1	0	0	40	40	40	40	40
0.431728	-0.240408	-0.230244	0.557109	-0.105515	-0.659474	1.08312	0.247356	-0.153275	0.365401	0.181077	-0.767081	-0.341647	-0.273596	-0.422607	-0.342548	-0.43258	-0.181722	-0.041008	-0.313913	-0.15324	0.586099	0.092593	-0.078027	-0.078299	-0.108422	0.999998	1e-06	1e-06	40	40	40	40	40
1.23519	-0.240408	-0.230244	0.672788	0.545007	-0.462185	0.806556	0.974893	-0.095205	0.764881	-0.524321	-0.305574	-0.341647	-0.273596	-0.422607	0.334819	-0.032385	-0.181722	-0.041008	0.322464	-0.15324	0.685623	-0.173842	-0.078027	-0.078299	-0.108422	0.18684	0.679782	0.133378	40	40	40	40	40
1.23888	-0.240408	-0.230244	0.353997	0.779209	-0.219784	1.09231	0.909158	-0.729261	0.330012	-0.66775	-0.204354	-0.341647	-0.273596	-0.422607	0.213109	0.329299	-0.181722	-0.041008	0.768419	-0.15324	0.238849	-0.42992	-0.078027	-0.078299	-0.108422	0	1	0	40	40	40	40	40
0.429175	-0.240408	-0.230244	-0.202031	0.71757	0.357792	0.213346	-0.458644	0.654745	0.131871	0.604678	-0.100298	-0.341647	-0.273596	1.8372	-0.342549	-0.432582	-0.181722	-0.041008	-0.313913	-0.15324	-0.090361	0.073304	-0.078027	-0.078299	-0.108422	1	0	0	40	40	40	40	40
0.466066	-0.240408	-0.230244	-0.085721	0.720179	0.570837	0.211744	-0.341388	0.561627	-0.429305	0.435513	0.5665	-0.341647	-0.273596	1.8372	-0.342549	-0.432582	-0.181722	-0.041008	-0.313913	-0.15324	0.043954	0.223224	-0.078027	-0.078299	-0.108422	1	0	0	40	40	40	40	40
0.870933	-0.240408	-0.230244	-0.273503	0.933508	-0.008579	0.101743	-0.358702	0.979441	0.240877	0.604678	-0.100298	-0.341647	-0.273596	1.8372	-0.342549	-0.432582	-0.181722	-0.041008	-0.313913	-0.15324	-0.086443	-0.038033	-0.078027	-0.078299	-0.108422	1	0	0	40	40	40	40	40
1.01546	-0.240408	-0.230244	-0.168911	1.17667	-0.730503	-0.033786	-0.298261	1.21311	-0.097798	0.604678	-0.100298	-0.341647	-0.273596	1.8372	-0.342549	-0.432582	-0.181722	-0.041008	-0.313913	-0.15324	0.043954	-0.038033	-0.078027	-0.078299	-0.108422	1	0	0	40	40	40	40	40
0.895282	-0.240408	-0.230244	-0.25462	0.671608	-0.850854	0.17947	-0.194777	0.961352	-0.227542	-0.07193	-0.100297	-0.341647	-0.273596	1.8372	-0.342549	-0.432582	-0.181722	-0.041008	-0.313913	-0.15324	-0.498188	-0.168662	-0.078027	-0.078299	-0.108422	1	0	0	40	40	40	40	40
0.324374	-0.240408	-0.230244	-0.194368	-0.332807	-0.474594	-0.248733	-0.341709	-0.215511	-1.07202	0.957155	0.356225	-0.341647	-0.273596	1.8372	-0.342549	-0.432582	-0.181722	-0.041008	-0.313913	-0.15324	-0.269811	-0.471114	-0.078027	-0.078299	-0.108422	1	0	0	40	40	40	40	40
-0.10073	-0.240408	-0.230244	-0.053559	0.078923	0.394028	-0.253052	-0.050698	-1.22032	-0.339017	0.872281	0.181067	-0.341647	-0.273596	1.8372	0.495449	-0.432582	-0.181722	-0.041008	-0.313913	-0.15324	-0.260075	-0.299291	-0.078027	-0.078299	-0.108422	0	0	1	40	40	40	40	40
0.315741	-0.240408	-0.230244	-0.108933	0.309922	0.320128	-0.61407	-0.284081	-0.088831	-1.14765	0.520023	0.037425	-0.341647	-0.273596	1.97268	-0.285026	-0.432582	-0.181722	-0.041008	-0.313913	-0.15324	-0.231196	-0.072912	-0.078027	-0.078299	-0.108422	0.939164	0	0.060836	40	40	40	40	40
0.611578	-0.240408	-0.230244	-0.125279	0.536699	0.356153	-0.786003	-0.28985	-0.244905	-1.35419	0.427239	-0.100298	-0.341647	-0.273596	1.8372	-0.342549	-0.432582	-0.181722	-0.041008	-0.313913	-0.15324	-0.069783	-0.038033	-0.078027	-0.078299	-0.108422	1	0	0	40	40	40	40	40
0.448895	-0.240408	-0.230244	-0.005052	0.331617	0.666528	-0.998496	-0.234618	-0.022592	-1.20343	0.266362	-0.100298	-0.341647	-0.273596	1.8372	-0.342549	-0.432581	-0.181722	-0.041008	-0.313913	-0.15324	-0.281332	0.223224	-0.078027	-0.078299	-0.108422	1	0	0	40	40	40	40	40
0.375114	-0.240408	-0.230244	-0.024512	0.014099	-0.17936	-0.680536	-0.196635	-0.145161	-0.747148	-0.495535	-0.618507	-0.341647	-0.273596	1.8372	-0.342549	0.099505	-0.181722	-0.041008	-0.313913	-0.15324	0.067921	0.455333	-0.078027	-0.078299	-0.108422	0.999999	0	1e-06	40	40	40	40	40
0.371435	-0.240408	-0.230244	-0.128509	-0.431919	-0.39783	-0.30156	-0.29833	-0.613426	-0.170744	-0.437821	-0.726446	-0.341647	-0.273596	1.8372	-0.342549	-0.289744	-0.181722	-0.041008	-0.313913	-0.15324	-0.13656	-0.25738	-0.078027	-0.078299	-0.108422	1	0	0	40	40	40	40	40
0.235259	-0.240408	-0.230244	-0.114216	-0.678619	0.154657	-0.037164	-0.278023	-0.754605	0.000984	-0.495537	-0.767083	-0.341647	-0.273596	1.8372	-0.342549	-0.432582	-0.181722	-0.041008	-0.313913	-0.15324	-0.336734	-0.357562	-0.078027	-0.078299	-0.108422	1	0	0	40	40	40	40	40
0.349606	-0.240408	-0.230244	-0.164251	-0.595244	-0.568953	-0.279521	-0.299407	-0.949605	-0.22714	-0.413882	-0.708057	-0.341647	-0.273596	1.3199	-0.342549	-0.432582	-0.181722	-0.041008	-0.313913	-0.15324	-0.273094	-0.369075	-0.078027	-0.078299	-0.108422	1	0	0	40	40	40	40	40
0.336013	-0.240408	-0.230244	-0.22045	-0.998183	-1.10282	-0.679462	-0.165624	-1.45423	-0.859722	-0.968724	-0.767083	-0.341647	-0.273596	-0.422607	-0.342549	-0.432582	-0.181722	-0.041008	-0.313913	-0.15324	-0.454962	0.092596	-0.078027	-0.078299	-0.108422	1	0	0	40	40	40	40	40
0.311545	-0.240408	-0.230244	-0.342853	-0.348369	-0.522774	-0.917812	-0.453025	-0.729803	-0.853425	-0.326389	-0.767082	-0.341647	-0.273596	-0.422607	-0.342548	-0.432582	-0.181722	-0.041008	-0.313913	-0.15324	-0.49819	-0.168662	-0.078027	-0.078299	-0.108422	0.999999	0	1e-06	40	40	40	40	40
0.139858	-0.240408	-0.230244	-0.168911	-0.542649	-1.20628	-0.417581	-0.392445	-0.207084	-0.02166	0.018332	-0.767082	0.816187	-0.273596	-0.422607	1.05105	-0.432582	-0.181722	-0.041008	-0.313913	-0.15324	-0.064477	-0.038033	-0.078027	-0.078299	-0.108422	4e-06	0	0.999996	40	40	40	40	40
-0.426711	-0.240408	-0.230244	-0.342853	-0.639788	-1.16527	-0.127125	-0.474956	-0.645244	-0.305777	-0.664702	-0.767083	-0.341647	-0.273596	-0.422607	-0.342548	-0.432582	-0.181722	-0.041008	-0.313913	-0.15324	-0.49819	0.092594	-0.078027	-0.078299	-0.108422	3e-06	0	0.999997	40	40	40	40	40
-0.375206	-0.240408	-0.230244	0.557106	-0.785498	-2.27255	-0.336898	-0.041316	-0.837421	-0.281071	-0.833853	-0.767082	-0.341647	-0.273596	-0.422607	-0.342549	-0.432582	-0.181722	-0.041008	-0.313913	-0.15324	-0.606621	-0.168663	-0.078027	-0.078299	-0.108422	0.999996	0	4e-06	40	40	40	40	40
-0.169178	-0.240408	-0.230244	0.073096	-0.698197	-2.95891	-0.651052	-0.288859	-1.2535	-0.454013	-1.67961	-0.767083	-0.341647	-0.273596	-0.422607	-0.342549	-0.432582	-0.181722	-0.041008	-0.313913	-0.15324	-1.36562	-0.168662	-0.078027	-0.078299	-0.108422	0	0	1	40	40	40	40	40
-0.05808	-0.240408	-0.230244	-0.313102	-0.376594	-3.30574	-0.524943	-0.296265	-0.653081	0.868028	-1.631	-0.684222	-0.341647	-0.273596	-0.422607	-0.342549	-0.432582	-0.181722	-0.041008	-0.313913	-0.15324	-1.27323	-0.625841	-0.078027	-0.078299	-0.108422	0	0.059453	0.940547	40	40	40	40	40
1.27299	-0.240408	-0.230244	-1.75203	1.35159	-4.3504	-1.01463	-0.672755	0.799919	1.80659	-1.67961	-0.767082	-0.341647	-0.273596	-0.422607	-0.342549	-0.432582	-0.181722	-0.041008	-0.313913	-0.15324	-1.90776	-0.952435	-0.078027	-0.078299	-0.108422	0	0.999995	5e-06	40	40	40	40	40
1.5153	-0.240408	-0.230244	-0.829375	0.666708	-1.5789	-0.56717	-0.371608	-0.225018	1.25682	-0.7149	-0.378541	-0.341647	-0.273596	-0.422607	-0.342549	-0.432582	-0.181722	-0.041008	-0.313913	-0.15324	-0.760874	-0.65286	-0.078027	-0.078299	-0.108422	0.099188	0.047014	0.853798	40	40	40	40	40
2.07992	-0.240408	-0.230244	-0.731075	1.88586	-0.358732	-0.901675	-0.384509	0.192643	1.93423	0.080398	0.181064	-0.341647	-0.273596	-0.422607	-0.342549	-0.432582	-0.181722	-0.041008	-0.313913	-0.15324	-0.389764	-0.691177	-0.078027	-0.078299	-0.108422	1e-06	0	0.999999	40	40	40	40	40
1.28576	-0.240408	-0.230244	-0.99936	0.821456	-0.454808	-0.420651	-0.506813	-0.236045	0.867955	-0.174064	-0.273296	-0.341647	-0.273596	-0.422607	-0.342549	-0.432582	-0.181722	-0.041008	-0.313913	-0.15324	-0.706007	-0.515352	-0.078027	-0.078299	-0.108422	0.094737	0	0.905263	40	40	40	40	40
0.922113	-0.240408	-0.230244	-0.950391	0.381122	-0.12625	-0.584759	-0.485253	-0.035049	0.362477	-0.535427	-0.654898	-0.341647	-0.273596	-0.422607	-0.342549	-0.432582	-0.181722	-0.041008	-0.313913	-0.15324	-0.823477	-0.42992	-0.078027	-0.078299	-0.108422	0	0	1	40	40	40	40	40
0.809438	-0.240408	-0.230244	-0.342853	-0.445506	0.406797	0.340835	-0.495722	0.646182	1.43188	-1.003	-0.767081	-0.341647	-0.273596	-0.422607	-0.342549	-0.432581	-0.181722	-0.041008	-0.313913	-0.15324	-0.715048	-0.952434	-0.078027	-0.078299	-0.108422	2e-06	0	0.999998	40	40	40	40	40
-0.255018	-0.240408	-0.230244	-0.433605	-0.348365	0.256428	-0.562808	-0.362155	0.553938	0.546582	-0.495537	-0.767081	-0.341647	-0.273596	-0.422607	-0.342549	-0.432581	-0.181722	-0.041008	-0.313913	-0.15324	-0.606619	-0.821805	-0.078027	-0.078299	-0.108422	0.999996	0	4e-06	40	40	40	40	40
0.154089	-0.240408	-0.230244	-0.462106	0.608898	0.34776	-0.21093	-0.477203	0.732985	0.825662	-0.322283	-0.268818	-0.341647	-0.273596	-0.422607	-0.23549	-0.432582	-0.181722	-0.041008	-0.313913	-0.15324	-0.521269	-0.505343	-0.078027	-0.078299	-0.108422	0.270785	0.21496	0.514255	40	40	40	40	40
0.311544	-0.240408	-0.230244	-0.433606	1.4973	0.229085	-0.498263	-0.168007	0.884482	1.54717	-0.833849	0.309553	-0.341647	-0.273596	-0.422607	-0.342547	-0.432582	-0.181722	-0.041008	-0.313913	-0.15324	-0.823475	-0.42992	-0.078027	-0.078299	-0.108422	0	0.999996	3e-06	40	40	40	40	40
0.333523	-0.240408	-0.230244	-0.629393	0.892789	-0.280356	0.22576	-0.517867	0.787382	1.06782	0.289795	0.400467	-0.11795	-0.273596	-0.422607	-0.2095	-0.432582	-0.181722	-0.041008	-0.313913	-0.15324	-0.514697	-0.311316	-0.078027	-0.078299	-0.108422	0	0.232846	0.767154	40	40	40	40	40
0.532582	-0.240408	-0.230244	-0.574333	0.646791	-0.396561	0.441968	-0.481565	0.602899	0.926431	0.674524	0.368224	0.147473	-0.273596	-0.422607	-0.342549	-0.432582	-0.181722	-0.041008	-0.313913	-0.15324	-0.348452	-0.27983	-0.078027	-0.078299	-0.108422	0.125441	0	0.874559	40	40	40	40	40
-0.014656	-0.240408	-0.230244	-0.254623	0.914457	-0.11267	-0.35303	-0.231497	0.461693	1.50188	0.773826	-0.100295	0.816191	-0.273596	-0.422607	-0.342549	-0.432582	-0.181722	-0.041008	-0.313913	-0.15324	-0.389761	-0.29929	-0.078027	-0.078299	-0.108422	0.999995	0	5e-06	40	40	40	40	40
0.496055	-0.240408	-0.230244	-0.278658	-0.196264	-0.771978	0.364625	-0.34933	0.08589	0.719861	0.773826	-0.100298	0.816194	-0.273596	-0.422607	-0.342549	-0.432582	-0.181722	-0.041008	-0.313913	-0.15324	-0.201795	-0.038033	-0.078027	-0.078299	-0.108422	0	0	1	40	40	40	40	40
0.389641	-0.240408	-0.230244	-0.209356	0.023367	-0.551511	0.113987	-0.363542	0.100194	0.192746	0.501662	-0.275785	0.259955	-0.273596	-0.422607	-0.342549	-0.432582	-0.181722	-0.041008	-0.313913	-0.15324	-0.15241	-0.131224	-0.078027	-0.078299	-0.108422	0.249782	0.312931	0.437287	40	40	40	40	40
0.157028	-0.240408	-0.230244	-0.085721	0.185906	-0.399741	-0.094852	-0.340434	-0.237829	-0.565191	0.181094	-0.485718	-0.341647	-0.273596	-0.422607	-0.342549	-0.432582	-0.181722	-0.041008	-0.313913	-0.15324	0.043955	-0.168663	-0.078027	-0.078299	-0.108422	4e-06	0.999995	1e-06	40	40	40	40	40
0.150182	-0.240408	-0.230244	-0.070387	0.176993	-0.448797	-0.685673	-0.042982	-0.264396	-0.68283	0.647563	-0.654894	-0.341647	-0.273596	-0.422607	-0.342549	-0.432582	-0.181722	-0.041008	-0.313913	-0.15324	0.369241	-0.716806	-0.078027	-0.078299	-0.108422	0.60127	0	0.39873	40	40	40	40	40
0.405585	-0.240408	-0.230244	0.016424	0.377486	-0.460005	-0.506968	-0.058391	-0.747107	-0.808181	0.639789	0.070475	-0.341647	-0.273596	-0.422607	-0.342549	-0.432582	-0.181722	-0.041008	-0.313913	-0.15324	0.346569	-0.299291	-0.078027	-0.078299	-0.108422	0.209099	0.790901	0	40	40	40	40	40
0.417804	-0.240408	-0.230244	0.128914	0.228304	-0.525871	-0.099071	0.001013	-0.647555	-0.298788	0.796478	-0.220163	-0.341647	-0.273596	-0.422607	-0.342549	-0.235424	-0.181722	-0.041008	-0.313913	-0.15324	0.308826	-0.547624	-0.078027	-0.078299	-0.108422	0.798201	0.172328	0.02947	40	40	40	40	40
1.46185	-0.240408	-0.230244	-0.00505	0.574465	-1.04223	0.711977	-0.075704	-0.460755	0.143049	0.011912	-0.767079	-0.341647	-0.273596	-0.422607	-0.342549	0.61698	-0.181722	-0.041008	-0.313913	-0.15324	0.477669	-0.952435	-0.078027	-0.078299	-0.108422	5e-06	0	0.999995	40	40	40	40	40
0.486839	-0.240408	-0.230244	0.408302	0.140927	-0.603097	0.570723	0.102598	-0.46079	0.211866	0.617994	-0.239023	-0.341647	-0.273596	-0.422607	-0.266556	0.323785	-0.181722	-0.041008	-0.313913	-0.15324	0.306355	-0.666826	-0.078027	-0.078299	-0.108422	0.866253	0.054529	0.079217	40	40	40	40	40
0.775416	-0.240408	-0.230244	0.709801	0.403473	-0.290876	0.900039	0.858585	-0.213216	0.711804	0.030662	-0.181539	-0.341647	-0.273596	-0.422607	0.363951	0.448301	-0.181722	-0.041008	0.205515	-0.15324	0.531054	-0.328395	-0.078027	-0.078299	-0.108422	0.327193	0.672807	0	40	40	40	40	40
1.27299	-0.240408	-0.230244	1.49236	0.283047	0.174404	0.986302	2.29022	0.530869	1.40305	-0.697315	-0.155552	-0.341647	-0.273596	-0.422607	1.05105	-0.432576	-0.181722	-0.041008	0.768418	-0.15324	1.12824	0.092593	-0.078027	-0.078299	-0.108422	0	1	0	40	40	40	40	40
0.408592	-0.240408	-0.230244	-0.133984	0.777026	0.431627	0.091992	-0.377195	0.459675	0.316471	0.853504	0.026015	-0.341647	-0.273596	1.8372	-0.342549	-0.432582	-0.181722	-0.041008	-0.313913	-0.15324	0.080935	0.03248	-0.078027	-0.078299	-0.108422	0.984701	0	0.015299	40	40	40	40	40
0.740762	-0.240408	-0.230244	-0.085721	0.720179	0.242757	-0.046439	-0.283162	0.138839	0.035991	0.926159	0.181066	-0.341647	-0.273596	1.8372	-0.342549	-0.432582	-0.181722	-0.041008	-0.313913	-0.15324	0.260811	-0.038032	-0.078027	-0.078299	-0.108422	1	0	0	40	40	40	40	40
0.860945	-0.240408	-0.230244	-0.085721	1.11858	-0.211921	0.134123	-0.174885	0.96783	-0.462514	0.435511	0.566503	-0.341647	-0.273596	1.8372	-0.342549	-0.432582	-0.181722	-0.041008	-0.313913	-0.15324	0.043954	0.223225	-0.078027	-0.078299	-0.108422	1	0	0	40	40	40	40	40
0.760195	-0.240408	-0.230244	0.00819	0.941629	-0.447426	1.24794	-0.143113	0.75356	-0.163931	0.951131	0.16135	-0.341647	-0.273596	1.8372	-0.342549	-0.432582	-0.181722	-0.041008	-0.313913	-0.15324	0.257115	0.003799	-0.078027	-0.078299	-0.108422	1	0	0	40	40	40	40	40
0.555238	-0.240408	-0.230244	0.063446	0.700462	-0.457702	1.21058	-0.16253	0.458185	-0.321258	1.20343	0.124862	-0.341647	-0.273596	1.8372	-0.342549	-0.432582	-0.181722	-0.041008	-0.313913	-0.15324	0.313927	-0.083836	-0.078027	-0.078299	-0.108422	1	0	0	40	40	40	40	40
0.312526	-0.240408	-0.230244	0.096855	0.382246	-0.266229	1.12947	-0.14714	-0.048871	-0.515687	1.41421	0.26854	-0.341647	-0.273596	1.8372	-0.263588	-0.432582	-0.181722	-0.041008	-0.313913	-0.15324	0.312147	-0.155815	-0.078027	-0.078299	-0.108422	0.896328	0	0.103672	40	40	40	40	40
0.220315	-0.240408	-0.230244	0.046122	0.108127	-0.334059	-0.226348	-0.223849	-0.240817	-0.704056	1.207	0.714854	-0.341647	-0.273596	2.35864	-0.250957	-0.432582	-0.181722	-0.041008	-0.232655	-0.15324	0.039036	-0.185031	-0.078027	-0.078299	-0.108422	0.796962	0.09207	0.110968	40	40	40	40	40
0.396228	-0.240408	-0.230244	-0.037191	0.217255	0.092621	-0.676579	-0.231333	-0.30328	-0.978305	0.647166	0.421341	-0.341647	-0.273596	2.40779	-0.253718	-0.432582	-0.181722	-0.041008	-0.248528	-0.15324	-0.147451	-0.067824	-0.078027	-0.078299	-0.108422	0.816758	0.083094	0.100148	40	40	40	40	40
0.448896	-0.240408	-0.230244	0.146202	0.428756	0.119725	-0.1594	-0.114197	0.123461	-1.30225	0.097216	-0.100295	-0.341647	-0.273596	4.097	-0.342549	-0.432582	-0.181722	-0.041008	-0.313912	-0.15324	0.043954	0.223224	-0.078027	-0.078299	-0.108422	0.999999	1e-06	0	40	40	40	40	40
0.463118	-0.240408	-0.230244	-0.006434	0.283255	0.160881	-0.810238	-0.236776	-0.201252	-1.0218	0.02633	-0.27084	-0.341647	-0.273596	2.0162	-0.342549	-0.171919	-0.181722	-0.041008	-0.313913	-0.15324	-0.011337	0.354628	-0.078027	-0.078299	-0.108422	1	0	0	40	40	40	40	40
0.455841	-0.240408	-0.230244	0.153721	0.052725	-0.376293	-0.878711	-0.175658	0.122364	-0.696692	-0.495537	-0.556811	-0.341647	-0.273596	1.8372	-0.342549	0.294232	-0.181722	-0.041008	-0.313913	-0.15324	0.306157	0.87637	-0.078027	-0.078299	-0.108422	1	0	0	40	40	40	40	40
-0.126674	-0.240408	-0.230244	-0.040497	-0.537483	-0.814158	-0.582908	-0.250563	-1.00005	-0.4994	-0.626495	-0.715858	-0.341647	-0.273596	1.8372	-0.342549	0.084251	-0.181722	-0.041008	-0.313913	-0.15324	-0.226427	0.650534	-0.078027	-0.078299	-0.108422	1	0	0	40	40	40	40	40
-0.350133	-0.240408	-0.230244	-0.113972	-0.832645	-1.01157	-0.368387	-0.28608	-1.34322	-0.393261	-0.693537	-0.767083	-0.341647	-0.273596	1.8372	-0.342549	-0.085845	-0.181722	-0.041008	-0.313913	-0.15324	-0.471078	0.438354	-0.078027	-0.078299	-0.108422	1	0	0	40	40	40	40	40
-0.23095	-0.240408	-0.230244	0.004991	-0.753931	-1.06586	-0.404449	-0.209512	-1.22809	-0.66284	-0.538115	-0.577749	-0.341647	-0.273596	0.988424	-0.342549	-0.191482	-0.181722	-0.041008	-0.313913	-0.15324	-0.539409	0.347685	-0.078027	-0.078299	-0.108422	1	0	0	40	40	40	40	40
0.448894	-0.240408	-0.230244	0.146202	-0.154089	-0.755165	-0.5144	-0.078722	-1.10647	-1.3146	0.097212	-0.100299	-0.341647	-0.273596	-0.422607	-0.342549	-0.432582	-0.181722	-0.041008	-0.313913	-0.15324	-0.606619	0.745737	-0.078027	-0.078299	-0.108422	1	0	0	40	40	40	40	40
0.311545	-0.240408	-0.230244	-0.342852	-0.63979	-1.27463	-0.143261	-0.331652	-0.760551	-0.58578	-0.512352	-0.485718	-0.341647	-0.273596	-0.422607	-0.342548	-0.432582	-0.181722	-0.041008	-0.313913	-0.15324	-0.498191	0.092595	-0.078027	-0.078299	-0.108422	0.999999	0	1e-06	40	40	40	40	40
0.641229	-0.240408	-0.230244	-0.273494	-0.445204	-1.1901	-0.721617	-0.350016	-0.456616	-0.313263	-0.528737	-0.767083	-0.341647	-0.273596	-0.422607	-0.342549	-0.432582	-0.181722	-0.041008	-0.313913	-0.15324	-0.324568	-0.22157	-0.078027	-0.078299	-0.108422	1	0	0	40	40	40	40	40
-0.01466	-0.240408	-0.230244	0.073096	-0.396939	-1.97181	-1.01463	-0.40001	0.492437	-0.190482	-0.326389	-0.767082	-0.341647	-0.273596	-0.422607	-0.342548	-0.432582	-0.181722	-0.041008	-0.313913	-0.15324	-0.389761	0.876365	-0.078027	-0.078299	-0.108422	3e-06	0	0.999997	40	40	40	40	40
-0.752912	-0.240408	-0.230244	-0.16891	-0.299799	-2.83302	-0.56281	-0.497733	0.438626	0.52187	0.350218	-0.767082	-0.341647	-0.273596	-0.422607	-0.342549	-0.432582	-0.181722	-0.041008	-0.313913	-0.15324	0.04395	-0.168663	-0.078027	-0.078299	-0.108422	1e-06	0	0.999999	40	40	40	40	40
-0.567466	-0.240408	-0.230244	-0.291855	-0.392109	-3.22243	-0.615359	-0.464846	-0.620689	-0.089833	-0.717158	-0.676624	-0.341647	-0.273596	-0.422607	-0.342549	-0.432582	-0.181722	-0.041008	-0.313913	-0.15324	-0.828199	-0.426328	-0.078027	-0.078299	-0.108422	0.193731	0.076184	0.730085	40	40	40	40	40
-2.55562	-0.240408	-0.230244	-2.27638	-0.105517	-6.14118	-1.01463	-1.13907	0.354069	0.365401	-1.67961	-0.767082	-0.341647	-0.273596	-0.422607	-0.342549	-0.432582	-0.181722	-0.041008	-0.313913	-0.15324	-1.69091	-0.952434	-0.078027	-0.078299	-0.108422	0	1e-06	0.999999	40	40	40	40	40
0.516712	-0.240408	-0.230244	-1.6999	0.346169	-3.23149	-0.751013	-0.805344	0.688875	0.45132	-1.34294	-0.767078	-0.341646	-0.273596	-0.422607	-0.342549	-0.432581	-0.181722	-0.041008	-0.313912	-0.15324	-1.49725	-0.571862	-0.078027	-0.078299	-0.108422	0	0.184884	0.815116	40	40	40	40	40
1.63354	-0.240408	-0.230244	-2.47805	0.86589	-1.94446	-0.869404	-1.02989	0.515503	0.303639	-0.833852	-0.767081	-0.341647	-0.273596	-0.422607	-0.342549	-0.432582	-0.181722	-0.041008	-0.313913	-0.15324	-1.47405	-0.952434	-0.078027	-0.078299	-0.108422	0	0	1	40	40	40	40	40
1.52738	-0.240408	-0.230244	-1.38818	1.13763	-0.719517	-0.578328	-0.779959	0.528303	-0.484539	-0.901296	-0.767083	-0.341647	-0.273596	-0.422607	-0.342549	-0.432582	-0.181722	-0.041008	-0.313913	-0.15324	-0.997102	-0.535758	-0.078027	-0.078299	-0.108422	0	0	1	40	40	40	40	40
1.28315	-0.240408	-0.230244	-1.07773	1.00632	-0.499408	-0.565681	-0.633675	0.807906	0.386972	-0.621099	-0.478388	-0.341647	-0.273596	-0.422607	-0.342549	-0.432582	-0.181722	-0.041008	-0.313913	-0.15324	-0.903663	-0.55964	-0.078027	-0.078299	-0.108422	0	0	1	40	40	40	40	40
1.0498	-0.240408	-0.230244	-0.839472	0.185907	-0.30405	0.050377	-0.64326	0.846048	0.694814	-0.833852	-0.767082	-0.341647	-0.273596	-0.422607	-0.342549	-0.432582	-0.181722	-0.041008	-0.313913	-0.15324	-0.823479	-0.691177	-0.078027	-0.078299	-0.108422	0	0	1	40	40	40	40	40
0.946787	-0.240408	-0.230244	-1.06635	0.234474	0.201746	0.131061	-0.696962	0.092717	0.674226	-1.17215	-0.76708	-0.341647	-0.273596	-0.422607	-0.342549	-0.432582	-0.181722	-0.041008	-0.313913	-0.15324	-1.14876	-0.429922	-0.078027	-0.078299	-0.108422	1e-06	0	0.999999	40	40	40	40	40
0.678935	-0.240408	-0.230244	-0.609818	0.331918	0.48622	0.118795	-0.561368	0.590626	0.239243	-0.637147	-0.389003	-0.341647	-0.273596	-0.422607	-0.342549	-0.432582	-0.181722	-0.041008	-0.313913	-0.15324	-0.758285	-0.691178	-0.078027	-0.078299	-0.108422	0.601244	0	0.398756	40	40	40	40	40
0.447755	-0.240408	-0.230244	-1.03301	0.650528	0.520361	0.140261	-0.61486	0.392859	0.66409	-0.728391	0.213407	-0.341647	-0.273596	-0.422607	-0.342549	-0.432582	-0.181722	-0.041008	-0.184527	-0.15324	-0.924642	-0.599604	-0.078027	-0.078299	-0.108422	0.146203	0.277569	0.576228	40	40	40	40	40
0.13986	-0.240408	-0.230244	-0.529403	1.83729	0.065047	0.679704	-0.32832	0.523189	1.37835	-0.833851	0.590905	-0.341647	-0.273596	-0.422607	-0.342547	-0.432581	-0.181722	-0.041008	-0.313911	-0.15324	-0.823478	-0.429919	-0.078027	-0.078299	-0.108422	0	0.999997	3e-06	40	40	40	40	40
0.358439	-0.240408	-0.230244	-0.876587	1.23988	0.32202	0.681837	-0.536003	0.469959	0.935205	0.088617	0.942639	-0.341647	-0.273596	-0.422607	-0.236381	-0.375141	-0.181722	-0.041008	-0.139938	-0.15324	-0.749767	-0.241676	-0.078027	-0.078299	-0.108422	0	0.304393	0.695607	40	40	40	40	40
0.524282	-0.240408	-0.230244	-0.782622	0.965404	-0.05866	0.843275	-0.584893	0.571516	0.455522	0.84572	1.16495	-0.341647	-0.273596	-0.422607	-0.342549	-0.432582	-0.181722	-0.041008	-0.313913	-0.15324	-0.429807	-0.223731	-0.078027	-0.078299	-0.108422	0	0	1	40	40	40	40	40
0.809438	-0.240408	-0.230244	-0.433606	0.234477	-0.003307	0.905616	-0.411571	0.023532	-0.091656	0.604679	0.566503	-0.341646	-0.273596	-0.422607	-0.342549	-0.432582	-0.181722	-0.041008	-0.313912	-0.15324	-0.064476	-0.429919	-0.078027	-0.078299	-0.108422	0	0	1	40	40	40	40	40
0.690415	-0.240408	-0.230244	-0.250745	0.28437	-0.227717	0.534511	-0.311367	0.259674	-0.017074	0.687588	0.117023	0.090669	-0.273596	-0.422607	-0.342549	-0.432582	-0.181722	-0.041008	-0.244929	-0.15324	-0.145374	-0.068214	-0.078027	-0.078299	-0.108422	0.337335	0	0.662665	40	40	40	40	40
0.929618	-0.240408	-0.230244	-0.254621	0.380185	-1.20627	0.147199	-0.297288	-0.214766	0.138929	0.773825	-0.100298	-0.341645	-0.273596	-0.422607	-0.342549	-0.432582	-0.181722	-0.041008	-0.313913	-0.15324	-0.281332	-0.429918	-0.078027	-0.078299	-0.108422	0.999997	1e-06	2e-06	40	40	40	40	40
0.139859	-0.240408	-0.230244	-0.25462	0.477326	-0.153679	-0.498262	-0.468261	0.715363	-1.21578	0.435512	-0.100299	-0.341647	-0.273596	-0.422607	-0.342549	-0.432582	-0.181722	-0.041008	-0.313913	-0.15324	-0.606615	-0.038034	-0.078027	-0.078299	-0.108422	0.999999	1e-06	0	40	40	40	40	40
0.019678	-0.240408	-0.230244	0.073097	0.525896	-0.550111	-0.336899	0.154368	-0.299327	-1.31049	0.519372	-0.100299	-0.341647	-0.273596	-0.422607	-0.342549	-0.432582	-0.181722	-0.041008	-0.313913	-0.15324	0.369241	-0.299292	-0.078027	-0.078299	-0.108422	0.999998	2e-06	0	40	40	40	40	40
-0.01466	-0.240408	-0.230244	-0.085719	0.185905	-0.563781	-0.207807	0.108259	-0.437694	-1.00578	1.01002	-0.485718	-0.341647	-0.273596	-0.422607	-0.342549	-0.432582	-0.181722	-0.041008	-0.313913	-0.15324	0.369242	-0.560549	-0.078027	-0.078299	-0.108422	0.999999	1e-06	0	40	40	40	40	40
0.214277	-0.240408	-0.230244	0.279824	0.168259	-0.369002	-0.254711	0.035459	-0.449297	-0.630268	0.703992	-0.225048	-0.341647	-0.273596	-0.422607	-0.342549	-0.095995	-0.181722	-0.041008	-0.313913	-0.15324	0.412981	-0.693215	-0.078027	-0.078299	-0.108422	0.844164	0.120319	0.035517	40	40	40	40	40
0.613846	-0.240408	-0.230244	0.531981	0.215109	-0.098911	0.299272	0.11533	-0.154878	0.526044	0.502557	0.076994	-0.341647	-0.273596	-0.422607	-0.342549	0.457698	-0.181722	-0.041008	-0.313913	-0.15324	0.217578	-0.952436	-0.078027	-0.078299	-0.108422	1	0	0	40	40	40	40	40
0.292292	-0.240408	-0.230244	0.482792	0.178124	-0.790665	0.526245	0.094447	-0.455012	0.278068	0.671723	0.076994	-0.341647	-0.273596	-0.422607	-0.342549	1.33094	-0.181722	-0.041008	-0.313913	-0.15324	0.135013	-0.952436	-0.078027	-0.078299	-0.108422	1	0	0	40	40	40	40	40
0.208536	-0.240408	-0.230244	0.854577	0.623035	-0.276709	0.114931	0.442196	0.015843	1.16834	1.13482	-0.436913	-0.341647	-0.273596	-0.422607	1.05105	0.984106	-0.181722	-0.041008	-0.31391	-0.15324	0.911384	-0.168664	-0.078027	-0.078299	-0.108422	3e-06	0.999997	0	40	40	40	40	40
1.08414	-0.240408	-0.230244	0.428546	0.088766	0.830566	3.97155	0.836315	0.707677	1.40717	0.149853	0.847893	-0.341647	-0.273596	-0.422607	1.05105	0.547899	-0.181722	-0.041008	-0.31391	-0.15324	0.369243	0.353851	-0.078027	-0.078299	-0.108422	1e-06	0.999999	0	40	40	40	40	40
-0.043342	-0.240408	-0.230244	-0.047797	0.543586	0.582285	-0.049787	-0.290008	-0.173696	1.54627	1.24974	0.047256	-0.341647	-0.273596	1.8372	-0.342549	-0.432582	-0.181722	-0.041008	-0.313913	-0.15324	0.181459	0.037521	-0.078027	-0.078299	-0.108422	0.684653	0	0.315347	40	40	40	40	40
-0.169174	-0.240408	-0.230244	-0.085719	0.720178	0.256425	-0.046439	-0.402919	-0.137894	0.653637	1.45044	0.181067	-0.341647	-0.273596	1.8372	-0.342549	-0.432582	-0.181722	-0.041008	-0.313913	-0.15324	0.260813	-0.038032	-0.078027	-0.078299	-0.108422	1	0	0	40	40	40	40	40
0.355392	-0.240408	-0.230244	0.155216	0.670215	0.186845	0.162978	-0.230301	0.552337	-0.098289	1.10724	0.150333	-0.341647	-0.273596	1.8372	-0.342549	-0.432582	-0.181722	-0.041008	-0.313913	-0.15324	0.335816	0.077617	-0.078027	-0.078299	-0.108422	1	0	0	40	40	40	40	40
0.38412	-0.240408	-0.230244	0.258384	0.652283	0.005122	1.29125	-0.118678	0.551455	-0.220365	1.28887	0.142036	-0.341647	-0.273596	1.8372	-0.342549	-0.432582	-0.181722	-0.041008	-0.313913	-0.15324	0.494085	0.041786	-0.078027	-0.078299	-0.108422	1	0	0	40	40	40	40	40
0.569075	-0.240408	-0.230244	0.292415	0.865888	-0.550108	4.34268	0.052122	0.292578	-0.289306	1.77194	0.181066	-0.341647	-0.273596	1.8372	-0.342549	-0.432582	-0.181722	-0.041008	-0.313913	-0.15324	0.802956	-0.038033	-0.078027	-0.078299	-0.108422	1	0	0	40	40	40	40	40
0.448895	-0.240408	-0.230244	0.219309	0.720178	-0.167348	1.80926	-0.058352	0.261829	0.093632	1.77194	0.181067	-0.341647	-0.273596	1.8372	-0.342549	-0.432582	-0.181722	-0.041008	-0.313913	-0.15324	0.694527	-0.038032	-0.078027	-0.078299	-0.108422	1	0	0	40	40	40	40	40
0.241255	-0.240408	-0.230244	0.207969	0.321069	-0.250065	-0.342506	-0.191606	-0.045726	-0.459182	1.34801	0.932282	-0.341647	-0.273596	2.65465	-0.342549	-0.432582	-0.181722	-0.041008	-0.14901	-0.15324	0.24599	0.085866	-0.078027	-0.078299	-0.108422	0.832002	0.167998	0	40	40	40	40	40
0.278762	-0.240408	-0.230244	0.219309	-0.036393	-0.692414	-1.01463	-0.167166	-0.29816	-0.386736	1.05817	2.11253	-0.341647	-0.273596	4.09701	-0.342549	-0.432582	-0.181722	-0.041008	0.138698	-0.15324	-0.024436	-0.003877	-0.078027	-0.078299	-0.108422	0.475542	0.524458	0	40	40	40	40	40
0.119952	-0.240408	-0.230244	0.145512	-0.010677	-0.350922	-0.836127	-0.185431	-0.380659	-0.516375	0.406067	0.933453	-0.341647	-0.273596	3.27959	-0.342549	-0.100727	-0.181722	-0.041008	-0.074363	-0.15324	-0.026982	0.413998	-0.078027	-0.078299	-0.108422	0.755954	0.244046	0	40	40	40	40	40
-0.13484	-0.240408	-0.230244	0.79659	-0.105517	0.024032	-0.804859	0.15299	-0.868168	-0.066957	0.09721	-0.100299	-0.341647	-0.273596	1.8372	-0.342549	1.17112	-0.181722	-0.041008	-0.313913	-0.15324	0.043954	1.66014	-0.078027	-0.078299	-0.108422	1	0	0	40	40	40	40	40
0.157025	-0.240408	-0.230244	-0.005052	-0.154088	-0.263038	-0.853268	-0.203666	-1.06803	-0.507543	-0.495537	-0.767082	-0.341647	-0.273596	1.8372	-0.342549	0.30463	-0.181722	-0.041008	-0.313913	-0.15324	0.043953	0.87637	-0.078027	-0.078299	-0.108422	1	0	0	40	40	40	40	40
-0.566423	-0.240408	-0.230244	-0.161203	-0.633448	-0.924516	-0.796137	-0.332593	-1.34494	-0.628416	-0.651781	-0.737824	-0.341647	-0.273596	1.8372	-0.342549	0.278071	-0.181722	-0.041008	-0.313913	-0.15324	-0.349592	0.97696	-0.078027	-0.078299	-0.108422	1	0	0	40	40	40	40	40
-0.907325	-0.240408	-0.230244	-0.070388	-1.02835	-2.33337	-0.688634	-0.234778	-2.04312	-0.766279	-0.935556	-0.767083	-0.341647	-0.273596	1.8372	-0.342549	0.250135	-0.181722	-0.041008	-0.313913	-0.15324	-0.606619	1.29471	-0.078027	-0.078299	-0.108422	1	0	0	40	40	40	40	40
-0.585294	-0.240408	-0.230244	0.05407	-0.795371	-1.56669	-0.564698	-0.214665	-1.39923	-0.875115	-0.547727	-0.51332	-0.341647	-0.273596	0.977173	-0.342549	-0.006269	-0.181722	-0.041008	-0.313913	-0.15324	-0.627625	0.74126	-0.078027	-0.078299	-0.108422	1	0	0	40	40	40	40	40
-0.144937	-0.240408	-0.230244	0.467957	-0.649633	-0.880784	-0.282269	0.005326	-0.558925	-0.994988	-0.071934	-0.100298	-0.341647	-0.273596	-0.422607	-0.342549	-0.432582	-0.181722	-0.041008	-0.313913	-0.15324	-0.649847	-0.299291	-0.078027	-0.078299	-0.108422	1	0	0	40	40	40	40	40
0.380859	-0.240408	-0.230244	0.108757	-0.475776	-1.28642	-0.63546	-0.079954	-0.786308	-1.01393	-0.206104	0.110621	-0.341647	-0.273596	-0.422607	-0.342549	-0.432582	-0.181722	-0.041008	-0.313913	-0.15324	-0.691113	-0.321653	-0.078027	-0.078299	-0.108422	0.855923	0	0.144077	40	40	40	40	40
0.582617	-0.240408	-0.230244	-0.048925	-0.413879	-1.67877	-0.849218	-0.109112	-0.653499	-0.947108	-0.287058	0.188609	-0.341647	-0.273596	-0.422607	-0.342549	-0.432582	-0.181722	-0.041008	-0.313913	-0.15324	-0.583576	-0.359577	-0.078027	-0.078299	-0.108422	0.626432	0	0.373568	40	40	40	40	40
0.809437	-0.240408	-0.230244	0.292413	-0.688358	-1.99914	-1.01463	0.075137	-0.806672	-0.664016	-0.360018	-0.204352	-0.341647	-0.273596	-0.422607	-0.342549	-0.432582	-0.181722	-0.041008	-0.313913	-0.15324	0.152379	0.092593	-0.078027	-0.078299	-0.108422	3e-06	0	0.999997	40	40	40	40	40
0.126257	-0.240408	-0.230244	-0.351884	-0.025516	-2.86208	-0.754666	-0.324522	-0.300124	-0.34113	0.100807	-0.113612	-0.341647	-0.273596	-0.422607	-0.342549	-0.432582	-0.181722	-0.041008	-0.313913	-0.15324	-0.156702	-0.442091	-0.078027	-0.078299	-0.108422	0.125441	0.104084	0.770475	40	40	40	40	40
-0.444538	-0.240408	-0.230244	-0.839471	0.13858	-3.52691	-0.969596	-0.720603	-0.588863	0.12888	0.755941	-0.428724	-0.341647	-0.273596	-0.422607	-0.342549	-0.432582	-0.181722	-0.041008	-0.313913	-0.15324	-0.216831	-0.952436	-0.078027	-0.078299	-0.108422	0	0.398718	0.601282	40	40	40	40	40
-0.001793	-0.240408	-0.230244	-0.768879	0.73772	-3.38693	-0.713162	-0.515493	0.178398	-0.404411	-0.008706	-0.347506	-0.341647	-0.273596	-0.422607	-0.342549	-0.432582	-0.181722	-0.041008	-0.313913	-0.15324	-0.379259	-0.855048	-0.078027	-0.078299	-0.108422	0.426745	0.119788	0.453467	40	40	40	40	40
0.620339	-0.240408	-0.230244	-0.953282	0.695684	-2.38876	-0.798296	-0.613684	0.949747	-0.571029	-0.584673	-0.577953	-0.226581	-0.273596	-0.422607	-0.342549	-0.358876	-0.181722	-0.041008	-0.313913	-0.15324	-0.846435	-0.563265	-0.078027	-0.078299	-0.108422	0.462472	0	0.537528	40	40	40	40	40
1.27299	-0.240408	-0.230244	-0.627717	-0.348362	-1.65739	-0.320763	-0.465063	0.999787	-0.141074	-1.34131	-0.767081	-0.341647	-0.273596	-0.422607	-0.342549	-0.432582	-0.181722	-0.041008	-0.313913	-0.15324	-1.14876	0.223223	-0.078027	-0.078299	-0.108422	2e-06	1e-06	0.999997	40	40	40	40	40
1.08964	-0.240408	-0.230244	-1.10966	0.75746	-1.03993	-0.449055	-0.639995	1.15526	-0.523866	-0.974071	-0.596239	-0.258685	-0.273596	-0.422607	-0.342549	-0.37944	-0.181722	-0.041008	-0.313913	-0.15324	-1.13128	-0.04149	-0.078027	-0.078299	-0.108422	0	0.151184	0.848816	40	40	40	40	40
1.08414	-0.240408	-0.230244	-1.06635	1.35159	-0.755163	-1.01463	-0.728311	2.37577	-0.116366	-1.003	-0.485719	-0.341647	-0.273596	-0.422607	-0.342549	-0.432582	-0.181722	-0.041008	-0.313913	-0.15324	-1.25719	-0.168663	-0.078027	-0.078299	-0.108422	0	1e-06	0.999999	40	40	40	40	40
0.545063	-0.240408	-0.230244	-1.14063	0.264	-0.583171	0.008297	-0.754815	1.49659	0.27218	-0.833852	-0.569823	-0.341647	-0.273596	-0.422607	-0.342549	-0.432582	-0.181722	-0.041008	-0.313913	-0.15324	-1.19199	-0.743258	-0.078027	-0.078299	-0.108422	0	0	1	40	40	40	40	40
0.594461	-0.240408	-0.230244	-1.07018	0.095443	0.276477	-0.146585	-0.733764	0.615865	0.179793	-0.789231	-0.395868	-0.341647	-0.273596	-0.422607	-0.342549	-0.432582	-0.181722	-0.041008	-0.313913	-0.15324	-1.00733	-0.792707	-0.078027	-0.078299	-0.108422	0.144082	0	0.855918	40	40	40	40	40
0.617215	-0.240408	-0.230244	-1.73296	-0.007137	0.739982	-0.294614	-0.961198	0.406044	0.597227	-0.874811	-0.048399	-0.341647	-0.273596	-0.422607	-0.342549	-0.432582	-0.181722	-0.041008	-0.313913	-0.15324	-1.19269	-0.952436	-0.078027	-0.078299	-0.108422	0	0	1	40	40	40	40	40
0.912449	-0.240408	-0.230244	-0.950393	0.671607	0.365788	0.970158	-0.558976	0.723052	-0.379891	-0.917712	0.181068	-0.341647	-0.273596	-0.422607	-0.342549	-0.432582	-0.181722	-0.041008	-0.313912	-0.15324	-0.71505	-0.168664	-0.078027	-0.078299	-0.108422	1e-06	1e-06	0.999998	40	40	40	40	40
0.311546	-0.240408	-0.230244	-2.08984	1.20588	1.13131	0.776522	-0.940527	-0.253203	0.987169	-0.41025	1.74719	-0.341647	-0.273596	-0.422607	-0.342548	-0.432582	-0.181722	-0.041008	0.768414	-0.15324	-1.36562	-0.168663	-0.078027	-0.078299	-0.108422	1e-06	1e-06	0.999998	40	40	40	40	40
0.122691	-0.240408	-0.230244	-0.529404	0.963031	1.30902	0.792659	-0.517443	0.284889	0.381876	0.0804	0.462434	-0.341647	-0.273596	-0.422607	1.05105	0.321403	-0.181722	-0.041008	-0.313912	-0.15324	-0.931906	-0.168662	-0.078027	-0.078299	-0.108422	1e-06	1e-06	0.999998	40	40	40	40	40
0.476818	-0.240408	-0.230244	-0.992525	0.822706	0.535778	0.489423	-0.618185	-0.128878	0.377163	0.491473	0.861332	-0.341647	-0.273596	-0.422607	-0.291815	-0.340532	-0.181722	-0.041008	-0.266422	-0.15324	-0.749039	-0.088648	-0.078027	-0.078299	-0.108422	0.214961	0	0.785039	40	40	40	40	40
0.146704	-0.240408	-0.230244	-0.362247	1.19636	0.907322	1.0114	-0.459302	0.624983	-0.252297	0.730901	0.858099	-0.341647	-0.273596	-0.422607	-0.342549	-0.432582	-0.181722	-0.041008	0.336909	-0.15324	-0.49819	0.171145	-0.078027	-0.078299	-0.108422	0	0	1	40	40	40	40	40
0.825024	-0.240408	-0.230244	-0.232882	0.658563	0.147768	0.536993	-0.2948	0.301647	-0.469895	0.78865	0.296813	-0.341647	-0.273596	-0.422607	-0.342549	-0.432582	-0.181722	-0.041008	-0.230772	-0.15324	-0.115056	-0.031789	-0.078027	-0.078299	-0.108422	0.697639	0	0.302361	40	40	40	40	40
0.977219	-0.240408	-0.230244	-0.056557	0.638645	0.066265	0.424856	-0.148488	0.570357	-0.878162	0.604678	-0.100298	-0.341647	-0.273596	-0.422607	-0.342549	-0.432582	-0.181722	-0.041008	-0.313913	-0.15324	-0.006799	0.11906	-0.078027	-0.078299	-0.108422	1	0	0	40	40	40	40	40
0.462109	-0.240408	-0.230244	0.013785	0.563829	-0.17508	0.069172	-0.084036	0.329605	-0.892604	0.771179	0.046923	-0.341647	-0.273596	-0.422607	-0.342549	-0.432582	-0.181722	-0.041008	-0.313913	-0.15324	0.128976	-0.132507	-0.078027	-0.078299	-0.108422	1	0	0	40	40	40	40	40
-0.866363	-0.240408	-0.230244	0.629475	0.273205	-0.22292	-0.321498	0.259316	0.197719	-1.31808	0.639209	-0.049069	-0.341647	-0.273596	-0.422607	-0.342549	-0.432582	-0.181722	-0.041008	-0.313913	-0.15324	0.716497	-0.61263	-0.078027	-0.078299	-0.108422	1	0	0	40	40	40	40	40
-0.554064	-0.240408	-0.230244	0.478709	-0.270594	-0.352756	-0.159293	0.015375	-0.215247	-1.61644	0.450856	-0.597905	-0.341647	-0.273596	-0.422607	-0.342549	-0.432582	-0.181722	-0.041008	-0.313913	-0.15324	0.759032	-0.952436	-0.078027	-0.078299	-0.108422	1	0	0	40	40	40	40	40
-0.237852	-0.240408	-0.230244	0.428544	-0.396936	0.119723	-0.611218	-0.126841	-0.168647	-0.116367	0.688519	-0.767079	-0.341647	-0.273596	-0.422607	-0.342549	0.4349	-0.181722	-0.041008	-0.313913	-0.15324	0.152385	-0.821807	-0.078027	-0.078299	-0.108422	0.999999	1e-06	0	40	40	40	40	40
0.431726	-0.240408	-0.230244	0.55711	0.137333	-0.75516	-0.530534	0.211828	0.038903	-0.058715	0.350223	-0.204353	-0.341647	-0.273596	-0.422607	-0.342549	1.33544	-0.181722	-0.041008	-0.313913	-0.15324	0.152384	-0.952435	-0.078027	-0.078299	-0.108422	1	0	0	40	40	40	40	40
0.191366	-0.240408	-0.230244	0.796595	-0.979777	-0.304049	0.486063	0.189527	-0.084089	0.077167	0.333408	0.076994	-0.341647	-0.273596	-0.422607	-0.342549	1.34186	-0.181722	-0.041008	-0.313913	-0.15324	0.694525	-0.952435	-0.078027	-0.078299	-0.108422	1	0	0	40	40	40	40	40
0.434628	-0.240408	-0.230244	0.703897	-0.191148	-0.349749	0.740018	0.356449	-0.041171	0.630718	0.144267	-0.060961	-0.341647	-0.273596	-0.422607	-0.277048	1.73361	-0.181722	-0.041008	-0.313913	-0.15324	0.762848	-0.563763	-0.078027	-0.078299	-0.108422	0.680148	0.220658	0.099194	40	40	40	40	40
0.723597	-0.240408	-0.230244	0.738616	-0.008376	-1.20627	1.88994	0.467566	1.19196	-0.005182	-0.00489	0.076994	-0.341647	-0.273596	-0.422607	-0.342548	1.33693	-0.181722	-0.041008	-0.313913	-0.15324	0.586104	-0.952431	-0.078027	-0.078299	-0.108422	0.999996	2e-06	1e-06	40	40	40	40	40
-0.086701	-0.240408	-0.230244	0.413683	0.166859	-0.131609	-0.345439	-0.156618	0.112559	1.02507	1.7542	0.16555	-0.341647	-0.273596	1.8372	-0.342549	-0.432582	-0.181722	-0.041008	-0.313913	-0.15324	0.586099	0.196757	-0.078027	-0.078299	-0.108422	1	0	0	40	40	40	40	40
0.121274	-0.240408	-0.230244	0.127904	0.863269	0.100455	0.06657	-0.276895	0.375139	0.497218	1.68322	0.181067	-0.341647	-0.273596	1.8372	-0.342549	-0.432582	-0.181722	-0.041008	-0.313913	-0.15324	0.448782	0.208689	-0.078027	-0.078299	-0.108422	1	0	0	40	40	40	40	40
-0.279474	-0.240408	-0.230244	0.346693	0.253532	0.329705	0.437657	-0.240909	0.482708	-0.458105	1.28129	-0.100298	-0.341647	-0.273596	1.8372	-0.342549	-0.432582	-0.181722	-0.041008	-0.313913	-0.15324	0.347279	-0.038033	-0.078027	-0.078299	-0.108422	1	0	0	40	40	40	40	40
0.219337	-0.240408	-0.230244	0.371694	0.436197	0.170994	0.996013	-0.130844	0.457237	-0.205433	1.36451	-0.024033	-0.341647	-0.273596	1.8372	-0.342549	-0.432582	-0.181722	-0.041008	-0.313913	-0.15324	0.577725	-0.006255	-0.078027	-0.078299	-0.108422	1	0	0	40	40	40	40	40
0.281976	-0.240408	-0.230244	0.349614	0.475111	0.057888	0.904933	-0.11539	0.323479	-0.245668	1.39525	0.045732	-0.341647	-0.273596	1.8372	-0.342549	-0.432582	-0.181722	-0.041008	-0.313913	-0.15324	0.600528	0.010163	-0.078027	-0.078299	-0.108422	1	0	0	40	40	40	40	40
0.184519	-0.240408	-0.230244	0.326222	0.622732	-0.186469	0.298455	-0.143684	0.06328	-0.642463	1.47693	0.412814	-0.341647	-0.273596	1.8372	-0.342549	-0.432582	-0.181722	-0.041008	-0.313913	-0.15324	0.542864	0.119051	-0.078027	-0.078299	-0.108422	1	0	0	40	40	40	40	40
0.311545	-0.240408	-0.230244	-0.168908	0.331615	0.297434	-0.933947	-0.385697	0.146523	-0.416955	1.36658	0.566502	-0.341647	-0.273596	1.8372	-0.342549	-0.432582	-0.181722	-0.041008	-0.313912	-0.15324	-0.064472	0.353852	-0.078027	-0.078299	-0.108422	1	0	0	40	40	40	40	40
0.148037	-0.240408	-0.230244	0.340873	-0.152104	-0.200434	-0.703474	-0.076642	-0.15752	-0.522531	1.20328	0.944139	-0.341647	-0.273596	2.80639	-0.342549	-0.432582	-0.181722	-0.041008	-0.098781	-0.15324	0.288772	-0.029304	-0.078027	-0.078299	-0.108422	0.78083	0.21917	0	40	40	40	40	40
0.063824	-0.240408	-0.230244	0.158762	-0.095111	-0.443279	-0.964568	-0.192143	-0.474172	-0.366984	0.452785	1.15539	-0.341647	-0.273596	3.12786	-0.342549	-0.029015	-0.181722	-0.041008	-0.001391	-0.15324	-0.039257	0.464325	-0.078027	-0.078299	-0.108422	0.681611	0.318389	0	40	40	40	40	40
-0.252085	-0.240408	-0.230244	-0.187274	-0.193127	-0.164494	-0.933951	-0.369118	-0.624128	-0.4874	-0.495537	-0.100298	-0.341647	-0.273596	1.8372	-0.342549	0.252021	-0.181722	-0.041008	-0.313913	-0.15324	-0.086433	0.87637	-0.078027	-0.078299	-0.108422	1	0	0	40	40	40	40	40
-0.649902	-0.240408	-0.230244	-0.342853	-0.562014	0.086487	-0.824264	-0.431484	-1.46892	-0.487897	-0.495537	-0.767083	-0.341647	-0.273596	1.8372	-0.342549	0.292293	-0.181722	-0.041008	-0.313913	-0.15324	-0.389761	0.824289	-0.078027	-0.078299	-0.108422	1	0	0	40	40	40	40	40
-1.23364	-0.240408	-0.230244	-0.529398	-0.83407	-0.591123	-0.853268	-0.568684	-1.8598	-0.721661	-0.495538	-0.767082	-0.341647	-0.273596	1.8372	-0.342549	0.282918	-0.181722	-0.041008	-0.313913	-0.15324	-0.606619	0.615114	-0.078027	-0.078299	-0.108422	1	0	0	40	40	40	40	40
-0.958939	-0.240408	-0.230244	-0.168911	-0.921683	-1.69806	-0.753385	-0.394925	-1.53831	-0.739435	-0.833852	-0.767083	-0.341647	-0.273596	1.8372	-0.342549	0.258739	-0.181722	-0.041008	-0.313913	-0.15324	-0.606619	1.13763	-0.078027	-0.078299	-0.108422	1	0	0	40	40	40	40	40
-0.800643	-0.240408	-0.230244	0.084877	-0.897941	-1.58779	-0.592261	-0.241711	-1.3794	-0.774114	-0.484204	-0.576682	-0.341647	-0.273596	1.19191	-0.342549	0.062243	-0.181722	-0.041008	-0.313913	-0.15324	-0.511976	0.762159	-0.078027	-0.078299	-0.108422	1	0	0	40	40	40	40	40
-0.646664	-0.240408	-0.230244	0.485228	-0.795859	-0.85456	-0.423839	-0.111233	-0.65523	-0.774323	0.274686	-0.282429	-0.341639	-0.273596	0.195186	-0.342539	-0.233495	-0.181722	-0.041008	-0.313913	-0.15324	-0.23462	0.093457	-0.078027	-0.078299	-0.108422	0.999854	1e-06	0.000144	40	40	40	40	40
0.593092	-0.240408	-0.230244	0.11705	-0.377271	-1.7426	-1.0082	0.018273	-1.09312	-1.31013	-0.155794	0.904823	-0.341647	-0.273596	-0.422607	-0.342549	-0.432582	-0.181722	-0.041008	-0.313913	-0.15324	-0.931906	-0.691178	-0.078027	-0.078299	-0.108422	0.398769	0	0.601231	40	40	40	40	40
0.871269	-0.240408	-0.230244	0.582237	-0.552491	-2.13728	-0.946818	0.447002	-0.433021	-1.14153	-0.155795	0.566503	-0.341647	-0.273596	-0.422607	-0.342549	-0.432582	-0.181722	-0.041008	-0.313913	-0.15324	-0.58465	-0.691178	-0.078027	-0.078299	-0.108422	1	0	0	40	40	40	40	40
0.723595	-0.240408	-0.230244	-0.950385	0.185902	-1.98548	-1.01463	-0.457229	-0.276267	-1.44637	-0.326387	0.566503	-0.341647	-0.273596	-0.422607	-0.342549	-0.432582	-0.181722	-0.041008	-0.313913	-0.15324	-0.281334	-0.42992	-0.078027	-0.078299	-0.108422	3e-06	0	0.999997	40	40	40	40	40
0.346954	-0.240408	-0.230244	-0.211767	0.100032	-2.64979	-0.410964	-0.237593	-0.408577	-0.468133	0.368144	-0.093426	-0.341647	-0.273596	-0.422607	-0.342549	-0.432582	-0.181722	-0.041008	-0.313913	-0.15324	-0.057672	-0.460389	-0.078027	-0.078299	-0.108422	0.355136	0.068284	0.57658	40	40	40	40	40
1.6507	-0.240408	-0.230244	0.360476	1.25445	-5.12959	1.84153	0.787974	-0.814357	-0.149307	-1.00299	0.566498	-0.341647	-0.273596	-0.422607	-0.342549	-0.432582	-0.181722	-0.041008	-0.313913	-0.15324	0.911382	-0.429921	-0.078027	-0.078299	-0.108422	3e-06	1e-06	0.999996	40	40	40	40	40
0.483233	-0.240408	-0.230244	-0.433605	0.380188	-1.88979	0.453789	-0.457734	0.331012	-0.017544	1.17917	-0.485718	-0.341647	-0.273596	-0.422607	-0.342549	-0.432582	-0.181722	-0.041008	-0.313913	-0.15324	0.260811	-0.952435	-0.078027	-0.078299	-0.108422	0.999999	0	1e-06	40	40	40	40	40
0.845574	-0.240408	-0.230244	-0.475638	1.34239	-1.9526	-1.00493	-0.444294	0.957334	-1.16338	0.205229	-0.373541	-0.341647	-0.273596	-0.422607	-0.342549	-0.432582	-0.181722	-0.041008	-0.313913	-0.15324	-0.345822	-0.848275	-0.078027	-0.078299	-0.108422	1	0	0	40	40	40	40	40
1.13564	-0.240408	-0.230244	-0.168912	0.331618	-1.80776	-0.304625	-0.410619	2.29121	-1.34755	-1.17214	-0.767081	0.816188	-0.273596	-0.422607	-0.342549	0.309067	-0.181722	-0.041008	-0.313913	-0.15324	-0.60662	0.353852	-0.078027	-0.078299	-0.108422	3e-06	1e-06	0.999996	40	40	40	40	40
0.105524	-0.240408	-0.230244	-0.627716	0.331617	-1.12426	0.260152	-0.215624	0.84605	-1.2446	-0.986971	-0.278262	-0.341647	-0.273596	-0.422607	-0.342549	-0.432582	-0.181722	-0.041008	-0.313913	-0.15324	-1.36562	1.66014	-0.078027	-0.078299	-0.108422	0	0.999996	4e-06	40	40	40	40	40
-0.1005	-0.240408	-0.230244	-0.731073	0.720178	0.065042	0.147196	-0.665057	1.33802	-0.88225	-0.509926	0.001194	-0.341647	-0.273596	-0.422607	-0.342549	-0.432582	-0.181722	-0.041008	-0.313913	-0.15324	-0.931907	-0.560548	-0.078027	-0.078299	-0.108422	0	1e-06	0.999999	40	40	40	40	40
0.071186	-0.240408	-0.230244	-0.950391	0.234478	-0.126338	-0.5144	-0.760214	0.807612	-0.853426	-0.833852	-0.508698	-0.341647	-0.273596	-0.422607	-0.342549	-0.432582	-0.181722	-0.041008	-0.313913	-0.15324	-1.25719	-0.952434	-0.078027	-0.078299	-0.108422	0	0	1	40	40	40	40	40
0.406302	-0.240408	-0.230244	-1.10583	0.346058	0.18815	-0.382778	-0.682859	0.404294	-0.410462	-0.795023	-0.464178	-0.341647	-0.273596	-0.422607	-0.342549	-0.432582	-0.181722	-0.041008	-0.313913	-0.15324	-1.00889	-0.872557	-0.078027	-0.078299	-0.108422	0.047009	0	0.952991	40	40	40	40	40
0.51081	-0.240408	-0.230244	-1.38291	0.344009	0.392949	-0.317159	-0.775375	0.166499	-0.377913	-1.08171	-0.031079	-0.341647	-0.273596	-0.422607	-0.277035	-0.396162	-0.181722	-0.041008	-0.313913	-0.15324	-1.13256	-0.713861	-0.078027	-0.078299	-0.108422	0.056659	0	0.943341	40	40	40	40	40
0.311547	-0.240408	-0.230244	-1.9159	-0.008373	0.461479	-0.385305	-1.00426	0.469378	-0.548716	-1.01982	0.847848	-0.341647	-0.273596	-0.422607	-0.342548	-0.432581	-0.181722	-0.041008	-0.313911	-0.15324	-1.25719	-0.429921	-0.078027	-0.078299	-0.108422	0	0	1	40	40	40	40	40
0.427325	-0.240408	-0.230244	-1.75155	0.836465	0.774594	-0.056771	-0.848246	-0.344883	0.116146	-0.503489	0.754449	-0.341647	-0.273596	-0.422607	-0.198065	-0.353436	-0.181722	-0.041008	-0.157972	-0.15324	-1.35861	-0.272819	-0.078027	-0.078299	-0.108422	0.209282	0	0.790718	40	40	40	40	40
0.427929	-0.240408	-0.230244	-2.02048	0.992536	1.16402	-0.220574	-0.904507	-0.955745	0.507046	-0.088749	1.24876	-0.341647	-0.273596	-0.422607	-0.342549	-0.432582	-0.181722	-0.041008	-0.313913	-0.15324	-1.47405	-0.168662	-0.078027	-0.078299	-0.108422	0.398752	0	0.601248	40	40	40	40	40
0.105523	-0.240408	-0.230244	-0.731077	0.331619	0.63919	0.082652	-0.565431	-1.0296	0.501283	0.520816	0.566504	-0.341647	-0.273596	-0.422607	-0.342548	0.26515	-0.181722	-0.041008	-0.313912	-0.15324	-0.931908	0.48448	-0.078027	-0.078299	-0.108422	2e-06	0	0.999998	40	40	40	40	40
0.637751	-0.240408	-0.230244	-0.433608	0.91446	0.570836	0.163337	-0.440196	-0.868169	-0.692836	0.587863	0.181068	-0.341647	-0.273596	-0.422607	-0.342549	-0.432581	-0.181722	-0.041008	-0.313912	-0.15324	-0.498192	0.223223	-0.078027	-0.078299	-0.108422	0.999997	0	3e-06	40	40	40	40	40
0.85848	-0.240408	-0.230244	-0.409932	0.911504	-0.092392	0.42054	-0.338194	0.035379	-0.541779	0.821088	0.249959	-0.341647	-0.273596	-0.422607	-0.342549	-0.432582	-0.181722	-0.041008	-0.232804	-0.15324	-0.229866	-0.104897	-0.078027	-0.078299	-0.108422	0.84903	0	0.15097	40	40	40	40	40
1.04588	-0.240408	-0.230244	-0.168911	0.807167	0.060034	0.415086	-0.232503	0.587504	-0.317429	1.36658	0.566503	-0.341647	-0.273596	-0.422607	-0.342549	-0.432582	-0.181722	-0.041008	-0.313913	-0.15324	0.043954	-0.038033	-0.078027	-0.078299	-0.108422	1	0	0	40	40	40	40	40
0.403398	-0.240408	-0.230244	0.053111	0.650817	0.081868	0.230959	-0.062283	0.382488	-0.840336	0.866994	0.170938	-0.341647	-0.273596	-0.422607	-0.342549	-0.202986	-0.181722	-0.041008	-0.313913	-0.15324	0.11317	-0.085165	-0.078027	-0.078299	-0.108422	0.847407	0.11506	0.037533	40	40	40	40	40
-0.444359	-0.240408	-0.230244	0.420015	0.096069	-0.171869	-0.272418	0.038536	-0.055225	-1.39601	0.512887	-0.181996	-0.341647	-0.273596	-0.422607	-0.342549	0.356148	-0.181722	-0.041008	-0.313913	-0.15324	0.411646	-0.784348	-0.078027	-0.078299	-0.108422	0.708414	0.246345	0.045242	40	40	40	40	40
-0.461046	-0.240408	-0.230244	0.146204	-0.008376	0.147063	-0.804856	-0.296281	0.261828	-1.29814	0.435512	-0.100299	-0.341647	-0.273596	-0.422607	-0.342549	0.60119	-0.181722	-0.041008	-0.313913	-0.15324	-0.064472	-0.821807	-0.078027	-0.078299	-0.108422	4e-06	0.999996	0	40	40	40	40	40
-0.080913	-0.240408	-0.230244	0.479498	-0.103793	-0.203804	-0.488455	0.049918	-0.120515	-0.834651	0.295758	-0.27585	-0.341647	-0.273596	-0.422607	-0.342549	0.679277	-0.181722	-0.041008	-0.313913	-0.15324	0.336941	-0.818945	-0.078027	-0.078299	-0.108422	0.891144	0.108856	0	40	40	40	40	40
0.300866	-0.240408	-0.230244	0.721078	-0.128281	-0.123385	-0.888482	0.221134	-0.247362	0.010414	0.076102	0.076994	-0.341647	-0.273596	-0.422607	-0.342549	1.32442	-0.181722	-0.041008	-0.313913	-0.15324	0.238137	-0.594688	-0.078027	-0.078299	-0.108422	1	0	0	40	40	40	40	40
-0.083334	-0.240408	-0.230244	0.494088	-0.591218	0.529827	0.114923	-0.150438	-0.03028	0.423049	0.164259	-0.204354	-0.341647	-0.273596	-0.422607	-0.342549	1.38084	-0.181722	-0.041008	-0.313913	-0.15324	0.043956	-0.952434	-0.078027	-0.078299	-0.108422	0.999999	1e-06	0	40	40	40	40	40
0.342057	-0.240408	-0.230244	0.694193	-0.426694	0.015582	0.462749	0.361509	0.02426	0.783232	-0.147907	-0.243381	-0.341647	-0.273596	-0.422607	-0.342549	1.88883	-0.181722	-0.041008	-0.313913	-0.15324	0.925693	-0.377412	-0.078027	-0.078299	-0.108422	0.453465	0.426746	0.119789	40	40	40	40	40
0.958697	-0.240408	-0.230244	1.06642	0.000834	-0.640462	0.695737	1.01282	-0.034054	1.41226	-0.494447	-0.33205	-0.341647	-0.273596	-0.422607	-0.342549	2.94794	-0.181722	-0.041008	-0.313913	-0.15324	2.08354	0.224072	-0.078027	-0.078299	-0.108422	0	0.601297	0.398703	40	40	40	40	40
-0.133134	-0.240408	-0.230244	0.801845	-0.053922	0.021137	-0.020995	0.016701	0.484455	0.114618	2.74341	0.383218	-0.341647	-0.273596	1.8372	-0.342549	-0.432582	-0.181722	-0.041008	-0.313913	-0.15324	1.56871	0.167501	-0.078027	-0.078299	-0.108422	1	0	0	40	40	40	40	40
0.068147	-0.240408	-0.230244	0.510402	0.411639	-0.23807	0.046138	-0.083229	0.387823	0.228628	2.01155	0.081012	-0.341647	-0.273596	1.8372	-0.342549	-0.432582	-0.181722	-0.041008	-0.313913	-0.15324	0.956471	0.085133	-0.078027	-0.078299	-0.108422	1	0	0	40	40	40	40	40
0.283709	-0.240408	-0.230244	0.3042	0.505885	0.045833	0.072841	-0.159642	0.581417	-0.054709	1.45044	-0.100298	-0.341647	-0.273596	1.8372	-0.342549	-0.432582	-0.181722	-0.041008	-0.313913	-0.15324	0.520897	-0.038033	-0.078027	-0.078299	-0.108422	1	0	0	40	40	40	40	40
0.367166	-0.240408	-0.230244	0.471708	0.312249	0.278644	0.210017	-0.128655	0.536791	-0.044933	1.22963	-0.100298	-0.341647	-0.273596	1.8372	-0.342549	-0.432582	-0.181722	-0.041008	-0.313913	-0.15324	0.599301	-0.038033	-0.078027	-0.078299	-0.108422	1	0	0	40	40	40	40	40
0.14544	-0.240408	-0.230244	0.398612	0.176237	0.42928	0.031546	-0.17087	0.463279	-0.129937	1.12181	-0.100298	-0.341647	-0.273596	1.8372	-0.342549	-0.432582	-0.181722	-0.041008	-0.313913	-0.15324	0.454194	0.223225	-0.078027	-0.078299	-0.108422	1	0	0	40	40	40	40	40
0.431727	-0.240408	-0.230244	0.494087	0.262737	0.269619	-0.82867	-0.083814	0.311554	0.045657	1.11212	-0.100298	-0.341647	-0.273596	1.8372	-0.342549	-0.432582	-0.181722	-0.041008	-0.313913	-0.15324	0.694528	-0.038033	-0.078027	-0.078299	-0.108422	1	0	0	40	40	40	40	40
-0.024644	-0.240408	-0.230244	0.66737	-0.533127	0.207736	-0.473594	0.09629	-0.089965	-0.870685	1.14529	-0.100298	-0.341647	-0.273596	1.8372	-0.342549	-0.432582	-0.181722	-0.041008	-0.313913	-0.15324	0.824929	-0.142192	-0.078027	-0.078299	-0.108422	1	0	0	40	40	40	40	40
-1.03523	-0.240408	-0.230244	0.30237	0.008211	-0.002076	-0.714358	-0.252924	-0.193679	-0.844041	0.46576	-0.393769	1.01836	-0.273596	1.8372	-0.342549	-0.126243	-0.181722	-0.041008	-0.313913	-0.15324	0.272285	0.563113	-0.078027	-0.078299	-0.108422	1	0	0	40	40	40	40	40
-1.80021	-0.240408	-0.230244	0.36048	0.185905	-0.057987	-0.782185	-0.412563	-0.067983	-1.25125	0.350223	-0.767083	1.97403	-0.273596	1.8372	-0.342549	0.221265	-0.181722	-0.041008	-0.313913	-0.15324	0.369241	1.26826	-0.078027	-0.078299	-0.108422	1	0	0	40	40	40	40	40
-1.26426	-0.240408	-0.230244	-0.240037	-0.239563	0.144596	-0.872881	-0.509755	-0.777547	-0.76796	-0.403529	-0.459854	0.614743	-0.273596	1.8372	-0.342549	0.259898	-0.181722	-0.041008	-0.313913	-0.15324	-0.31114	0.974049	-0.078027	-0.078299	-0.108422	1	0	0	40	40	40	40	40
-1.10358	-0.240408	-0.230244	-0.491208	-0.55249	0.863362	-0.862866	-0.609966	-0.821997	-0.591646	-0.495537	-0.100298	-0.341647	-0.273596	1.8372	-0.342549	0.240575	-0.181722	-0.041008	-0.313913	-0.15324	-0.454961	0.745741	-0.078027	-0.078299	-0.108422	1	0	0	40	40	40	40	40
-1.23364	-0.240408	-0.230244	-0.529399	-0.83407	-0.276708	-0.643494	-0.560272	-1.08341	-0.025778	-0.495538	-0.767081	-0.341647	-0.273596	1.8372	-0.342549	0.282918	-0.181722	-0.041008	-0.313913	-0.15324	-0.606619	0.615113	-0.078027	-0.078299	-0.108422	1	0	0	40	40	40	40	40
-1.23364	-0.240408	-0.230244	-0.5294	-0.591221	-0.673143	-0.966223	-0.789208	-0.03797	-0.721659	-0.495537	-0.767083	-0.341647	-0.273596	1.8372	-0.342549	0.286372	-0.181722	-0.041008	-0.313913	-0.15324	-0.606618	0.615111	-0.078027	-0.078299	-0.108422	0.999999	0	1e-06	40	40	40	40	40
-1.92039	-0.240408	-0.230244	0.557105	-1.22263	-0.741494	-0.869404	-0.375409	-0.845107	-0.161658	1.19598	-0.767083	-0.341647	-0.273596	1.8372	-0.342549	0.295747	-0.181722	-0.041008	-0.313913	-0.15324	0.91138	1.13762	-0.078027	-0.078299	-0.108422	0.999998	0	2e-06	40	40	40	40	40
-1.27095	-0.240408	-0.230244	-0.306927	-0.763431	-0.908947	-0.895708	-0.526639	-0.467773	-0.489374	0.669279	0.096195	-0.341647	-0.273596	2.13048	-0.342548	-0.023487	-0.181722	-0.041008	-0.313913	-0.15324	-0.314437	-0.080582	-0.078027	-0.078299	-0.108422	0.222878	0	0.777122	40	40	40	40	40
0.613206	-0.240408	-0.230244	0.347508	-0.349047	-2.12756	-0.962271	0.26211	-0.567667	-1.54608	0.888422	1.53893	-0.341647	-0.273596	-0.422607	-0.342549	-0.432582	-0.181722	-0.041008	-0.313913	-0.15324	-0.902427	-0.467022	-0.078027	-0.078299	-0.108422	0.501912	0.12544	0.372649	40	40	40	40	40
0.578794	-0.240408	-0.230244	0.327898	-0.354318	-2.09576	-0.966217	0.242659	-0.475638	-1.5374	0.917138	1.49	-0.341647	-0.273596	-0.422607	-0.342549	-0.432582	-0.181722	-0.041008	-0.313913	-0.15324	-0.777471	-0.466508	-0.078027	-0.078299	-0.108422	0.504056	0.111581	0.384363	40	40	40	40	40
0.599366	-0.240408	-0.230244	0.371747	-0.384281	-2.10846	-0.942011	0.239845	-0.44424	-1.40327	0.81489	1.29344	-0.341647	-0.273596	-0.422607	-0.342549	-0.432582	-0.181722	-0.041008	-0.313913	-0.15324	-0.671323	-0.437405	-0.078027	-0.078299	-0.108422	0.564647	0.131193	0.30416	40	40	40	40	40
0.843775	-0.240408	-0.230244	0.146203	-0.056947	-2.19053	-1.01463	-0.365829	-0.084089	0.101867	1.19743	0.566502	-0.341647	-0.273596	-0.422607	-0.342549	-0.432582	-0.181722	-0.041008	-0.313913	-0.15324	-0.281331	0.35385	-0.078027	-0.078299	-0.108422	4e-06	0	0.999996	40	40	40	40	40
0.338474	-0.240408	-0.230244	0.131389	0.137015	-2.05777	0.672529	0.002297	-0.255662	-0.866826	0.41766	-0.767083	-0.341647	-0.273596	-0.422607	-0.342549	-0.432582	-0.181722	-0.041008	-0.313913	-0.15324	0.325299	-0.48114	-0.078027	-0.078299	-0.108422	1	0	0	40	40	40	40	40
0.637751	-0.240408	-0.230244	-0.342852	0.623038	-1.68473	0.260154	-0.387656	0.254143	-0.754605	1.17917	-0.485719	-0.341647	-0.273596	-0.422607	-0.342549	-0.432582	-0.181722	-0.041008	-0.313913	-0.15324	0.369241	-0.952435	-0.078027	-0.078299	-0.108422	1	0	0	40	40	40	40	40
1.49618	-0.240408	-0.230244	-0.342852	0.623038	-0.960219	0.260153	-0.304483	0.377137	-0.927547	0.333409	-0.485719	-0.341647	-0.273596	-0.422607	-0.342549	-0.432582	-0.181722	-0.041008	-0.313913	-0.15324	0.36924	-0.952435	-0.078027	-0.078299	-0.108422	1	0	0	40	40	40	40	40
0.541182	-0.240408	-0.230244	-0.301815	0.832398	-1.29948	-0.203698	-0.337365	0.863974	-0.841949	-0.228838	-0.36814	-0.235337	-0.273596	-0.422607	-0.342549	-0.364485	-0.181722	-0.041008	-0.313913	-0.15324	-0.492276	-0.200008	-0.078027	-0.078299	-0.108422	0.714449	0.193733	0.091818	40	40	40	40	40
0.324451	-0.240408	-0.230244	-0.491447	0.496245	-0.713306	0.188281	-0.358336	0.973245	-0.850438	-0.454426	-0.518869	-0.241652	-0.273596	-0.422607	-0.342549	-0.36853	-0.181722	-0.041008	-0.313913	-0.15324	-0.691906	-0.228003	-0.078027	-0.078299	-0.108422	0.241658	0.151186	0.607156	40	40	40	40	40
0.338255	-0.240408	-0.230244	-0.731072	0.535105	-0.308965	-0.175427	-0.37394	1.05078	-0.91188	-0.360659	-0.767083	-0.341647	-0.273596	-0.422607	-0.342549	-0.432582	-0.181722	-0.041008	-0.313913	-0.15324	-0.563389	-0.456386	-0.078027	-0.078299	-0.108422	0	0	1	40	40	40	40	40
0.311547	-0.240408	-0.230244	-1.06635	1.06017	0.311103	-0.09485	-0.508077	0.177273	-0.841075	-0.495538	-0.767081	-0.341647	-0.273596	-0.422607	-0.342548	-0.432582	-0.181722	-0.041008	-0.313913	-0.15324	-0.823477	-0.952435	-0.078027	-0.078299	-0.108422	0	0	1	40	40	40	40	40
0.389476	-0.240408	-0.230244	-0.694495	0.573905	0.145661	-0.810765	-0.482972	-0.063789	-1.06402	-1.04242	-0.364762	-0.341647	-0.273596	-0.422607	-0.342549	-0.432582	-0.181722	-0.041008	-0.313913	-0.15324	-0.880716	-0.787001	-0.078027	-0.078299	-0.108422	0.209094	0	0.790906	40	40	40	40	40
0.809437	-0.240408	-0.230244	-1.60078	1.30302	0.065045	0.114923	-0.725189	-0.191707	-0.478721	-1.67961	-0.485717	-0.341647	-0.273596	-0.422607	-0.342545	-0.432582	-0.181722	-0.041008	-0.313913	-0.15324	-1.47405	-0.952435	-0.078027	-0.078299	-0.108422	2e-06	0	0.999998	40	40	40	40	40
-0.220681	-0.240408	-0.230244	-1.32097	0.72018	0.051375	-0.804855	-0.920634	0.077338	-0.136955	-1.67961	-0.100297	-0.341647	-0.273596	-0.422607	1.05105	0.342128	-0.181722	-0.041008	-0.313913	-0.15324	-1.90776	-0.429922	-0.078027	-0.078299	-0.108422	1e-06	0	0.999999	40	40	40	40	40
0.493356	-0.240408	-0.230244	-1.66619	1.09556	0.582527	-0.476996	-0.809835	-0.590691	-0.110053	-0.511232	0.440305	-0.341647	-0.273596	-0.422607	-0.290226	-0.310583	-0.181722	-0.041008	-0.313913	-0.15324	-1.36312	-0.325783	-0.078027	-0.078299	-0.108422	0.201425	0	0.798575	40	40	40	40	40
0.311547	-0.240408	-0.230244	-1.9159	1.15731	0.63919	-0.933948	-0.827779	-1.31402	-0.174011	0.520814	0.566502	-0.341647	-0.273596	-0.422607	-0.342549	-0.432581	-0.181722	-0.041008	-0.313913	-0.15324	-1.47405	0.092594	-0.078027	-0.078299	-0.108422	1e-06	0	0.999999	40	40	40	40	40
0.586247	-0.240408	-0.230244	-1.75204	0.72018	0.242756	0.744247	-0.802462	-1.36014	-0.577541	0.35165	0.566503	-0.341647	-0.273596	-0.422607	-0.342549	-0.432581	-0.181722	-0.041008	-0.313913	-0.15324	-1.36562	-0.038033	-0.078027	-0.078299	-0.108422	2e-06	0	0.999998	40	40	40	40	40
1.27255	-0.240408	-0.230244	-1.06635	0.77859	-0.442718	0.503046	-0.530246	-1.25448	-0.140102	-0.047781	0.334738	-0.341647	-0.273596	-0.422607	-0.342549	-0.432582	-0.181722	-0.041008	-0.313913	-0.15324	-0.715048	-0.220743	-0.078027	-0.078299	-0.108422	0.601305	0	0.398695	40	40	40	40	40
1.0498	-0.240408	-0.230244	-0.839471	1.20588	-1.16527	0.066518	-0.42456	-0.806674	-0.404599	1.09532	0.181067	-0.341647	-0.273596	-0.422607	-0.342549	-0.432582	-0.181722	-0.041008	-0.313913	-0.15324	-0.281334	-0.691176	-0.078027	-0.078299	-0.108422	0.999997	0	3e-06	40	40	40	40	40
0.707499	-0.240408	-0.230244	-0.427591	1.2542	-0.658084	0.55659	-0.316229	-0.255587	-0.001179	0.674653	0.122379	-0.341647	-0.273596	-0.422607	-0.342549	0.159504	-0.181722	-0.041008	-0.313913	-0.15324	-0.370726	-0.37223	-0.078027	-0.078299	-0.108422	0.446299	0.110662	0.443038	40	40	40	40	40
-0.546886	-0.240408	-0.230244	0.219308	1.15731	0.748545	0.534477	0.189552	-0.307014	-1.04696	0.96275	0.5665	-0.341647	-0.273596	-0.422607	-0.342549	0.988548	-0.181722	-0.041008	-0.313913	-0.15324	-0.281332	0.092592	-0.078027	-0.078299	-0.108422	3e-06	0.999995	1e-06	40	40	40	40	40
-0.684237	-0.240408	-0.230244	-0.433602	0.283046	0.065042	-0.869398	-0.228003	-0.076403	-0.981076	0.333408	0.181065	-0.341647	-0.273596	-0.422607	-0.342549	1.32804	-0.181722	-0.041008	-0.313913	-0.15324	-0.064474	-0.691179	-0.078027	-0.078299	-0.108422	3e-06	1e-06	0.999995	40	40	40	40	40
0.006023	-0.240408	-0.230244	0.691377	0.135277	-0.295284	-0.14152	0.183996	0.095943	-1.29781	0.191935	-0.011733	-0.341647	-0.273596	-0.422607	-0.342549	1.32209	-0.181722	-0.041008	-0.313913	-0.15324	0.272335	-0.952436	-0.078027	-0.078299	-0.108422	1	0	0	40	40	40	40	40
0.104979	-0.240408	-0.230244	0.390191	-0.005551	-0.088499	-0.665263	-0.081107	0.328059	-0.520432	0.105483	-0.185176	-0.341647	-0.273596	-0.422607	-0.342549	1.21845	-0.181722	-0.041008	-0.313913	-0.15324	0.123532	-0.709745	-0.078027	-0.078299	-0.108422	0.888418	0.111582	0	40	40	40	40	40
0.019678	-0.240408	-0.230244	0.146204	-0.105517	0.051374	-0.482128	-0.124196	0.223395	-0.005188	-0.326387	-0.485717	-0.341647	-0.273596	-0.422606	-0.342549	0.742321	-0.181722	-0.041008	-0.313913	-0.15324	-0.064474	-0.821806	-0.078027	-0.078299	-0.108422	1	0	0	40	40	40	40	40
0.117415	-0.240408	-0.230244	0.422403	-0.200062	0.232709	-0.562571	-0.035377	0.136533	0.464974	0.116323	-0.358347	-0.341647	-0.273596	-0.294578	-0.342549	1.51718	-0.181722	-0.041008	-0.313913	-0.15324	0.300093	-0.570608	-0.078027	-0.078299	-0.108422	0.79071	0.20929	0	40	40	40	40	40
-0.100501	-0.240408	-0.230244	0.36048	-0.639787	1.03562	-0.094851	0.075588	-0.253202	1.06541	-0.326387	-0.485719	-0.341647	-0.273596	-0.422606	-0.342549	1.59352	-0.181722	-0.041008	-0.313913	-0.15324	0.586099	-0.038036	-0.078027	-0.078299	-0.108422	3e-06	0.999996	1e-06	40	40	40	40	40
0.531478	-0.240408	-0.230244	0.190158	0.166538	-0.071571	-0.724176	-0.259293	0.530732	1.97588	0.011908	-0.767083	-0.341647	-0.273596	-0.422607	-0.342549	2.44513	-0.181722	-0.041008	-0.313913	-0.15324	0.326006	-0.821807	-0.078027	-0.078299	-0.108422	1	0	0	40	40	40	40	40
-0.036627	-0.240408	-0.230244	0.570664	0.452654	-0.739407	0.412997	-0.03735	0.154391	0.237617	2.6177	0.181067	-0.341647	-0.273596	1.8372	-0.342549	-0.432582	-0.181722	-0.041008	-0.313913	-0.15324	1.25999	-0.038033	-0.078027	-0.078299	-0.108422	1	0	0	40	40	40	40	40
-0.014659	-0.240408	-0.230244	0.910035	0.380186	-0.495431	0.3247	0.129264	0.154212	-0.08754	2.12705	-0.100297	-0.341647	-0.273596	1.8372	-0.342549	-0.432582	-0.181722	-0.041008	-0.313913	-0.15324	1.23667	0.484481	-0.078027	-0.078299	-0.108422	1	0	0	40	40	40	40	40
-0.06616	-0.240408	-0.230244	0.55711	-0.056939	-0.509102	-0.32076	0.085879	0.161906	0.46834	1.11213	-0.100298	-0.341647	-0.273596	1.8372	-0.342549	-0.432582	-0.181722	-0.041008	-0.313913	-0.15324	0.911386	0.092599	-0.078027	-0.078299	-0.108422	1	0	0	40	40	40	40	40
0.268932	-0.240408	-0.230244	0.714206	0.321726	-0.004622	-0.065527	0.070639	0.611422	-0.03744	0.908077	-0.323746	-0.341647	-0.273596	1.8372	-0.342549	-0.432582	-0.181722	-0.041008	-0.313913	-0.15324	0.872194	0.307502	-0.078027	-0.078299	-0.108422	1	0	0	40	40	40	40	40
0.517569	-0.240408	-0.230244	0.738615	0.234476	0.352116	-0.304624	0.033975	0.715366	-0.305776	0.942974	-0.100299	-0.341647	-0.273596	1.8372	-0.342549	-0.432582	-0.181722	-0.041008	-0.313913	-0.15324	0.586101	0.223225	-0.078027	-0.078299	-0.108422	1	0	0	40	40	40	40	40
-0.035757	-0.240408	-0.230244	0.505852	0.292569	0.409567	-0.275833	0.053031	0.563586	-0.398035	0.774089	-0.366138	-0.341647	-0.273596	1.8372	-0.342549	-0.432582	-0.181722	-0.041008	-0.313913	-0.15324	0.586099	-0.142194	-0.078027	-0.078299	-0.108422	1	0	0	40	40	40	40	40
-0.478772	-0.240408	-0.230244	0.531983	-0.377258	0.41823	-0.895349	-0.128166	-0.01797	-0.164375	0.519372	-0.366147	-0.341647	-0.273596	1.8372	-0.342549	-0.432582	-0.181722	-0.041008	-0.313913	-0.15324	0.651297	-0.221592	-0.078027	-0.078299	-0.108422	1	0	0	40	40	40	40	40
-1.14255	-0.240408	-0.230244	0.358701	-0.054439	-0.01276	-0.660451	-0.246585	-0.17283	-0.846206	0.347413	-0.425638	1.05747	-0.273596	1.8372	-0.342549	-0.115216	-0.181722	-0.041008	-0.313913	-0.15324	0.332297	0.561939	-0.078027	-0.078299	-0.108422	0.931712	0	0.068288	40	40	40	40	40
-1.99557	-0.240408	-0.230244	-0.10358	0.292254	-0.155379	-0.882167	-0.544037	-0.677901	-1.25448	-0.495537	-0.767083	2.43566	-0.273596	1.8372	-0.342549	0.201953	-0.181722	-0.041008	-0.313913	-0.15324	-0.346531	1.24179	-0.078027	-0.078299	-0.108422	1	0	0	40	40	40	40	40
-1.56336	-0.240408	-0.230244	-0.255863	-0.198817	0.238105	-0.879131	-0.582012	-0.507926	-0.882694	-0.32746	-0.273272	0.770765	-0.273596	1.8372	-0.342549	0.220385	-0.181722	-0.041008	-0.313913	-0.15324	-0.281537	0.968429	-0.078027	-0.078299	-0.108422	1	0	0	40	40	40	40	40
-1.59418	-0.240408	-0.230244	-0.627714	-0.73693	0.256428	-0.93395	-0.721617	-0.299329	-0.787544	-0.495537	-0.100297	-0.341647	-0.273596	1.8372	-0.342549	0.233573	-0.181722	-0.041008	-0.313913	-0.15324	-0.606619	0.615113	-0.078027	-0.078299	-0.108422	1	0	0	40	40	40	40	40
-0.907437	-0.240408	-0.230244	-0.433606	-0.44551	0.024036	-0.933949	-0.563394	-0.529938	-0.552836	-0.495537	-0.100299	-0.341647	-0.273596	1.8372	-0.342548	0.242948	-0.181722	-0.041008	-0.313913	-0.15324	-0.389762	0.876368	-0.078027	-0.078299	-0.108422	1	0	0	40	40	40	40	40
-1.64659	-0.240408	-0.230244	-0.926556	-0.464553	-0.186288	-0.491618	-0.87195	-0.161971	0.465658	-0.190402	-0.767083	-0.341647	-0.273596	1.8372	-0.342549	0.312867	-0.181722	-0.041008	-0.313913	-0.15324	-0.606619	0.143816	-0.078027	-0.078299	-0.108422	1	0	0	40	40	40	40	40
-2.17366	-0.240408	-0.230244	-1.00695	-0.969624	-0.512852	-1.0082	-0.957515	-0.169045	0.184979	-0.089802	-0.767083	-0.341647	-0.273596	4.09701	-0.342549	0.099587	-0.181722	-0.041008	-0.313913	-0.15324	-0.32527	-0.42992	-0.078027	-0.078299	-0.108422	0	0	1	40	40	40	40	40
-1.25089	-0.240408	-0.230244	-0.58126	-0.65102	-0.707754	-0.712813	-0.599194	-0.584333	-0.158482	0.412147	-0.09302	-0.341647	-0.273596	1.9646	-0.342549	-0.080545	-0.181722	-0.041008	-0.313913	-0.15324	-0.485186	-0.234411	-0.078027	-0.078299	-0.108422	0.438168	0	0.561832	40	40	40	40	40
0.448897	-0.240408	-0.230244	0.073098	-0.154088	-1.58904	-0.756449	-0.027661	-0.645242	-1.66049	1.36801	1.90007	-0.341647	-0.273596	-0.422605	-0.342546	-0.432582	-0.181722	-0.041008	-0.313913	-0.15324	-1.14876	-0.429919	-0.078027	-0.078299	-0.108422	3e-06	1e-06	0.999996	40	40	40	40	40
0.596478	-0.240408	-0.230244	0.533499	-0.375128	-2.69909	-1.01463	0.446193	-0.342321	-1.62753	1.36798	1.90005	-0.341647	-0.273596	-0.422607	-0.342549	-0.432582	-0.181722	-0.041008	-0.313913	-0.15324	-0.874984	-0.285219	-0.078027	-0.078299	-0.108422	0.305445	0.417625	0.276931	40	40	40	40	40
-0.100499	-0.240408	-0.230244	1.11927	-0.834068	-1.43867	-1.01463	0.558249	0.623117	-1.60696	2.72122	1.90007	-0.341647	-0.273596	-0.422607	-0.342547	-0.432582	-0.181722	-0.041008	-0.313913	-0.15324	0.369235	-0.429919	-0.078027	-0.078299	-0.108422	0.999997	1e-06	3e-06	40	40	40	40	40
0.311547	-0.240408	-0.230244	0.557108	-0.591216	-1.00123	-0.127122	0.181352	-0.299326	-1.34755	0.689967	0.566501	-0.341647	-0.273596	-0.422607	-0.342549	-0.432582	-0.181722	-0.041008	-0.313913	-0.15324	-0.172903	-0.691176	-0.078027	-0.078299	-0.108422	0.999999	0	1e-06	40	40	40	40	40
0.311546	-0.240408	-0.230244	0.360478	0.428756	-1.02857	-0.046437	-0.064542	0.615431	-1.68931	0.519372	-0.485718	-0.341646	-0.273596	-0.422607	-0.342549	-0.432582	-0.181722	-0.041008	-0.313913	-0.15324	0.477668	-0.952433	-0.078027	-0.078299	-0.108422	0.999999	0	1e-06	40	40	40	40	40
-0.011626	-0.240408	-0.230244	0.231636	0.165911	-0.89705	1.02522	-0.228646	0.310669	-1.43884	0.160496	-0.300396	-0.341647	-0.273596	-0.422607	-0.342549	-0.432582	-0.181722	-0.041008	-0.313913	-0.15324	0.086484	-0.796188	-0.078027	-0.078299	-0.108422	0.398706	0.601294	0	40	40	40	40	40
-0.083709	-0.240408	-0.230244	-0.122316	0.282483	-1.04562	0.583251	-0.364234	0.065922	-1.19502	0.544344	-0.586371	-0.064816	-0.273596	-0.422607	-0.050901	-0.432582	-0.181722	-0.041008	-0.313913	-0.15324	0.180034	-0.729852	-0.078027	-0.078299	-0.108422	0.798147	0.082307	0.119547	40	40	40	40	40
0.031552	-0.240408	-0.230244	-0.38435	0.292832	-0.782221	0.358354	-0.431923	0.058729	-0.654804	0.094598	-0.546787	-0.341647	-0.273596	-0.422607	0.009663	-0.432582	-0.181722	-0.041008	-0.313913	-0.15324	-0.237466	-0.807665	-0.078027	-0.078299	-0.108422	0.825991	0	0.174009	40	40	40	40	40
0.188335	-0.240408	-0.230244	-0.005052	0.680497	-0.639906	0.04036	-0.210206	0.282329	-0.294662	-0.191512	-0.37354	-0.341647	-0.273596	-0.422607	-0.342549	-0.432582	-0.181722	-0.041008	-0.313913	-0.15324	-0.259363	-0.796193	-0.078027	-0.078299	-0.108422	1	0	0	40	40	40	40	40
0.517571	-0.240408	-0.230244	-0.731072	0.088769	-0.604791	0.792657	-0.398556	0.807608	-1.0799	-0.326389	-0.767082	-0.341647	-0.273596	-0.422607	-0.342549	-0.432582	-0.181722	-0.041008	-0.313913	-0.15324	-0.715048	-0.952435	-0.078027	-0.078299	-0.108422	2e-06	0	0.999998	40	40	40	40	40
0.757931	-0.240408	-0.230244	-1.18987	1.06017	-0.098998	0.356971	-0.632412	-0.045651	-0.565193	-0.326391	-0.767082	-0.341647	-0.273596	-0.422607	-0.342547	-0.432582	-0.181722	-0.041008	-0.313913	-0.15324	-0.823476	-0.952435	-0.078027	-0.078299	-0.108422	1e-06	0	0.999999	40	40	40	40	40
0.723595	-0.240408	-0.230244	-0.839473	0.185909	0.065044	0.211744	-0.33287	-0.114838	-0.573427	-0.359003	-0.767082	-0.341647	-0.273596	-0.422607	1.05105	-0.432582	-0.181722	-0.041008	-0.313913	-0.15324	-0.823478	-0.952436	-0.078027	-0.078299	-0.108422	1e-06	0	0.999999	40	40	40	40	40
0.637751	-0.240408	-0.230244	-1.91589	0.525899	0.037705	0.389244	-0.955341	-0.745175	-0.861662	-0.841511	-0.504855	-0.341647	-0.273596	-0.422607	1.05105	-0.432582	-0.181722	-0.041008	-0.313913	-0.15324	-1.36562	-0.952436	-0.078027	-0.078299	-0.108422	0.999995	0	5e-06	40	40	40	40	40
0.337878	-0.240408	-0.230244	-1.46872	1.29711	0.231625	-0.054446	-0.73717	-0.595465	-0.409024	-0.934128	-0.318485	-0.341647	-0.273596	-0.422607	0.516326	-0.343306	-0.181722	-0.041008	-0.313913	-0.15324	-1.37151	-0.736019	-0.078027	-0.078299	-0.108422	0.323683	1e-06	0.676316	40	40	40	40	40
0.140391	-0.240408	-0.230244	-1.17319	1.69158	0.232532	-0.531638	-0.721442	-0.510134	-0.22566	-1.00813	0.045682	-0.341647	-0.273596	-0.422607	-0.342549	-0.192133	-0.181722	-0.041008	-0.313913	-0.15324	-1.21396	-0.48282	-0.078027	-0.078299	-0.108422	0	0	1	40	40	40	40	40
1.16987	-0.240408	-0.230244	-1.29642	1.97348	0.343808	-0.705717	-0.576932	-1.08517	-0.489996	0.182109	0.181067	-0.341647	-0.273596	-0.422607	-0.342549	0.065599	-0.181722	-0.041008	-0.313913	-0.15324	-1.12679	-0.063648	-0.078027	-0.078299	-0.108422	0	0	1	40	40	40	40	40
1.41034	-0.240408	-0.230244	-1.45709	1.88586	-0.249368	0.308562	-0.513554	-1.39089	-0.042249	-0.241098	-0.100295	-0.341647	-0.273596	-0.422607	-0.342549	-0.432581	-0.181722	-0.041008	-0.313913	-0.15324	-1.04034	-0.560547	-0.078027	-0.078299	-0.108422	0	1e-06	0.999999	40	40	40	40	40
0.551911	-0.240408	-0.230244	-1.45709	1.78872	-1.11059	0.905613	-0.71979	-1.01422	-0.49107	0.329318	0.694975	-0.341647	-0.273596	-0.422607	-0.342549	-0.432582	-0.181722	-0.041008	-0.313913	-0.15324	-1.14876	-0.691176	-0.078027	-0.078299	-0.108422	1e-06	1e-06	0.999998	40	40	40	40	40
0.775103	-0.240408	-0.230244	-0.433607	1.983	-1.9718	1.13152	-0.256548	-1.09878	1.51011	-0.08875	0.181069	-0.341647	-0.273596	-0.422607	-0.342549	-0.432582	-0.181722	-0.041008	-0.313913	-0.15324	-1.14876	-0.168663	-0.078027	-0.078299	-0.108422	1e-06	2e-06	0.999997	40	40	40	40	40
0.750448	-0.240408	-0.230244	-0.360674	1.74528	-0.874871	0.343179	-0.167004	-0.384686	0.148815	-0.152885	0.337018	-0.341647	-0.273596	-0.422607	-0.342549	0.151148	-0.181722	-0.041008	-0.313913	-0.15324	-0.501876	-0.406665	-0.078027	-0.078299	-0.108422	0.151184	0.444321	0.404495	40	40	40	40	40
0.559745	-0.240408	-0.230244	-0.689862	1.05189	-0.326729	0.550613	-0.643054	0.227474	-0.373355	0.179978	-0.767083	-0.341647	-0.273596	-0.422607	-0.342549	1.6478	-0.181722	-0.041008	-0.313913	-0.15324	-0.129671	-0.952436	-0.078027	-0.078299	-0.108422	0	0	1	40	40	40	40	40
-0.474738	-0.240408	-0.230244	0.531981	0.176377	-0.798769	1.08966	0.124545	-1.14009	-1.22342	0.011908	-0.036333	-0.341647	-0.273596	-0.422607	-0.342549	1.2775	-0.181722	-0.041008	-0.313913	-0.15324	-0.172904	-0.952436	-0.078027	-0.078299	-0.108422	1	0	0	40	40	40	40	40
-0.015657	-0.240408	-0.230244	0.390253	0.133889	-0.543035	0.114249	-0.117218	-0.010592	-0.796787	0.492414	-0.191018	-0.341647	-0.273596	-0.422607	-0.342549	1.51211	-0.181722	-0.041008	-0.313913	-0.15324	0.321413	-0.816171	-0.078027	-0.078299	-0.108422	0.97053	0	0.02947	40	40	40	40	40
-0.086479	-0.240408	-0.230244	0.214814	0.039879	0.018672	-0.770153	-0.499646	0.921959	-0.792176	0.281675	-0.392681	-0.341647	-0.273596	-0.422607	-0.342549	1.58249	-0.181722	-0.041008	-0.313913	-0.15324	0.238142	-0.534084	-0.078027	-0.078299	-0.108422	1	0	0	40	40	40	40	40
0.466063	-0.240408	-0.230244	-0.085718	-0.008377	-0.208358	-0.982359	-0.600349	1.45332	-0.046364	0.011911	-0.504853	-0.341647	-0.273596	-0.422606	-0.342549	1.59401	-0.181722	-0.041008	-0.313913	-0.15324	-0.064471	-0.691178	-0.078027	-0.078299	-0.108422	1	0	0	40	40	40	40	40
-0.066165	-0.240408	-0.230244	0.557109	-0.105517	-0.563778	-0.756448	-0.137477	0.454008	0.818345	1.02683	-0.76708	-0.341647	-0.273596	1.83719	-0.342549	1.76721	-0.181722	-0.041008	-0.313913	-0.15324	0.586099	-0.691178	-0.078027	-0.078299	-0.108422	0.999999	1e-06	0	40	40	40	40	40
0.036848	-0.240408	-0.230244	0.360479	0.185904	0.352115	-0.740312	-0.244987	0.46938	1.30011	0.857684	-0.767082	-0.341647	-0.273596	-0.422606	-0.342549	2.36231	-0.181722	-0.041008	-0.313913	-0.15324	0.586099	-0.821806	-0.078027	-0.078299	-0.108422	0.999998	1e-06	0	40	40	40	40	40
1.30732	-0.240408	-0.230244	-0.433597	-0.639778	0.106052	-0.788721	-0.279537	0.254147	2.8607	0.266359	-0.100307	-0.341647	-0.273596	-0.422607	-0.342549	1.90686	-0.181722	-0.041008	-0.313913	-0.15324	0.043958	-0.560553	-0.078027	-0.078299	-0.108422	1.5e-05	0	0.999985	40	40	40	40	40
0.163366	-0.240408	-0.230244	0.745681	0.383306	-0.595594	0.430318	0.172467	0.216527	-0.028012	2.50779	0.199471	-0.341647	-0.273596	0.908123	-0.342549	-0.432582	-0.181722	-0.041008	-0.313913	-0.15324	1.40403	0.013796	-0.078027	-0.078299	-0.108422	0.917699	0.082301	0	40	40	40	40	40
0.194952	-0.240408	-0.230244	0.720418	0.396412	-0.601086	0.312984	0.157769	0.285406	-0.028641	2.36387	0.156923	-0.341647	-0.273596	0.999573	-0.342549	-0.432582	-0.181722	-0.041008	-0.313913	-0.15324	1.34301	0.04618	-0.078027	-0.078299	-0.108422	0.936263	0.063737	0	40	40	40	40	40
0.170529	-0.240408	-0.230244	1.05086	0.393757	-0.476088	0.186072	0.36321	0.693357	0.265601	1.0308	-0.30755	-0.341647	-0.273596	1.56652	-0.342549	-0.432582	-0.181722	-0.041008	-0.313913	-0.15324	1.31448	0.605729	-0.078027	-0.078299	-0.108422	0.880218	0.119782	0	40	40	40	40	40
-0.001394	-0.240408	-0.230244	1.33887	0.292579	-0.407535	-0.143259	0.420395	0.747242	0.328574	0.457735	-0.767083	-0.341647	-0.273596	1.8372	-0.342549	-0.432582	-0.181722	-0.041008	-0.313913	-0.15324	1.51805	1.007	-0.078027	-0.078299	-0.108422	1	0	0	40	40	40	40	40
-0.04353	-0.240408	-0.230244	1.03294	0.078367	-0.024245	-0.27801	0.258927	0.56899	-0.170041	0.460605	-0.310852	-0.341647	-0.273596	1.8372	-0.342549	-0.354943	-0.181722	-0.041008	-0.201261	-0.15324	0.988852	0.780981	-0.078027	-0.078299	-0.108422	0.895918	0	0.104082	40	40	40	40	40
-0.209189	-0.240408	-0.230244	0.709495	-0.044203	0.208772	-0.446173	0.00697	0.463344	-0.510893	0.443823	0.049029	-0.341647	-0.273596	1.8372	-0.342549	-0.310757	-0.181722	-0.041008	-0.16382	-0.15324	0.560462	0.555842	-0.078027	-0.078299	-0.108422	0.816083	0	0.183917	40	40	40	40	40
-0.66707	-0.240408	-0.230244	0.494088	-0.348367	0.160735	-0.191671	-0.32792	0.715365	-0.099897	0.181075	0.566502	-0.341647	-0.273596	1.8372	-0.342549	-0.432581	-0.181722	-0.041008	-0.313911	-0.15324	0.694527	0.223228	-0.078027	-0.078299	-0.108422	4e-06	0	0.999996	40	40	40	40	40
-1.5214	-0.240408	-0.230244	0.020018	0.047438	0.152842	-0.836854	-0.525062	0.42195	-1.11213	-0.09641	-0.072304	0.949442	-0.273596	1.8372	-0.342549	0.026032	-0.181722	-0.041008	-0.313913	-0.15324	-0.035932	0.881138	-0.078027	-0.078299	-0.108422	0.712612	0	0.287388	40	40	40	40	40
-1.89073	-0.240408	-0.230244	-0.217456	0.016657	0.283801	-0.877339	-0.638901	0.301737	-1.23131	-0.326217	-0.147185	1.27427	-0.273596	1.8372	-0.342549	0.147759	-0.181722	-0.041008	-0.313913	-0.15324	-0.261004	1.05209	-0.078027	-0.078299	-0.108422	0.714441	0	0.285559	40	40	40	40	40
-1.75602	-0.240408	-0.230244	-0.325772	-0.199682	0.342197	-0.877283	-0.651994	-0.082262	-1.02184	-0.350098	-0.089734	0.7228	-0.273596	1.8372	-0.342549	0.190771	-0.181722	-0.041008	-0.313913	-0.15324	-0.334901	0.935615	-0.078027	-0.078299	-0.108422	0.852009	0	0.147991	40	40	40	40	40
-2.26376	-0.240408	-0.230244	-0.168913	-0.445508	0.31111	-0.740313	-0.720506	-0.453067	-0.738133	0.350218	0.566502	-0.341647	-0.273596	1.8372	-0.342549	0.211861	-0.181722	-0.041008	-0.313913	-0.15324	0.043951	0.876369	-0.078027	-0.078299	-0.108422	1	0	0	40	40	40	40	40
-1.47447	-0.240408	-0.230244	-0.422584	-0.654385	0.454962	-0.702872	-0.682625	-0.297958	-0.151147	-0.386628	-0.214382	-0.341647	-0.273596	1.8372	0.043372	0.09806	-0.181722	-0.041008	-0.313913	-0.15324	-0.422966	0.482377	-0.078027	-0.078299	-0.108422	0.782528	0.071656	0.145817	40	40	40	40	40
-2.14358	-0.240408	-0.230244	-0.005057	-1.7569	-0.098994	-0.046442	-0.550009	-0.960411	1.27129	-1.003	-0.767082	-0.341647	-0.273596	1.8372	2.44465	-0.43258	-0.181722	-0.041008	-0.313913	-0.15324	-0.389763	0.484479	-0.078027	-0.078299	-0.108422	1e-06	3e-06	0.999996	40	40	40	40	40
-1.52551	-0.240408	-0.230244	-1.18988	-0.97978	0.96727	-0.627354	-0.914814	-0.768236	1.62953	-0.495538	-0.485719	-0.341647	-0.273596	1.8372	-0.342545	-0.43258	-0.181722	-0.041008	-0.313913	-0.15324	-0.823477	-0.429919	-0.078027	-0.078299	-0.108422	0.999996	2e-06	2e-06	40	40	40	40	40
-1.1905	-0.240408	-0.230244	-0.993756	-0.532933	0.275191	-0.346361	-0.742892	-0.584835	1.36396	-0.202406	-0.19706	-0.341647	-0.273596	1.78637	0.111584	-0.158402	-0.181722	-0.041008	-0.313913	-0.15324	-0.838405	-0.416267	-0.078027	-0.078299	-0.108422	0.28489	0.325869	0.389241	40	40	40	40	40
0.497881	-0.240408	-0.230244	0.057717	-0.135122	-1.67325	-0.824592	0.180174	-0.228665	-1.07399	1.41343	1.98344	-0.341647	-0.273596	-0.17958	-0.082265	-0.414382	-0.181722	-0.041008	-0.313913	-0.15324	-0.92541	-0.182806	-0.078027	-0.078299	-0.108422	0.278268	0.106689	0.615043	40	40	40	40	40
0.842778	-0.240408	-0.230244	0.525848	-0.289958	-1.53194	-0.82162	0.614076	0.034084	-1.49971	2.41245	2.81413	-0.341647	-0.273596	-0.422607	0.213093	-0.432582	-0.181722	-0.041008	-0.313913	-0.15324	-0.887974	-0.01157	-0.078027	-0.078299	-0.108422	0	0	1	40	40	40	40	40
0.946787	-0.240408	-0.230244	0.680632	0.137333	-1.53436	-1.01463	0.70515	-0.076402	-1.74284	1.36801	1.90007	-0.341647	-0.273596	-0.422607	-0.342547	-0.432582	-0.181722	-0.041008	-0.313913	-0.15324	-0.498192	-0.168662	-0.078027	-0.078299	-0.108422	0.999996	1e-06	3e-06	40	40	40	40	40
0.311547	-0.240408	-0.230244	-0.433601	-0.154086	-0.413413	-0.740307	-0.414849	0.238765	-1.94461	1.19743	0.566502	-0.341647	-0.273596	-0.422607	-0.342549	-0.432582	-0.181722	-0.041008	-0.313913	-0.15324	-0.606616	-0.168664	-0.078027	-0.078299	-0.108422	1	0	0	40	40	40	40	40
0.740761	-0.240408	-0.230244	-0.08572	0.525896	-1.09692	0.534476	-0.170968	-0.591433	-2.58285	0.773824	-0.100299	-0.341646	-0.273596	-0.422607	-0.342549	-0.432582	-0.181722	-0.041008	-0.313913	-0.15324	0.043954	-0.299292	-0.078027	-0.078299	-0.108422	0.999999	0	1e-06	40	40	40	40	40
-1.18213	-0.240408	-0.230244	-0.16891	0.671606	-0.864524	0.437658	-0.499082	-0.476128	-2.06814	0.181076	-0.767081	1.97402	-0.273596	-0.422607	-0.342547	-0.432582	-0.181722	-0.041008	-0.313913	-0.15324	-0.064474	0.092592	-0.078027	-0.078299	-0.108422	4e-06	1e-06	0.999995	40	40	40	40	40
-0.907431	-0.240408	-0.230244	-0.342852	-0.396934	-0.659476	1.06698	-0.627386	-0.4915	-0.92343	0.850025	-0.767082	-0.341645	-0.273596	-0.422607	1.05105	-0.432582	-0.181722	-0.041008	-0.313913	-0.15324	0.043954	-0.952434	-0.078027	-0.078299	-0.108422	0.999997	1e-06	2e-06	40	40	40	40	40
-0.340866	-0.240408	-0.230244	-0.839469	0.331616	-1.05591	-0.288484	-0.35197	-0.222455	-0.688721	-0.681497	-0.485719	-0.341647	-0.273596	-0.422607	-0.342547	-0.432582	-0.181722	-0.041008	-0.313913	-0.15324	-0.49819	-0.429921	-0.078027	-0.078299	-0.108422	0.999998	0	2e-06	40	40	40	40	40
0.311545	-0.240408	-0.230244	-0.839471	-0.008374	-0.714155	0.292429	-0.578155	0.00047	-0.81225	-0.326388	-0.767082	-0.341647	-0.273596	-0.422607	-0.342549	-0.432582	-0.181722	-0.041008	-0.313913	-0.15324	-0.823476	-0.952435	-0.078027	-0.078299	-0.108422	2e-06	0	0.999998	40	40	40	40	40
0.78315	-0.240408	-0.230244	-0.463306	0.392963	-0.360731	0.503691	-0.404066	-0.088094	-0.62736	-0.245941	-0.767083	-0.341647	-0.273596	-0.422607	-0.342549	-0.432582	-0.181722	-0.041008	-0.313913	-0.15324	-0.258285	-0.492048	-0.078027	-0.078299	-0.108422	1	0	0	40	40	40	40	40
1.67931	-0.240408	-0.230244	-0.965743	1.02144	-0.826729	0.377219	-0.451147	-0.215826	-0.721738	-0.833852	-0.654903	-0.341647	-0.273596	-0.422607	-0.342549	-0.432582	-0.181722	-0.041008	-0.313913	-0.15324	-0.69308	-0.900354	-0.078027	-0.078299	-0.108422	0	0	1	40	40	40	40	40
0.757931	-0.240408	-0.230244	-1.18988	1.20588	-0.016976	-0.110979	-0.497999	-1.04497	-0.956364	-0.359004	-0.767082	-0.341647	-0.273596	-0.422607	1.05105	-0.432582	-0.181722	-0.041008	-0.313913	-0.15324	-1.14876	-0.952434	-0.078027	-0.078299	-0.108422	4e-06	0	0.999995	40	40	40	40	40
0.551909	-0.240408	-0.230244	-1.18988	1.20588	0.666526	0.808792	-0.468793	-1.06035	-0.198722	-0.729926	-0.767082	-0.341647	-0.273596	-0.422607	2.44465	-0.432582	-0.181722	-0.041008	-0.313913	-0.15324	-1.36562	-0.952436	-0.078027	-0.078299	-0.108422	1e-06	0	0.999999	40	40	40	40	40
0.026387	-0.240408	-0.230244	-1.43987	1.23438	0.503808	-0.132298	-0.677088	-0.916013	-0.589977	-0.763642	-0.334161	-0.341647	-0.273596	-0.422607	0.12212	-0.414364	-0.181722	-0.041008	-0.313913	-0.15324	-1.40643	-0.711716	-0.078027	-0.078299	-0.108422	0.291778	0.036411	0.671811	40	40	40	40	40
-0.907429	-0.240408	-0.230244	-1.60078	2.4687	0.502489	-0.38531	-0.763257	-0.483818	0.003043	-0.241103	0.413628	-0.341647	-0.273596	-0.422607	-0.342548	-0.432581	-0.181722	-0.041008	-0.313912	-0.15324	-1.47405	-0.168664	-0.078027	-0.078299	-0.108422	0.999995	0	5e-06	40	40	40	40	40
0.169007	-0.240408	-0.230244	-1.41982	1.85576	0.514262	-0.58745	-0.667503	-0.944006	-0.903369	-0.514766	0.260889	-0.341647	-0.273596	-0.422607	-0.21459	-0.350644	-0.181722	-0.041008	-0.16986	-0.15324	-1.46378	-0.474133	-0.078027	-0.078299	-0.108422	0.059954	0.124519	0.815528	40	40	40	40	40
1.04545	-0.240408	-0.230244	-1.2687	2.19665	-0.151607	-0.327814	-0.656132	-1.36545	-1.26413	0.080399	0.181067	-0.341647	-0.273596	-0.422607	-0.342549	-0.432582	-0.181722	-0.041008	-0.313913	-0.15324	-1.04034	-0.247206	-0.078027	-0.078299	-0.108422	0	0.601277	0.398723	40	40	40	40	40
1.7097	-0.240408	-0.230244	-0.627715	2.45887	-0.314866	0.719621	-0.415335	-0.034277	-0.534791	0.080399	0.405455	-0.341647	-0.273596	-0.422607	-0.342549	-0.432582	-0.181722	-0.041008	-0.313913	-0.15324	-0.627899	-0.299291	-0.078027	-0.078299	-0.108422	0	0.398752	0.601248	40	40	40	40	40
1.36557	-0.240408	-0.230244	-0.274432	2.71189	-0.812063	-0.811183	0.110661	-0.003947	0.208682	-1.48628	0.852758	-0.341647	-0.273596	-0.422607	-0.342549	-0.096887	-0.181722	-0.041008	-0.313913	-0.15324	-0.758274	-0.42992	-0.078027	-0.078299	-0.108422	0	1	0	40	40	40	40	40
1.16215	-0.240408	-0.230244	-0.46096	2.16394	-0.716364	0.391091	-0.27724	-0.264428	0.132601	-0.324471	0.43674	-0.341647	-0.273596	-0.422607	-0.342549	-0.087979	-0.181722	-0.041008	-0.135742	-0.15324	-0.639725	-0.369599	-0.078027	-0.078299	-0.108422	0	0.560615	0.439385	40	40	40	40	40
-0.189812	-0.240408	-0.230244	0.106299	0.491183	-0.965275	0.828793	-0.223487	-0.543763	-0.87009	0.521215	-0.452044	-0.341647	-0.273596	-0.422607	-0.342549	1.72286	-0.181722	-0.041008	-0.313913	-0.15324	0.059883	-0.952436	-0.078027	-0.078299	-0.108422	0.790436	0	0.209564	40	40	40	40	40
0.125725	-0.240408	-0.230244	0.041938	0.117969	-1.12034	0.979345	-0.136579	-0.543706	-1.011	1.09428	-0.767083	-0.341647	-0.273596	-0.422607	-0.342549	1.78832	-0.181722	-0.041008	-0.313913	-0.15324	0.369241	-0.952436	-0.078027	-0.078299	-0.108422	1	0	0	40	40	40	40	40
-0.101252	-0.240408	-0.230244	0.380912	0.226363	-0.689442	0.157893	-0.202037	-0.01759	-0.6898	0.595285	-0.226549	-0.341647	-0.273596	-0.422607	-0.342549	1.66096	-0.181722	-0.041008	-0.313913	-0.15324	0.358157	-0.806734	-0.078027	-0.078299	-0.108422	1	0	0	40	40	40	40	40
0.239288	-0.240408	-0.230244	0.519218	0.1275	-0.194773	-0.594983	-0.260967	0.793937	-0.13104	0.68852	0.057857	-0.341647	-0.273596	-0.422607	-0.342549	1.59845	-0.181722	-0.041008	-0.313913	-0.15324	0.737765	-0.691178	-0.078027	-0.078299	-0.108422	1	0	0	40	40	40	40	40
0.13881	-0.240408	-0.230244	0.509151	-0.243039	-0.228618	-0.877567	-0.328265	1.32591	0.307846	0.68852	-0.223507	-0.341647	-0.273596	-0.422607	-0.342549	1.60038	-0.181722	-0.041008	-0.313913	-0.15324	0.614079	-0.691178	-0.078027	-0.078299	-0.108422	1	0	0	40	40	40	40	40
-0.134836	-0.240408	-0.230244	0.854575	0.040195	-1.05591	-0.885541	-0.286627	1.49176	0.70305	1.53429	-0.504855	-0.341647	-0.273596	-0.422607	-0.342549	1.61079	-0.181722	-0.041008	-0.313913	-0.15324	1.12824	-0.691178	-0.078027	-0.078299	-0.108422	1	0	0	40	40	40	40	40
0.431724	-0.240408	-0.230244	0.620131	0.137332	-1.0559	-0.88554	-0.259723	1.42257	0.57541	0.688519	-0.504857	-0.341646	-0.273596	-0.422604	-0.342549	1.62806	-0.181722	-0.041008	-0.313913	-0.15324	0.694526	-0.691179	-0.078027	-0.078299	-0.108422	0.999999	0	1e-06	40	40	40	40	40
0.208535	-0.240408	-0.230244	0.796593	-0.008376	-1.30196	-0.885541	-0.2011	1.62244	2.44894	0.688519	-0.504856	-0.341646	-0.273596	-0.422607	-0.342549	1.44795	-0.181722	-0.041008	-0.313913	-0.15324	0.586098	-0.821807	-0.078027	-0.078299	-0.108422	0.999999	0	1e-06	40	40	40	40	40
0.476499	-0.240408	-0.230244	0.715498	0.409391	-0.752306	0.333985	0.249063	0.146324	-0.510019	2.6177	0.181067	-0.341647	-0.273596	-0.422607	-0.342549	-0.432582	-0.181722	-0.041008	-0.313913	-0.15324	1.4103	-0.038033	-0.078027	-0.078299	-0.108422	1	0	0	40	40	40	40	40
0.5004	-0.240408	-0.230244	1.11927	0.525894	-0.194692	2.13199	0.838775	0.892166	0.814228	1.28138	0.743795	-0.341647	-0.273596	-0.422607	-0.342549	-0.432582	-0.181722	-0.041008	-0.313913	-0.15324	1.3451	-0.038031	-0.078027	-0.078299	-0.108422	3e-06	0.999997	0	40	40	40	40	40
-0.060561	-0.240408	-0.230244	1.44562	0.114414	-0.498916	0.017051	1.24463	0.613963	0.998724	0.781236	0.394099	-0.341647	-0.273596	0.540192	-0.342549	-0.432582	-0.181722	-0.041008	-0.313913	-0.15324	1.39828	0.925606	-0.078027	-0.078299	-0.108422	0.426054	0.573946	0	40	40	40	40	40
-0.282073	-0.240408	-0.230244	1.49524	-0.060017	-0.464363	-0.298443	1.16141	0.437076	0.840431	0.679883	0.230561	-0.341647	-0.273596	0.840768	-0.342549	-0.356181	-0.181722	-0.041008	-0.313912	-0.15324	1.39828	1.0646	-0.078027	-0.078299	-0.108422	0.559063	0.440937	0	40	40	40	40	40
-1.16496	-0.240408	-0.230244	1.49236	-0.785497	0.065042	-0.240079	0.213179	-0.437689	-0.375776	0.51937	-0.485717	-0.341647	-0.273596	1.8372	-0.342549	0.14179	-0.181722	-0.041008	-0.313911	-0.15324	1.3451	1.007	-0.078027	-0.078299	-0.108422	0.999999	0	1e-06	40	40	40	40	40
-0.498193	-0.240408	-0.230244	1.09917	-0.562014	-0.025285	-0.545729	0.229882	0.2555	-0.663475	-0.428098	0.566503	-0.341647	-0.273596	1.8372	-0.342549	-0.190595	-0.181722	-0.041008	0.336894	-0.15324	0.47767	1.9214	-0.078027	-0.078299	-0.108422	0.3987	0	0.6013	40	40	40	40	40
-0.581228	-0.240408	-0.230244	0.219311	0.574463	-0.550109	-0.820994	-0.55773	1.32264	-1.87049	0.266361	1.23329	-0.341647	-0.273596	1.8372	-0.342549	0.206432	-0.181722	-0.041008	-0.31391	-0.15324	-0.172901	1.66014	-0.078027	-0.078299	-0.108422	0.999997	1e-06	2e-06	40	40	40	40	40
-1.39429	-0.240408	-0.230244	-0.369454	-0.167774	0.690089	-0.744216	-0.716104	1.26113	-1.26244	-0.31632	1.03303	-0.341647	-0.273596	1.8372	-0.342549	-0.110768	-0.181722	-0.041008	-0.184269	-0.15324	-0.336901	0.795726	-0.078027	-0.078299	-0.108422	0.426757	0.119782	0.453461	40	40	40	40	40
-1.85226	-0.240408	-0.230244	-0.689862	-0.348368	1.10622	-0.917607	-0.892771	1.84935	-1.34232	-0.630429	0.832361	-0.341647	-0.273596	1.8372	-0.342549	-0.045089	-0.181722	-0.041008	-0.313913	-0.15324	-0.606619	0.71928	-0.078027	-0.078299	-0.108422	0	0	1	40	40	40	40	40
-1.45043	-0.240408	-0.230244	-0.588516	-0.435983	0.904373	-0.920979	-0.721425	-0.103837	-0.808994	-0.495537	0.566503	-0.341647	-0.273596	1.8372	-0.342549	0.215212	-0.181722	-0.041008	-0.313913	-0.15324	-0.454959	0.745741	-0.078027	-0.078299	-0.108422	1	0	0	40	40	40	40	40
-1.49955	-0.240408	-0.230244	-0.543337	-0.495729	0.718352	-0.544968	-0.64584	-0.599824	-0.263523	-0.282595	0.080363	-0.341647	-0.273596	1.8372	-0.263593	-0.079583	-0.181722	-0.041008	-0.313913	-0.15324	-0.376455	0.225119	-0.078027	-0.078299	-0.108422	0.79715	0	0.20285	40	40	40	40	40
-2.0234	-0.240408	-0.230244	-0.005054	-0.20266	1.19966	-0.385308	-0.696194	0.06196	0.023637	0.173414	-0.485717	-0.341647	-0.273596	1.8372	1.05105	-0.432581	-0.181722	-0.041008	-0.313913	-0.15324	-0.064476	-0.560546	-0.078027	-0.078299	-0.108422	4e-06	0	0.999995	40	40	40	40	40
-0.48887	-0.240408	-0.230244	-0.588516	-1.03788	1.37219	-0.737043	-0.678458	0.037126	2.57635	-0.84151	-0.609409	-0.341647	-0.273596	1.8372	1.05106	-0.432582	-0.181722	-0.041008	-0.313913	-0.15324	-0.606619	-0.691178	-0.078027	-0.078299	-0.108422	0	1	0	40	40	40	40	40
-1.40532	-0.240408	-0.230244	-2.08983	-0.154092	1.26801	0.808788	-1.05563	-1.50619	3.91071	-1.003	-0.767081	-0.341647	-0.273596	1.8372	1.05105	0.303144	-0.181722	-0.041008	-0.313913	-0.15324	-1.25719	-0.299293	-0.078027	-0.078299	-0.108422	1e-06	0.999998	1e-06	40	40	40	40	40
-2.0749	-0.240408	-0.230244	-0.529403	-0.44551	1.48674	-0.288488	-0.734184	0.208016	1.97953	-0.391883	0.181063	-0.341647	-0.273596	1.8372	-0.342545	-0.432581	-0.181722	-0.041008	-0.313913	-0.15324	-0.931906	-0.299292	-0.078027	-0.078299	-0.108422	2e-06	2e-06	0.999996	40	40	40	40	40
0.150017	-0.240408	-0.230244	-0.354413	0.395925	-0.811824	-0.756278	-0.16018	0.074741	-0.334056	1.06514	2.11669	-0.341647	-0.273596	0.151946	-0.050902	-0.389556	-0.181722	-0.041008	-0.313913	-0.15324	-0.818067	-0.156605	-0.078027	-0.078299	-0.108422	0.345595	0	0.654405	40	40	40	40	40
0.963954	-0.240408	-0.230244	-2.47804	1.59444	-1.46601	-1.01463	-0.948326	0.023531	0.274808	2.89181	3.23366	-0.341647	-0.273596	-0.422607	-0.342548	-0.432582	-0.181722	-0.041008	-0.313913	-0.15324	-1.79932	0.353855	-0.078027	-0.078299	-0.108422	1e-06	0	0.999999	40	40	40	40	40
0.586248	-0.240408	-0.230244	-0.005055	1.06016	-0.850859	-1.01463	-0.284639	0.10809	-0.145201	1.50211	3.79637	-0.341647	-0.273596	-0.422607	-0.342544	-0.432582	-0.181722	-0.041008	-0.313913	-0.15324	-0.064486	0.615101	-0.078027	-0.078299	-0.108422	4e-06	0	0.999996	40	40	40	40	40
0.723594	-0.240408	-0.230244	0.1462	-0.056945	-0.30405	0.744249	0.076062	-0.130211	-2.55402	0.435512	-0.100296	-0.341647	-0.273596	-0.422607	-0.342549	-0.432582	-0.181722	-0.041008	-0.313913	-0.15324	-0.281333	-0.560548	-0.078027	-0.078299	-0.108422	0.999998	0	2e-06	40	40	40	40	40
0.249944	-0.240408	-0.230244	-0.118886	0.535417	-0.210674	0.611244	-0.160989	-0.566663	-2.58435	-0.15724	-0.253172	-0.341647	-0.273596	-0.422607	-0.342549	-0.432582	-0.181722	-0.041008	-0.313913	-0.15324	-0.194156	-0.403447	-0.078027	-0.078299	-0.108422	1	0	0	40	40	40	40	40
-0.011883	-0.240408	-0.230244	-0.425579	0.121885	-0.81284	0.795712	-0.403504	-0.618649	-1.5913	0.279845	-0.404222	-0.089572	-0.273596	-0.422607	-0.076987	-0.432582	-0.181722	-0.041008	-0.116317	-0.15324	-0.243386	-0.668811	-0.078027	-0.078299	-0.108422	0.464992	0.042806	0.492202	40	40	40	40	40
-0.42388	-0.240408	-0.230244	-0.649772	0.146816	-1.20457	0.832984	-0.542738	-0.559509	-1.11096	0.095769	-0.569844	-0.064815	-0.273596	-0.422607	-0.050901	-0.432582	-0.181722	-0.041008	-0.107094	-0.15324	-0.356498	-0.70717	-0.078027	-0.078299	-0.108422	0.265935	0.082307	0.651759	40	40	40	40	40
-1.11345	-0.240408	-0.230244	-0.839471	0.525894	-2.09483	0.986299	-0.753071	0.061963	-1.01813	-0.326386	-0.767081	-0.341647	-0.273596	-0.422607	-0.342546	-0.432582	-0.181722	-0.041008	-0.313911	-0.15324	-0.715046	-0.429922	-0.078027	-0.078299	-0.108422	3e-06	0	0.999997	40	40	40	40	40
0.122689	-0.240408	-0.230244	-0.529402	0.428756	-1.12426	0.744251	-0.484137	-0.099463	-0.779307	-0.15724	-0.767082	-0.341647	-0.273596	-0.422607	-0.342549	-0.432582	-0.181722	-0.041008	-0.313913	-0.15324	-0.498191	-0.299293	-0.078027	-0.078299	-0.108422	0.999996	0	4e-06	40	40	40	40	40
0.569077	-0.240408	-0.230244	-1.45709	0.574467	-0.809844	0.599024	-0.776113	-0.360822	-0.034013	0.011907	-0.767082	-0.341647	-0.273596	-0.422607	-0.342549	-0.432582	-0.181722	-0.041008	-0.313913	-0.15324	-0.823476	-0.952434	-0.078027	-0.078299	-0.108422	1e-06	0	0.999999	40	40	40	40	40
0.706427	-0.240408	-0.230244	-0.839472	0.865889	-0.563781	0.954026	-0.530114	-0.606809	-0.091659	-0.157242	-0.767083	-0.341647	-0.273596	-0.422607	-0.342549	-0.432582	-0.181722	-0.041008	-0.313913	-0.15324	-0.715049	-0.299293	-0.078027	-0.078299	-0.108422	1e-06	0	0.999999	40	40	40	40	40
0.584185	-0.240408	-0.230244	-0.97992	1.09043	-0.014534	0.670502	-0.517663	-0.81663	-0.293613	-0.544096	-0.767083	-0.341647	-0.273596	-0.422607	-0.047024	-0.432582	-0.181722	-0.041008	-0.313913	-0.15324	-1.03298	-0.748377	-0.078027	-0.078299	-0.108422	0.108855	0.02947	0.861675	40	40	40	40	40
0.205413	-0.240408	-0.230244	-0.915411	1.33834	0.365164	0.182574	-0.511359	-0.956253	-0.442878	-0.655573	-0.767083	-0.341647	-0.273596	-0.422607	-0.342549	-0.432582	-0.181722	-0.041008	-0.313913	-0.15324	-0.954581	-0.642499	-0.078027	-0.078299	-0.108422	0.475519	0.315364	0.209116	40	40	40	40	40
-0.077661	-0.240408	-0.230244	-1.33069	1.33742	0.623732	-0.119844	-0.599242	-0.998806	-0.634235	-0.692867	-0.354321	-0.341647	-0.273596	-0.422607	0.0474	-0.432582	-0.181722	-0.041008	-0.313913	-0.15324	-1.42101	-0.697543	-0.078027	-0.078299	-0.108422	0.2118	0.059457	0.728744	40	40	40	40	40
-0.256693	-0.240408	-0.230244	-1.64005	1.27442	1.06037	-0.798923	-0.71366	-0.879575	-1.12616	-0.9892	0.152452	-0.341647	-0.273596	-0.422607	-0.342549	-0.432582	-0.181722	-0.041008	-0.313913	-0.15324	-1.90777	-0.744076	-0.078027	-0.078299	-0.108422	0	0	1	40	40	40	40	40
-0.597748	-0.240408	-0.230244	-1.06635	2.8087	0.726833	-0.679947	-0.565407	-0.637606	-2.49757	-0.885118	1.56372	-0.341647	-0.273596	-0.422607	1.05106	-0.432582	-0.181722	-0.041008	0.768419	-0.15324	-1.90777	-0.952436	-0.078027	-0.078299	-0.108422	0	0.398742	0.601258	40	40	40	40	40
0.946789	-0.240408	-0.230244	-1.18988	2.51728	0.226406	0.24814	-0.683023	-0.892636	-1.71513	0.080399	0.602265	-0.341647	-0.273596	-0.422607	-0.342549	-0.432582	-0.181722	-0.041008	0.336915	-0.15324	-1.08356	-0.168662	-0.078027	-0.078299	-0.108422	0	0	1	40	40	40	40	40
1.3245	-0.240408	-0.230244	-0.342856	1.8373	-0.53644	-0.49826	-0.40218	-0.737489	-1.00578	0.080398	0.743794	-0.341647	-0.273596	-0.422607	-0.342549	-0.432582	-0.181722	-0.041008	-0.313911	-0.15324	-0.498192	-0.299291	-0.078027	-0.078299	-0.108422	0	3e-06	0.999997	40	40	40	40	40
1.53053	-0.240408	-0.230244	-0.627715	2.51728	0.106051	0.114933	-0.456384	-0.391567	0.003041	-0.241098	0.743791	-0.341647	-0.273596	-0.422607	-0.342549	-0.432582	-0.181722	-0.041008	1.85073	-0.15324	-0.823475	-0.299291	-0.078027	-0.078299	-0.108422	0	0.999992	8e-06	40	40	40	40	40
0.809451	-0.240408	-0.230244	0.073085	2.03158	-0.782492	0.308559	0.193749	-0.130214	0.122454	-1.00298	1.25764	-0.341647	-0.273596	-0.422607	-0.342549	-0.432567	-0.181708	-0.041008	-0.313905	-0.15324	-0.172915	-0.168665	-0.078027	-0.078299	-0.108422	0	0.99999	1e-05	40	40	40	40	40
-0.28536	-0.240408	-0.230244	0.251118	0.449683	-1.02305	0.584229	-0.1935	-0.470346	-0.623621	0.931829	-0.479831	-0.341644	-0.273596	-0.422607	-0.342549	2.2058	0.507079	-0.041008	-0.313913	-0.15324	0.243462	-0.719556	-0.078027	-0.078299	-0.108422	0.77715	3e-06	0.222847	40	40	40	40	40
-1.28514	-0.240408	-0.230244	0.428543	1.15731	-1.32931	0.211746	-0.531673	-0.130212	-0.721661	0.993205	-0.204356	-0.341647	-0.273596	-0.422607	-0.342549	2.65245	-0.181719	-0.041008	-0.313913	-0.15324	0.260813	-0.952435	-0.078027	-0.078299	-0.108422	0.999999	0	1e-06	40	40	40	40	40
0.005361	-0.240408	-0.230244	0.40943	0.263697	-0.860328	-0.031428	-0.231818	0.217779	-0.493705	0.927035	-0.279892	-0.235332	-0.273596	-0.422607	-0.342549	2.0958	-0.181722	-0.041008	-0.313913	-0.15324	0.629286	-0.805548	-0.078027	-0.078299	-0.108422	1	0	0	40	40	40	40	40
0.431725	-0.240408	-0.230244	0.620133	0.380183	-1.11058	-0.837131	-0.173032	0.600063	-0.50754	0.68852	0.057856	-0.341647	-0.273596	-0.422607	-0.342549	1.60043	-0.181722	-0.041008	-0.313913	-0.15324	0.911385	-0.691178	-0.078027	-0.078299	-0.108422	1	0	0	40	40	40	40	40
-0.014659	-0.240408	-0.230244	0.962974	-0.396937	-1.1516	-0.885541	-0.173667	0.99979	-0.820481	0.68852	-0.504854	-0.341647	-0.273596	-0.422607	-0.342549	1.60635	-0.181722	-0.041008	-0.313913	-0.15324	0.911385	-0.168665	-0.078027	-0.078299	-0.108422	1	0	0	40	40	40	40	40
0.366563	-0.240408	-0.230244	0.670899	-0.118691	-1.31954	-0.882577	-0.261456	1.60066	0.266556	0.68852	-0.504855	-0.341647	-0.273596	-0.422607	-0.342549	1.70301	-0.181722	-0.041008	-0.313913	-0.15324	0.706382	-0.800285	-0.078027	-0.078299	-0.108422	1	0	0	40	40	40	40	40
-0.037466	-0.240408	-0.230244	0.603966	-0.111983	-1.0524	-0.820434	-0.338739	1.53249	0.240285	0.773875	-0.410614	0.059626	-0.273596	-0.422607	-0.342549	1.44459	-0.181722	-0.041008	-0.22456	-0.15324	0.612083	-0.747268	-0.078027	-0.078299	-0.108422	1	0	0	40	40	40	40	40
0.208531	-0.240408	-0.230244	0.738614	0.234473	-0.946544	-0.88554	-0.263189	1.42258	0.941876	0.688521	-0.504854	0.816194	-0.273596	-0.422607	-0.342549	1.46176	-0.181722	-0.041008	-0.313911	-0.15324	0.802956	-0.56055	-0.078027	-0.078299	-0.108422	1	0	0	40	40	40	40	40
-0.201798	-0.240408	-0.230244	1.18443	-1.69785	-2.11478	2.5353	0.925118	0.208809	0.425674	2.21009	0.566503	-0.341647	-0.273596	-0.422607	-0.342549	-0.432582	-0.181722	-0.041008	-0.313913	-0.15324	1.60446	-0.011559	-0.078027	-0.078299	-0.108422	1	0	0	40	40	40	40	40
0.051479	-0.240408	-0.230244	1.17267	-0.162581	-0.871733	0.616006	1.09998	0.323724	0.619591	1.80252	0.759153	-0.341647	-0.273596	-0.422607	-0.342549	-0.432582	-0.181722	-0.041008	-0.313913	-0.15324	1.37589	0.395309	-0.078027	-0.078299	-0.108422	0.52248	0.47752	0	40	40	40	40	40
-0.340865	-0.240408	-0.230244	1.62093	-0.202657	-0.632133	-0.465991	2.09651	0.354074	1.72835	0.942961	1.41059	-0.341647	-0.273596	-0.422607	-0.342549	-0.432582	-0.181722	-0.041008	-0.313913	-0.15324	1.23667	1.13763	-0.078027	-0.078299	-0.108422	0	1	0	40	40	40	40	40
-0.860118	-0.240408	-0.230244	1.22791	-0.663985	-0.148695	-0.629648	0.910406	-0.167109	0.480383	0.670407	0.798727	-0.341647	-0.273596	0.840797	-0.342549	-0.356184	-0.181722	-0.041008	-0.313912	-0.15324	0.881511	1.62116	-0.078027	-0.078299	-0.108422	0.559076	0.440924	0	40	40	40	40	40
-1.30231	-0.240408	-0.230244	0.738615	-1.10613	0.278137	-0.914439	-0.102243	-0.612737	-0.523527	0.435511	0.566503	-0.341647	-0.273596	1.8372	-0.342549	-0.432582	-0.181722	-0.041008	-0.313913	-0.15324	0.369241	2.31329	-0.078027	-0.078299	-0.108422	1	0	0	40	40	40	40	40
[truncated: 425 more rows]
